# Supplementary material for: Expansion of LINEs and species-specific DNA repeats drives genome expansion in Asian Gypsy Moths
Source: Sci Rep. 2019 Nov 11;9:16413. doi: 10.1038/s41598-019-52840-z (PMC6848174; doi:10.1038/s41598-019-52840-z)
Supplement: Supplementary file 2 — Supplementary table S1 [file 41598_2019_52840_MOESM2_ESM.xlsx]

## Sheet: Sheet1
Supplementary Table S1 Additional Lymantria dispar spp. samples used for the PCR validation of Fln sequence variants
ID	SEX	FORM	ORIGIN	LATITUDE	LONGITUDE
F0021	F	asiatica	Beijing, CHN	39.53	116.23
F0445	F	asiatica	Beijing, CHN	39.53	116.23
F0457	F	asiatica	Beijing, CHN	39.53	116.23
F0464	F	asiatica	Beijing, CHN	39.53	116.23
F0465	F	asiatica	Beijing, CHN	39.53	116.23
F0004	F	dispar	Connecticut, USA	41.25	-73
F0028	F	dispar	Connecticut, USA	41.25	-73
F0029	F	dispar	Connecticut, USA	41.25	-73
F0039	F	dispar	Connecticut, USA	41.25	-73
F0041	F	dispar	Connecticut, USA	41.25	-73
F0052	F	japonica	Honshu, JPN	35.15	137.08
F0053	F	japonica	Honshu, JPN	35.15	137.08
F0505	F	japonica	Honshu, JPN	35.15	137.08
F0506	F	japonica	Honshu, JPN	35.15	137.08
F0507	F	japonica	Honshu, JPN	35.15	137.08
M0001	M	dispar	Connecticut, USA	41.25	-73
M0005	M	dispar	Connecticut, USA	41.25	-73
M0006	M	dispar	Connecticut, USA	41.25	-73
M0007	M	dispar	Connecticut, USA	41.25	-73
M0002	M	asiatica	Harbin, CHN	45.8038	126.535
M0004	M	asiatica	Liaoning, CHN	41.03	122.3
M0003	M	asiatica	Mineralni, RSS	44.1	133.15
