# Supplementary material for: Expansion of LINEs and species-specific DNA repeats drives genome expansion in Asian Gypsy Moths
Source: Sci Rep. 2019 Nov 11;9:16413. doi: 10.1038/s41598-019-52840-z (PMC6848174; doi:10.1038/s41598-019-52840-z)
Supplement: Supplementary file 3 — Supplementary table S2 [file 41598_2019_52840_MOESM3_ESM.xlsx]

## Sheet: Feuil1
Supplementary Table S2 Estimated genome sizes and estimated proportions of various categories of repeat elements in 15 different Lepidoptera taxa*
Species	Genome (Mbp)	SINEs (%)	LINEs (%)	LTRs (%)	DNA (%)	Unclassified (%)	Total (%)
Bombyx mori	482	8.4	1.4	1.0	4.4	14.07	29.2
Calycopis cecrops	729	1.0	3.8	1.0	5.2	21.4	32.4
Danaus plexippus	249	0.4	1.1	0.2	1.1	1.9	4.7
Heliconius melpomene	275	7.1	0.7	0.6	8.9	2.7	20.0
Leptidea sinapis	643	3.9	5.4	0.5	5.7	22.8	38.3
Lerema accius	298	2.5	0.4	0.3	1.3	10.8	15.3
Lymantria dispar asiatica	921	8.7	28.1	1.2	8.6	12.3	58.6
Lymantria dispar japonica	999	9.5	26.4	1.3	8.3	12.9	58.3
Manduca sexta	419	4.3	1.8	0.3	2.6	14.3	23.3
Melitaea cinxia	390	2.6	2.5	0.4	2.0	13.0	20.5
Papilio glaucus	376	1.0	2.6	0.5	1.3	15.4	20.8
Papilio polytes	227	7.1	0.6	0.2	0.3	12.3	20.5
Papilio xuthus	243	6.1	1.1	0.7	1.5	8.9	18.3
Papilio sennae	345	3.8	2.0	0.3	1.7	13.1	20.9
Papilio rapae	246	1.3	2.1	0.2	1.3	6.5	11.4
* Genome sizes and fractions of repeat element categories for all species except L. dispar spp. were taken from Talla et al. 2017
