# Supplementary material for: Expansion of LINEs and species-specific DNA repeats drives genome expansion in Asian Gypsy Moths
Source: Sci Rep. 2019 Nov 11;9:16413. doi: 10.1038/s41598-019-52840-z (PMC6848174; doi:10.1038/s41598-019-52840-z)
Supplement: Supplementary file 4 — Supplementary table S3 [file 41598_2019_52840_MOESM4_ESM.xlsx]

## Sheet: Feuil1
Supplementary Table S3 Reported gene sets from various Lepidopteran genome assemblies
Species	Common name	Scaffolds	Genes	Source
Amyelois transitella	Navel orangeworm	7301	15208	http://ensembl.lepbase.org/index.html
Bicyclus anynana	Bush brown butterfly	10800	22642	http://ensembl.lepbase.org/index.html
Bombyx mori	Silk worm	43463	15488	http://ensembl.lepbase.org/index.html
Calycopis cecrops	Red-banded hairstreak	60049	16456	Cong et al. (2016). Scientific Reports, 1–15. http://doi.org/10.1038/srep24863
Chilo suppressalis	Rice striped stem borer	27144	15653	https://www.ncbi.nlm.nih.gov/assembly/GCA_004000445.1
Danaus plexippus	Monarch butterfly	5397	15130	http://ensembl.lepbase.org/index.html
Heliconius erato demophoon	Red postman	196	13676	http://ensembl.lepbase.org/index.html
Heliconius erato lativitta	NA	142	14613	Lewis et al. (2016). Cell Reports, 16(11), 2855–2863.
Heliconius melpomene melpomene	NA	332	20097	Davey et al. (2016). G3. 6:http://doi.org/10.1534/g3.115.023655/-/DC1
Junonia coenia	Common bukeye	1136	19234	http://ensembl.lepbase.org/index.html
Lerema accius	Clouded skipper	29988	17411	Cong et al. (2015). BMC Genomics, 1–13. http://doi.org/10.1186/s12864-015-1846-0
Limnephilus lunatus	Caddisfly	68834	13292	https://www.hgsc.bcm.edu/arthropods/caddisfly-genome-project
Manduca sexta	Tobacco hornworm	20871	15451	Kanost et al. (2016). Insect Biochemistry and Molecular Biology, 76, 118–147.
Melitaea cinxia	Glanville Fritillary	8262	16667	Ahola et al. (2014). Nature Communications, 5, 1–9.
Operophtera brumata	Winter moth	25801	16912	Derks et al. (2015). Genome Biology and Evolution, 7(8), 2321–2332.
Papilio glaucus	Eastern tiger swallowtail	68029	15692	Cong et al. (2015). Cell Reports, 10(6), 910–919.
Papilio machaon	Old World swallowtail	63186	15497	Li et al. (2015). Nature Communications, 6(1), 461–10.
Papilio polytes	Common mormon	3874	12244	Nishikawa et al. (2015). Nature Genetics, 47(4), 405–409.
Papilio xuthus	Asian swallowtail	15362	15322	Li et al. (2015). Nature Communications, 6(1), 461–10.
Phoebis sennae	Cloudless sulphur	20800	16117	Cong et al. (2016). Genome Biology and Evolution, 8(3), 915–931.
Pieris napi	NA	2969	13622	http://ensembl.lepbase.org/index.html
Pieris rapae	Small cabbage white	2928	15047	http://ensembl.lepbase.org/index.html
Plodia interpunctella	NA	10542	23136	http://ensembl.lepbase.org/index.html
Plutella xylostella	NA	3307	29902	http://ensembl.lepbase.org/index.html
