# Supplementary material for: Expansion of LINEs and species-specific DNA repeats drives genome expansion in Asian Gypsy Moths
Source: Sci Rep. 2019 Nov 11;9:16413. doi: 10.1038/s41598-019-52840-z (PMC6848174; doi:10.1038/s41598-019-52840-z)
Supplement: Supplementary file 5 — Supplementary table S4 [file 41598_2019_52840_MOESM5_ESM.xlsx]

## Sheet: Ld.genomes.TableS4.AGMorthologs
Supplementary Table S4. Protein-coding genes identified as highly similar between L.d. asiatica and L.d. japonica according to a Reciprocal Best Hit (RBH) analysis
Gene_Lda	Product	GO	KEGG_pathway	Gene_Ldj	Product	GO	KEGG_pathway
Lda_g13850.t1	Sequence homology, NCBI's 'non-redundant'= JAT84642.1 hypothetical protein g.19480, partial [Pectinophora gossypiella]	NA	NA	Ldj_g11493.t1	Sequence homology, NCBI's 'non-redundant'= EHJ66927.1 putative sanpodo [Danaus plexippus]	NA	NA
Lda_g19583.t1	Sprot-uniprot homology= Guanine nucleotide-binding protein G(I)/G(S)/G(T) subunit beta-1	GO:0004871, F:signal transducer activity	K04536	Ldj_g26154.t1	Sprot-uniprot homology= Guanine nucleotide-binding protein G(I)/G(S)/G(T) subunit beta-1	GO:0004871, F:signal transducer activity	K04536
Lda_g12808.t1	Sequence homology, NCBI's 'non-redundant'= XP_013198067.1 PREDICTED: probable U3 small nucleolar RNA-associated protein 11 [Amyelois transitella]	NA	K14769	Ldj_g17400.t1	Sequence homology, NCBI's 'non-redundant'= XP_013197429.1 PREDICTED: probable U3 small nucleolar RNA-associated protein 11 [Amyelois transitella]	NA	K14769
Lda_g8702.t1	Sprot-uniprot homology= Hemicentin-1	GO:0005604, C:basement membrane'GO:0005938, C:cell cortex'GO:0030054, C:cell junction'GO:0032154, C:cleavage furrow'GO:0070062, C:extracellular exosome'GO:0005509, F:calcium ion binding'GO:0007049, P:cell cycle'GO:0051301, P:cell division'GO:0050896, P:response to stimulus'GO:0007601, P:visual perception	NA	Ldj_g17060.t1	Sprot-uniprot homology= Hemicentin-1 {ECO:0000312|MGI:MGI:2685047}	GO:0005604, C:basement membrane'GO:0005938, C:cell cortex'GO:0030054, C:cell junction'GO:0032154, C:cleavage furrow'GO:0070062, C:extracellular exosome'GO:0005576, C:extracellular region'GO:0005509, F:calcium ion binding'GO:0007049, P:cell cycle'GO:0051301, P:cell division	K17341
Lda_g7978.t1	Sequence homology, NCBI's 'non-redundant'= XP_014363874.1 PREDICTED: chorion class B protein Ld34-like [Papilio machaon]	NA	NA	Ldj_g5712.t1	Uncharacterized predicted gene	NA	NA
Lda_g9347.t1	Sprot-uniprot homology= Coiled-coil domain-containing protein AGAP005037		NA	Ldj_g69.t1	Sprot-uniprot homology= Coiled-coil domain-containing protein AGAP005037		K19930
Lda_g18196.t1	Sprot-uniprot homology= Bromo adjacent homology domain-containing 1 protein	GO:0000785, C:chromatin'GO:0005677, C:chromatin silencing complex'GO:0005654, C:nucleoplasm'GO:0003682, F:chromatin binding'GO:0000976, F:transcription regulatory region sequence-specific DNA binding'GO:0006342, P:chromatin silencing'GO:0016569, P:covalent chromatin modification'GO:0031507, P:heterochromatin assembly'GO:0045892, P:negative regulation of transcription, DNA-templated'GO:0006351, P:…	NA	Ldj_g20430.t1	Sequence homology, NCBI's 'non-redundant'= EHJ75041.1 hypothetical protein KGM_19151 [Danaus plexippus]	NA	NA
Lda_g8980.t1	Uncharacterized predicted gene	NA	NA	Ldj_g2238.t1	Sequence homology, NCBI's 'non-redundant'= XP_011549164.1 PREDICTED: transmembrane protein 70 homolog, mitochondrial [Plutella xylostella]	NA	K17966
Lda_g7610.t1	Sequence homology, NCBI's 'non-redundant'= XP_014366482.1 PREDICTED: RNA-directed DNA polymerase from mobile element jockey-like isoform X3 [Papilio machaon]	NA	NA	Ldj_g9375.t1	Sequence homology, NCBI's 'non-redundant'= XP_011562784.1 PREDICTED: uncharacterized protein LOC105392802, partial [Plutella xylostella]	NA	NA
Lda_g7451.t1	Sprot-uniprot homology= Ras-related protein Rap-2c	GO:0005923, C:bicellular tight junction'GO:0044291, C:cell-cell contact zone'GO:0005737, C:cytoplasm'GO:0005829, C:cytosol'GO:0070062, C:extracellular exosome'GO:0016020, C:membrane'GO:0005886, C:plasma membrane'GO:0055037, C:recycling endosome'GO:0055038, C:recycling endosome membrane'GO:0019003, F:GDP binding'GO:0005525, F:GTP binding'GO:0003924, F:GTPase activity'GO:0003713, F:transcription co…	K07839	Ldj_g8140.t1	Sprot-uniprot homology= Ras-related protein Rap-2c	GO:0005923, C:bicellular tight junction'GO:0044291, C:cell-cell contact zone'GO:0005737, C:cytoplasm'GO:0005829, C:cytosol'GO:0070062, C:extracellular exosome'GO:0016020, C:membrane'GO:0005886, C:plasma membrane'GO:0055037, C:recycling endosome'GO:0055038, C:recycling endosome membrane'GO:0019003, F:GDP binding'GO:0005525, F:GTP binding'GO:0003924, F:GTPase activity'GO:0003713, F:transcription co…	K07839
Lda_g13673.t1	Sequence homology, NCBI's 'non-redundant'= EHJ77713.1 hypothetical protein KGM_10035 [Danaus plexippus]	NA	NA	Ldj_g25047.t1	Sequence homology, NCBI's 'non-redundant'= EHJ77713.1 hypothetical protein KGM_10035 [Danaus plexippus]	NA	NA
Lda_g18396.t1	Sequence homology, NCBI's 'non-redundant'= XP_011548990.1 PREDICTED: uncharacterized protein LOC105381048 [Plutella xylostella]	NA	NA	Ldj_g15678.t1	Sequence homology, NCBI's 'non-redundant'= XP_011548990.1 PREDICTED: uncharacterized protein LOC105381048 [Plutella xylostella]	NA	NA
Lda_g14395.t1	Sprot-uniprot homology= Ribonucleases P/MRP protein subunit POP1	GO:0005615, C:extracellular space'GO:0005794, C:Golgi apparatus'GO:0043231, C:intracellular membrane-bounded organelle'GO:0005739, C:mitochondrion'GO:0005655, C:nucleolar ribonuclease P complex'GO:0005730, C:nucleolus'GO:0005654, C:nucleoplasm'GO:0000172, C:ribonuclease MRP complex'GO:0000171, F:ribonuclease MRP activity'GO:0004526, F:ribonuclease P activity'GO:0003723, F:RNA binding'GO:0001682, …	K01164	Ldj_g18441.t1	Sprot-uniprot homology= Ribonucleases P/MRP protein subunit POP1	GO:0005615, C:extracellular space'GO:0005794, C:Golgi apparatus'GO:0043231, C:intracellular membrane-bounded organelle'GO:0005739, C:mitochondrion'GO:0005655, C:nucleolar ribonuclease P complex'GO:0005730, C:nucleolus'GO:0005654, C:nucleoplasm'GO:0000172, C:ribonuclease MRP complex'GO:0000171, F:ribonuclease MRP activity'GO:0004526, F:ribonuclease P activity'GO:0003723, F:RNA binding'GO:0001682, …	K01164
Lda_g20230.t1	Sequence homology, NCBI's 'non-redundant'= XP_013139589.1 PREDICTED: uncharacterized protein LOC106104179 isoform X4 [Papilio polytes]	NA	NA	Ldj_g2997.t1	Sequence homology, NCBI's 'non-redundant'= XP_013186240.1 PREDICTED: uncharacterized protein LOC106131632 isoform X1 [Amyelois transitella]	NA	NA
Lda_g11464.t1	Sequence homology, NCBI's 'non-redundant'= NP_001298400.1 uncharacterized protein LOC106105154 precursor [Papilio polytes] XP_013140839.1 PREDICTED: uncharacterized protein LOC106105154 [Papilio polytes] BAM19273.1 unknown secreted protein [Papilio polytes]	NA	NA	Ldj_g23776.t1	Sequence homology, NCBI's 'non-redundant'= NP_001298400.1 uncharacterized protein LOC106105154 precursor [Papilio polytes] XP_013140839.1 PREDICTED: uncharacterized protein LOC106105154 [Papilio polytes] BAM19273.1 unknown secreted protein [Papilio polytes]	NA	NA
Lda_g11429.t1	Sprot-uniprot homology= Gamma-taxilin	GO:0005829, C:cytosol'GO:0031965, C:nuclear membrane'GO:0046982, F:protein heterodimerization activity'GO:0019905, F:syntaxin binding'GO:0007049, P:cell cycle'GO:0030500, P:regulation of bone mineralization'GO:0051726, P:regulation of cell cycle'GO:0010564, P:regulation of cell cycle process'GO:0006355, P:regulation of transcription, DNA-templated'GO:0006351, P:transcription, DNA-templated	NA	Ldj_g9480.t1	Sequence homology, NCBI's 'non-redundant'= JAT90892.1 hypothetical protein g.1267, partial [Pectinophora gossypiella]	NA	NA
Lda_g15014.t1	Sprot-uniprot homology= SWI/SNF-related matrix-associated actin-dependent regulator of chromatin subfamily B member 1-A	GO:0090544, C:BAF-type complex'GO:0000228, C:nuclear chromosome'GO:0003677, F:DNA binding'GO:0043044, P:ATP-dependent chromatin remodeling'GO:0030154, P:cell differentiation'GO:0006281, P:DNA repair'GO:0008285, P:negative regulation of cell proliferation'GO:0006337, P:nucleosome disassembly'GO:0006357, P:regulation of transcription from RNA polymerase II promoter'GO:0006351, P:transcription, DNA-…	K11648	Ldj_g16053.t1	Sprot-uniprot homology= SWI/SNF-related matrix-associated actin-dependent regulator of chromatin subfamily B member 1-A	GO:0090544, C:BAF-type complex'GO:0000228, C:nuclear chromosome'GO:0003677, F:DNA binding'GO:0043044, P:ATP-dependent chromatin remodeling'GO:0030154, P:cell differentiation'GO:0006281, P:DNA repair'GO:0008285, P:negative regulation of cell proliferation'GO:0006337, P:nucleosome disassembly'GO:0006357, P:regulation of transcription from RNA polymerase II promoter'GO:0006351, P:transcription, DNA-…	K11648
Lda_g6231.t1	Uncharacterized predicted gene	NA	NA	Ldj_g4340.t1	Uncharacterized predicted gene	NA	NA
Lda_g14809.t1	Sequence homology, NCBI's 'non-redundant'= XP_015510415.1 PREDICTED: zinc finger BED domain-containing protein 1-like, partial [Neodiprion lecontei]	NA	NA	Ldj_g4676.t1	Sequence homology, NCBI's 'non-redundant'= XP_015510415.1 PREDICTED: zinc finger BED domain-containing protein 1-like, partial [Neodiprion lecontei]	NA	NA
Lda_g6028.t1	Sequence homology, NCBI's 'non-redundant'= XP_012549265.1 PREDICTED: uncharacterized protein LOC101747221 isoform X1 [Bombyx mori]	NA	NA	Ldj_g4533.t1	Sequence homology, NCBI's 'non-redundant'= XP_012549265.1 PREDICTED: uncharacterized protein LOC101747221 isoform X1 [Bombyx mori]	NA	NA
Lda_g10951.t1	Sprot-uniprot homology= WD repeat-containing protein 35	GO:0005930, C:axoneme'GO:0005813, C:centrosome'GO:0036064, C:ciliary basal body'GO:0005929, C:cilium'GO:0005737, C:cytoplasm'GO:0030991, C:intraciliary transport particle A'GO:0035091, F:phosphatidylinositol binding'GO:0071333, P:cellular response to glucose stimulus'GO:1905705, P:cellular response to paclitaxel'GO:0071356, P:cellular response to tumor necrosis factor'GO:0060271, P:cilium assembl…	K19674	Ldj_g25323.t1	Sprot-uniprot homology= WD repeat-containing protein 35	GO:0005930, C:axoneme'GO:0005813, C:centrosome'GO:0036064, C:ciliary basal body'GO:0005929, C:cilium'GO:0005737, C:cytoplasm'GO:0030991, C:intraciliary transport particle A'GO:0035091, F:phosphatidylinositol binding'GO:0071333, P:cellular response to glucose stimulus'GO:1905705, P:cellular response to paclitaxel'GO:0071356, P:cellular response to tumor necrosis factor'GO:0060271, P:cilium assembl…	K19674
Lda_g3030.t1	Sprot-uniprot homology= Acyl-CoA desaturase 1 {ECO:0000305}	GO:0005783, C:endoplasmic reticulum'GO:0005789, C:endoplasmic reticulum membrane'GO:0030176, C:integral component of endoplasmic reticulum membrane'GO:0016021, C:integral component of membrane'GO:0016020, C:membrane'GO:0005730, C:nucleolus'GO:0031090, C:organelle membrane'GO:0005506, F:iron ion binding'GO:0046872, F:metal ion binding'GO:0016491, F:oxidoreductase activity'GO:0032896, F:palmitoyl-C…	K00507	Ldj_g24200.t1	Sprot-uniprot homology= Acyl-CoA desaturase 1 {ECO:0000305}	GO:0005783, C:endoplasmic reticulum'GO:0005789, C:endoplasmic reticulum membrane'GO:0030176, C:integral component of endoplasmic reticulum membrane'GO:0016021, C:integral component of membrane'GO:0016020, C:membrane'GO:0005730, C:nucleolus'GO:0031090, C:organelle membrane'GO:0005506, F:iron ion binding'GO:0046872, F:metal ion binding'GO:0016491, F:oxidoreductase activity'GO:0032896, F:palmitoyl-C…	K00507
Lda_g3739.t1	Sequence homology, NCBI's 'non-redundant'= XP_012543786.1 PREDICTED: limbic system-associated membrane protein-like [Bombyx mori]	NA	NA	Ldj_g8852.t1	Sequence homology, NCBI's 'non-redundant'= XP_012543786.1 PREDICTED: limbic system-associated membrane protein-like [Bombyx mori]	NA	NA
Lda_g12840.t1	Sequence homology, NCBI's 'non-redundant'= XP_012546580.1 PREDICTED: serine protease inhibitor 28 isoform X1 [Bombyx mori]	NA	NA	Ldj_g16566.t1	Sequence homology, NCBI's 'non-redundant'= XP_012546580.1 PREDICTED: serine protease inhibitor 28 isoform X1 [Bombyx mori]	NA	NA
Lda_g8280.t1	Sequence homology, NCBI's 'non-redundant'= EHJ69351.1 hypothetical protein KGM_10862 [Danaus plexippus]	NA	NA	Ldj_g10821.t1	Sequence homology, NCBI's 'non-redundant'= EHJ69351.1 hypothetical protein KGM_10862 [Danaus plexippus]	NA	NA
Lda_g7569.t1	Sprot-uniprot homology= ATP-citrate synthase	GO:0035578, C:azurophil granule lumen'GO:0009346, C:citrate lyase complex'GO:0005829, C:cytosol'GO:0070062, C:extracellular exosome'GO:0005576, C:extracellular region'GO:1904813, C:ficolin-1-rich granule lumen'GO:0016020, C:membrane'GO:0005654, C:nucleoplasm'GO:0005886, C:plasma membrane'GO:0005524, F:ATP binding'GO:0003878, F:ATP citrate synthase activity'GO:0048037, F:cofactor binding'GO:004687…	K01648	Ldj_g17302.t1	Sprot-uniprot homology= ATP-citrate synthase	GO:0005737, C:cytoplasm'GO:0005524, F:ATP binding'GO:0003878, F:ATP citrate synthase activity'GO:0048037, F:cofactor binding'GO:0046872, F:metal ion binding'GO:0006085, P:acetyl-CoA biosynthetic process'GO:0006101, P:citrate metabolic process'GO:0008610, P:lipid biosynthetic process	K01648
Lda_g7862.t1	Sprot-uniprot homology= Protein RMD5 homolog A	GO:0005737, C:cytoplasm'GO:0034657, C:GID complex'GO:0005634, C:nucleus'GO:0043161, P:proteasome-mediated ubiquitin-dependent protein catabolic process'GO:0042787, P:protein ubiquitination involved in ubiquitin-dependent protein catabolic process	NA	Ldj_g1461.t1	Sequence homology, NCBI's 'non-redundant'= XP_013184583.1 PREDICTED: protein RMD5 homolog A [Amyelois transitella]	NA	NA
Lda_g16480.t1	Sprot-uniprot homology= 5'-AMP-activated protein kinase subunit beta-1	GO:0031588, C:nucleotide-activated protein kinase complex'GO:0005634, C:nucleus'GO:0004672, F:protein kinase activity'GO:0006633, P:fatty acid biosynthetic process'GO:0035878, P:nail development'GO:0010628, P:positive regulation of gene expression'GO:0045859, P:regulation of protein kinase activity'GO:0007165, P:signal transduction	K07199	Ldj_g12743.t1	Sprot-uniprot homology= 5'-AMP-activated protein kinase subunit beta-1	GO:0031588, C:nucleotide-activated protein kinase complex'GO:0005634, C:nucleus'GO:0004672, F:protein kinase activity'GO:0006633, P:fatty acid biosynthetic process'GO:0035878, P:nail development'GO:0010628, P:positive regulation of gene expression'GO:0045859, P:regulation of protein kinase activity'GO:0007165, P:signal transduction	K07199
Lda_g9772.t1	Sequence homology, NCBI's 'non-redundant'= KOB74749.1 Aminopeptidase N-11 [Operophtera brumata]	NA	NA	Ldj_g12812.t1	Sequence homology, NCBI's 'non-redundant'= KOB74749.1 Aminopeptidase N-11 [Operophtera brumata]	NA	NA
Lda_g9304.t1	Sequence homology, NCBI's 'non-redundant'= XP_004924746.1 PREDICTED: proton-coupled folate transporter-like [Bombyx mori] XP_012544619.1 PREDICTED: proton-coupled folate transporter-like [Bombyx mori]	NA	K20840	Ldj_g15418.t1	Sequence homology, NCBI's 'non-redundant'= XP_011562496.1 PREDICTED: proton-coupled folate transporter-like [Plutella xylostella]	NA	NA
Lda_g19396.t1	Sprot-uniprot homology= A disintegrin and metalloproteinase with thrombospondin motifs 7	GO:0009986, C:cell surface'GO:0005788, C:endoplasmic reticulum lumen'GO:0005615, C:extracellular space'GO:0005578, C:proteinaceous extracellular matrix'GO:0004222, F:metalloendopeptidase activity'GO:0008237, F:metallopeptidase activity'GO:0008270, F:zinc ion binding'GO:0071773, P:cellular response to BMP stimulus'GO:0071347, P:cellular response to interleukin-1'GO:0071356, P:cellular response to …	NA	Ldj_g398.t1	Sprot-uniprot homology= A disintegrin and metalloproteinase with thrombospondin motifs 7	GO:0009986, C:cell surface'GO:0005788, C:endoplasmic reticulum lumen'GO:0005615, C:extracellular space'GO:0005578, C:proteinaceous extracellular matrix'GO:0004222, F:metalloendopeptidase activity'GO:0008237, F:metallopeptidase activity'GO:0008270, F:zinc ion binding'GO:0071773, P:cellular response to BMP stimulus'GO:0071347, P:cellular response to interleukin-1'GO:0071356, P:cellular response to …	NA
Lda_g14438.t1	Sprot-uniprot homology= Possible lysine-specific histone demethylase 1	GO:0005694, C:chromosome'GO:0005634, C:nucleus'GO:0017053, C:transcriptional repressor complex'GO:0003677, F:DNA binding'GO:0050660, F:flavin adenine dinucleotide binding'GO:0032453, F:histone demethylase activity (H3-K4 specific)'GO:0016491, F:oxidoreductase activity'GO:0006325, P:chromatin organization'GO:0016458, P:gene silencing'GO:0070828, P:heterochromatin organization'GO:0034720, P:histone…	K11450	Ldj_g12030.t1	Sprot-uniprot homology= Lysine-specific histone demethylase 1A	GO:1990391, C:DNA repair complex'GO:0000790, C:nuclear chromatin'GO:0000784, C:nuclear chromosome, telomeric region'GO:0005654, C:nucleoplasm'GO:0005634, C:nucleus'GO:0043234, C:protein complex'GO:0005667, C:transcription factor complex'GO:0050681, F:androgen receptor binding'GO:0003682, F:chromatin binding'GO:0032451, F:demethylase activity'GO:0019899, F:enzyme binding'GO:0050660, F:flavin adeni…	K11450
Lda_g17402.t1	Sprot-uniprot homology= Tetratricopeptide repeat protein 37	GO:0005737, C:cytoplasm'GO:0005829, C:cytosol'GO:0005654, C:nucleoplasm'GO:0005634, C:nucleus'GO:0055087, C:Ski complex'GO:0035327, C:transcriptionally active chromatin'GO:0043928, P:exonucleolytic nuclear-transcribed mRNA catabolic process involved in deadenylation-dependent decay	K12600	Ldj_g13299.t1	Sprot-uniprot homology= Tetratricopeptide repeat protein 37	GO:0005737, C:cytoplasm'GO:0005829, C:cytosol'GO:0005654, C:nucleoplasm'GO:0005634, C:nucleus'GO:0055087, C:Ski complex'GO:0035327, C:transcriptionally active chromatin'GO:0043928, P:exonucleolytic nuclear-transcribed mRNA catabolic process involved in deadenylation-dependent decay	K12600
Lda_g3395.t1	Sequence homology, NCBI's 'non-redundant'= XP_004926304.1 PREDICTED: uncharacterized protein LOC101738609 [Bombyx mori]	NA	NA	Ldj_g23230.t1	Sequence homology, NCBI's 'non-redundant'= XP_004926304.1 PREDICTED: uncharacterized protein LOC101738609 [Bombyx mori]	NA	NA
Lda_g10906.t1	Uncharacterized predicted gene	NA	NA	Ldj_g15921.t1	Uncharacterized predicted gene	NA	NA
Lda_g1064.t1	Sequence homology, NCBI's 'non-redundant'= XP_013194971.1 PREDICTED: uncharacterized protein LOC106138384 [Amyelois transitella]	NA	NA	Ldj_g12197.t1	Uncharacterized predicted gene	NA	NA
Lda_g20248.t1	Sprot-uniprot homology= 60S ribosomal protein L21	GO:0005829, C:cytosol'GO:0022625, C:cytosolic large ribosomal subunit'GO:0016020, C:membrane'GO:0003723, F:RNA binding'GO:0003735, F:structural constituent of ribosome'GO:0000184, P:nuclear-transcribed mRNA catabolic process, nonsense-mediated decay'GO:0006364, P:rRNA processing'GO:0006614, P:SRP-dependent cotranslational protein targeting to membrane'GO:0006412, P:translation'GO:0006413, P:trans…	K02889	Ldj_g25563.t1	Sprot-uniprot homology= 60S ribosomal protein L21	GO:0005829, C:cytosol'GO:0022625, C:cytosolic large ribosomal subunit'GO:0016020, C:membrane'GO:0003723, F:RNA binding'GO:0003735, F:structural constituent of ribosome'GO:0000184, P:nuclear-transcribed mRNA catabolic process, nonsense-mediated decay'GO:0006364, P:rRNA processing'GO:0006614, P:SRP-dependent cotranslational protein targeting to membrane'GO:0006412, P:translation'GO:0006413, P:trans…	K02889
Lda_g1203.t1	Sequence homology, NCBI's 'non-redundant'= XP_013193153.1 PREDICTED: serine/threonine-protein phosphatase 2A regulatory subunit B'' subunit beta-like [Amyelois transitella]	NA	NA	Ldj_g5063.t1	Sequence homology, NCBI's 'non-redundant'= XP_013193153.1 PREDICTED: serine/threonine-protein phosphatase 2A regulatory subunit B'' subunit beta-like [Amyelois transitella]	NA	NA
Lda_g11734.t1	Sequence homology, NCBI's 'non-redundant'= EHJ64720.1 hypothetical protein KGM_07040 [Danaus plexippus]	NA	NA	Ldj_g23458.t1	Sequence homology, NCBI's 'non-redundant'= EHJ64720.1 hypothetical protein KGM_07040 [Danaus plexippus]	NA	NA
Lda_g6403.t1	Sequence homology, NCBI's 'non-redundant'= XP_013178455.1 PREDICTED: neurotrimin-like isoform X1 [Papilio xuthus]	NA	NA	Ldj_g13998.t1	Sequence homology, NCBI's 'non-redundant'= EHJ69037.1 putative lachesin [Danaus plexippus]	NA	NA
Lda_g12501.t1	Sprot-uniprot homology= Nuclear protein localization protein 4 homolog	GO:0005829, C:cytosol'GO:0005654, C:nucleoplasm'GO:0043130, F:ubiquitin binding'GO:0031625, F:ubiquitin protein ligase binding'GO:0008270, F:zinc ion binding'GO:0098586, P:cellular response to virus'GO:0022008, P:neurogenesis'GO:0043161, P:proteasome-mediated ubiquitin-dependent protein catabolic process'GO:0006511, P:ubiquitin-dependent protein catabolic process	K14015	Ldj_g18625.t1	Sprot-uniprot homology= Nuclear protein localization protein 4 homolog	GO:0005829, C:cytosol'GO:0005654, C:nucleoplasm'GO:0043130, F:ubiquitin binding'GO:0031625, F:ubiquitin protein ligase binding'GO:0008270, F:zinc ion binding'GO:0098586, P:cellular response to virus'GO:0022008, P:neurogenesis'GO:0043161, P:proteasome-mediated ubiquitin-dependent protein catabolic process'GO:0006511, P:ubiquitin-dependent protein catabolic process	K14015
Lda_g22140.t1	Sprot-uniprot homology= Cysteine-rich with EGF-like domain protein 2	GO:0005783, C:endoplasmic reticulum'GO:0005576, C:extracellular region'GO:0005509, F:calcium ion binding	NA	Ldj_g12090.t1	Sprot-uniprot homology= Cysteine-rich with EGF-like domain protein 2	GO:0005783, C:endoplasmic reticulum'GO:0005576, C:extracellular region'GO:0005509, F:calcium ion binding	NA
Lda_g11945.t1	Sprot-uniprot homology= S-adenosylmethionine synthase isoform type-2	GO:0048269, C:methionine adenosyltransferase complex'GO:0005524, F:ATP binding'GO:0046872, F:metal ion binding'GO:0004478, F:methionine adenosyltransferase activity'GO:0006730, P:one-carbon metabolic process'GO:0051291, P:protein heterooligomerization'GO:0034214, P:protein hexamerization'GO:0006556, P:S-adenosylmethionine biosynthetic process	K00789	Ldj_g3238.t1	Sprot-uniprot homology= S-adenosylmethionine synthase	GO:0005829, C:cytosol'GO:0005524, F:ATP binding'GO:0046872, F:metal ion binding'GO:0004478, F:methionine adenosyltransferase activity'GO:0022416, P:chaeta development'GO:0008340, P:determination of adult lifespan'GO:0006730, P:one-carbon metabolic process'GO:0006556, P:S-adenosylmethionine biosynthetic process'GO:0035220, P:wing disc development	K00789
Lda_g17683.t1	Sequence homology, NCBI's 'non-redundant'= XP_013194955.1 PREDICTED: myosin heavy chain, non-muscle [Amyelois transitella]	NA	NA	Ldj_g23172.t1	Sequence homology, NCBI's 'non-redundant'= XP_004928304.1 PREDICTED: myosin heavy chain, cardiac muscle isoform [Bombyx mori]	NA	NA
Lda_g15251.t1	Sequence homology, NCBI's 'non-redundant'= KPJ09755.1 Cuticle protein 19.8 [Papilio machaon]	NA	NA	Ldj_g3259.t1	Sequence homology, NCBI's 'non-redundant'= XP_013186756.1 PREDICTED: histidine-rich glycoprotein-like [Amyelois transitella]	NA	NA
Lda_g6577.t1	Sequence homology, NCBI's 'non-redundant'= XP_012544369.1 PREDICTED: transcription factor GATA-6 isoform X1 [Bombyx mori]	NA	NA	Ldj_g10444.t1	Sequence homology, NCBI's 'non-redundant'= XP_013197021.1 PREDICTED: transcription factor GATA-4-like isoform X4 [Amyelois transitella]	NA	NA
Lda_g6733.t1	Sprot-uniprot homology= Replication factor C subunit 4	GO:0031390, C:Ctf18 RFC-like complex'GO:0005663, C:DNA replication factor C complex'GO:0005634, C:nucleus'GO:0005524, F:ATP binding'GO:0003689, F:DNA clamp loader activity'GO:0019899, F:enzyme binding'GO:0043142, F:single-stranded DNA-dependent ATPase activity'GO:0006261, P:DNA-dependent DNA replication'GO:1900264, P:positive regulation of DNA-directed DNA polymerase activity	NA	Ldj_g15779.t1	Sprot-uniprot homology= Replication factor C subunit 4	GO:0031390, C:Ctf18 RFC-like complex'GO:0005663, C:DNA replication factor C complex'GO:0005634, C:nucleus'GO:0005524, F:ATP binding'GO:0003689, F:DNA clamp loader activity'GO:0019899, F:enzyme binding'GO:0043142, F:single-stranded DNA-dependent ATPase activity'GO:0006261, P:DNA-dependent DNA replication'GO:1900264, P:positive regulation of DNA-directed DNA polymerase activity	K10755
Lda_g6769.t1	Sequence homology, NCBI's 'non-redundant'= XP_013192029.1 PREDICTED: poly(A) RNA polymerase gld-2 homolog B-like [Amyelois transitella]	NA	NA	Ldj_g15657.t1	Sprot-uniprot homology= Poly(A) RNA polymerase gld-2 homolog A	GO:0005737, C:cytoplasm'GO:0043005, C:neuron projection'GO:0005654, C:nucleoplasm'GO:0005524, F:ATP binding'GO:0046872, F:metal ion binding'GO:0004652, F:polynucleotide adenylyltransferase activity'GO:0003723, F:RNA binding'GO:0007616, P:long-term memory'GO:0006397, P:mRNA processing'GO:0043631, P:RNA polyadenylation	K14079
Lda_g10158.t1	Sequence homology, NCBI's 'non-redundant'= JAT82983.1 hypothetical protein g.360, partial [Pectinophora gossypiella]	NA	NA	Ldj_g24643.t1	Sprot-uniprot homology= Dopamine N-acetyltransferase {ECO:0000312|EMBL:AAF47172.1}	GO:0005737, C:cytoplasm'GO:0004059, F:aralkylamine N-acetyltransferase activity'GO:0004060, F:arylamine N-acetyltransferase activity'GO:0008080, F:N-acetyltransferase activity'GO:0006584, P:catecholamine metabolic process'GO:0048066, P:developmental pigmentation'GO:0042420, P:dopamine catabolic process'GO:0030187, P:melatonin biosynthetic process'GO:0046334, P:octopamine catabolic process'GO:0045…	NA
Lda_g15678.t1	Sprot-uniprot homology= Cytochrome P450 6B6	GO:0005789, C:endoplasmic reticulum membrane'GO:0031090, C:organelle membrane'GO:0070330, F:aromatase activity'GO:0020037, F:heme binding'GO:0005506, F:iron ion binding	K14999	Ldj_g11078.t1	Sprot-uniprot homology= Cytochrome P450 6B2	GO:0005789, C:endoplasmic reticulum membrane'GO:0031090, C:organelle membrane'GO:0070330, F:aromatase activity'GO:0020037, F:heme binding'GO:0005506, F:iron ion binding	K14999
Lda_g14713.t1	Sequence homology, NCBI's 'non-redundant'= AAO85804.1 integrin alpha 2 [Chrysodeixis includens]	NA	NA	Ldj_g23424.t1	Sprot-uniprot homology= Integrin alpha-PS2	GO:0016324, C:apical plasma membrane'GO:0009925, C:basal plasma membrane'GO:0005925, C:focal adhesion'GO:0005887, C:integral component of plasma membrane'GO:0008305, C:integrin complex'GO:0016328, C:lateral plasma membrane'GO:0005886, C:plasma membrane'GO:0042383, C:sarcolemma'GO:0050839, F:cell adhesion molecule binding'GO:0050840, F:extracellular matrix binding'GO:0046982, F:protein heterodimer…	NA
Lda_g600.t1	Sprot-uniprot homology= DNA replication licensing factor MCM4	GO:0042555, C:MCM complex'GO:0005634, C:nucleus'GO:0005524, F:ATP binding'GO:0003677, F:DNA binding'GO:0003678, F:DNA helicase activity'GO:0006260, P:DNA replication'GO:0006270, P:DNA replication initiation'GO:0007052, P:mitotic spindle organization	K02212	Ldj_g8233.t1	Sprot-uniprot homology= DNA replication licensing factor MCM4	GO:0042555, C:MCM complex'GO:0005634, C:nucleus'GO:0005524, F:ATP binding'GO:0003677, F:DNA binding'GO:0003678, F:DNA helicase activity'GO:0006260, P:DNA replication'GO:0006270, P:DNA replication initiation'GO:0007052, P:mitotic spindle organization	K02212
Lda_g7639.t1	Sequence homology, NCBI's 'non-redundant'= XP_013193802.1 PREDICTED: uncharacterized protein LOC106137506 [Amyelois transitella]	NA	K20186	Ldj_g8884.t1	Sequence homology, NCBI's 'non-redundant'= XP_013193802.1 PREDICTED: uncharacterized protein LOC106137506 [Amyelois transitella]	NA	K20186
Lda_g13852.t1	Sequence homology, NCBI's 'non-redundant'= XP_013136571.1 PREDICTED: uncharacterized protein LOC106101781, partial [Papilio polytes]	NA	NA	Ldj_g664.t1	Uncharacterized predicted gene	NA	NA
Lda_g6095.t1	Sequence homology, NCBI's 'non-redundant'= KOB72744.1 putative Ciliary dynein heavy chain [Operophtera brumata]	NA	NA	Ldj_g23850.t1	Sequence homology, NCBI's 'non-redundant'= KOB72744.1 putative Ciliary dynein heavy chain [Operophtera brumata]	NA	NA
Lda_g18918.t1	Uncharacterized predicted gene	NA	NA	Ldj_g11224.t1	Uncharacterized predicted gene	NA	NA
Lda_g19111.t1	Sprot-uniprot homology= Probable pterin-4-alpha-carbinolamine dehydratase	GO:0008124, F:4-alpha-hydroxytetrahydrobiopterin dehydratase activity'GO:0006729, P:tetrahydrobiopterin biosynthetic process	K01724	Ldj_g446.t1	Sprot-uniprot homology= Probable pterin-4-alpha-carbinolamine dehydratase	GO:0008124, F:4-alpha-hydroxytetrahydrobiopterin dehydratase activity'GO:0006729, P:tetrahydrobiopterin biosynthetic process	K01724
Lda_g4622.t1	Sprot-uniprot homology= ATP synthase subunit d, mitochondrial	GO:0005811, C:lipid particle'GO:0005875, C:microtubule associated complex'GO:0000276, C:mitochondrial proton-transporting ATP synthase complex, coupling factor F(o)'GO:0000274, C:mitochondrial proton-transporting ATP synthase, stator stalk'GO:0005739, C:mitochondrion'GO:0015078, F:hydrogen ion transmembrane transporter activity'GO:0099132, P:ATP hydrolysis coupled cation transmembrane transport'G…	K02138	Ldj_g21798.t1	Sprot-uniprot homology= ATP synthase subunit d, mitochondrial	GO:0005811, C:lipid particle'GO:0005875, C:microtubule associated complex'GO:0000276, C:mitochondrial proton-transporting ATP synthase complex, coupling factor F(o)'GO:0000274, C:mitochondrial proton-transporting ATP synthase, stator stalk'GO:0005739, C:mitochondrion'GO:0015078, F:hydrogen ion transmembrane transporter activity'GO:0099132, P:ATP hydrolysis coupled cation transmembrane transport'G…	K02138
Lda_g14609.t1	Sequence homology, NCBI's 'non-redundant'= EHJ63850.1 hypothetical protein KGM_16899 [Danaus plexippus]	NA	NA	Ldj_g19814.t1	Sequence homology, NCBI's 'non-redundant'= XP_011550331.1 PREDICTED: transcriptional protein SWT1-like isoform X1 [Plutella xylostella] XP_011550332.1 PREDICTED: transcriptional protein SWT1-like isoform X2 [Plutella xylostella]	NA	NA
Lda_g11475.t1	Sprot-uniprot homology= Cilia- and flagella-associated protein 20	GO:0005814, C:centriole'GO:0036064, C:ciliary basal body'GO:0005929, C:cilium'GO:0005874, C:microtubule'GO:0005634, C:nucleus'GO:0060271, P:cilium assembly'GO:2000147, P:positive regulation of cell motility'GO:2000253, P:positive regulation of feeding behavior'GO:0018095, P:protein polyglutamylation'GO:0060296, P:regulation of cilium beat frequency involved in ciliary motility	NA	Ldj_g14578.t1	Sprot-uniprot homology= Cilia- and flagella-associated protein 20	GO:0005814, C:centriole'GO:0036064, C:ciliary basal body'GO:0005929, C:cilium'GO:0005874, C:microtubule'GO:0005634, C:nucleus'GO:0060271, P:cilium assembly'GO:2000147, P:positive regulation of cell motility'GO:2000253, P:positive regulation of feeding behavior'GO:0018095, P:protein polyglutamylation'GO:0060296, P:regulation of cilium beat frequency involved in ciliary motility	NA
Lda_g16462.t1	Sprot-uniprot homology= Peroxisomal acyl-coenzyme A oxidase 3	GO:0016020, C:membrane'GO:0005739, C:mitochondrion'GO:0005782, C:peroxisomal matrix'GO:0005777, C:peroxisome'GO:0003995, F:acyl-CoA dehydrogenase activity'GO:0050660, F:flavin adenine dinucleotide binding'GO:0016402, F:pristanoyl-CoA oxidase activity'GO:0005102, F:receptor binding'GO:0033540, P:fatty acid beta-oxidation using acyl-CoA oxidase	K00232	Ldj_g12699.t1	Sprot-uniprot homology= Peroxisomal acyl-coenzyme A oxidase 3	GO:0016020, C:membrane'GO:0005739, C:mitochondrion'GO:0005782, C:peroxisomal matrix'GO:0005777, C:peroxisome'GO:0003995, F:acyl-CoA dehydrogenase activity'GO:0050660, F:flavin adenine dinucleotide binding'GO:0016402, F:pristanoyl-CoA oxidase activity'GO:0005102, F:receptor binding'GO:0033540, P:fatty acid beta-oxidation using acyl-CoA oxidase	K00232
Lda_g4879.t1	Uncharacterized predicted gene	NA	NA	Ldj_g17125.t1	Uncharacterized predicted gene	NA	NA
Lda_g1736.t1	Sequence homology, NCBI's 'non-redundant'= XP_012560185.1 PREDICTED: uncharacterized protein LOC105846225 [Hydra vulgaris]	NA	NA	Ldj_g1766.t1	Sequence homology, NCBI's 'non-redundant'= XP_016659867.1 PREDICTED: uncharacterized protein LOC107883745 [Acyrthosiphon pisum]	NA	NA
Lda_g13571.t1	Uncharacterized predicted gene	NA	NA	Ldj_g13532.t1	Uncharacterized predicted gene	NA	NA
Lda_g6178.t1	Sprot-uniprot homology= Aminoacylase-1	GO:0005737, C:cytoplasm'GO:0070062, C:extracellular exosome'GO:0004046, F:aminoacylase activity'GO:0042802, F:identical protein binding'GO:0046872, F:metal ion binding'GO:0008237, F:metallopeptidase activity'GO:0006520, P:cellular amino acid metabolic process	K14677	Ldj_g23563.t1	Sprot-uniprot homology= Aminoacylase-1	GO:0005737, C:cytoplasm'GO:0070062, C:extracellular exosome'GO:0004046, F:aminoacylase activity'GO:0042802, F:identical protein binding'GO:0046872, F:metal ion binding'GO:0008237, F:metallopeptidase activity'GO:0006520, P:cellular amino acid metabolic process	K14677
Lda_g9396.t1	Sprot-uniprot homology= Intron-binding protein aquarius	GO:0071013, C:catalytic step 2 spliceosome'GO:0016020, C:membrane'GO:0005654, C:nucleoplasm'GO:0003723, F:RNA binding'GO:0000398, P:mRNA splicing, via spliceosome'GO:0006283, P:transcription-coupled nucleotide-excision repair	K12874	Ldj_g18460.t1	Sprot-uniprot homology= Intron-binding protein aquarius	GO:0071013, C:catalytic step 2 spliceosome'GO:0016020, C:membrane'GO:0005654, C:nucleoplasm'GO:0003723, F:RNA binding'GO:0000398, P:mRNA splicing, via spliceosome'GO:0006283, P:transcription-coupled nucleotide-excision repair	K12874
Lda_g12240.t1	Sequence homology, NCBI's 'non-redundant'= JAI33015.1 PiggyBac transposable element-derived protein 4 [Bactrocera latifrons]	NA	NA	Ldj_g10961.t1	Sequence homology, NCBI's 'non-redundant'= JAI33015.1 PiggyBac transposable element-derived protein 4 [Bactrocera latifrons]	NA	NA
Lda_g14210.t1	Sprot-uniprot homology= Peroxidasin	GO:0005615, C:extracellular space'GO:0020037, F:heme binding'GO:0046872, F:metal ion binding'GO:0004601, F:peroxidase activity'GO:0042744, P:hydrogen peroxide catabolic process'GO:0006979, P:response to oxidative stress	NA	Ldj_g24377.t1	Sprot-uniprot homology= Peroxidasin	GO:0005615, C:extracellular space'GO:0020037, F:heme binding'GO:0046872, F:metal ion binding'GO:0004601, F:peroxidase activity'GO:0042744, P:hydrogen peroxide catabolic process'GO:0006979, P:response to oxidative stress	NA
Lda_g6097.t1	Sequence homology, NCBI's 'non-redundant'= XP_013194185.1 PREDICTED: uncharacterized protein LOC106137818 [Amyelois transitella]	NA	NA	Ldj_g23848.t1	Sequence homology, NCBI's 'non-redundant'= JAT88504.1 hypothetical protein g.10495, partial [Pectinophora gossypiella]	NA	NA
Lda_g18668.t1	Sequence homology, NCBI's 'non-redundant'= XP_011556136.1 PREDICTED: uncharacterized protein LOC105387140 isoform X2 [Plutella xylostella] XP_011556218.1 PREDICTED: uncharacterized protein LOC105387220 isoform X2 [Plutella xylostella]	NA	NA	Ldj_g12532.t1	Sequence homology, NCBI's 'non-redundant'= AJG44547.1 chitin deacetylase 2 [Cnaphalocrocis medinalis]	NA	NA
Lda_g11343.t1	Sprot-uniprot homology= Serine/threonine-protein kinase Doa	GO:0005737, C:cytoplasm'GO:0005829, C:cytosol'GO:0005783, C:endoplasmic reticulum'GO:0005875, C:microtubule associated complex'GO:0005634, C:nucleus'GO:0005524, F:ATP binding'GO:0004672, F:protein kinase activity'GO:0004674, F:protein serine/threonine kinase activity'GO:0004712, F:protein serine/threonine/tyrosine kinase activity'GO:0004713, F:protein tyrosine kinase activity'GO:0048102, P:autoph…	K08823	Ldj_g21428.t1	Sprot-uniprot homology= Serine/threonine-protein kinase Doa	GO:0005737, C:cytoplasm'GO:0005829, C:cytosol'GO:0005783, C:endoplasmic reticulum'GO:0005875, C:microtubule associated complex'GO:0005634, C:nucleus'GO:0005524, F:ATP binding'GO:0004672, F:protein kinase activity'GO:0004674, F:protein serine/threonine kinase activity'GO:0004712, F:protein serine/threonine/tyrosine kinase activity'GO:0004713, F:protein tyrosine kinase activity'GO:0048102, P:autoph…	K08823
Lda_g9635.t1	Sprot-uniprot homology= RNA cytidine acetyltransferase {ECO:0000255|HAMAP-Rule:MF_03211}	GO:0030686, C:90S preribosome'GO:0005730, C:nucleolus'GO:0005524, F:ATP binding'GO:1990883, F:rRNA cytidine N-acetyltransferase activity'GO:0000049, F:tRNA binding'GO:0051392, F:tRNA N-acetyltransferase activity'GO:0009267, P:cellular response to starvation'GO:0016573, P:histone acetylation'GO:0022008, P:neurogenesis'GO:0006355, P:regulation of transcription, DNA-templated'GO:1904812, P:rRNA acet…	K14521	Ldj_g21332.t1	Sprot-uniprot homology= RNA cytidine acetyltransferase {ECO:0000255|HAMAP-Rule:MF_03211}	GO:0030686, C:90S preribosome'GO:0005730, C:nucleolus'GO:0005524, F:ATP binding'GO:1990883, F:rRNA cytidine N-acetyltransferase activity'GO:0000049, F:tRNA binding'GO:0051392, F:tRNA N-acetyltransferase activity'GO:0009267, P:cellular response to starvation'GO:0016573, P:histone acetylation'GO:0022008, P:neurogenesis'GO:0006355, P:regulation of transcription, DNA-templated'GO:1904812, P:rRNA acet…	K14521
Lda_g13868.t1	Sequence homology, NCBI's 'non-redundant'= JAA85952.1 Dynactin subunit 4, partial [Pararge aegeria]	NA	NA	Ldj_g16709.t1	Sprot-uniprot homology= Dynactin subunit 4	GO:0005813, C:centrosome'GO:0005737, C:cytoplasm'GO:0005868, C:cytoplasmic dynein complex'GO:0005829, C:cytosol'GO:0005869, C:dynactin complex'GO:0005634, C:nucleus'GO:0047485, F:protein N-terminus binding'GO:0019886, P:antigen processing and presentation of exogenous peptide antigen via MHC class II'GO:0006888, P:ER to Golgi vesicle-mediated transport'GO:0007097, P:nuclear migration	K10426
Lda_g9895.t1	Sequence homology, NCBI's 'non-redundant'= KPJ06181.1 hypothetical protein RR48_14623 [Papilio machaon]	NA	NA	Ldj_g6706.t1	Sequence homology, NCBI's 'non-redundant'= KOB77181.1 Uncharacterized protein OBRU01_01712 [Operophtera brumata]	NA	NA
Lda_g19033.t1	Sequence homology, NCBI's 'non-redundant'= AMQ46017.1 cuticular protein RR-2 motif 63 isoform-1 [Spodoptera exigua]	NA	NA	Ldj_g10269.t1	Sequence homology, NCBI's 'non-redundant'= AMQ46016.1 cuticular protein RR-2 motif 63 isoform-4 [Spodoptera exigua]	NA	NA
Lda_g3302.t1	Sprot-uniprot homology= RNA polymerase II subunit B1 CTD phosphatase Rpap2	GO:0005737, C:cytoplasm'GO:0005829, C:cytosol'GO:0016591, C:DNA-directed RNA polymerase II, holoenzyme'GO:0005730, C:nucleolus'GO:0005634, C:nucleus'GO:0008420, F:CTD phosphatase activity'GO:0046872, F:metal ion binding'GO:0070940, P:dephosphorylation of RNA polymerase II C-terminal domain'GO:0009301, P:snRNA transcription	K20827	Ldj_g22562.t1	Sprot-uniprot homology= Putative RNA polymerase II subunit B1 CTD phosphatase rpap2	GO:0005737, C:cytoplasm'GO:0016591, C:DNA-directed RNA polymerase II, holoenzyme'GO:0005634, C:nucleus'GO:0008420, F:CTD phosphatase activity'GO:0046872, F:metal ion binding'GO:0070940, P:dephosphorylation of RNA polymerase II C-terminal domain'GO:0009301, P:snRNA transcription	K20827
Lda_g9659.t1	Uncharacterized predicted gene	NA	NA	Ldj_g22274.t1	Sprot-uniprot homology= Zinc finger protein 311	GO:0005634, C:nucleus'GO:0003677, F:DNA binding'GO:0046872, F:metal ion binding'GO:0003700, F:transcription factor activity, sequence-specific DNA binding'GO:0006355, P:regulation of transcription, DNA-templated'GO:0006351, P:transcription, DNA-templated	NA
Lda_g4694.t1	Sequence homology, NCBI's 'non-redundant'= EHJ65474.1 transcription factor E74 isoform A [Danaus plexippus]	NA	NA	Ldj_g12747.t1	Sprot-uniprot homology= Ecdysone-induced protein 74EF isoform B	GO:0005634, C:nucleus'GO:0043565, F:sequence-specific DNA binding'GO:0003700, F:transcription factor activity, sequence-specific DNA binding'GO:0001077, F:transcriptional activator activity, RNA polymerase II core promoter proximal region sequence-specific binding'GO:0006914, P:autophagy'GO:0008219, P:cell death'GO:0048477, P:oogenesis'GO:0045944, P:positive regulation of transcription from RNA p…	K09428
Lda_g6534.t1	Sprot-uniprot homology= Calpain-C	GO:0005737, C:cytoplasm'GO:0005509, F:calcium ion binding	NA	Ldj_g13460.t1	Sprot-uniprot homology= Calpain-C	GO:0005737, C:cytoplasm'GO:0005509, F:calcium ion binding	NA
Lda_g9394.t1	Sequence homology, NCBI's 'non-redundant'= JAT83344.1 hypothetical protein g.15558 [Pectinophora gossypiella] JAT89744.1 hypothetical protein g.15559 [Pectinophora gossypiella] JAT89974.1 hypothetical protein g.15557 [Pectinophora gossypiella] JAT90792.1 hypothetical protein g.15556 [Pectinophora gossypiella]	NA	NA	Ldj_g18457.t1	Sequence homology, NCBI's 'non-redundant'= JAT83344.1 hypothetical protein g.15558 [Pectinophora gossypiella] JAT89744.1 hypothetical protein g.15559 [Pectinophora gossypiella] JAT89974.1 hypothetical protein g.15557 [Pectinophora gossypiella] JAT90792.1 hypothetical protein g.15556 [Pectinophora gossypiella]	NA	NA
Lda_g19257.t1	Sprot-uniprot homology= Integrin alpha-PS1	GO:0016324, C:apical plasma membrane'GO:0009925, C:basal plasma membrane'GO:0005925, C:focal adhesion'GO:0005887, C:integral component of plasma membrane'GO:0008305, C:integrin complex'GO:0016328, C:lateral plasma membrane'GO:0050839, F:cell adhesion molecule binding'GO:0050840, F:extracellular matrix binding'GO:0046982, F:protein heterodimerization activity'GO:0004872, F:receptor activity'GO:000…	NA	Ldj_g3273.t1	Sprot-uniprot homology= Integrin alpha-PS1	GO:0016324, C:apical plasma membrane'GO:0009925, C:basal plasma membrane'GO:0005925, C:focal adhesion'GO:0005887, C:integral component of plasma membrane'GO:0008305, C:integrin complex'GO:0016328, C:lateral plasma membrane'GO:0050839, F:cell adhesion molecule binding'GO:0050840, F:extracellular matrix binding'GO:0046982, F:protein heterodimerization activity'GO:0004872, F:receptor activity'GO:000…	NA
Lda_g11760.t1	Sprot-uniprot homology= Persulfide dioxygenase ETHE1, mitochondrial	GO:0005737, C:cytoplasm'GO:0005759, C:mitochondrial matrix'GO:0005739, C:mitochondrion'GO:0005654, C:nucleoplasm'GO:0005506, F:iron ion binding'GO:0050313, F:sulfur dioxygenase activity'GO:0006749, P:glutathione metabolic process'GO:0070813, P:hydrogen sulfide metabolic process	K17725	Ldj_g4717.t1	Sprot-uniprot homology= Persulfide dioxygenase ETHE1, mitochondrial	GO:0005737, C:cytoplasm'GO:0005759, C:mitochondrial matrix'GO:0005739, C:mitochondrion'GO:0005654, C:nucleoplasm'GO:0005506, F:iron ion binding'GO:0050313, F:sulfur dioxygenase activity'GO:0006749, P:glutathione metabolic process'GO:0070813, P:hydrogen sulfide metabolic process	K17725
Lda_g1275.t1	Sequence homology, NCBI's 'non-redundant'= XP_013193602.1 PREDICTED: PWWP domain-containing protein 2A-like [Amyelois transitella]	NA	NA	Ldj_g19211.t1	Sequence homology, NCBI's 'non-redundant'= XP_013193602.1 PREDICTED: PWWP domain-containing protein 2A-like [Amyelois transitella]	NA	NA
Lda_g9897.t1	Sequence homology, NCBI's 'non-redundant'= AQX37248.1 LL13 [Spodoptera exigua]	NA	NA	Ldj_g6219.t1	Sequence homology, NCBI's 'non-redundant'= AQX37247.1 LL12 [Spodoptera exigua]	NA	NA
Lda_g19308.t1	Sprot-uniprot homology= Tigger transposable element-derived protein 4	GO:0005634, C:nucleus'GO:0003677, F:DNA binding	NA	Ldj_g25223.t1	Sprot-uniprot homology= Tigger transposable element-derived protein 4	GO:0005634, C:nucleus'GO:0003677, F:DNA binding	NA
Lda_g2110.t1	Sprot-uniprot homology= Protein artichoke {ECO:0000312|FlyBase:FBgn0036995}	GO:0005737, C:cytoplasm'GO:0031012, C:extracellular matrix'GO:0005578, C:proteinaceous extracellular matrix'GO:0060271, P:cilium assembly'GO:0040011, P:locomotion'GO:0050896, P:response to stimulus'GO:0007423, P:sensory organ development	NA	Ldj_g21018.t1	Sprot-uniprot homology= Chaoptin	GO:0005886, C:plasma membrane'GO:0007155, P:cell adhesion'GO:0050896, P:response to stimulus'GO:0007601, P:visual perception	NA
Lda_g545.t1	Uncharacterized predicted gene	NA	NA	Ldj_g11334.t1	Sequence homology, NCBI's 'non-redundant'= XP_013184784.1 PREDICTED: uncharacterized protein LOC106130482 [Amyelois transitella]	NA	NA
Lda_g1416.t1	Sequence homology, NCBI's 'non-redundant'= YP_008003807.1 unknown similar to AMEV266 [Mythimna separata entomopoxvirus 'L'] CCU56488.1 unknown similar to AMEV266 [Mythimna separata entomopoxvirus 'L']	NA	NA	Ldj_g15928.t1	Sequence homology, NCBI's 'non-redundant'= YP_008003807.1 unknown similar to AMEV266 [Mythimna separata entomopoxvirus 'L'] CCU56488.1 unknown similar to AMEV266 [Mythimna separata entomopoxvirus 'L']	NA	NA
Lda_g15612.t1	Sequence homology, NCBI's 'non-redundant'= XP_013200392.1 PREDICTED: LOW QUALITY PROTEIN: uncharacterized protein PFB0765w-like [Amyelois transitella]	NA	NA	Ldj_g18166.t1	Sequence homology, NCBI's 'non-redundant'= XP_013200392.1 PREDICTED: LOW QUALITY PROTEIN: uncharacterized protein PFB0765w-like [Amyelois transitella]	NA	NA
Lda_g6114.t1	Sprot-uniprot homology= Cleavage stimulation factor subunit 1	GO:0005654, C:nucleoplasm'GO:0003723, F:RNA binding'GO:0006397, P:mRNA processing	K14406	Ldj_g24772.t1	Sprot-uniprot homology= Cleavage stimulation factor subunit 1	GO:0005654, C:nucleoplasm'GO:0003723, F:RNA binding'GO:0006397, P:mRNA processing	K14406
Lda_g10755.t1	Uncharacterized predicted gene	NA	NA	Ldj_g16500.t1	Uncharacterized predicted gene	NA	NA
Lda_g11756.t1	Uncharacterized predicted gene	NA	NA	Ldj_g16418.t1	Uncharacterized predicted gene	NA	NA
Lda_g8970.t1	Sprot-uniprot homology= Protein dachsous	GO:0016021, C:integral component of membrane'GO:0005886, C:plasma membrane'GO:0005509, F:calcium ion binding'GO:0000904, P:cell morphogenesis involved in differentiation'GO:0008283, P:cell proliferation'GO:0042067, P:establishment of ommatidial planar polarity'GO:0007156, P:homophilic cell adhesion via plasma membrane adhesion molecules'GO:0018149, P:peptide cross-linking	K16507	Ldj_g18845.t1	Sprot-uniprot homology= Protein dachsous	GO:0016021, C:integral component of membrane'GO:0005886, C:plasma membrane'GO:0005509, F:calcium ion binding'GO:0000904, P:cell morphogenesis involved in differentiation'GO:0008283, P:cell proliferation'GO:0042067, P:establishment of ommatidial planar polarity'GO:0007156, P:homophilic cell adhesion via plasma membrane adhesion molecules'GO:0018149, P:peptide cross-linking	K16507
Lda_g8189.t1	Sequence homology, NCBI's 'non-redundant'= JAG49562.1 hypothetical protein, partial [Lygus hesperus]	NA	NA	Ldj_g12941.t1	Sequence homology, NCBI's 'non-redundant'= XP_013189074.1 PREDICTED: piggyBac transposable element-derived protein 4-like [Amyelois transitella]	NA	NA
Lda_g14591.t1	Sprot-uniprot homology= Furin-like protease 2	GO:0016021, C:integral component of membrane'GO:0005886, C:plasma membrane'GO:0004252, F:serine-type endopeptidase activity'GO:0051048, P:negative regulation of secretion'GO:0010906, P:regulation of glucose metabolic process	K08654	Ldj_g1228.t1	Sprot-uniprot homology= Furin-like protease 2	GO:0016021, C:integral component of membrane'GO:0005886, C:plasma membrane'GO:0004252, F:serine-type endopeptidase activity'GO:0051048, P:negative regulation of secretion'GO:0010906, P:regulation of glucose metabolic process	K08654
Lda_g974.t1	Sprot-uniprot homology= Dihydrolipoyllysine-residue succinyltransferase component of 2-oxoglutarate dehydrogenase complex, mitochondrial	GO:0005739, C:mitochondrion'GO:0045252, C:oxoglutarate dehydrogenase complex'GO:0004149, F:dihydrolipoyllysine-residue succinyltransferase activity'GO:0033512, P:L-lysine catabolic process to acetyl-CoA via saccharopine'GO:0006099, P:tricarboxylic acid cycle	K00658	Ldj_g16847.t1	Sprot-uniprot homology= Dihydrolipoyllysine-residue succinyltransferase component of 2-oxoglutarate dehydrogenase complex, mitochondrial	GO:0005739, C:mitochondrion'GO:0045252, C:oxoglutarate dehydrogenase complex'GO:0004149, F:dihydrolipoyllysine-residue succinyltransferase activity'GO:0033512, P:L-lysine catabolic process to acetyl-CoA via saccharopine'GO:0006099, P:tricarboxylic acid cycle	K00658
Lda_g10047.t1	Sprot-uniprot homology= Kinesin-like protein KIF23	GO:0097149, C:centralspindlin complex'GO:0005813, C:centrosome'GO:0005829, C:cytosol'GO:0005925, C:focal adhesion'GO:0045171, C:intercellular bridge'GO:0005871, C:kinesin complex'GO:0005874, C:microtubule'GO:0030496, C:midbody'GO:0072686, C:mitotic spindle'GO:0005654, C:nucleoplasm'GO:0005634, C:nucleus'GO:0005819, C:spindle'GO:0005524, F:ATP binding'GO:0016887, F:ATPase activity'GO:0008017, F:mi…	K17387	Ldj_g11602.t1	Sprot-uniprot homology= Kinesin-like protein KIF23	GO:0097149, C:centralspindlin complex'GO:0005813, C:centrosome'GO:0005829, C:cytosol'GO:0005925, C:focal adhesion'GO:0045171, C:intercellular bridge'GO:0005871, C:kinesin complex'GO:0005874, C:microtubule'GO:0030496, C:midbody'GO:0072686, C:mitotic spindle'GO:0005654, C:nucleoplasm'GO:0005634, C:nucleus'GO:0005819, C:spindle'GO:0005524, F:ATP binding'GO:0016887, F:ATPase activity'GO:0008017, F:mi…	K17387
Lda_g8635.t1	Sprot-uniprot homology= Paired box protein Pax-6	GO:0005634, C:nucleus'GO:0043565, F:sequence-specific DNA binding'GO:0007275, P:multicellular organism development'GO:0006355, P:regulation of transcription, DNA-templated'GO:0006351, P:transcription, DNA-templated	K08031	Ldj_g18415.t1	Sprot-uniprot homology= Paired box protein Pax-6	GO:0005634, C:nucleus'GO:0043565, F:sequence-specific DNA binding'GO:0007275, P:multicellular organism development'GO:0006355, P:regulation of transcription, DNA-templated'GO:0006351, P:transcription, DNA-templated	K08031
Lda_g8862.t1	Sprot-uniprot homology= Electron transfer flavoprotein-ubiquinone oxidoreductase, mitochondrial	GO:0031305, C:integral component of mitochondrial inner membrane'GO:0017133, C:mitochondrial electron transfer flavoprotein complex'GO:0051539, F:4 iron, 4 sulfur cluster binding'GO:0009055, F:electron carrier activity'GO:0004174, F:electron-transferring-flavoprotein dehydrogenase activity'GO:0046872, F:metal ion binding'GO:0043783, F:oxidoreductase activity, oxidizing metal ions with flavin as a…	K00311	Ldj_g16136.t1	Sprot-uniprot homology= Electron transfer flavoprotein-ubiquinone oxidoreductase, mitochondrial	GO:0031305, C:integral component of mitochondrial inner membrane'GO:0017133, C:mitochondrial electron transfer flavoprotein complex'GO:0051539, F:4 iron, 4 sulfur cluster binding'GO:0009055, F:electron carrier activity'GO:0004174, F:electron-transferring-flavoprotein dehydrogenase activity'GO:0046872, F:metal ion binding'GO:0043783, F:oxidoreductase activity, oxidizing metal ions with flavin as a…	K00311
Lda_g8557.t1	Sprot-uniprot homology= Copia protein	GO:0004190, F:aspartic-type endopeptidase activity'GO:0005524, F:ATP binding'GO:0003676, F:nucleic acid binding'GO:0008270, F:zinc ion binding'GO:0015074, P:DNA integration	NA	Ldj_g17.t1	Sprot-uniprot homology= Copia protein	GO:0004190, F:aspartic-type endopeptidase activity'GO:0005524, F:ATP binding'GO:0003676, F:nucleic acid binding'GO:0008270, F:zinc ion binding'GO:0015074, P:DNA integration	NA
Lda_g15155.t1	Sprot-uniprot homology= G-protein-signaling modulator 2	GO:0045177, C:apical part of cell'GO:0005938, C:cell cortex'GO:0005829, C:cytosol'GO:0000922, C:spindle pole'GO:0001965, F:G-protein alpha-subunit binding'GO:0005092, F:GDP-dissociation inhibitor activity'GO:0042802, F:identical protein binding'GO:0000166, F:nucleotide binding'GO:0000132, P:establishment of mitotic spindle orientation'GO:0007186, P:G-protein coupled receptor signaling pathway'GO:…	K15837	Ldj_g10787.t1	Sprot-uniprot homology= G-protein-signaling modulator 2	GO:0045177, C:apical part of cell'GO:0005938, C:cell cortex'GO:0005829, C:cytosol'GO:0097431, C:mitotic spindle pole'GO:0001965, F:G-protein alpha-subunit binding'GO:0005092, F:GDP-dissociation inhibitor activity'GO:0042802, F:identical protein binding'GO:0000166, F:nucleotide binding'GO:0000132, P:establishment of mitotic spindle orientation'GO:0060487, P:lung epithelial cell differentiation'GO:…	K15837
Lda_g7059.t1	Sequence homology, NCBI's 'non-redundant'= XP_013200713.1 PREDICTED: short neuropeptide F [Amyelois transitella]	NA	NA	Ldj_g23973.t1	Sequence homology, NCBI's 'non-redundant'= XP_013200713.1 PREDICTED: short neuropeptide F [Amyelois transitella]	NA	NA
Lda_g11600.t1	Uncharacterized predicted gene	NA	NA	Ldj_g22343.t1	Sprot-uniprot homology= U3 small nucleolar RNA-associated protein 18 homolog	GO:0042585, C:germinal vesicle'GO:0005730, C:nucleolus'GO:0005634, C:nucleus'GO:0034388, C:Pwp2p-containing subcomplex of 90S preribosome'GO:0030532, C:small nuclear ribonucleoprotein complex'GO:0032040, C:small-subunit processome'GO:0048132, P:female germ-line stem cell asymmetric division'GO:0000462, P:maturation of SSU-rRNA from tricistronic rRNA transcript (SSU-rRNA, 5.8S rRNA, LSU-rRNA)'GO:0…	K14553
Lda_g17278.t1	Sprot-uniprot homology= U2 small nuclear ribonucleoprotein A'	GO:0005681, C:spliceosomal complex'GO:0003723, F:RNA binding'GO:0006397, P:mRNA processing'GO:0008380, P:RNA splicing	K11092	Ldj_g1097.t1	Sprot-uniprot homology= U2 small nuclear ribonucleoprotein A'	GO:0005681, C:spliceosomal complex'GO:0003723, F:RNA binding'GO:0006397, P:mRNA processing'GO:0008380, P:RNA splicing	K11092
Lda_g2027.t1	Sprot-uniprot homology= Calcium and integrin-binding family member 3	GO:0005509, F:calcium ion binding'GO:0000287, F:magnesium ion binding	NA	Ldj_g22997.t1	Sprot-uniprot homology= Calcium and integrin-binding family member 3	GO:0005509, F:calcium ion binding'GO:0000287, F:magnesium ion binding	NA
Lda_g21045.t1	Sprot-uniprot homology= Arrestin homolog	GO:0007165, P:signal transduction	K13808	Ldj_g22590.t1	Sprot-uniprot homology= Arrestin homolog	GO:0007165, P:signal transduction	K13808
Lda_g14519.t1	Sequence homology, NCBI's 'non-redundant'= JAA87187.1 Egg protein 80, partial [Pararge aegeria]	NA	NA	Ldj_g11263.t1	Sequence homology, NCBI's 'non-redundant'= JAA87187.1 Egg protein 80, partial [Pararge aegeria]	NA	NA
Lda_g11477.t1	Uncharacterized predicted gene	NA	NA	Ldj_g3615.t1	Uncharacterized predicted gene	NA	NA
Lda_g3220.t1	Sequence homology, NCBI's 'non-redundant'= JAA84051.1 Uncharacterized protein, partial [Pararge aegeria]	NA	NA	Ldj_g15516.t1	Sequence homology, NCBI's 'non-redundant'= JAA84051.1 Uncharacterized protein, partial [Pararge aegeria]	NA	NA
Lda_g9782.t1	Sprot-uniprot homology= Importin subunit alpha-7	GO:0005829, C:cytosol'GO:0005643, C:nuclear pore'GO:0005654, C:nucleoplasm'GO:0008139, F:nuclear localization sequence binding'GO:0008565, F:protein transporter activity'GO:0006607, P:NLS-bearing protein import into nucleus	NA	Ldj_g25721.t1	Sprot-uniprot homology= Importin subunit alpha-7	GO:0005829, C:cytosol'GO:0005643, C:nuclear pore'GO:0005654, C:nucleoplasm'GO:0008139, F:nuclear localization sequence binding'GO:0008565, F:protein transporter activity'GO:0006607, P:NLS-bearing protein import into nucleus	NA
Lda_g12466.t1	Sequence homology, NCBI's 'non-redundant'= XP_013199339.1 PREDICTED: monocarboxylate transporter 4-like [Amyelois transitella]	NA	NA	Ldj_g1430.t1	Sequence homology, NCBI's 'non-redundant'= XP_013199339.1 PREDICTED: monocarboxylate transporter 4-like [Amyelois transitella]	NA	NA
Lda_g8203.t1	Uncharacterized predicted gene	NA	NA	Ldj_g497.t1	Uncharacterized predicted gene	NA	NA
Lda_g2326.t1	Sprot-uniprot homology= Chromobox protein homolog 5	GO:0010369, C:chromocenter'GO:0000118, C:histone deacetylase complex'GO:0035097, C:histone methyltransferase complex'GO:0000776, C:kinetochore'GO:0000784, C:nuclear chromosome, telomeric region'GO:0005635, C:nuclear envelope'GO:0005720, C:nuclear heterochromatin'GO:0031618, C:nuclear pericentric heterochromatin'GO:0005730, C:nucleolus'GO:0005654, C:nucleoplasm'GO:0005634, C:nucleus'GO:0005721, C:…	NA	Ldj_g25736.t1	Sprot-uniprot homology= Chromobox protein homolog 5	GO:0010369, C:chromocenter'GO:0000118, C:histone deacetylase complex'GO:0035097, C:histone methyltransferase complex'GO:0000776, C:kinetochore'GO:0000784, C:nuclear chromosome, telomeric region'GO:0005635, C:nuclear envelope'GO:0005720, C:nuclear heterochromatin'GO:0031618, C:nuclear pericentric heterochromatin'GO:0005730, C:nucleolus'GO:0005654, C:nucleoplasm'GO:0005634, C:nucleus'GO:0005721, C:…	K11585
Lda_g7582.t1	Uncharacterized predicted gene	NA	NA	Ldj_g4679.t1	Uncharacterized predicted gene	NA	NA
Lda_g5455.t1	Sequence homology, NCBI's 'non-redundant'= XP_012550363.1 PREDICTED: uncharacterized protein LOC105842367 isoform X2 [Bombyx mori]	NA	NA	Ldj_g18664.t1	Sequence homology, NCBI's 'non-redundant'= XP_013186308.1 PREDICTED: uncharacterized protein LOC106131682 [Amyelois transitella]	NA	NA
Lda_g19337.t1	Sprot-uniprot homology= Dedicator of cytokinesis protein 11 {ECO:0000305}	GO:0005829, C:cytosol'GO:0005085, F:guanyl-nucleotide exchange factor activity'GO:0017048, F:Rho GTPase binding'GO:0005089, F:Rho guanyl-nucleotide exchange factor activity'GO:0001782, P:B cell homeostasis'GO:0007596, P:blood coagulation'GO:0002315, P:marginal zone B cell differentiation'GO:0051491, P:positive regulation of filopodium assembly'GO:0043547, P:positive regulation of GTPase activity'…	K21853	Ldj_g15342.t1	Sprot-uniprot homology= Dedicator of cytokinesis protein 9 {ECO:0000305}	GO:0005829, C:cytosol'GO:0012505, C:endomembrane system'GO:0016020, C:membrane'GO:0045296, F:cadherin binding'GO:0005085, F:guanyl-nucleotide exchange factor activity'GO:0007596, P:blood coagulation'GO:0043547, P:positive regulation of GTPase activity'GO:0007264, P:small GTPase mediated signal transduction	K21853
Lda_g20151.t1	Sequence homology, NCBI's 'non-redundant'= XP_013178401.1 PREDICTED: uncharacterized protein LOC106125668 [Papilio xuthus]	NA	NA	Ldj_g10679.t1	Sequence homology, NCBI's 'non-redundant'= JAT89338.1 hypothetical protein g.4043, partial [Pectinophora gossypiella]	NA	NA
Lda_g11943.t1	Sequence homology, NCBI's 'non-redundant'= JAT81994.1 hypothetical protein g.7724 [Pectinophora gossypiella] JAT85836.1 hypothetical protein g.7723 [Pectinophora gossypiella]	NA	NA	Ldj_g23782.t1	Sequence homology, NCBI's 'non-redundant'= JAT81994.1 hypothetical protein g.7724 [Pectinophora gossypiella] JAT85836.1 hypothetical protein g.7723 [Pectinophora gossypiella]	NA	NA
Lda_g20686.t1	Uncharacterized predicted gene	NA	NA	Ldj_g3051.t1	Uncharacterized predicted gene	NA	NA
Lda_g9083.t1	Sequence homology, NCBI's 'non-redundant'= XP_012548354.1 PREDICTED: LOW QUALITY PROTEIN: inactive dipeptidyl peptidase 10 [Bombyx mori]	NA	NA	Ldj_g13462.t1	Sprot-uniprot homology= Inactive dipeptidyl peptidase 10	GO:0016021, C:integral component of membrane'GO:0016020, C:membrane'GO:0005886, C:plasma membrane'GO:0015459, F:potassium channel regulator activity'GO:0008236, F:serine-type peptidase activity'GO:0072659, P:protein localization to plasma membrane'GO:1901379, P:regulation of potassium ion transmembrane transport	NA
Lda_g6154.t1	Uncharacterized predicted gene	NA	NA	Ldj_g22790.t1	Uncharacterized predicted gene	NA	NA
Lda_g5910.t1	Sprot-uniprot homology= Neuroglian	GO:0005923, C:bicellular tight junction'GO:0030175, C:filopodium'GO:0016021, C:integral component of membrane'GO:0016328, C:lateral plasma membrane'GO:0005886, C:plasma membrane'GO:0005919, C:pleated septate junction'GO:0005918, C:septate junction'GO:0005509, F:calcium ion binding'GO:0008366, P:axon ensheathment'GO:0048675, P:axon extension'GO:0007409, P:axonogenesis'GO:0061343, P:cell adhesion i…	K06756	Ldj_g12846.t1	Sprot-uniprot homology= Neuroglian	GO:0005923, C:bicellular tight junction'GO:0030175, C:filopodium'GO:0016021, C:integral component of membrane'GO:0016328, C:lateral plasma membrane'GO:0005886, C:plasma membrane'GO:0005919, C:pleated septate junction'GO:0005918, C:septate junction'GO:0005509, F:calcium ion binding'GO:0008366, P:axon ensheathment'GO:0048675, P:axon extension'GO:0007409, P:axonogenesis'GO:0061343, P:cell adhesion i…	K06756
Lda_g6947.t1	Uncharacterized predicted gene	NA	NA	Ldj_g16761.t1	Uncharacterized predicted gene	NA	NA
Lda_g13888.t1	Uncharacterized predicted gene	NA	NA	Ldj_g24972.t1	Sequence homology, NCBI's 'non-redundant'= XP_004926910.2 PREDICTED: armadillo repeat-containing protein 2 [Bombyx mori]	NA	NA
Lda_g9132.t1	Sprot-uniprot homology= 6-phosphofructo-2-kinase/fructose-2,6-bisphosphatase 2	GO:0003873, F:6-phosphofructo-2-kinase activity'GO:0005524, F:ATP binding'GO:0004331, F:fructose-2,6-bisphosphate 2-phosphatase activity'GO:0019901, F:protein kinase binding'GO:0006003, P:fructose 2,6-bisphosphate metabolic process'GO:0006000, P:fructose metabolic process'GO:0006096, P:glycolytic process	K19029	Ldj_g20316.t1	Sprot-uniprot homology= 6-phosphofructo-2-kinase/fructose-2,6-bisphosphatase	GO:0003873, F:6-phosphofructo-2-kinase activity'GO:0005524, F:ATP binding'GO:0004331, F:fructose-2,6-bisphosphate 2-phosphatase activity'GO:0006003, P:fructose 2,6-bisphosphate metabolic process'GO:0006000, P:fructose metabolic process	K19029
Lda_g9007.t1	Sprot-uniprot homology= Membrane-bound alkaline phosphatase	GO:0031225, C:anchored component of membrane'GO:0005886, C:plasma membrane'GO:0004035, F:alkaline phosphatase activity'GO:0046872, F:metal ion binding	K01077	Ldj_g26874.t1	Sprot-uniprot homology= Alkaline phosphatase, tissue-nonspecific isozyme	GO:0046658, C:anchored component of plasma membrane'GO:0004035, F:alkaline phosphatase activity'GO:0046872, F:metal ion binding'GO:0016311, P:dephosphorylation	K01077
Lda_g14186.t1	Sprot-uniprot homology= Zinc finger CCCH-type with G patch domain-containing protein	GO:0005634, C:nucleus'GO:0003677, F:DNA binding'GO:0046872, F:metal ion binding'GO:0006355, P:regulation of transcription, DNA-templated'GO:0030431, P:sleep'GO:0006351, P:transcription, DNA-templated	NA	Ldj_g21222.t1	Sprot-uniprot homology= Zinc finger CCCH-type with G patch domain-containing protein	GO:0005634, C:nucleus'GO:0003677, F:DNA binding'GO:0046872, F:metal ion binding'GO:0006355, P:regulation of transcription, DNA-templated'GO:0006351, P:transcription, DNA-templated	NA
Lda_g6656.t1	Sequence homology, NCBI's 'non-redundant'= XP_012544021.1 PREDICTED: uncharacterized protein LOC105841312 isoform X1 [Bombyx mori]	NA	NA	Ldj_g17690.t1	Sequence homology, NCBI's 'non-redundant'= KPI91385.1 hypothetical protein RR46_14889 [Papilio xuthus]	NA	NA
Lda_g1792.t1	Sequence homology, NCBI's 'non-redundant'= XP_014371419.1 PREDICTED: malate dehydrogenase, mitochondrial-like [Papilio machaon] KPJ18674.1 putative malate dehydrogenase, glyoxysomal [Papilio machaon]	NA	NA	Ldj_g8628.t1	Sequence homology, NCBI's 'non-redundant'= XP_004931719.1 PREDICTED: malate dehydrogenase, mitochondrial-like [Bombyx mori]	NA	NA
Lda_g18853.t1	Sprot-uniprot homology= Probable ATP-dependent RNA helicase DDX43	GO:0005622, C:intracellular'GO:0005524, F:ATP binding'GO:0004004, F:ATP-dependent RNA helicase activity'GO:0003723, F:RNA binding'GO:0010501, P:RNA secondary structure unwinding	K17043	Ldj_g11245.t1	Sprot-uniprot homology= Probable ATP-dependent RNA helicase DDX43	GO:0005622, C:intracellular'GO:0005524, F:ATP binding'GO:0004004, F:ATP-dependent RNA helicase activity'GO:0003723, F:RNA binding'GO:0010501, P:RNA secondary structure unwinding	K17043
Lda_g21208.t1	Sequence homology, NCBI's 'non-redundant'= XP_013186944.1 PREDICTED: uncharacterized protein LOC106132151 [Amyelois transitella]	NA	NA	Ldj_g3757.t1	Sequence homology, NCBI's 'non-redundant'= XP_013170126.1 PREDICTED: uncharacterized protein LOC106119624 [Papilio xuthus]	NA	NA
Lda_g16566.t1	Sequence homology, NCBI's 'non-redundant'= XP_013183568.1 PREDICTED: Down syndrome cell adhesion molecule-like protein Dscam2 [Amyelois transitella]	NA	NA	Ldj_g14449.t1	Sequence homology, NCBI's 'non-redundant'= XP_013183568.1 PREDICTED: Down syndrome cell adhesion molecule-like protein Dscam2 [Amyelois transitella]	NA	NA
Lda_g4333.t1	Sequence homology, NCBI's 'non-redundant'= KOB74680.1 putative coiled-coil domain containing 98 [Operophtera brumata]	NA	NA	Ldj_g18366.t1	Sequence homology, NCBI's 'non-redundant'= KPJ04275.1 hypothetical protein RR46_01559 [Papilio xuthus]	NA	K20774
Lda_g18958.t1	Sequence homology, NCBI's 'non-redundant'= XP_013194442.1 PREDICTED: uncharacterized protein LOC106138014 [Amyelois transitella] XP_013200153.1 PREDICTED: uncharacterized protein LOC106142794 [Amyelois transitella]	NA	NA	Ldj_g6724.t1	Sequence homology, NCBI's 'non-redundant'= XP_013194442.1 PREDICTED: uncharacterized protein LOC106138014 [Amyelois transitella] XP_013200153.1 PREDICTED: uncharacterized protein LOC106142794 [Amyelois transitella]	NA	NA
Lda_g16430.t1	Sprot-uniprot homology= Solute carrier family 22 member 1	GO:0016323, C:basolateral plasma membrane'GO:0005887, C:integral component of plasma membrane'GO:0005277, F:acetylcholine transmembrane transporter activity'GO:0005329, F:dopamine transmembrane transporter activity'GO:0042802, F:identical protein binding'GO:0008504, F:monoamine transmembrane transporter activity'GO:0005333, F:norepinephrine transmembrane transporter activity'GO:0008514, F:organic…	NA	Ldj_g24284.t1	Sprot-uniprot homology= Solute carrier family 22 member 1	GO:0016323, C:basolateral plasma membrane'GO:0005887, C:integral component of plasma membrane'GO:0005277, F:acetylcholine transmembrane transporter activity'GO:0005329, F:dopamine transmembrane transporter activity'GO:0042802, F:identical protein binding'GO:0008504, F:monoamine transmembrane transporter activity'GO:0005333, F:norepinephrine transmembrane transporter activity'GO:0008514, F:organic…	NA
Lda_g20190.t1	Sprot-uniprot homology= NAD-dependent protein deacetylase sirtuin-7	GO:0005737, C:cytoplasm'GO:0005730, C:nucleolus'GO:0005731, C:nucleolus organizer region'GO:0003682, F:chromatin binding'GO:0046872, F:metal ion binding'GO:0070403, F:NAD+ binding'GO:0097372, F:NAD-dependent histone deacetylase activity (H3-K18 specific)'GO:0070932, P:histone H3 deacetylation'GO:0000122, P:negative regulation of transcription from RNA polymerase II promoter'GO:0007072, P:positive…	NA	Ldj_g26129.t1	Sequence homology, NCBI's 'non-redundant'= APJ31072.1 baseplate hub subunit and tail lysozyme [Streptococcus pneumoniae]	NA	NA
Lda_g17430.t1	Sprot-uniprot homology= NADH dehydrogenase [ubiquinone] 1 alpha subcomplex subunit 8	GO:0005758, C:mitochondrial intermembrane space'GO:0005747, C:mitochondrial respiratory chain complex I'GO:0032403, F:protein complex binding'GO:0055114, P:oxidation-reduction process	K03952	Ldj_g11004.t1	Sprot-uniprot homology= NADH dehydrogenase [ubiquinone] 1 alpha subcomplex subunit 8	GO:0005758, C:mitochondrial intermembrane space'GO:0005747, C:mitochondrial respiratory chain complex I'GO:0032403, F:protein complex binding'GO:0055114, P:oxidation-reduction process	K03952
Lda_g9005.t1	Sprot-uniprot homology= Serine/threonine-protein kinase tousled-like 1	GO:0005634, C:nucleus'GO:0005524, F:ATP binding'GO:0004674, F:protein serine/threonine kinase activity'GO:0007049, P:cell cycle'GO:0006974, P:cellular response to DNA damage stimulus'GO:0016569, P:covalent chromatin modification'GO:0006886, P:intracellular protein transport'GO:0035556, P:intracellular signal transduction'GO:0006468, P:protein phosphorylation'GO:0001672, P:regulation of chromatin …	K08864	Ldj_g21752.t1	Sprot-uniprot homology= Serine/threonine-protein kinase tousled-like 1	GO:0005634, C:nucleus'GO:0005524, F:ATP binding'GO:0004674, F:protein serine/threonine kinase activity'GO:0007049, P:cell cycle'GO:0006974, P:cellular response to DNA damage stimulus'GO:0016569, P:covalent chromatin modification'GO:0006886, P:intracellular protein transport'GO:0035556, P:intracellular signal transduction'GO:0006468, P:protein phosphorylation'GO:0001672, P:regulation of chromatin …	K08864
Lda_g21952.t1	Uncharacterized predicted gene	NA	NA	Ldj_g18761.t1	Uncharacterized predicted gene	NA	NA
Lda_g5959.t1	Sprot-uniprot homology= STE20/SPS1-related proline-alanine-rich protein kinase	GO:0016324, C:apical plasma membrane'GO:0016323, C:basolateral plasma membrane'GO:0005737, C:cytoplasm'GO:0005856, C:cytoskeleton'GO:0005829, C:cytosol'GO:0019898, C:extrinsic component of membrane'GO:0043231, C:intracellular membrane-bounded organelle'GO:0016020, C:membrane'GO:0005654, C:nucleoplasm'GO:0005524, F:ATP binding'GO:0004672, F:protein kinase activity'GO:0019901, F:protein kinase bind…	K08835	Ldj_g19326.t1	Sprot-uniprot homology= STE20/SPS1-related proline-alanine-rich protein kinase	GO:0016324, C:apical plasma membrane'GO:0016323, C:basolateral plasma membrane'GO:0005737, C:cytoplasm'GO:0005856, C:cytoskeleton'GO:0005829, C:cytosol'GO:0019898, C:extrinsic component of membrane'GO:0043231, C:intracellular membrane-bounded organelle'GO:0016020, C:membrane'GO:0005654, C:nucleoplasm'GO:0005524, F:ATP binding'GO:0004672, F:protein kinase activity'GO:0019901, F:protein kinase bind…	K08835
Lda_g3358.t1	Sprot-uniprot homology= Probable ATP-dependent RNA helicase DDX55 homolog	GO:0005524, F:ATP binding'GO:0004004, F:ATP-dependent RNA helicase activity'GO:0003723, F:RNA binding'GO:0010501, P:RNA secondary structure unwinding	K14809	Ldj_g10953.t1	Sprot-uniprot homology= Probable ATP-dependent RNA helicase DDX55 homolog	GO:0005524, F:ATP binding'GO:0004004, F:ATP-dependent RNA helicase activity'GO:0003723, F:RNA binding'GO:0010501, P:RNA secondary structure unwinding	K14809
Lda_g6654.t1	Sprot-uniprot homology= Acidic leucine-rich nuclear phosphoprotein 32 family member A	GO:0005737, C:cytoplasm'GO:0005783, C:endoplasmic reticulum'GO:0005634, C:nucleus'GO:0048471, C:perinuclear region of cytoplasm'GO:0006913, P:nucleocytoplasmic transport	K18646	Ldj_g20255.t1	Sprot-uniprot homology= Acidic leucine-rich nuclear phosphoprotein 32 family member A	GO:0005737, C:cytoplasm'GO:0005783, C:endoplasmic reticulum'GO:0005634, C:nucleus'GO:0048471, C:perinuclear region of cytoplasm'GO:0006913, P:nucleocytoplasmic transport	K18646
Lda_g15627.t1	Sequence homology, NCBI's 'non-redundant'= EHJ63275.1 hypothetical protein KGM_01234 [Danaus plexippus]	NA	NA	Ldj_g12129.t1	Sequence homology, NCBI's 'non-redundant'= KPJ11318.1 cAMP-specific 3',5'-cyclic phosphodiesterase, isoform I [Papilio machaon]	NA	NA
Lda_g1284.t1	Sequence homology, NCBI's 'non-redundant'= XP_013190647.1 PREDICTED: cirhin [Amyelois transitella]	NA	NA	Ldj_g19084.t1	Sequence homology, NCBI's 'non-redundant'= XP_013190647.1 PREDICTED: cirhin [Amyelois transitella]	NA	NA
Lda_g12842.t1	Sprot-uniprot homology= Basement membrane-specific heparan sulfate proteoglycan core protein	GO:0005604, C:basement membrane'GO:0070062, C:extracellular exosome'GO:0031012, C:extracellular matrix'GO:0005576, C:extracellular region'GO:0005615, C:extracellular space'GO:0005925, C:focal adhesion'GO:0005796, C:Golgi lumen'GO:0043202, C:lysosomal lumen'GO:0005886, C:plasma membrane'GO:0005509, F:calcium ion binding'GO:0008022, F:protein C-terminus binding'GO:0001525, P:angiogenesis'GO:0044267…	NA	Ldj_g60.t1	Sprot-uniprot homology= Basement membrane-specific heparan sulfate proteoglycan core protein	GO:0005605, C:basal lamina'GO:0005604, C:basement membrane'GO:0070062, C:extracellular exosome'GO:0031012, C:extracellular matrix'GO:0005576, C:extracellular region'GO:0005615, C:extracellular space'GO:0005925, C:focal adhesion'GO:0005796, C:Golgi lumen'GO:0005578, C:proteinaceous extracellular matrix'GO:0005509, F:calcium ion binding'GO:0002020, F:protease binding'GO:0008022, F:protein C-terminu…	NA
Lda_g8860.t1	Sprot-uniprot homology= WD repeat-containing protein 18	GO:0005737, C:cytoplasm'GO:0005654, C:nucleoplasm'GO:0007275, P:multicellular organism development	NA	Ldj_g23466.t1	Sprot-uniprot homology= WD repeat-containing protein 18	GO:0005737, C:cytoplasm'GO:0005654, C:nucleoplasm'GO:0007275, P:multicellular organism development	K21412
Lda_g11687.t1	Sprot-uniprot homology= Juvenile hormone epoxide hydrolase	GO:0005789, C:endoplasmic reticulum membrane'GO:0016021, C:integral component of membrane'GO:0031090, C:organelle membrane'GO:0033961, F:cis-stilbene-oxide hydrolase activity'GO:0019439, P:aromatic compound catabolic process	NA	Ldj_g14434.t1	Sprot-uniprot homology= Juvenile hormone epoxide hydrolase	GO:0005789, C:endoplasmic reticulum membrane'GO:0016021, C:integral component of membrane'GO:0031090, C:organelle membrane'GO:0033961, F:cis-stilbene-oxide hydrolase activity'GO:0019439, P:aromatic compound catabolic process	NA
Lda_g19157.t1	Sequence homology, NCBI's 'non-redundant'= XP_004931064.1 PREDICTED: uncharacterized protein LOC101740743 [Bombyx mori]	NA	NA	Ldj_g14544.t1	Sequence homology, NCBI's 'non-redundant'= XP_004931064.1 PREDICTED: uncharacterized protein LOC101740743 [Bombyx mori]	NA	NA
Lda_g10545.t1	Sequence homology, NCBI's 'non-redundant'= XP_013192939.1 PREDICTED: serine-rich adhesin for platelets-like [Amyelois transitella]	NA	NA	Ldj_g14355.t1	Sequence homology, NCBI's 'non-redundant'= XP_013192939.1 PREDICTED: serine-rich adhesin for platelets-like [Amyelois transitella]	NA	NA
Lda_g241.t1	Sprot-uniprot homology= Dyslexia-associated protein KIAA0319	GO:0030665, C:clathrin-coated vesicle membrane'GO:0005769, C:early endosome'GO:0031901, C:early endosome membrane'GO:0016021, C:integral component of membrane'GO:0005886, C:plasma membrane'GO:0061024, P:membrane organization'GO:2000171, P:negative regulation of dendrite development'GO:0001764, P:neuron migration	NA	Ldj_g13323.t1	Sprot-uniprot homology= Dyslexia-associated protein KIAA0319	GO:0030665, C:clathrin-coated vesicle membrane'GO:0005769, C:early endosome'GO:0031901, C:early endosome membrane'GO:0016021, C:integral component of membrane'GO:0005886, C:plasma membrane'GO:0061024, P:membrane organization'GO:2000171, P:negative regulation of dendrite development'GO:0001764, P:neuron migration	NA
Lda_g5564.t1	Uncharacterized predicted gene	NA	NA	Ldj_g7363.t1	Uncharacterized predicted gene	NA	NA
Lda_g1286.t1	Uncharacterized predicted gene	NA	NA	Ldj_g26963.t1	Uncharacterized predicted gene	NA	NA
Lda_g19226.t1	Sequence homology, NCBI's 'non-redundant'= XP_013184833.1 PREDICTED: uncharacterized protein LOC106130527 isoform X1 [Amyelois transitella]	NA	NA	Ldj_g11087.t1	Sequence homology, NCBI's 'non-redundant'= XP_013184833.1 PREDICTED: uncharacterized protein LOC106130527 isoform X1 [Amyelois transitella]	NA	NA
Lda_g7183.t1	Sequence homology, NCBI's 'non-redundant'= XP_013183125.1 PREDICTED: inactive pancreatic lipase-related protein 1-like [Amyelois transitella]	NA	NA	Ldj_g14678.t1	Sequence homology, NCBI's 'non-redundant'= XP_013183125.1 PREDICTED: inactive pancreatic lipase-related protein 1-like [Amyelois transitella]	NA	NA
Lda_g4623.t1	Sprot-uniprot homology= Dimethyladenosine transferase 1, mitochondrial	GO:0005737, C:cytoplasm'GO:0005739, C:mitochondrion'GO:0003677, F:DNA binding'GO:0003723, F:RNA binding'GO:0000179, F:rRNA (adenine-N6,N6-)-dimethyltransferase activity'GO:0006355, P:regulation of transcription, DNA-templated'GO:0006351, P:transcription, DNA-templated	K15266	Ldj_g11845.t1	Sprot-uniprot homology= Dimethyladenosine transferase 1, mitochondrial	GO:0005737, C:cytoplasm'GO:0005739, C:mitochondrion'GO:0003677, F:DNA binding'GO:0003723, F:RNA binding'GO:0000179, F:rRNA (adenine-N6,N6-)-dimethyltransferase activity'GO:0006355, P:regulation of transcription, DNA-templated'GO:0006351, P:transcription, DNA-templated	K15266
Lda_g7134.t1	Uncharacterized predicted gene	NA	NA	Ldj_g14164.t1	Uncharacterized predicted gene	NA	NA
Lda_g12024.t1	Sprot-uniprot homology= Probable protein arginine N-methyltransferase 6.1	GO:0008168, F:methyltransferase activity'GO:0006479, P:protein methylation	NA	Ldj_g2116.t1	Sprot-uniprot homology= Probable protein arginine N-methyltransferase 6.1	GO:0008168, F:methyltransferase activity'GO:0006479, P:protein methylation	NA
Lda_g2979.t1	Sprot-uniprot homology= Homeobox protein SIX3	GO:0005634, C:nucleus'GO:0042826, F:histone deacetylase binding'GO:0005102, F:receptor binding'GO:0000980, F:RNA polymerase II distal enhancer sequence-specific DNA binding'GO:0003713, F:transcription coactivator activity'GO:0001222, F:transcription corepressor binding'GO:0003700, F:transcription factor activity, sequence-specific DNA binding'GO:0001205, F:transcriptional activator activity, RNA …	K19473	Ldj_g7316.t1	Sprot-uniprot homology= Protein Optix	GO:0005634, C:nucleus'GO:0043565, F:sequence-specific DNA binding'GO:0048749, P:compound eye development'GO:0001745, P:compound eye morphogenesis'GO:0001751, P:compound eye photoreceptor cell differentiation'GO:0048813, P:dendrite morphogenesis'GO:0007458, P:progression of morphogenetic furrow involved in compound eye morphogenesis	K19473
Lda_g12101.t1	Sprot-uniprot homology= Larval cuticle protein A2B	GO:0042302, F:structural constituent of cuticle	NA	Ldj_g22215.t1	Sprot-uniprot homology= Larval cuticle protein A2B	GO:0042302, F:structural constituent of cuticle	NA
Lda_g14666.t1	Sprot-uniprot homology= Regulator of chromosome condensation	GO:0005737, C:cytoplasm'GO:0005634, C:nucleus'GO:0005085, F:guanyl-nucleotide exchange factor activity'GO:0007049, P:cell cycle'GO:0051301, P:cell division	K11493	Ldj_g23818.t1	Sprot-uniprot homology= Regulator of chromosome condensation	GO:0005737, C:cytoplasm'GO:0005634, C:nucleus'GO:0005085, F:guanyl-nucleotide exchange factor activity'GO:0007049, P:cell cycle'GO:0051301, P:cell division	K11493
Lda_g3052.t1	Sequence homology, NCBI's 'non-redundant'= EHJ76540.1 Na [Danaus plexippus]	NA	NA	Ldj_g889.t1	Sequence homology, NCBI's 'non-redundant'= EHJ76540.1 Na [Danaus plexippus]	NA	NA
Lda_g2643.t1	Uncharacterized predicted gene	NA	NA	Ldj_g3916.t1	Uncharacterized predicted gene	NA	NA
Lda_g924.t1	Sprot-uniprot homology= Proteasome subunit beta type-7	GO:0005829, C:cytosol'GO:0070062, C:extracellular exosome'GO:0005654, C:nucleoplasm'GO:0005634, C:nucleus'GO:0000502, C:proteasome complex'GO:0005839, C:proteasome core complex'GO:0004298, F:threonine-type endopeptidase activity'GO:1903955, P:positive regulation of protein targeting to mitochondrion'GO:0051603, P:proteolysis involved in cellular protein catabolic process	K02739	Ldj_g18909.t1	Sprot-uniprot homology= Proteasome subunit beta type-7	GO:0005829, C:cytosol'GO:0070062, C:extracellular exosome'GO:0005654, C:nucleoplasm'GO:0005634, C:nucleus'GO:0000502, C:proteasome complex'GO:0005839, C:proteasome core complex'GO:0004298, F:threonine-type endopeptidase activity'GO:1903955, P:positive regulation of protein targeting to mitochondrion'GO:0051603, P:proteolysis involved in cellular protein catabolic process	K02739
Lda_g9575.t1	Sprot-uniprot homology= Suppressor of fused homolog	GO:0005929, C:cilium'GO:0005737, C:cytoplasm'GO:0005829, C:cytosol'GO:0005634, C:nucleus'GO:0008013, F:beta-catenin binding'GO:0019901, F:protein kinase binding'GO:0008134, F:transcription factor binding'GO:0035904, P:aorta development'GO:0060976, P:coronary vasculature development'GO:0042994, P:cytoplasmic sequestering of transcription factor'GO:0007368, P:determination of left/right symmetry'GO…	K06229	Ldj_g9885.t1	Sprot-uniprot homology= Suppressor of fused homolog	GO:0097546, C:ciliary base'GO:0097542, C:ciliary tip'GO:0005737, C:cytoplasm'GO:0005829, C:cytosol'GO:0005634, C:nucleus'GO:0008013, F:beta-catenin binding'GO:0019901, F:protein kinase binding'GO:0004871, F:signal transducer activity'GO:0003714, F:transcription corepressor activity'GO:0008134, F:transcription factor binding'GO:0035904, P:aorta development'GO:0060976, P:coronary vasculature develo…	K06229
Lda_g11693.t1	Sequence homology, NCBI's 'non-redundant'= XP_013190695.1 PREDICTED: uncharacterized protein LOC106135059 [Amyelois transitella]	NA	NA	Ldj_g14442.t1	Sequence homology, NCBI's 'non-redundant'= XP_013190695.1 PREDICTED: uncharacterized protein LOC106135059 [Amyelois transitella]	NA	NA
Lda_g21379.t1	Sequence homology, NCBI's 'non-redundant'= XP_013188822.1 PREDICTED: neural retina-specific leucine zipper protein-like [Amyelois transitella]	NA	NA	Ldj_g22056.t1	Sequence homology, NCBI's 'non-redundant'= XP_013188822.1 PREDICTED: neural retina-specific leucine zipper protein-like [Amyelois transitella]	NA	NA
Lda_g5933.t1	Sprot-uniprot homology= 1,2-dihydroxy-3-keto-5-methylthiopentene dioxygenase {ECO:0000255|HAMAP-Rule:MF_03154}	GO:0005737, C:cytoplasm'GO:0005634, C:nucleus'GO:0010309, F:acireductone dioxygenase [iron(II)-requiring] activity'GO:0046872, F:metal ion binding'GO:0019509, P:L-methionine salvage from methylthioadenosine	K08967	Ldj_g15270.t1	Sprot-uniprot homology= 1,2-dihydroxy-3-keto-5-methylthiopentene dioxygenase {ECO:0000255|HAMAP-Rule:MF_03154}	GO:0005737, C:cytoplasm'GO:0005634, C:nucleus'GO:0010309, F:acireductone dioxygenase [iron(II)-requiring] activity'GO:0046872, F:metal ion binding'GO:0019509, P:L-methionine salvage from methylthioadenosine	K08967
Lda_g4973.t1	Sprot-uniprot homology= Neuroligin-3	GO:0030054, C:cell junction'GO:0009986, C:cell surface'GO:0030139, C:endocytic vesicle'GO:0060076, C:excitatory synapse'GO:0005887, C:integral component of plasma membrane'GO:0099055, C:integral component of postsynaptic membrane'GO:0045202, C:synapse'GO:0052689, F:carboxylic ester hydrolase activity'GO:0050839, F:cell adhesion molecule binding'GO:0042043, F:neurexin family protein binding'GO:000…	K07378	Ldj_g1236.t1	Sprot-uniprot homology= Neuroligin-4, Y-linked	GO:0030054, C:cell junction'GO:0009986, C:cell surface'GO:0005887, C:integral component of plasma membrane'GO:0005886, C:plasma membrane'GO:0014069, C:postsynaptic density'GO:0045211, C:postsynaptic membrane'GO:0045202, C:synapse'GO:0052689, F:carboxylic ester hydrolase activity'GO:0050839, F:cell adhesion molecule binding'GO:0042043, F:neurexin family protein binding'GO:0004872, F:receptor activ…	K07378
Lda_g11768.t1	Sprot-uniprot homology= NADH dehydrogenase [ubiquinone] flavoprotein 2, mitochondrial	GO:0005747, C:mitochondrial respiratory chain complex I'GO:0005739, C:mitochondrion'GO:0043209, C:myelin sheath'GO:0051537, F:2 iron, 2 sulfur cluster binding'GO:0046872, F:metal ion binding'GO:0008137, F:NADH dehydrogenase (ubiquinone) activity'GO:0048738, P:cardiac muscle tissue development'GO:0006120, P:mitochondrial electron transport, NADH to ubiquinone'GO:0007399, P:nervous system developme…	K03943	Ldj_g8191.t1	Sprot-uniprot homology= NADH dehydrogenase [ubiquinone] flavoprotein 2, mitochondrial	GO:0005747, C:mitochondrial respiratory chain complex I'GO:0005739, C:mitochondrion'GO:0043209, C:myelin sheath'GO:0051537, F:2 iron, 2 sulfur cluster binding'GO:0046872, F:metal ion binding'GO:0008137, F:NADH dehydrogenase (ubiquinone) activity'GO:0048738, P:cardiac muscle tissue development'GO:0006120, P:mitochondrial electron transport, NADH to ubiquinone'GO:0007399, P:nervous system developme…	K03943
Lda_g10008.t1	Sprot-uniprot homology= Retrovirus-related Pol polyprotein from transposon TNT 1-94	GO:0004190, F:aspartic-type endopeptidase activity'GO:0004519, F:endonuclease activity'GO:0003676, F:nucleic acid binding'GO:0003964, F:RNA-directed DNA polymerase activity'GO:0008270, F:zinc ion binding'GO:0015074, P:DNA integration	NA	Ldj_g17418.t1	Sprot-uniprot homology= Retrovirus-related Pol polyprotein from transposon TNT 1-94	GO:0004190, F:aspartic-type endopeptidase activity'GO:0004519, F:endonuclease activity'GO:0003676, F:nucleic acid binding'GO:0003964, F:RNA-directed DNA polymerase activity'GO:0008270, F:zinc ion binding'GO:0015074, P:DNA integration	NA
Lda_g17991.t1	Sequence homology, NCBI's 'non-redundant'= XP_004926781.2 PREDICTED: uncharacterized protein LOC101736094 isoform X2 [Bombyx mori]	NA	NA	Ldj_g24850.t1	Sequence homology, NCBI's 'non-redundant'= XP_004926781.2 PREDICTED: uncharacterized protein LOC101736094 isoform X2 [Bombyx mori]	NA	NA
Lda_g21332.t1	Sequence homology, NCBI's 'non-redundant'= KOB71806.1 PiggyBac transposable element-derived protein 4, partial [Operophtera brumata]	NA	NA	Ldj_g3903.t1	Sprot-uniprot homology= PiggyBac transposable element-derived protein 4		NA
Lda_g20462.t1	Uncharacterized predicted gene	NA	NA	Ldj_g13314.t1	Sequence homology, NCBI's 'non-redundant'= KPJ15817.1 Synaptotagmin-11 [Papilio machaon]	NA	NA
Lda_g8423.t1	Sprot-uniprot homology= General odorant-binding protein 1	GO:0005549, F:odorant binding'GO:0050896, P:response to stimulus'GO:0007608, P:sensory perception of smell'GO:0006810, P:transport	NA	Ldj_g14835.t1	Sequence homology, NCBI's 'non-redundant'= ACY78413.1 pheromone binding protein 3 [Spodoptera exigua] AHI16727.1 pheromone-binding protein 3 [Spodoptera exigua]	NA	NA
Lda_g13102.t1	Sprot-uniprot homology= Solute carrier family 23 member 1	GO:0016324, C:apical plasma membrane'GO:0009925, C:basal plasma membrane'GO:0005737, C:cytoplasm'GO:0070062, C:extracellular exosome'GO:0005887, C:integral component of plasma membrane'GO:0043229, C:intracellular organelle'GO:0016020, C:membrane'GO:0005886, C:plasma membrane'GO:0033300, F:dehydroascorbic acid transporter activity'GO:0008520, F:L-ascorbate:sodium symporter activity'GO:0015229, F:L…	K14611	Ldj_g1363.t1	Sprot-uniprot homology= Solute carrier family 23 member 1	GO:0016324, C:apical plasma membrane'GO:0009925, C:basal plasma membrane'GO:0005737, C:cytoplasm'GO:0070062, C:extracellular exosome'GO:0005887, C:integral component of plasma membrane'GO:0043229, C:intracellular organelle'GO:0016020, C:membrane'GO:0005886, C:plasma membrane'GO:0033300, F:dehydroascorbic acid transporter activity'GO:0008520, F:L-ascorbate:sodium symporter activity'GO:0015229, F:L…	K14611
Lda_g16303.t1	Uncharacterized predicted gene	NA	NA	Ldj_g25392.t1	Sequence homology, NCBI's 'non-redundant'= XP_011562937.1 PREDICTED: uncharacterized protein LOC105392943 [Plutella xylostella]	NA	NA
Lda_g557.t1	Sequence homology, NCBI's 'non-redundant'= XP_004927915.1 PREDICTED: intraflagellar transport protein 88 homolog [Bombyx mori]	NA	K16474	Ldj_g20824.t1	Sprot-uniprot homology= Intraflagellar transport protein 88 homolog	GO:0005814, C:centriole'GO:0036064, C:ciliary basal body'GO:0097542, C:ciliary tip'GO:0005929, C:cilium'GO:0030992, C:intraciliary transport particle B'GO:0031514, C:motile cilium'GO:0060271, P:cilium assembly'GO:0035735, P:intraciliary transport involved in cilium assembly'GO:2000785, P:regulation of autophagosome assembly'GO:1902017, P:regulation of cilium assembly	K16474
Lda_g6138.t1	Sequence homology, NCBI's 'non-redundant'= XP_013199269.1 PREDICTED: uncharacterized protein LOC106142156 isoform X2 [Amyelois transitella]	NA	NA	Ldj_g12438.t1	Sequence homology, NCBI's 'non-redundant'= XP_013199269.1 PREDICTED: uncharacterized protein LOC106142156 isoform X2 [Amyelois transitella]	NA	NA
Lda_g3747.t1	Sprot-uniprot homology= Spermatogenesis-associated protein 5	GO:0005737, C:cytoplasm'GO:0005739, C:mitochondrion'GO:0005524, F:ATP binding'GO:0007420, P:brain development'GO:0030154, P:cell differentiation'GO:0007283, P:spermatogenesis	K14575	Ldj_g23638.t1	Sprot-uniprot homology= Spermatogenesis-associated protein 5	GO:0005737, C:cytoplasm'GO:0005739, C:mitochondrion'GO:0005524, F:ATP binding'GO:0007420, P:brain development'GO:0030154, P:cell differentiation'GO:0007283, P:spermatogenesis	K14575
Lda_g120.t1	Sequence homology, NCBI's 'non-redundant'= JAA88358.1 o-sialoglycoprotein endopeptidase [Pararge aegeria]	NA	K01409	Ldj_g27065.t1	Sequence homology, NCBI's 'non-redundant'= JAA88358.1 o-sialoglycoprotein endopeptidase [Pararge aegeria]	NA	K01409
Lda_g20739.t1	Sequence homology, NCBI's 'non-redundant'= JAA89159.1 Nucleolar complex protein 2-like protein [Pararge aegeria]	NA	NA	Ldj_g13829.t1	Sprot-uniprot homology= Nucleolar complex protein 2 homolog	GO:0030690, C:Noc1p-Noc2p complex'GO:0030691, C:Noc2p-Noc3p complex'GO:0005730, C:nucleolus'GO:0005654, C:nucleoplasm'GO:0042393, F:histone binding'GO:0070491, F:repressing transcription factor binding'GO:0003714, F:transcription corepressor activity'GO:0035067, P:negative regulation of histone acetylation'GO:0000122, P:negative regulation of transcription from RNA polymerase II promoter'GO:00220…	K14833
Lda_g7219.t1	Sequence homology, NCBI's 'non-redundant'= WP_080341111.1 hypothetical protein [Burkholderia pseudomallei] AJX94278.1 hypothetical protein BG24_3480 [Burkholderia pseudomallei PB08298010]	NA	NA	Ldj_g7150.t1	Sequence homology, NCBI's 'non-redundant'= AGE17379.1 leucine-rich repeat-containing protein [Serratia marcescens WW4]	NA	NA
Lda_g12684.t1	Sprot-uniprot homology= Serine/threonine-protein phosphatase Pgam5, mitochondrial	GO:0016021, C:integral component of membrane'GO:0005741, C:mitochondrial outer membrane'GO:0019900, F:kinase binding'GO:0004721, F:phosphoprotein phosphatase activity'GO:0043539, F:protein serine/threonine kinase activator activity'GO:0004722, F:protein serine/threonine phosphatase activity'GO:0035970, P:peptidyl-threonine dephosphorylation'GO:0090141, P:positive regulation of mitochondrial fissi…	K15637	Ldj_g12617.t1	Sequence homology, NCBI's 'non-redundant'= AFP20601.1 cytochrome CYP367A6 [Spodoptera littoralis]	NA	K07427
Lda_g20685.t1	Sequence homology, NCBI's 'non-redundant'= XP_013198055.1 PREDICTED: inducible metalloproteinase inhibitor protein-like, partial [Amyelois transitella]	NA	NA	Ldj_g3052.t1	Sequence homology, NCBI's 'non-redundant'= XP_011563896.1 PREDICTED: mucin-6-like [Plutella xylostella]	NA	NA
Lda_g4331.t1	Sprot-uniprot homology= Ras-related protein Rab-4B	GO:0032593, C:insulin-responsive compartment'GO:0048471, C:perinuclear region of cytoplasm'GO:0005886, C:plasma membrane'GO:0055037, C:recycling endosome'GO:0030667, C:secretory granule membrane'GO:0005525, F:GTP binding'GO:0003924, F:GTPase activity'GO:0046323, P:glucose import'GO:0043312, P:neutrophil degranulation'GO:0015031, P:protein transport'GO:0030100, P:regulation of endocytosis	K07880	Ldj_g21271.t1	Sprot-uniprot homology= Ras-related protein Rab-4B	GO:0032593, C:insulin-responsive compartment'GO:0048471, C:perinuclear region of cytoplasm'GO:0005886, C:plasma membrane'GO:0055037, C:recycling endosome'GO:0030667, C:secretory granule membrane'GO:0005525, F:GTP binding'GO:0003924, F:GTPase activity'GO:0046323, P:glucose import'GO:0043312, P:neutrophil degranulation'GO:0015031, P:protein transport'GO:0030100, P:regulation of endocytosis	K07880
Lda_g20017.t1	Sequence homology, NCBI's 'non-redundant'= XP_018787754.1 PREDICTED: uncharacterized protein LOC108968290 [Bactrocera latifrons]	NA	NA	Ldj_g15003.t1	Sequence homology, NCBI's 'non-redundant'= XP_011190797.1 PREDICTED: uncharacterized protein LOC105217475 [Bactrocera cucurbitae]	NA	NA
Lda_g8488.t1	Sprot-uniprot homology= (E3-independent) E2 ubiquitin-conjugating enzyme	GO:0005737, C:cytoplasm'GO:0005829, C:cytosol'GO:0016604, C:nuclear body'GO:0005634, C:nucleus'GO:0005524, F:ATP binding'GO:0003723, F:RNA binding'GO:0061631, F:ubiquitin conjugating enzyme activity'GO:0061630, F:ubiquitin protein ligase activity'GO:0031625, F:ubiquitin protein ligase binding'GO:0004842, F:ubiquitin-protein transferase activity'GO:0030513, P:positive regulation of BMP signaling p…	K10581	Ldj_g12769.t1	Sequence homology, NCBI's 'non-redundant'= XP_013169344.1 PREDICTED: E2/E3 hybrid ubiquitin-protein ligase UBE2O isoform X3 [Papilio xuthus]	NA	K10581
Lda_g19417.t1	Sprot-uniprot homology= Sodium/hydrogen exchanger 8	GO:0005794, C:Golgi apparatus'GO:0000139, C:Golgi membrane'GO:0016021, C:integral component of membrane'GO:0015386, F:potassium:proton antiporter activity'GO:0015385, F:sodium:proton antiporter activity'GO:0071805, P:potassium ion transmembrane transport'GO:0051453, P:regulation of intracellular pH	K14724	Ldj_g21696.t1	Sprot-uniprot homology= Sodium/hydrogen exchanger 8	GO:0005794, C:Golgi apparatus'GO:0000139, C:Golgi membrane'GO:0016021, C:integral component of membrane'GO:0015386, F:potassium:proton antiporter activity'GO:0015385, F:sodium:proton antiporter activity'GO:0071805, P:potassium ion transmembrane transport'GO:0051453, P:regulation of intracellular pH	K14724
Lda_g14725.t1	Sprot-uniprot homology= Enhancer of split mbeta protein	GO:0005634, C:nucleus'GO:0046983, F:protein dimerization activity'GO:0043565, F:sequence-specific DNA binding'GO:0003700, F:transcription factor activity, sequence-specific DNA binding'GO:0030154, P:cell differentiation'GO:0048749, P:compound eye development'GO:0000122, P:negative regulation of transcription from RNA polymerase II promoter'GO:0007399, P:nervous system development'GO:0007219, P:No…	NA	Ldj_g23440.t1	Sprot-uniprot homology= Enhancer of split mbeta protein	GO:0005634, C:nucleus'GO:0046983, F:protein dimerization activity'GO:0043565, F:sequence-specific DNA binding'GO:0003700, F:transcription factor activity, sequence-specific DNA binding'GO:0030154, P:cell differentiation'GO:0048749, P:compound eye development'GO:0000122, P:negative regulation of transcription from RNA polymerase II promoter'GO:0007399, P:nervous system development'GO:0007219, P:No…	K09090
Lda_g13100.t1	Uncharacterized predicted gene	NA	NA	Ldj_g8598.t1	Uncharacterized predicted gene	NA	NA
Lda_g12657.t1	Sequence homology, NCBI's 'non-redundant'= XP_013200692.1 PREDICTED: suppressor APC domain-containing protein 2 [Amyelois transitella]	NA	NA	Ldj_g26711.t1	Sequence homology, NCBI's 'non-redundant'= XP_013200692.1 PREDICTED: suppressor APC domain-containing protein 2 [Amyelois transitella]	NA	NA
Lda_g18773.t1	Sprot-uniprot homology= Fanconi anemia group J protein homolog	GO:0005737, C:cytoplasm'GO:0031965, C:nuclear membrane'GO:0005654, C:nucleoplasm'GO:0051539, F:4 iron, 4 sulfur cluster binding'GO:0005524, F:ATP binding'GO:0004003, F:ATP-dependent DNA helicase activity'GO:0003677, F:DNA binding'GO:0003678, F:DNA helicase activity'GO:0046872, F:metal ion binding'GO:0051026, P:chiasma assembly'GO:0006281, P:DNA repair'GO:1990918, P:double-strand break repair invo…	K15362	Ldj_g16399.t1	Uncharacterized predicted gene	NA	NA
Lda_g5979.t1	Sprot-uniprot homology= Thymus-specific serine protease	GO:0005768, C:endosome'GO:0005764, C:lysosome'GO:0008236, F:serine-type peptidase activity	NA	Ldj_g6426.t1	Sprot-uniprot homology= Thymus-specific serine protease	GO:0005768, C:endosome'GO:0005764, C:lysosome'GO:0008236, F:serine-type peptidase activity	NA
Lda_g11720.t1	Uncharacterized predicted gene	NA	NA	Ldj_g7955.t1	Uncharacterized predicted gene	NA	NA
Lda_g11736.t1	Sprot-uniprot homology= Mitogen-activated protein kinase kinase kinase nsy-1 {ECO:0000305}	GO:1904115, C:axon cytoplasm'GO:0005623, C:cell'GO:0043025, C:neuronal cell body'GO:0043204, C:perikaryon'GO:0014069, C:postsynaptic density'GO:0005524, F:ATP binding'GO:0004709, F:MAP kinase kinase kinase activity'GO:0046872, F:metal ion binding'GO:0031434, F:mitogen-activated protein kinase kinase binding'GO:0004674, F:protein serine/threonine kinase activity'GO:0035419, P:activation of MAPK ac…	K04426	Ldj_g27411.t1	Sprot-uniprot homology= Mitogen-activated protein kinase kinase kinase nsy-1 {ECO:0000305}	GO:1904115, C:axon cytoplasm'GO:0005623, C:cell'GO:0043025, C:neuronal cell body'GO:0043204, C:perikaryon'GO:0014069, C:postsynaptic density'GO:0005524, F:ATP binding'GO:0004709, F:MAP kinase kinase kinase activity'GO:0046872, F:metal ion binding'GO:0031434, F:mitogen-activated protein kinase kinase binding'GO:0004674, F:protein serine/threonine kinase activity'GO:0035419, P:activation of MAPK ac…	K04426
Lda_g20379.t1	Sprot-uniprot homology= 4-coumarate--CoA ligase-like 2	GO:0005777, C:peroxisome'GO:0005524, F:ATP binding'GO:0016874, F:ligase activity'GO:0008152, P:metabolic process	NA	Ldj_g17364.t1	Sprot-uniprot homology= 4-coumarate--CoA ligase 1	GO:0016207, F:4-coumarate-CoA ligase activity'GO:0005524, F:ATP binding'GO:0009698, P:phenylpropanoid metabolic process	NA
Lda_g5234.t1	Sprot-uniprot homology= G protein-coupled receptor kinase 2	GO:0005737, C:cytoplasm'GO:0005886, C:plasma membrane'GO:0005524, F:ATP binding'GO:0004703, F:G-protein coupled receptor kinase activity'GO:0004674, F:protein serine/threonine kinase activity'GO:0003384, P:apical constriction involved in gastrulation'GO:0050830, P:defense response to Gram-positive bacterium'GO:0007474, P:imaginal disc-derived wing vein specification'GO:0045879, P:negative regulat…	K08291	Ldj_g18031.t1	Sprot-uniprot homology= G protein-coupled receptor kinase 2	GO:0005737, C:cytoplasm'GO:0005886, C:plasma membrane'GO:0005524, F:ATP binding'GO:0004703, F:G-protein coupled receptor kinase activity'GO:0004674, F:protein serine/threonine kinase activity'GO:0003384, P:apical constriction involved in gastrulation'GO:0050830, P:defense response to Gram-positive bacterium'GO:0007474, P:imaginal disc-derived wing vein specification'GO:0045879, P:negative regulat…	K08291
Lda_g22128.t1	Sprot-uniprot homology= Juvenile hormone epoxide hydrolase {ECO:0000303|PubMed:15681225, ECO:0000312|EMBL:AAQ87024.1}	GO:0005789, C:endoplasmic reticulum membrane'GO:0016021, C:integral component of membrane'GO:0031090, C:organelle membrane'GO:0033961, F:cis-stilbene-oxide hydrolase activity'GO:0019439, P:aromatic compound catabolic process	K10719	Ldj_g19267.t1	Sprot-uniprot homology= Juvenile hormone epoxide hydrolase {ECO:0000303|PubMed:15681225, ECO:0000312|EMBL:AAQ87024.1}	GO:0005789, C:endoplasmic reticulum membrane'GO:0016021, C:integral component of membrane'GO:0031090, C:organelle membrane'GO:0033961, F:cis-stilbene-oxide hydrolase activity'GO:0019439, P:aromatic compound catabolic process	K10719
Lda_g5566.t1	Uncharacterized predicted gene	NA	NA	Ldj_g26029.t1	Uncharacterized predicted gene	NA	NA
Lda_g8706.t1	Sprot-uniprot homology= GPI mannosyltransferase 3	GO:0005789, C:endoplasmic reticulum membrane'GO:0016021, C:integral component of membrane'GO:0000030, F:mannosyltransferase activity'GO:0006506, P:GPI anchor biosynthetic process	K05286	Ldj_g21878.t1	Sprot-uniprot homology= GPI mannosyltransferase 3	GO:0005789, C:endoplasmic reticulum membrane'GO:0016021, C:integral component of membrane'GO:0000030, F:mannosyltransferase activity'GO:0006506, P:GPI anchor biosynthetic process	K05286
Lda_g19143.t1	Sprot-uniprot homology= Protein LTV1 homolog	GO:0022627, C:cytosolic small ribosomal subunit'GO:0034448, C:EGO complex'GO:0031902, C:late endosome membrane'GO:0005634, C:nucleus'GO:0030688, C:preribosome, small subunit precursor'GO:0016049, P:cell growth'GO:0042023, P:DNA endoreduplication'GO:0045793, P:positive regulation of cell size'GO:0042274, P:ribosomal small subunit biogenesis'GO:0000056, P:ribosomal small subunit export from nucleus…	K14798	Ldj_g23659.t1	Sprot-uniprot homology= Protein LTV1 homolog		K14798
Lda_g10689.t1	Sprot-uniprot homology= Glucose dehydrogenase [FAD, quinone]	GO:0005576, C:extracellular region'GO:0050660, F:flavin adenine dinucleotide binding'GO:0016614, F:oxidoreductase activity, acting on CH-OH group of donors	NA	Ldj_g24177.t1	Sprot-uniprot homology= Glucose dehydrogenase [FAD, quinone]	GO:0005576, C:extracellular region'GO:0050660, F:flavin adenine dinucleotide binding'GO:0016614, F:oxidoreductase activity, acting on CH-OH group of donors	K21270
Lda_g715.t1	Sequence homology, NCBI's 'non-redundant'= XP_004923372.1 PREDICTED: N-acetylneuraminate lyase-like [Bombyx mori]	NA	K01639	Ldj_g20574.t1	Sprot-uniprot homology= N-acetylneuraminate lyase	GO:0005737, C:cytoplasm'GO:0042802, F:identical protein binding'GO:0008747, F:N-acetylneuraminate lyase activity'GO:0005975, P:carbohydrate metabolic process'GO:0019262, P:N-acetylneuraminate catabolic process	K01639
Lda_g13523.t1	Sequence homology, NCBI's 'non-redundant'= ALQ33318.1 CRAL-TRIO domain-containing protein, partial [Manduca sexta]	NA	NA	Ldj_g19406.t1	Sequence homology, NCBI's 'non-redundant'= ALQ33318.1 CRAL-TRIO domain-containing protein, partial [Manduca sexta]	NA	NA
Lda_g20697.t1	Sprot-uniprot homology= Transcription factor LBX1	GO:0005634, C:nucleus'GO:0005667, C:transcription factor complex'GO:0043565, F:sequence-specific DNA binding'GO:0003700, F:transcription factor activity, sequence-specific DNA binding'GO:0030154, P:cell differentiation'GO:0007517, P:muscle organ development'GO:0051450, P:myoblast proliferation'GO:0000122, P:negative regulation of transcription from RNA polymerase II promoter'GO:0006355, P:regulat…	K09353	Ldj_g15585.t1	Sprot-uniprot homology= Transcription factor LBX1	GO:0005634, C:nucleus'GO:0005667, C:transcription factor complex'GO:0043565, F:sequence-specific DNA binding'GO:0003700, F:transcription factor activity, sequence-specific DNA binding'GO:0030154, P:cell differentiation'GO:0007517, P:muscle organ development'GO:0051450, P:myoblast proliferation'GO:0000122, P:negative regulation of transcription from RNA polymerase II promoter'GO:0006355, P:regulat…	K09353
Lda_g14112.t1	Sprot-uniprot homology= Protein furry	GO:0045177, C:apical part of cell'GO:0030424, C:axon'GO:0044297, C:cell body'GO:0005938, C:cell cortex'GO:0005737, C:cytoplasm'GO:0030425, C:dendrite'GO:0030427, C:site of polarized growth'GO:0090527, P:actin filament reorganization'GO:0048800, P:antennal morphogenesis'GO:0008407, P:chaeta morphogenesis'GO:0070593, P:dendrite self-avoidance'GO:0035317, P:imaginal disc-derived wing hair organizati…	NA	Ldj_g10720.t1	Sprot-uniprot homology= Protein furry	GO:0045177, C:apical part of cell'GO:0030424, C:axon'GO:0044297, C:cell body'GO:0005938, C:cell cortex'GO:0005737, C:cytoplasm'GO:0030425, C:dendrite'GO:0030427, C:site of polarized growth'GO:0090527, P:actin filament reorganization'GO:0048800, P:antennal morphogenesis'GO:0008407, P:chaeta morphogenesis'GO:0070593, P:dendrite self-avoidance'GO:0035317, P:imaginal disc-derived wing hair organizati…	NA
Lda_g16281.t1	Sequence homology, NCBI's 'non-redundant'= XP_013195491.1 PREDICTED: mucin-2-like [Amyelois transitella]	NA	NA	Ldj_g13004.t1	Sequence homology, NCBI's 'non-redundant'= XP_013196049.1 PREDICTED: uncharacterized protein LOC106139207 [Amyelois transitella]	NA	NA
Lda_g16715.t1	Sprot-uniprot homology= Cardioacceleratory peptide receptor	GO:0016021, C:integral component of membrane'GO:0005887, C:integral component of plasma membrane'GO:0008188, F:neuropeptide receptor activity'GO:0005000, F:vasopressin receptor activity'GO:0018990, P:ecdysis, chitin-based cuticle'GO:0007186, P:G-protein coupled receptor signaling pathway'GO:0007218, P:neuropeptide signaling pathway	K08376	Ldj_g15039.t1	Sprot-uniprot homology= Cardioacceleratory peptide receptor	GO:0016021, C:integral component of membrane'GO:0005887, C:integral component of plasma membrane'GO:0008188, F:neuropeptide receptor activity'GO:0005000, F:vasopressin receptor activity'GO:0018990, P:ecdysis, chitin-based cuticle'GO:0007186, P:G-protein coupled receptor signaling pathway'GO:0007218, P:neuropeptide signaling pathway	K08376
Lda_g14626.t1	Sequence homology, NCBI's 'non-redundant'= KOB65227.1 Uncharacterized protein OBRU01_23022 [Operophtera brumata]	NA	NA	Ldj_g9302.t1	Sequence homology, NCBI's 'non-redundant'= KOB65227.1 Uncharacterized protein OBRU01_23022 [Operophtera brumata]	NA	NA
Lda_g20787.t1	Sprot-uniprot homology= Glutamate receptor ionotropic, kainate 2	GO:0030054, C:cell junction'GO:0032839, C:dendrite cytoplasm'GO:0005887, C:integral component of plasma membrane'GO:0008328, C:ionotropic glutamate receptor complex'GO:0043204, C:perikaryon'GO:0005886, C:plasma membrane'GO:0045211, C:postsynaptic membrane'GO:0043195, C:terminal bouton'GO:0005234, F:extracellular-glutamate-gated ion channel activity'GO:0015277, F:kainate selective glutamate recept…	NA	Ldj_g18384.t1	Sprot-uniprot homology= Glutamate receptor ionotropic, kainate 2	GO:0030054, C:cell junction'GO:0032839, C:dendrite cytoplasm'GO:0005887, C:integral component of plasma membrane'GO:0008328, C:ionotropic glutamate receptor complex'GO:0043204, C:perikaryon'GO:0005886, C:plasma membrane'GO:0045211, C:postsynaptic membrane'GO:0043195, C:terminal bouton'GO:0005234, F:extracellular-glutamate-gated ion channel activity'GO:0015277, F:kainate selective glutamate recept…	NA
Lda_g6510.t1	Sprot-uniprot homology= Disco-interacting protein 2	GO:0005634, C:nucleus'GO:0003824, F:catalytic activity'GO:0008152, P:metabolic process'GO:0007275, P:multicellular organism development	NA	Ldj_g23446.t1	Sprot-uniprot homology= Disco-interacting protein 2	GO:0005634, C:nucleus'GO:0003824, F:catalytic activity'GO:0008152, P:metabolic process'GO:0007275, P:multicellular organism development	NA
Lda_g10867.t1	Sequence homology, NCBI's 'non-redundant'= XP_012549823.1 PREDICTED: uncharacterized protein LOC101741222 isoform X2 [Bombyx mori]	NA	NA	Ldj_g22485.t1	Sequence homology, NCBI's 'non-redundant'= XP_012549822.1 PREDICTED: uncharacterized protein LOC101741222 isoform X1 [Bombyx mori]	NA	NA
Lda_g14816.t1	Sprot-uniprot homology= Homeobox protein aristaless	GO:0005634, C:nucleus'GO:0043234, C:protein complex'GO:0043565, F:sequence-specific DNA binding'GO:0048800, P:antennal morphogenesis'GO:0022416, P:chaeta development'GO:0035015, P:elongation of arista core'GO:0007480, P:imaginal disc-derived leg morphogenesis'GO:0035218, P:leg disc development'GO:0045892, P:negative regulation of transcription, DNA-templated'GO:0045747, P:positive regulation of N…	K09452	Ldj_g15181.t1	Sprot-uniprot homology= Homeobox protein aristaless	GO:0005634, C:nucleus'GO:0043234, C:protein complex'GO:0043565, F:sequence-specific DNA binding'GO:0048800, P:antennal morphogenesis'GO:0022416, P:chaeta development'GO:0035015, P:elongation of arista core'GO:0007480, P:imaginal disc-derived leg morphogenesis'GO:0035218, P:leg disc development'GO:0045892, P:negative regulation of transcription, DNA-templated'GO:0045747, P:positive regulation of N…	K09452
Lda_g11985.t1	Sprot-uniprot homology= PiggyBac transposable element-derived protein 3		NA	Ldj_g16845.t1	Sequence homology, NCBI's 'non-redundant'= JAT85106.1 hypothetical protein g.6202, partial [Pectinophora gossypiella]	NA	NA
Lda_g11805.t1	Sequence homology, NCBI's 'non-redundant'= XP_013185070.1 PREDICTED: uncharacterized protein LOC106130713 [Amyelois transitella]	NA	NA	Ldj_g8113.t1	Sequence homology, NCBI's 'non-redundant'= XP_013185070.1 PREDICTED: uncharacterized protein LOC106130713 [Amyelois transitella]	NA	NA
Lda_g2930.t1	Sequence homology, NCBI's 'non-redundant'= XP_012548013.1 PREDICTED: uncharacterized protein LOC101743688 [Bombyx mori] XP_012548014.1 PREDICTED: uncharacterized protein LOC101743688 [Bombyx mori]	NA	NA	Ldj_g1533.t1	Sequence homology, NCBI's 'non-redundant'= XP_012548013.1 PREDICTED: uncharacterized protein LOC101743688 [Bombyx mori] XP_012548014.1 PREDICTED: uncharacterized protein LOC101743688 [Bombyx mori]	NA	NA
Lda_g19439.t1	Sequence homology, NCBI's 'non-redundant'= XP_020723100.1 uncharacterized protein LOC110120029 isoform X1 [Bombus terrestris] XP_020723101.1 uncharacterized protein LOC110120029 isoform X1 [Bombus terrestris] XP_020723102.1 uncharacterized protein LOC110120029 isoform X1 [Bombus terrestris]	NA	NA	Ldj_g12245.t1	Sequence homology, NCBI's 'non-redundant'= XP_020723100.1 uncharacterized protein LOC110120029 isoform X1 [Bombus terrestris] XP_020723101.1 uncharacterized protein LOC110120029 isoform X1 [Bombus terrestris] XP_020723102.1 uncharacterized protein LOC110120029 isoform X1 [Bombus terrestris]	NA	NA
Lda_g19524.t1	Sequence homology, NCBI's 'non-redundant'= KOB70966.1 Uncharacterized protein OBRU01_08702 [Operophtera brumata]	NA	NA	Ldj_g14034.t1	Sequence homology, NCBI's 'non-redundant'= XP_011554621.1 PREDICTED: uncharacterized protein LOC105385876 isoform X1 [Plutella xylostella]	NA	NA
Lda_g876.t1	Sprot-uniprot homology= Interleukin-1 receptor-associated kinase 4	GO:0005737, C:cytoplasm'GO:0005634, C:nucleus'GO:0005524, F:ATP binding'GO:0005149, F:interleukin-1 receptor binding'GO:0000287, F:magnesium ion binding'GO:0004674, F:protein serine/threonine kinase activity'GO:0001816, P:cytokine production'GO:0045087, P:innate immune response'GO:0070498, P:interleukin-1-mediated signaling pathway'GO:0035556, P:intracellular signal transduction'GO:0002446, P:neu…	K04733	Ldj_g19006.t1	Sprot-uniprot homology= Interleukin-1 receptor-associated kinase 4	GO:0005737, C:cytoplasm'GO:0005634, C:nucleus'GO:0005524, F:ATP binding'GO:0005149, F:interleukin-1 receptor binding'GO:0000287, F:magnesium ion binding'GO:0004674, F:protein serine/threonine kinase activity'GO:0001816, P:cytokine production'GO:0045087, P:innate immune response'GO:0070498, P:interleukin-1-mediated signaling pathway'GO:0035556, P:intracellular signal transduction'GO:0002446, P:neu…	K04733
Lda_g7420.t1	Sprot-uniprot homology= Trafficking protein particle complex subunit 8	GO:0031410, C:cytoplasmic vesicle'GO:0005829, C:cytosol'GO:0000407, C:pre-autophagosomal structure'GO:1990072, C:TRAPPIII protein complex'GO:0017112, F:Rab guanyl-nucleotide exchange factor activity'GO:0006888, P:ER to Golgi vesicle-mediated transport'GO:0061024, P:membrane organization'GO:0044804, P:nucleophagy'GO:0030242, P:pexophagy'GO:0034497, P:protein localization to pre-autophagosomal stru…	K20305	Ldj_g710.t1	Sprot-uniprot homology= Trafficking protein particle complex subunit 8	GO:0031410, C:cytoplasmic vesicle'GO:0005829, C:cytosol'GO:0000407, C:pre-autophagosomal structure'GO:1990072, C:TRAPPIII protein complex'GO:0017112, F:Rab guanyl-nucleotide exchange factor activity'GO:0006888, P:ER to Golgi vesicle-mediated transport'GO:0061024, P:membrane organization'GO:0044804, P:nucleophagy'GO:0030242, P:pexophagy'GO:0034497, P:protein localization to pre-autophagosomal stru…	K20305
Lda_g13060.t1	Sprot-uniprot homology= LIM and senescent cell antigen-like-containing domain protein 2	GO:0005925, C:focal adhesion'GO:0005886, C:plasma membrane'GO:0008270, F:zinc ion binding'GO:0045216, P:cell-cell junction organization'GO:0043066, P:negative regulation of apoptotic process'GO:2000346, P:negative regulation of hepatocyte proliferation'GO:2000178, P:negative regulation of neural precursor cell proliferation'GO:2001046, P:positive regulation of integrin-mediated signaling pathway'…	NA	Ldj_g11733.t1	Sprot-uniprot homology= LIM and senescent cell antigen-like-containing domain protein 2	GO:0005925, C:focal adhesion'GO:0005886, C:plasma membrane'GO:0008270, F:zinc ion binding'GO:0045216, P:cell-cell junction organization'GO:0043066, P:negative regulation of apoptotic process'GO:2000346, P:negative regulation of hepatocyte proliferation'GO:2000178, P:negative regulation of neural precursor cell proliferation'GO:2001046, P:positive regulation of integrin-mediated signaling pathway'…	NA
Lda_g2729.t1	Sprot-uniprot homology= Probable rRNA-processing protein EBP2 homolog	GO:0034399, C:nuclear periphery'GO:0005730, C:nucleolus'GO:0030687, C:preribosome, large subunit precursor'GO:0003723, F:RNA binding'GO:0042273, P:ribosomal large subunit biogenesis'GO:0006364, P:rRNA processing	K14823	Ldj_g22549.t1	Sprot-uniprot homology= Probable rRNA-processing protein EBP2 homolog	GO:0034399, C:nuclear periphery'GO:0005730, C:nucleolus'GO:0030687, C:preribosome, large subunit precursor'GO:0003723, F:RNA binding'GO:0042273, P:ribosomal large subunit biogenesis'GO:0006364, P:rRNA processing	K14823
Lda_g10731.t1	Sprot-uniprot homology= Nuclear receptor corepressor 2	GO:0000118, C:histone deacetylase complex'GO:0016020, C:membrane'GO:0016604, C:nuclear body'GO:0000790, C:nuclear chromatin'GO:0016363, C:nuclear matrix'GO:0005654, C:nucleoplasm'GO:0005634, C:nucleus'GO:0017053, C:transcriptional repressor complex'GO:0003677, F:DNA binding'GO:0042826, F:histone deacetylase binding'GO:0016922, F:ligand-dependent nuclear receptor binding'GO:0005112, F:Notch bindin…	NA	Ldj_g2951.t1	Sprot-uniprot homology= Nuclear receptor corepressor 2	GO:0000118, C:histone deacetylase complex'GO:0016020, C:membrane'GO:0016604, C:nuclear body'GO:0000790, C:nuclear chromatin'GO:0016363, C:nuclear matrix'GO:0005654, C:nucleoplasm'GO:0005634, C:nucleus'GO:0017053, C:transcriptional repressor complex'GO:0003677, F:DNA binding'GO:0042826, F:histone deacetylase binding'GO:0016922, F:ligand-dependent nuclear receptor binding'GO:0005112, F:Notch bindin…	K04650
Lda_g18691.t1	Sequence homology, NCBI's 'non-redundant'= NP_001299721.1 uncharacterized protein LOC106116589 precursor [Papilio xuthus] BAM18206.1 unknown secreted protein [Papilio xuthus]	NA	NA	Ldj_g10613.t1	Sequence homology, NCBI's 'non-redundant'= XP_014356905.1 PREDICTED: uncharacterized protein LOC106709593 [Papilio machaon]	NA	NA
Lda_g6222.t1	Sequence homology, NCBI's 'non-redundant'= JAT82217.1 hypothetical protein g.15607 [Pectinophora gossypiella] JAT82471.1 hypothetical protein g.15602 [Pectinophora gossypiella] JAT90010.1 hypothetical protein g.15610 [Pectinophora gossypiella]	NA	NA	Ldj_g17417.t1	Sequence homology, NCBI's 'non-redundant'= JAT82217.1 hypothetical protein g.15607 [Pectinophora gossypiella] JAT82471.1 hypothetical protein g.15602 [Pectinophora gossypiella] JAT90010.1 hypothetical protein g.15610 [Pectinophora gossypiella]	NA	NA
Lda_g976.t1	Sequence homology, NCBI's 'non-redundant'= KPJ12629.1 Glycerophosphodiester phosphodiesterase 1 [Papilio machaon]	NA	NA	Ldj_g20364.t1	Sequence homology, NCBI's 'non-redundant'= EHJ72230.1 hypothetical protein KGM_09179 [Danaus plexippus]	NA	NA
Lda_g12621.t1	Sprot-uniprot homology= Delta(24)-sterol reductase	GO:0005737, C:cytoplasm'GO:0005856, C:cytoskeleton'GO:0005829, C:cytosol'GO:0005783, C:endoplasmic reticulum'GO:0005789, C:endoplasmic reticulum membrane'GO:0000139, C:Golgi membrane'GO:0016021, C:integral component of membrane'GO:0016020, C:membrane'GO:0005634, C:nucleus'GO:0000246, F:delta24(24-1) sterol reductase activity'GO:0050614, F:delta24-sterol reductase activity'GO:0019899, F:enzyme bin…	K09828	Ldj_g3682.t1	Sprot-uniprot homology= Delta(24)-sterol reductase	GO:0005856, C:cytoskeleton'GO:0005829, C:cytosol'GO:0005783, C:endoplasmic reticulum'GO:0005789, C:endoplasmic reticulum membrane'GO:0000139, C:Golgi membrane'GO:0016021, C:integral component of membrane'GO:0016020, C:membrane'GO:0005634, C:nucleus'GO:0000246, F:delta24(24-1) sterol reductase activity'GO:0050614, F:delta24-sterol reductase activity'GO:0019899, F:enzyme binding'GO:0050660, F:flavi…	K09828
Lda_g3467.t1	Sequence homology, NCBI's 'non-redundant'= EHJ71626.1 hypothetical protein KGM_05193 [Danaus plexippus]	NA	NA	Ldj_g3935.t1	Sequence homology, NCBI's 'non-redundant'= EHJ71626.1 hypothetical protein KGM_05193 [Danaus plexippus]	NA	NA
Lda_g8271.t1	Sequence homology, NCBI's 'non-redundant'= EHJ69673.1 hypothetical protein KGM_12080 [Danaus plexippus]	NA	NA	Ldj_g26682.t1	Sequence homology, NCBI's 'non-redundant'= EHJ69673.1 hypothetical protein KGM_12080 [Danaus plexippus]	NA	NA
Lda_g8040.t1	Sprot-uniprot homology= Chorion class A protein Ld5	GO:0042600, C:chorion'GO:0005213, F:structural constituent of chorion'GO:0007304, P:chorion-containing eggshell formation'GO:0007275, P:multicellular organism development	NA	Ldj_g22513.t1	Sprot-uniprot homology= Chorion class A protein Ld5	GO:0042600, C:chorion'GO:0005213, F:structural constituent of chorion'GO:0007304, P:chorion-containing eggshell formation'GO:0007275, P:multicellular organism development	NA
Lda_g14480.t1	Sprot-uniprot homology= Succinate--CoA ligase [ADP-forming] subunit beta, mitochondrial {ECO:0000255|HAMAP-Rule:MF_03220}	GO:0005739, C:mitochondrion'GO:0005524, F:ATP binding'GO:0046872, F:metal ion binding'GO:0004775, F:succinate-CoA ligase (ADP-forming) activity'GO:0006099, P:tricarboxylic acid cycle	K01900	Ldj_g26310.t1	Sprot-uniprot homology= Succinate--CoA ligase [ADP-forming] subunit beta, mitochondrial {ECO:0000255|HAMAP-Rule:MF_03220}	GO:0005739, C:mitochondrion'GO:0005524, F:ATP binding'GO:0046872, F:metal ion binding'GO:0004775, F:succinate-CoA ligase (ADP-forming) activity'GO:0006099, P:tricarboxylic acid cycle	K01900
Lda_g2417.t1	Sprot-uniprot homology= Partitioning defective protein 6	GO:0005923, C:bicellular tight junction'GO:0005938, C:cell cortex'GO:0005737, C:cytoplasm'GO:0016021, C:integral component of membrane'GO:0005886, C:plasma membrane'GO:0005080, F:protein kinase C binding'GO:0017048, F:Rho GTPase binding'GO:0007155, P:cell adhesion'GO:0030154, P:cell differentiation'GO:0051301, P:cell division'GO:0040001, P:establishment of mitotic spindle localization'GO:0007163,…	K06093	Ldj_g17079.t1	Sprot-uniprot homology= Ethanolaminephosphotransferase 1 {ECO:0000305}	GO:0016021, C:integral component of membrane'GO:0004307, F:ethanolaminephosphotransferase activity'GO:0046872, F:metal ion binding'GO:0006646, P:phosphatidylethanolamine biosynthetic process'GO:1903955, P:positive regulation of protein targeting to mitochondrion	K00993
Lda_g18920.t1	Sprot-uniprot homology= Very long-chain specific acyl-CoA dehydrogenase, mitochondrial	GO:0005743, C:mitochondrial inner membrane'GO:0005739, C:mitochondrion'GO:0003995, F:acyl-CoA dehydrogenase activity'GO:0000062, F:fatty-acyl-CoA binding'GO:0050660, F:flavin adenine dinucleotide binding'GO:0004466, F:long-chain-acyl-CoA dehydrogenase activity'GO:0017099, F:very-long-chain-acyl-CoA dehydrogenase activity'GO:0006635, P:fatty acid beta-oxidation'GO:0033539, P:fatty acid beta-oxidat…	K09479	Ldj_g11227.t1	Sprot-uniprot homology= Very long-chain specific acyl-CoA dehydrogenase, mitochondrial	GO:0005743, C:mitochondrial inner membrane'GO:0005739, C:mitochondrion'GO:0003995, F:acyl-CoA dehydrogenase activity'GO:0000062, F:fatty-acyl-CoA binding'GO:0050660, F:flavin adenine dinucleotide binding'GO:0004466, F:long-chain-acyl-CoA dehydrogenase activity'GO:0017099, F:very-long-chain-acyl-CoA dehydrogenase activity'GO:0006635, P:fatty acid beta-oxidation'GO:0033539, P:fatty acid beta-oxidat…	K09479
Lda_g2318.t1	Sprot-uniprot homology= Armadillo repeat-containing protein gudu {ECO:0000303|PubMed:24055424}	GO:0005737, C:cytoplasm'GO:0005634, C:nucleus'GO:0007291, P:sperm individualization	NA	Ldj_g12935.t1	Sprot-uniprot homology= Armadillo repeat-containing protein gudu {ECO:0000303|PubMed:24055424}	GO:0005737, C:cytoplasm'GO:0005634, C:nucleus'GO:0007291, P:sperm individualization	NA
Lda_g2250.t1	Sequence homology, NCBI's 'non-redundant'= XP_013185971.1 PREDICTED: vacuolar fusion protein CCZ1 homolog [Amyelois transitella]	NA	NA	Ldj_g5651.t1	Sequence homology, NCBI's 'non-redundant'= XP_013185971.1 PREDICTED: vacuolar fusion protein CCZ1 homolog [Amyelois transitella]	NA	NA
Lda_g6024.t1	Sequence homology, NCBI's 'non-redundant'= JAT80259.1 hypothetical protein g.9018 [Pectinophora gossypiella]	NA	NA	Ldj_g9947.t1	Sprot-uniprot homology= Proteasomal ATPase-associated factor 1	GO:0000502, C:proteasome complex	K11887
Lda_g7921.t1	Sprot-uniprot homology= Probable tRNA N6-adenosine threonylcarbamoyltransferase {ECO:0000255|HAMAP-Rule:MF_03180}	GO:0005737, C:cytoplasm'GO:0000408, C:EKC/KEOPS complex'GO:0005634, C:nucleus'GO:0046872, F:metal ion binding'GO:0061711, F:N(6)-L-threonylcarbamoyladenine synthase'GO:0002949, P:tRNA threonylcarbamoyladenosine modification	K01409	Ldj_g9310.t1	Sprot-uniprot homology= Probable tRNA N6-adenosine threonylcarbamoyltransferase {ECO:0000255|HAMAP-Rule:MF_03180}	GO:0005737, C:cytoplasm'GO:0000408, C:EKC/KEOPS complex'GO:0005634, C:nucleus'GO:0046872, F:metal ion binding'GO:0061711, F:N(6)-L-threonylcarbamoyladenine synthase'GO:0002949, P:tRNA threonylcarbamoyladenosine modification	K01409
Lda_g18424.t1	Sequence homology, NCBI's 'non-redundant'= ALL42054.1 ecdysteroid 22-kinase [Antheraea pernyi]	NA	NA	Ldj_g18238.t1	Sequence homology, NCBI's 'non-redundant'= ALL42054.1 ecdysteroid 22-kinase [Antheraea pernyi]	NA	NA
Lda_g3800.t1	Sprot-uniprot homology= GPN-loop GTPase 3 {ECO:0000250|UniProtKB:Q9UHW5}	GO:0005622, C:intracellular'GO:0005525, F:GTP binding'GO:0003924, F:GTPase activity'GO:0044376, P:RNA polymerase II complex import to nucleus'GO:1990022, P:RNA polymerase III complex localization to nucleus	K06883	Ldj_g18197.t1	Sprot-uniprot homology= GPN-loop GTPase 3 {ECO:0000250|UniProtKB:Q9UHW5}	GO:0005622, C:intracellular'GO:0005525, F:GTP binding'GO:0003924, F:GTPase activity'GO:0044376, P:RNA polymerase II complex import to nucleus'GO:1990022, P:RNA polymerase III complex localization to nucleus	K06883
Lda_g2095.t1	Sprot-uniprot homology= PCI domain-containing protein 2		NA	Ldj_g14214.t1	Sprot-uniprot homology= PCI domain-containing protein 2		NA
Lda_g4947.t1	Sequence homology, NCBI's 'non-redundant'= XP_011551121.1 PREDICTED: uncharacterized protein LOC105382851 [Plutella xylostella]	NA	NA	Ldj_g2625.t1	Sequence homology, NCBI's 'non-redundant'= XP_011551121.1 PREDICTED: uncharacterized protein LOC105382851 [Plutella xylostella]	NA	NA
Lda_g249.t1	Sprot-uniprot homology= Proton-coupled amino acid transporter-like protein pathetic {ECO:0000305}	GO:0030424, C:axon'GO:0030425, C:dendrite'GO:0036019, C:endolysosome'GO:0016021, C:integral component of membrane'GO:0031902, C:late endosome membrane'GO:0005765, C:lysosomal membrane'GO:0043025, C:neuronal cell body'GO:0043204, C:perikaryon'GO:0005886, C:plasma membrane'GO:0005774, C:vacuolar membrane'GO:0015171, F:amino acid transmembrane transporter activity'GO:0003333, P:amino acid transmembr…	K14209	Ldj_g11351.t1	Sprot-uniprot homology= Proton-coupled amino acid transporter-like protein pathetic {ECO:0000305}	GO:0030424, C:axon'GO:0030425, C:dendrite'GO:0036019, C:endolysosome'GO:0016021, C:integral component of membrane'GO:0031902, C:late endosome membrane'GO:0005765, C:lysosomal membrane'GO:0043025, C:neuronal cell body'GO:0043204, C:perikaryon'GO:0005886, C:plasma membrane'GO:0005774, C:vacuolar membrane'GO:0015171, F:amino acid transmembrane transporter activity'GO:0003333, P:amino acid transmembr…	K14209
Lda_g1153.t1	Sprot-uniprot homology= Copia protein	GO:0004190, F:aspartic-type endopeptidase activity'GO:0005524, F:ATP binding'GO:0003676, F:nucleic acid binding'GO:0008270, F:zinc ion binding'GO:0015074, P:DNA integration	NA	Ldj_g24685.t1	Sprot-uniprot homology= Copia protein	GO:0004190, F:aspartic-type endopeptidase activity'GO:0005524, F:ATP binding'GO:0003676, F:nucleic acid binding'GO:0008270, F:zinc ion binding'GO:0015074, P:DNA integration	NA
Lda_g6595.t1	Sequence homology, NCBI's 'non-redundant'= KOB71465.1 putative pol-like protein, partial [Operophtera brumata]	NA	NA	Ldj_g18208.t1	Sequence homology, NCBI's 'non-redundant'= KOB71465.1 putative pol-like protein, partial [Operophtera brumata]	NA	NA
Lda_g8157.t1	Sprot-uniprot homology= ATP-sensitive inward rectifier potassium channel 12	GO:0005887, C:integral component of plasma membrane'GO:0031224, C:intrinsic component of membrane'GO:0005242, F:inward rectifier potassium channel activity'GO:0010107, P:potassium ion import'GO:0006813, P:potassium ion transport'GO:0051289, P:protein homotetramerization	K05330	Ldj_g17014.t1	Sprot-uniprot homology= G protein-activated inward rectifier potassium channel 4	GO:0005887, C:integral component of plasma membrane'GO:0015467, F:G-protein activated inward rectifier potassium channel activity'GO:0005242, F:inward rectifier potassium channel activity'GO:0010107, P:potassium ion import	K05330
Lda_g6268.t1	Uncharacterized predicted gene	NA	NA	Ldj_g11475.t1	Uncharacterized predicted gene	NA	NA
Lda_g16395.t1	Sprot-uniprot homology= tRNA-specific adenosine deaminase 1	GO:0046872, F:metal ion binding'GO:0003723, F:RNA binding'GO:0008251, F:tRNA-specific adenosine deaminase activity'GO:0006400, P:tRNA modification'GO:0008033, P:tRNA processing	K15440	Ldj_g4694.t1	Sprot-uniprot homology= tRNA-specific adenosine deaminase 1	GO:0046872, F:metal ion binding'GO:0003723, F:RNA binding'GO:0008251, F:tRNA-specific adenosine deaminase activity'GO:0006400, P:tRNA modification'GO:0008033, P:tRNA processing	K15440
Lda_g36.t1	Sprot-uniprot homology= Cyclin-dependent kinase 2	GO:0015030, C:Cajal body'GO:0005768, C:endosome'GO:0005815, C:microtubule organizing center'GO:0030496, C:midbody'GO:0005524, F:ATP binding'GO:0004693, F:cyclin-dependent protein serine/threonine kinase activity'GO:0046872, F:metal ion binding'GO:0051301, P:cell division'GO:0006281, P:DNA repair'GO:0051321, P:meiotic cell cycle'GO:0006468, P:protein phosphorylation	K02206	Ldj_g1222.t1	Sprot-uniprot homology= Cyclin-dependent kinase 2	GO:0015030, C:Cajal body'GO:0005768, C:endosome'GO:0005815, C:microtubule organizing center'GO:0030496, C:midbody'GO:0005524, F:ATP binding'GO:0004693, F:cyclin-dependent protein serine/threonine kinase activity'GO:0046872, F:metal ion binding'GO:0051301, P:cell division'GO:0006281, P:DNA repair'GO:0051321, P:meiotic cell cycle'GO:0006468, P:protein phosphorylation	K02206
Lda_g13598.t1	Sequence homology, NCBI's 'non-redundant'= XP_013185488.1 PREDICTED: filamin-A-interacting protein 1-like [Amyelois transitella]	NA	NA	Ldj_g977.t1	Sequence homology, NCBI's 'non-redundant'= XP_013185488.1 PREDICTED: filamin-A-interacting protein 1-like [Amyelois transitella]	NA	NA
Lda_g1424.t1	Sprot-uniprot homology= Macrophage erythroblast attacher	GO:0005826, C:actomyosin contractile ring'GO:0005737, C:cytoplasm'GO:0034657, C:GID complex'GO:0005887, C:integral component of plasma membrane'GO:0016363, C:nuclear matrix'GO:0005654, C:nucleoplasm'GO:0005634, C:nucleus'GO:0005819, C:spindle'GO:0003779, F:actin binding'GO:0007155, P:cell adhesion'GO:0007049, P:cell cycle'GO:0051301, P:cell division'GO:0007010, P:cytoskeleton organization'GO:0048…	K18624	Ldj_g5833.t1	Sprot-uniprot homology= Macrophage erythroblast attacher	GO:0005737, C:cytoplasm'GO:0005856, C:cytoskeleton'GO:0034657, C:GID complex'GO:0016363, C:nuclear matrix'GO:0005634, C:nucleus'GO:0005886, C:plasma membrane'GO:0003779, F:actin binding'GO:0007049, P:cell cycle'GO:0051301, P:cell division'GO:0043249, P:erythrocyte maturation'GO:0043066, P:negative regulation of apoptotic process'GO:0045721, P:negative regulation of gluconeogenesis'GO:0043161, P:p…	K18624
Lda_g8317.t1	Sprot-uniprot homology= Down syndrome cell adhesion molecule-like protein 1 homolog	GO:0030054, C:cell junction'GO:0009986, C:cell surface'GO:0005615, C:extracellular space'GO:0016021, C:integral component of membrane'GO:0005886, C:plasma membrane'GO:0045202, C:synapse'GO:0042803, F:protein homodimerization activity'GO:0007420, P:brain development'GO:0016338, P:calcium-independent cell-cell adhesion via plasma membrane cell-adhesion molecules'GO:0070593, P:dendrite self-avoidanc…	NA	Ldj_g18674.t1	Sprot-uniprot homology= Down syndrome cell adhesion molecule-like protein Dscam2	GO:0005887, C:integral component of plasma membrane'GO:0042802, F:identical protein binding'GO:0007156, P:homophilic cell adhesion via plasma membrane adhesion molecules'GO:0048812, P:neuron projection morphogenesis	NA
Lda_g7939.t1	Sprot-uniprot homology= Chorion peroxidase	GO:0005615, C:extracellular space'GO:0005875, C:microtubule associated complex'GO:0020037, F:heme binding'GO:0046872, F:metal ion binding'GO:0004601, F:peroxidase activity'GO:0004666, F:prostaglandin-endoperoxide synthase activity'GO:0007304, P:chorion-containing eggshell formation'GO:0007306, P:eggshell chorion assembly'GO:0042744, P:hydrogen peroxide catabolic process'GO:0042743, P:hydrogen per…	NA	Ldj_g1126.t1	Sprot-uniprot homology= Chorion peroxidase	GO:0005615, C:extracellular space'GO:0005875, C:microtubule associated complex'GO:0020037, F:heme binding'GO:0046872, F:metal ion binding'GO:0004601, F:peroxidase activity'GO:0004666, F:prostaglandin-endoperoxide synthase activity'GO:0007304, P:chorion-containing eggshell formation'GO:0007306, P:eggshell chorion assembly'GO:0042744, P:hydrogen peroxide catabolic process'GO:0042743, P:hydrogen per…	NA
Lda_g12198.t1	Sprot-uniprot homology= Uncharacterized protein K02A2.6	GO:0003676, F:nucleic acid binding'GO:0008270, F:zinc ion binding'GO:0015074, P:DNA integration	NA	Ldj_g8724.t1	Sprot-uniprot homology= Uncharacterized protein K02A2.6	GO:0003676, F:nucleic acid binding'GO:0008270, F:zinc ion binding'GO:0015074, P:DNA integration	NA
Lda_g571.t1	Sequence homology, NCBI's 'non-redundant'= XP_011554593.1 PREDICTED: uncharacterized protein C7orf26 homolog [Plutella xylostella]	NA	NA	Ldj_g15130.t1	Sequence homology, NCBI's 'non-redundant'= XP_014371111.1 PREDICTED: uncharacterized protein C7orf26 [Papilio machaon] KPJ20432.1 Uncharacterized protein C7orf26 [Papilio machaon]	NA	NA
Lda_g6700.t1	Sequence homology, NCBI's 'non-redundant'= EHJ71263.1 hypothetical protein KGM_18375 [Danaus plexippus]	NA	NA	Ldj_g21055.t1	Sequence homology, NCBI's 'non-redundant'= XP_013185676.1 PREDICTED: serine-rich adhesin for platelets-like [Amyelois transitella]	NA	NA
Lda_g502.t1	Sequence homology, NCBI's 'non-redundant'= XP_012547830.1 PREDICTED: zinc metalloproteinase nas-4-like isoform X2 [Bombyx mori]	NA	NA	Ldj_g18767.t1	Sequence homology, NCBI's 'non-redundant'= XP_012547830.1 PREDICTED: zinc metalloproteinase nas-4-like isoform X2 [Bombyx mori]	NA	NA
Lda_g6418.t1	Sequence homology, NCBI's 'non-redundant'= XP_014367602.1 PREDICTED: voltage-dependent calcium channel gamma-2 subunit isoform X2 [Papilio machaon]	NA	NA	Ldj_g14488.t1	Sequence homology, NCBI's 'non-redundant'= KOB69558.1 putative Voltage-dependent calcium channel [Operophtera brumata]	NA	NA
Lda_g12819.t1	Sequence homology, NCBI's 'non-redundant'= KPI91051.1 Trypsin-1 [Papilio xuthus]	NA	NA	Ldj_g11796.t1	Sequence homology, NCBI's 'non-redundant'= XP_013134988.1 PREDICTED: trypsin-4-like [Papilio polytes]	NA	NA
Lda_g20763.t1	Uncharacterized predicted gene	NA	NA	Ldj_g15731.t1	Uncharacterized predicted gene	NA	NA
Lda_g10197.t1	Sprot-uniprot homology= Rho GTPase-activating protein 44	GO:0030054, C:cell junction'GO:0043197, C:dendritic spine'GO:0014069, C:postsynaptic density'GO:0048786, C:presynaptic active zone'GO:0055037, C:recycling endosome'GO:0005096, F:GTPase activator activity'GO:0006887, P:exocytosis'GO:0007165, P:signal transduction	K20638	Ldj_g2514.t1	Sprot-uniprot homology= Rho GTPase-activating protein 17	GO:0005923, C:bicellular tight junction'GO:0005829, C:cytosol'GO:0005634, C:nucleus'GO:0005886, C:plasma membrane'GO:0005096, F:GTPase activator activity'GO:0017124, F:SH3 domain binding'GO:0051056, P:regulation of small GTPase mediated signal transduction'GO:0007165, P:signal transduction	K20638
Lda_g21420.t1	Sequence homology, NCBI's 'non-redundant'= XP_004933553.1 PREDICTED: uncharacterized protein LOC101747013 [Bombyx mori]	NA	NA	Ldj_g16217.t1	Sequence homology, NCBI's 'non-redundant'= XP_004933553.1 PREDICTED: uncharacterized protein LOC101747013 [Bombyx mori]	NA	NA
Lda_g13679.t1	Sprot-uniprot homology= Protein tyrosine phosphatase domain-containing protein 1	GO:0005737, C:cytoplasm'GO:0005634, C:nucleus'GO:0004725, F:protein tyrosine phosphatase activity'GO:0008138, F:protein tyrosine/serine/threonine phosphatase activity'GO:0060271, P:cilium assembly	K18078	Ldj_g3821.t1	Sequence homology, NCBI's 'non-redundant'= XP_013191644.1 PREDICTED: protein tyrosine phosphatase domain-containing protein 1-like [Amyelois transitella]	NA	K18078
Lda_g14081.t1	Sequence homology, NCBI's 'non-redundant'= KPJ04955.1 hypothetical protein RR46_04071 [Papilio xuthus]	NA	NA	Ldj_g23615.t1	Sequence homology, NCBI's 'non-redundant'= KPJ04955.1 hypothetical protein RR46_04071 [Papilio xuthus]	NA	NA
Lda_g13458.t1	Sequence homology, NCBI's 'non-redundant'= AKD01741.1 alcohol dehydrogenase 3, partial [Helicoverpa assulta]	NA	NA	Ldj_g2079.t1	Sequence homology, NCBI's 'non-redundant'= AKD01741.1 alcohol dehydrogenase 3, partial [Helicoverpa assulta]	NA	NA
Lda_g1426.t1	Sequence homology, NCBI's 'non-redundant'= XP_013165622.1 PREDICTED: F-box/LRR-repeat protein 2 isoform X2 [Papilio xuthus]	NA	NA	Ldj_g5433.t1	Sequence homology, NCBI's 'non-redundant'= XP_013165622.1 PREDICTED: F-box/LRR-repeat protein 2 isoform X2 [Papilio xuthus]	NA	NA
Lda_g3643.t1	Sequence homology, NCBI's 'non-redundant'= EHJ66890.1 hypothetical protein KGM_21712 [Danaus plexippus]	NA	NA	Ldj_g22627.t1	Sequence homology, NCBI's 'non-redundant'= EHJ66890.1 hypothetical protein KGM_21712 [Danaus plexippus]	NA	NA
Lda_g13292.t1	Sprot-uniprot homology= DNA repair protein complementing XP-A cells homolog	GO:0000110, C:nucleotide-excision repair factor 1 complex'GO:0005634, C:nucleus'GO:0003684, F:damaged DNA binding'GO:0046872, F:metal ion binding'GO:0006284, P:base-excision repair'GO:0006289, P:nucleotide-excision repair'GO:1901255, P:nucleotide-excision repair involved in interstrand cross-link repair'GO:0000715, P:nucleotide-excision repair, DNA damage recognition'GO:0033683, P:nucleotide-exci…	NA	Ldj_g11230.t1	Sprot-uniprot homology= DNA repair protein complementing XP-A cells homolog	GO:0000110, C:nucleotide-excision repair factor 1 complex'GO:0005634, C:nucleus'GO:0003684, F:damaged DNA binding'GO:0046872, F:metal ion binding'GO:0006284, P:base-excision repair'GO:0006289, P:nucleotide-excision repair'GO:1901255, P:nucleotide-excision repair involved in interstrand cross-link repair'GO:0000715, P:nucleotide-excision repair, DNA damage recognition'GO:0033683, P:nucleotide-exci…	NA
Lda_g14954.t1	Sequence homology, NCBI's 'non-redundant'= XP_017788506.1 PREDICTED: uncharacterized protein LOC108571047 [Habropoda laboriosa]	NA	NA	Ldj_g2616.t1	Sequence homology, NCBI's 'non-redundant'= XP_012550888.1 PREDICTED: uncharacterized protein LOC105842437 [Bombyx mori]	NA	NA
Lda_g19710.t1	Sprot-uniprot homology= Protein CLP1 homolog {ECO:0000255|HAMAP-Rule:MF_03035}	GO:0005849, C:mRNA cleavage factor complex'GO:0005524, F:ATP binding'GO:0031124, P:mRNA 3'-end processing	K14399	Ldj_g13560.t1	Sprot-uniprot homology= Protein CLP1 homolog {ECO:0000255|HAMAP-Rule:MF_03035}	GO:0005849, C:mRNA cleavage factor complex'GO:0005524, F:ATP binding'GO:0031124, P:mRNA 3'-end processing	K14399
Lda_g8697.t1	Sprot-uniprot homology= Protein SERAC1	GO:0005783, C:endoplasmic reticulum'GO:0016021, C:integral component of membrane'GO:0005739, C:mitochondrion'GO:0005578, C:proteinaceous extracellular matrix'GO:0030198, P:extracellular matrix organization'GO:0008654, P:phospholipid biosynthetic process	NA	Ldj_g11330.t1	Sprot-uniprot homology= Forkhead box protein F1	GO:0005634, C:nucleus'GO:0005667, C:transcription factor complex'GO:0003677, F:DNA binding'GO:0000977, F:RNA polymerase II regulatory region sequence-specific DNA binding'GO:0043565, F:sequence-specific DNA binding'GO:0003705, F:transcription factor activity, RNA polymerase II distal enhancer sequence-specific binding'GO:0001228, F:transcriptional activator activity, RNA polymerase II transcripti…	NA
Lda_g3848.t1	Sequence homology, NCBI's 'non-redundant'= XP_011563561.1 PREDICTED: BAI1-associated protein 3 [Plutella xylostella]	NA	NA	Ldj_g19698.t1	Sequence homology, NCBI's 'non-redundant'= XP_014368986.1 PREDICTED: BAI1-associated protein 3 [Papilio machaon]	NA	K15621
Lda_g9237.t1	Sprot-uniprot homology= Retrovirus-related Pol polyprotein from transposon TNT 1-94	GO:0004190, F:aspartic-type endopeptidase activity'GO:0004519, F:endonuclease activity'GO:0003676, F:nucleic acid binding'GO:0003964, F:RNA-directed DNA polymerase activity'GO:0008270, F:zinc ion binding'GO:0015074, P:DNA integration	NA	Ldj_g7164.t1	Sprot-uniprot homology= Retrovirus-related Pol polyprotein from transposon TNT 1-94	GO:0004190, F:aspartic-type endopeptidase activity'GO:0004519, F:endonuclease activity'GO:0003676, F:nucleic acid binding'GO:0003964, F:RNA-directed DNA polymerase activity'GO:0008270, F:zinc ion binding'GO:0015074, P:DNA integration	NA
Lda_g15330.t1	Sprot-uniprot homology= Pre-mRNA-splicing factor SPF27	GO:0071013, C:catalytic step 2 spliceosome'GO:0005730, C:nucleolus'GO:0071011, C:precatalytic spliceosome'GO:0000974, C:Prp19 complex'GO:0006397, P:mRNA processing'GO:0008380, P:RNA splicing	K12861	Ldj_g21545.t1	Sprot-uniprot homology= Pre-mRNA-splicing factor SPF27	GO:0071013, C:catalytic step 2 spliceosome'GO:0005813, C:centrosome'GO:0005662, C:DNA replication factor A complex'GO:0016607, C:nuclear speck'GO:0005730, C:nucleolus'GO:0071011, C:precatalytic spliceosome'GO:0000974, C:Prp19 complex'GO:0005681, C:spliceosomal complex'GO:0000398, P:mRNA splicing, via spliceosome	K12861
Lda_g6702.t1	Sprot-uniprot homology= Caprin homolog	GO:0005737, C:cytoplasm'GO:0005829, C:cytosol'GO:0030529, C:intracellular ribonucleoprotein complex'GO:0005811, C:lipid particle'GO:0003723, F:RNA binding'GO:0007349, P:cellularization'GO:0045571, P:negative regulation of imaginal disc growth'GO:0009794, P:regulation of mitotic cell cycle, embryonic	K18743	Ldj_g10573.t1	Sprot-uniprot homology= Caprin homolog	GO:0005737, C:cytoplasm'GO:0005829, C:cytosol'GO:0030529, C:intracellular ribonucleoprotein complex'GO:0005811, C:lipid particle'GO:0003723, F:RNA binding'GO:0007349, P:cellularization'GO:0045571, P:negative regulation of imaginal disc growth'GO:0009794, P:regulation of mitotic cell cycle, embryonic	K18743
Lda_g15049.t1	Sprot-uniprot homology= Cytochrome P450 4g15	GO:0005789, C:endoplasmic reticulum membrane'GO:0031090, C:organelle membrane'GO:0020037, F:heme binding'GO:0005506, F:iron ion binding'GO:0004497, F:monooxygenase activity'GO:0016705, F:oxidoreductase activity, acting on paired donors, with incorporation or reduction of molecular oxygen	K15001	Ldj_g15819.t1	Sprot-uniprot homology= Cytochrome P450 4g15	GO:0005789, C:endoplasmic reticulum membrane'GO:0031090, C:organelle membrane'GO:0020037, F:heme binding'GO:0005506, F:iron ion binding'GO:0004497, F:monooxygenase activity'GO:0016705, F:oxidoreductase activity, acting on paired donors, with incorporation or reduction of molecular oxygen	K15001
Lda_g4175.t1	Sprot-uniprot homology= Facilitated trehalose transporter Tret1 {ECO:0000303|PubMed:20035867}	GO:0016021, C:integral component of membrane'GO:0005886, C:plasma membrane'GO:0015574, F:trehalose transmembrane transporter activity'GO:0015771, P:trehalose transport	K08145	Ldj_g15858.t1	Sprot-uniprot homology= Facilitated trehalose transporter Tret1 {ECO:0000303|PubMed:20035867}	GO:0016021, C:integral component of membrane'GO:0005886, C:plasma membrane'GO:0015574, F:trehalose transmembrane transporter activity'GO:0015771, P:trehalose transport	K08145
Lda_g4220.t1	Sprot-uniprot homology= Venom carboxylesterase-6	GO:0005576, C:extracellular region'GO:0052689, F:carboxylic ester hydrolase activity	NA	Ldj_g10978.t1	Sprot-uniprot homology= Venom carboxylesterase-6	GO:0005576, C:extracellular region'GO:0052689, F:carboxylic ester hydrolase activity	NA
Lda_g14549.t1	Uncharacterized predicted gene	NA	NA	Ldj_g988.t1	Uncharacterized predicted gene	NA	NA
Lda_g18887.t1	Sprot-uniprot homology= Adenylate cyclase type 1	GO:0005737, C:cytoplasm'GO:0070062, C:extracellular exosome'GO:0008074, C:guanylate cyclase complex, soluble'GO:0005887, C:integral component of plasma membrane'GO:0045121, C:membrane raft'GO:0005634, C:nucleus'GO:0005886, C:plasma membrane'GO:0004016, F:adenylate cyclase activity'GO:0005524, F:ATP binding'GO:0008294, F:calcium- and calmodulin-responsive adenylate cyclase activity'GO:0005516, F:c…	K08041	Ldj_g23451.t1	Sprot-uniprot homology= Adenylate cyclase type 1	GO:0005737, C:cytoplasm'GO:0070062, C:extracellular exosome'GO:0008074, C:guanylate cyclase complex, soluble'GO:0005887, C:integral component of plasma membrane'GO:0045121, C:membrane raft'GO:0005634, C:nucleus'GO:0005886, C:plasma membrane'GO:0004016, F:adenylate cyclase activity'GO:0005524, F:ATP binding'GO:0008294, F:calcium- and calmodulin-responsive adenylate cyclase activity'GO:0005516, F:c…	K08041
Lda_g1684.t1	Sequence homology, NCBI's 'non-redundant'= AFK24444.1 MyD88 [Spodoptera frugiperda]	NA	NA	Ldj_g15607.t1	Sequence homology, NCBI's 'non-redundant'= AFK24444.1 MyD88 [Spodoptera frugiperda]	NA	NA
Lda_g14363.t1	Sprot-uniprot homology= SprT-like domain-containing protein Spartan	GO:0005694, C:chromosome'GO:0005634, C:nucleus'GO:0003677, F:DNA binding'GO:0046872, F:metal ion binding'GO:0031593, F:polyubiquitin binding'GO:0006974, P:cellular response to DNA damage stimulus'GO:0006281, P:DNA repair	NA	Ldj_g22148.t1	Sprot-uniprot homology= SprT-like domain-containing protein Spartan	GO:0005694, C:chromosome'GO:0005634, C:nucleus'GO:0003677, F:DNA binding'GO:0046872, F:metal ion binding'GO:0031593, F:polyubiquitin binding'GO:0006974, P:cellular response to DNA damage stimulus'GO:0006281, P:DNA repair	NA
Lda_g10079.t1	Sprot-uniprot homology= Myotubularin-related protein 13	GO:0005829, C:cytosol'GO:0016020, C:membrane'GO:0005774, C:vacuolar membrane'GO:0019902, F:phosphatase binding'GO:0019208, F:phosphatase regulator activity'GO:0035091, F:phosphatidylinositol binding'GO:0042803, F:protein homodimerization activity'GO:0017112, F:Rab guanyl-nucleotide exchange factor activity'GO:0061024, P:membrane organization'GO:0042552, P:myelination'GO:0051262, P:protein tetrame…	K18061	Ldj_g5741.t1	Sprot-uniprot homology= Myotubularin-related protein 13	GO:0005829, C:cytosol'GO:0016020, C:membrane'GO:0005774, C:vacuolar membrane'GO:0019902, F:phosphatase binding'GO:0019208, F:phosphatase regulator activity'GO:0035091, F:phosphatidylinositol binding'GO:0042803, F:protein homodimerization activity'GO:0017112, F:Rab guanyl-nucleotide exchange factor activity'GO:0061024, P:membrane organization'GO:0042552, P:myelination'GO:0051262, P:protein tetrame…	K18061
Lda_g1626.t1	Sequence homology, NCBI's 'non-redundant'= XP_011560669.1 PREDICTED: uncharacterized protein LOC105390966 [Plutella xylostella]	NA	NA	Ldj_g19364.t1	Sequence homology, NCBI's 'non-redundant'= XP_011560669.1 PREDICTED: uncharacterized protein LOC105390966 [Plutella xylostella]	NA	NA
Lda_g11124.t1	Sprot-uniprot homology= Malate dehydrogenase {ECO:0000255|HAMAP-Rule:MF_01516}	GO:0030060, F:L-malate dehydrogenase activity'GO:0005975, P:carbohydrate metabolic process'GO:0006108, P:malate metabolic process'GO:0006099, P:tricarboxylic acid cycle	K00026	Ldj_g20774.t1	Sprot-uniprot homology= Malate dehydrogenase, mitochondrial	GO:0005759, C:mitochondrial matrix'GO:0030060, F:L-malate dehydrogenase activity'GO:0042803, F:protein homodimerization activity'GO:0009060, P:aerobic respiration'GO:0005975, P:carbohydrate metabolic process'GO:0006475, P:internal protein amino acid acetylation'GO:0006108, P:malate metabolic process'GO:0006099, P:tricarboxylic acid cycle	K00026
Lda_g1303.t1	Sprot-uniprot homology= Neuralized-like protein 2	GO:0005737, C:cytoplasm'GO:0035556, P:intracellular signal transduction'GO:0016567, P:protein ubiquitination	K16782	Ldj_g18596.t1	Sprot-uniprot homology= Neuralized-like protein 2	GO:0005737, C:cytoplasm'GO:0035556, P:intracellular signal transduction'GO:0016567, P:protein ubiquitination	K16782
Lda_g9825.t1	Sprot-uniprot homology= Cytoplasmic dynein 2 heavy chain 1	GO:0005929, C:cilium'GO:0005737, C:cytoplasm'GO:0030286, C:dynein complex'GO:0005874, C:microtubule'GO:0005886, C:plasma membrane'GO:0005524, F:ATP binding'GO:0016887, F:ATPase activity'GO:0003777, F:microtubule motor activity'GO:0030030, P:cell projection organization'GO:0007018, P:microtubule-based movement'GO:0007275, P:multicellular organism development	NA	Ldj_g6176.t1	Sequence homology, NCBI's 'non-redundant'= XP_011562567.1 PREDICTED: uncharacterized protein LOC105392613 [Plutella xylostella]	NA	NA
Lda_g8737.t1	Sequence homology, NCBI's 'non-redundant'= XP_013196170.1 PREDICTED: uncharacterized protein LOC106139296 isoform X2 [Amyelois transitella]	NA	NA	Ldj_g14621.t1	Sequence homology, NCBI's 'non-redundant'= XP_013196170.1 PREDICTED: uncharacterized protein LOC106139296 isoform X2 [Amyelois transitella]	NA	NA
Lda_g16767.t1	Sprot-uniprot homology= Signal peptidase complex subunit 2	GO:0012505, C:endomembrane system'GO:0016021, C:integral component of membrane'GO:0031090, C:organelle membrane'GO:0005787, C:signal peptidase complex'GO:0008233, F:peptidase activity'GO:0045047, P:protein targeting to ER'GO:0006465, P:signal peptide processing	K12947	Ldj_g15148.t1	Sprot-uniprot homology= Signal peptidase complex subunit 2	GO:0012505, C:endomembrane system'GO:0016021, C:integral component of membrane'GO:0031090, C:organelle membrane'GO:0005787, C:signal peptidase complex'GO:0008233, F:peptidase activity'GO:0045047, P:protein targeting to ER'GO:0006465, P:signal peptide processing	K12947
Lda_g16228.t1	Sequence homology, NCBI's 'non-redundant'= XP_012552793.1 PREDICTED: presqualene diphosphate phosphatase-like isoform X1 [Bombyx mori] XP_012552794.1 PREDICTED: presqualene diphosphate phosphatase-like isoform X2 [Bombyx mori]	NA	NA	Ldj_g3943.t1	Sequence homology, NCBI's 'non-redundant'= XP_012552793.1 PREDICTED: presqualene diphosphate phosphatase-like isoform X1 [Bombyx mori] XP_012552794.1 PREDICTED: presqualene diphosphate phosphatase-like isoform X2 [Bombyx mori]	NA	NA
Lda_g14190.t1	Sprot-uniprot homology= Rab-like protein 6	GO:0005737, C:cytoplasm'GO:0005634, C:nucleus'GO:0005525, F:GTP binding'GO:0003924, F:GTPase activity	NA	Ldj_g2716.t1	Sprot-uniprot homology= Rab-like protein 6	GO:0005737, C:cytoplasm'GO:0005634, C:nucleus'GO:0005525, F:GTP binding'GO:0003924, F:GTPase activity	NA
Lda_g14590.t1	Sprot-uniprot homology= Bifunctional methylenetetrahydrofolate dehydrogenase/cyclohydrolase, mitochondrial	GO:0005739, C:mitochondrion'GO:0004477, F:methenyltetrahydrofolate cyclohydrolase activity'GO:0004487, F:methylenetetrahydrofolate dehydrogenase (NAD+) activity'GO:0004488, F:methylenetetrahydrofolate dehydrogenase (NADP+) activity'GO:0009396, P:folic acid-containing compound biosynthetic process'GO:0006730, P:one-carbon metabolic process	K13403	Ldj_g7687.t1	Sprot-uniprot homology= Bifunctional methylenetetrahydrofolate dehydrogenase/cyclohydrolase, mitochondrial	GO:0005739, C:mitochondrion'GO:0004477, F:methenyltetrahydrofolate cyclohydrolase activity'GO:0004487, F:methylenetetrahydrofolate dehydrogenase (NAD+) activity'GO:0004488, F:methylenetetrahydrofolate dehydrogenase (NADP+) activity'GO:0009396, P:folic acid-containing compound biosynthetic process'GO:0006730, P:one-carbon metabolic process	K13403
Lda_g4739.t1	Uncharacterized predicted gene	NA	NA	Ldj_g5184.t1	Uncharacterized predicted gene	NA	NA
Lda_g21821.t1	Sprot-uniprot homology= Glutamate receptor 2	GO:0032281, C:AMPA glutamate receptor complex'GO:0030054, C:cell junction'GO:0005789, C:endoplasmic reticulum membrane'GO:0005887, C:integral component of plasma membrane'GO:0045211, C:postsynaptic membrane'GO:0004971, F:AMPA glutamate receptor activity'GO:0005234, F:extracellular-glutamate-gated ion channel activity'GO:0004970, F:ionotropic glutamate receptor activity'GO:0015277, F:kainate selec…	NA	Ldj_g16294.t1	Sprot-uniprot homology= Glutamate receptor ionotropic, kainate 2	GO:0030054, C:cell junction'GO:0032839, C:dendrite cytoplasm'GO:0005887, C:integral component of plasma membrane'GO:0008328, C:ionotropic glutamate receptor complex'GO:0043204, C:perikaryon'GO:0005886, C:plasma membrane'GO:0045211, C:postsynaptic membrane'GO:0043195, C:terminal bouton'GO:0005234, F:extracellular-glutamate-gated ion channel activity'GO:0015277, F:kainate selective glutamate recept…	K05313
Lda_g206.t1	Sequence homology, NCBI's 'non-redundant'= AEW46914.1 seminal fluid protein CSSFP066, partial [Chilo suppressalis]	NA	NA	Ldj_g3950.t1	Sequence homology, NCBI's 'non-redundant'= KPI93560.1 Protein takeout [Papilio xuthus]	NA	NA
Lda_g14598.t1	Sequence homology, NCBI's 'non-redundant'= XP_013195242.1 PREDICTED: uncharacterized protein LOC106138599 [Amyelois transitella]	NA	NA	Ldj_g8359.t1	Uncharacterized predicted gene	NA	NA
Lda_g6671.t1	Sprot-uniprot homology= Decaprenyl-diphosphate synthase subunit 2	GO:0005829, C:cytosol'GO:0005759, C:mitochondrial matrix'GO:1990234, C:transferase complex'GO:0046982, F:protein heterodimerization activity'GO:0000010, F:trans-hexaprenyltranstransferase activity'GO:0050347, F:trans-octaprenyltranstransferase activity'GO:0008299, P:isoprenoid biosynthetic process'GO:0051290, P:protein heterotetramerization'GO:0050878, P:regulation of body fluid levels'GO:0006744…	K12505	Ldj_g24592.t1	Sequence homology, NCBI's 'non-redundant'= KOB77263.1 putative tumor suppressor protein, partial [Operophtera brumata]	NA	K12505
Lda_g6597.t1	Sequence homology, NCBI's 'non-redundant'= ADI61814.1 endonuclease-reverse transcriptase [Bombyx mori]	NA	NA	Ldj_g25552.t1	Sequence homology, NCBI's 'non-redundant'= ADI61814.1 endonuclease-reverse transcriptase [Bombyx mori]	NA	NA
Lda_g14584.t1	Sprot-uniprot homology= Venom carboxylesterase-6	GO:0005576, C:extracellular region'GO:0052689, F:carboxylic ester hydrolase activity	NA	Ldj_g16734.t1	Sprot-uniprot homology= Esterase FE4	GO:0052689, F:carboxylic ester hydrolase activity	NA
Lda_g16308.t1	Sprot-uniprot homology= Ubiquitin-protein ligase E3A	GO:0005829, C:cytosol'GO:0005634, C:nucleus'GO:0000502, C:proteasome complex'GO:0046872, F:metal ion binding'GO:0003713, F:transcription coactivator activity'GO:0061630, F:ubiquitin protein ligase activity'GO:0004842, F:ubiquitin-protein transferase activity'GO:0030521, P:androgen receptor signaling pathway'GO:0001541, P:ovarian follicle development'GO:0014068, P:positive regulation of phosphatid…	K10587	Ldj_g1133.t1	Sprot-uniprot homology= Ubiquitin-protein ligase E3A	GO:0005829, C:cytosol'GO:0005634, C:nucleus'GO:0000502, C:proteasome complex'GO:0046872, F:metal ion binding'GO:0003713, F:transcription coactivator activity'GO:0061630, F:ubiquitin protein ligase activity'GO:0004842, F:ubiquitin-protein transferase activity'GO:0030521, P:androgen receptor signaling pathway'GO:0001541, P:ovarian follicle development'GO:0014068, P:positive regulation of phosphatid…	K10587
Lda_g10119.t1	Sequence homology, NCBI's 'non-redundant'= XP_013196043.1 PREDICTED: uncharacterized protein LOC106139198 [Amyelois transitella]	NA	NA	Ldj_g25605.t1	Sequence homology, NCBI's 'non-redundant'= XP_013196043.1 PREDICTED: uncharacterized protein LOC106139198 [Amyelois transitella]	NA	NA
Lda_g14273.t1	Sequence homology, NCBI's 'non-redundant'= XP_013201263.1 PREDICTED: protein FAM92A1 [Amyelois transitella]	NA	NA	Ldj_g8199.t1	Sequence homology, NCBI's 'non-redundant'= JAA86820.1 Uncharacterized protein, partial [Pararge aegeria]	NA	NA
Lda_g11516.t1	Sprot-uniprot homology= Eukaryotic translation initiation factor 5A	GO:0005737, C:cytoplasm'GO:0043022, F:ribosome binding'GO:0003746, F:translation elongation factor activity'GO:0045901, P:positive regulation of translational elongation'GO:0045905, P:positive regulation of translational termination'GO:0006452, P:translational frameshifting	K03263	Ldj_g3349.t1	Sprot-uniprot homology= Eukaryotic translation initiation factor 5A	GO:0005737, C:cytoplasm'GO:0043022, F:ribosome binding'GO:0003746, F:translation elongation factor activity'GO:0045901, P:positive regulation of translational elongation'GO:0045905, P:positive regulation of translational termination'GO:0006452, P:translational frameshifting	K03263
Lda_g18809.t1	Sequence homology, NCBI's 'non-redundant'= XP_013196138.1 PREDICTED: uncharacterized protein LOC106139274 [Amyelois transitella]	NA	NA	Ldj_g24790.t1	Sequence homology, NCBI's 'non-redundant'= EHJ75767.1 hypothetical protein KGM_20045 [Danaus plexippus]	NA	NA
Lda_g12001.t1	Uncharacterized predicted gene	NA	NA	Ldj_g3778.t1	Uncharacterized predicted gene	NA	NA
Lda_g7989.t1	Sprot-uniprot homology= Chorion class B protein Ld34	GO:0042600, C:chorion'GO:0005213, F:structural constituent of chorion'GO:0007304, P:chorion-containing eggshell formation'GO:0007275, P:multicellular organism development	NA	Ldj_g5686.t1	Sprot-uniprot homology= Chorion class B protein Ld34	GO:0042600, C:chorion'GO:0005213, F:structural constituent of chorion'GO:0007304, P:chorion-containing eggshell formation'GO:0007275, P:multicellular organism development	NA
Lda_g5934.t1	Sprot-uniprot homology= 1,2-dihydroxy-3-keto-5-methylthiopentene dioxygenase {ECO:0000255|HAMAP-Rule:MF_03154}	GO:0005737, C:cytoplasm'GO:0005634, C:nucleus'GO:0010309, F:acireductone dioxygenase [iron(II)-requiring] activity'GO:0046872, F:metal ion binding'GO:0019509, P:L-methionine salvage from methylthioadenosine	K08967	Ldj_g15271.t1	Uncharacterized predicted gene	NA	K08967
Lda_g19658.t1	Sequence homology, NCBI's 'non-redundant'= XP_012547533.1 PREDICTED: uncharacterized protein LOC105841969 [Bombyx mori]	NA	NA	Ldj_g19990.t1	Sequence homology, NCBI's 'non-redundant'= XP_013192237.1 PREDICTED: uncharacterized protein LOC106136288 [Amyelois transitella]	NA	NA
Lda_g8628.t1	Sequence homology, NCBI's 'non-redundant'= KOB70009.1 Uncharacterized protein OBRU01_16095 [Operophtera brumata]	NA	NA	Ldj_g19551.t1	Sequence homology, NCBI's 'non-redundant'= KOB70009.1 Uncharacterized protein OBRU01_16095 [Operophtera brumata]	NA	NA
Lda_g801.t1	Sprot-uniprot homology= Glucose-1-phosphatase	GO:0042597, C:periplasmic space'GO:0003993, F:acid phosphatase activity'GO:0008877, F:glucose-1-phosphatase activity	NA	Ldj_g26350.t1	Sprot-uniprot homology= Glucose-1-phosphatase	GO:0042597, C:periplasmic space'GO:0003993, F:acid phosphatase activity'GO:0008877, F:glucose-1-phosphatase activity	K11267
Lda_g6051.t1	Sequence homology, NCBI's 'non-redundant'= XP_013197201.1 PREDICTED: T-complex-associated testis-expressed protein 1-like [Amyelois transitella]	NA	NA	Ldj_g1735.t1	Sequence homology, NCBI's 'non-redundant'= KOB76803.1 T-complex-associated testis-expressed protein 1 [Operophtera brumata]	NA	NA
Lda_g10418.t1	Sequence homology, NCBI's 'non-redundant'= EHJ76983.1 hypothetical protein KGM_14516 [Danaus plexippus]	NA	NA	Ldj_g23726.t1	Sprot-uniprot homology= General transcription factor IIF subunit 1	GO:0005634, C:nucleus'GO:0005674, C:transcription factor TFIIF complex'GO:0003677, F:DNA binding'GO:0001096, F:TFIIF-class transcription factor binding'GO:0016740, F:transferase activity'GO:0022008, P:neurogenesis'GO:0032968, P:positive regulation of transcription elongation from RNA polymerase II promoter'GO:0045944, P:positive regulation of transcription from RNA polymerase II promoter'GO:00602…	K03138
Lda_g6673.t1	Sprot-uniprot homology= DNA N6-methyl adenine demethylase {ECO:0000305}	GO:0005634, C:nucleus'GO:0051213, F:dioxygenase activity'GO:0003677, F:DNA binding'GO:0035514, F:DNA demethylase activity'GO:0035516, F:oxidative DNA demethylase activity'GO:0008270, F:zinc ion binding'GO:0007281, P:germ cell development'GO:0035511, P:oxidative DNA demethylation'GO:1901537, P:positive regulation of DNA demethylation'GO:0045944, P:positive regulation of transcription from RNA poly…	NA	Ldj_g7552.t1	Sprot-uniprot homology= DNA N6-methyl adenine demethylase {ECO:0000305}	GO:0005634, C:nucleus'GO:0051213, F:dioxygenase activity'GO:0003677, F:DNA binding'GO:0035514, F:DNA demethylase activity'GO:0035516, F:oxidative DNA demethylase activity'GO:0008270, F:zinc ion binding'GO:0007281, P:germ cell development'GO:0035511, P:oxidative DNA demethylation'GO:1901537, P:positive regulation of DNA demethylation'GO:0045944, P:positive regulation of transcription from RNA poly…	NA
Lda_g12381.t1	Sprot-uniprot homology= Multidrug resistance-associated protein 4	GO:0016323, C:basolateral plasma membrane'GO:0005887, C:integral component of plasma membrane'GO:0016020, C:membrane'GO:0005886, C:plasma membrane'GO:0031088, C:platelet dense granule membrane'GO:0016404, F:15-hydroxyprostaglandin dehydrogenase (NAD+) activity'GO:0005524, F:ATP binding'GO:0015662, F:ATPase activity, coupled to transmembrane movement of ions, phosphorylative mechanism'GO:0042626, …	K05673	Ldj_g9697.t1	Sprot-uniprot homology= Multidrug resistance-associated protein 4	GO:0016323, C:basolateral plasma membrane'GO:0005887, C:integral component of plasma membrane'GO:0016020, C:membrane'GO:0005886, C:plasma membrane'GO:0031088, C:platelet dense granule membrane'GO:0016404, F:15-hydroxyprostaglandin dehydrogenase (NAD+) activity'GO:0005524, F:ATP binding'GO:0015662, F:ATPase activity, coupled to transmembrane movement of ions, phosphorylative mechanism'GO:0042626, …	K05673
Lda_g10946.t1	Sprot-uniprot homology= F-box/SPRY domain-containing protein 1 {ECO:0000250|UniProtKB:Q9V6L9}	GO:0030054, C:cell junction'GO:0031594, C:neuromuscular junction'GO:0045886, P:negative regulation of synaptic growth at neuromuscular junction'GO:0007399, P:nervous system development'GO:0007274, P:neuromuscular synaptic transmission'GO:0016567, P:protein ubiquitination	K10319	Ldj_g19424.t1	Sprot-uniprot homology= F-box/SPRY domain-containing protein 1 {ECO:0000250|UniProtKB:Q9V6L9}	GO:0030054, C:cell junction'GO:0031594, C:neuromuscular junction'GO:0045886, P:negative regulation of synaptic growth at neuromuscular junction'GO:0007399, P:nervous system development'GO:0007274, P:neuromuscular synaptic transmission'GO:0016567, P:protein ubiquitination	K10319
Lda_g7919.t1	Sprot-uniprot homology= Uncharacterized protein C20orf24 homolog	GO:0005739, C:mitochondrion	NA	Ldj_g23934.t1	Sprot-uniprot homology= Uncharacterized protein C20orf24 homolog	GO:0005739, C:mitochondrion	NA
Lda_g18776.t1	Sprot-uniprot homology= Clathrin heavy chain	GO:0005938, C:cell cortex'GO:0030132, C:clathrin coat of coated pit'GO:0030130, C:clathrin coat of trans-Golgi network vesicle'GO:0071439, C:clathrin complex'GO:0030125, C:clathrin vesicle coat'GO:0005905, C:clathrin-coated pit'GO:0030136, C:clathrin-coated vesicle'GO:0030135, C:coated vesicle'GO:0031410, C:cytoplasmic vesicle'GO:0005811, C:lipid particle'GO:0048471, C:perinuclear region of cytop…	K04646	Ldj_g12603.t1	Sprot-uniprot homology= Clathrin heavy chain	GO:0005938, C:cell cortex'GO:0030132, C:clathrin coat of coated pit'GO:0030130, C:clathrin coat of trans-Golgi network vesicle'GO:0071439, C:clathrin complex'GO:0030125, C:clathrin vesicle coat'GO:0005905, C:clathrin-coated pit'GO:0030136, C:clathrin-coated vesicle'GO:0030135, C:coated vesicle'GO:0031410, C:cytoplasmic vesicle'GO:0005811, C:lipid particle'GO:0048471, C:perinuclear region of cytop…	K04646
Lda_g9288.t1	Sprot-uniprot homology= Protein tamozhennic	GO:0005737, C:cytoplasm'GO:0008536, F:Ran GTPase binding'GO:0008270, F:zinc ion binding'GO:0007275, P:multicellular organism development'GO:0015031, P:protein transport	K17595	Ldj_g2298.t1	Sprot-uniprot homology= Protein tamozhennic	GO:0005737, C:cytoplasm'GO:0008536, F:Ran GTPase binding'GO:0008270, F:zinc ion binding'GO:0007275, P:multicellular organism development'GO:0015031, P:protein transport	K17595
Lda_g6564.t1	Sprot-uniprot homology= Heparanase	GO:0005622, C:intracellular'GO:0005765, C:lysosomal membrane'GO:0005764, C:lysosome'GO:0005634, C:nucleus'GO:0005578, C:proteinaceous extracellular matrix'GO:0030305, F:heparanase activity'GO:0060055, P:angiogenesis involved in wound healing'GO:0007155, P:cell adhesion'GO:0030200, P:heparan sulfate proteoglycan catabolic process	K07964	Ldj_g11913.t1	Sprot-uniprot homology= Heparanase	GO:0005622, C:intracellular'GO:0005765, C:lysosomal membrane'GO:0005764, C:lysosome'GO:0005634, C:nucleus'GO:0005578, C:proteinaceous extracellular matrix'GO:0030305, F:heparanase activity'GO:0060055, P:angiogenesis involved in wound healing'GO:0007155, P:cell adhesion'GO:0030200, P:heparan sulfate proteoglycan catabolic process	K07964
Lda_g5865.t1	Sequence homology, NCBI's 'non-redundant'= XP_004932440.1 PREDICTED: uncharacterized protein LOC101738767 [Bombyx mori]	NA	K19774	Ldj_g24536.t1	Sequence homology, NCBI's 'non-redundant'= XP_013149579.1 PREDICTED: uncharacterized protein LOC106111921 [Papilio polytes]	NA	K19774
Lda_g19189.t1	Sprot-uniprot homology= Putative uncharacterized transposon-derived protein F52C9.6		NA	Ldj_g24733.t1	Sprot-uniprot homology= Leucine-rich repeat serine/threonine-protein kinase 1 {ECO:0000250|UniProtKB:Q38SD2}	GO:0005737, C:cytoplasm'GO:0005794, C:Golgi apparatus'GO:0043025, C:neuronal cell body'GO:0045202, C:synapse'GO:0005524, F:ATP binding'GO:0005525, F:GTP binding'GO:0046872, F:metal ion binding'GO:0004674, F:protein serine/threonine kinase activity'GO:0004871, F:signal transducer activity'GO:0048846, P:axon extension involved in axon guidance'GO:0034613, P:cellular protein localization'GO:0035556,…	NA
Lda_g17396.t1	Sequence homology, NCBI's 'non-redundant'= JAT89939.1 hypothetical protein g.4515 [Pectinophora gossypiella]	NA	NA	Ldj_g22753.t1	Sequence homology, NCBI's 'non-redundant'= JAT89939.1 hypothetical protein g.4515 [Pectinophora gossypiella]	NA	NA
Lda_g20103.t1	Sequence homology, NCBI's 'non-redundant'= KOB66177.1 Cytosolic carboxypeptidase 6, partial [Operophtera brumata]	NA	NA	Ldj_g11993.t1	Sprot-uniprot homology= Cytosolic carboxypeptidase 6	GO:0005814, C:centriole'GO:0036064, C:ciliary basal body'GO:0005829, C:cytosol'GO:0005794, C:Golgi apparatus'GO:0004181, F:metallocarboxypeptidase activity'GO:0015631, F:tubulin binding'GO:0008270, F:zinc ion binding'GO:0035609, P:C-terminal protein deglutamylation'GO:0051607, P:defense response to virus'GO:0035608, P:protein deglutamylation'GO:0035610, P:protein side chain deglutamylation	NA
Lda_g11152.t1	Sprot-uniprot homology= Cytochrome P450 4C1	GO:0005789, C:endoplasmic reticulum membrane'GO:0031090, C:organelle membrane'GO:0070330, F:aromatase activity'GO:0020037, F:heme binding'GO:0005506, F:iron ion binding	NA	Ldj_g14514.t1	Sprot-uniprot homology= Cytochrome P450 4C1	GO:0005789, C:endoplasmic reticulum membrane'GO:0031090, C:organelle membrane'GO:0070330, F:aromatase activity'GO:0020037, F:heme binding'GO:0005506, F:iron ion binding	K15001
Lda_g19288.t1	Sprot-uniprot homology= Acyl-CoA Delta(11) desaturase	GO:0016021, C:integral component of membrane'GO:0017105, F:acyl-CoA delta11-desaturase activity'GO:0046872, F:metal ion binding'GO:0006633, P:fatty acid biosynthetic process'GO:0006631, P:fatty acid metabolic process'GO:0055114, P:oxidation-reduction process'GO:0042811, P:pheromone biosynthetic process	K00507	Ldj_g26571.t1	Sprot-uniprot homology= Acyl-CoA Delta(11) desaturase	GO:0016021, C:integral component of membrane'GO:0017105, F:acyl-CoA delta11-desaturase activity'GO:0046872, F:metal ion binding'GO:0006633, P:fatty acid biosynthetic process'GO:0006631, P:fatty acid metabolic process'GO:0055114, P:oxidation-reduction process'GO:0042811, P:pheromone biosynthetic process	K00507
Lda_g21432.t1	Sequence homology, NCBI's 'non-redundant'= XP_014365260.1 PREDICTED: zinc finger protein 184 isoform X1 [Papilio machaon]	NA	NA	Ldj_g6279.t1	Sequence homology, NCBI's 'non-redundant'= XP_014365260.1 PREDICTED: zinc finger protein 184 isoform X1 [Papilio machaon]	NA	NA
Lda_g21562.t1	Sequence homology, NCBI's 'non-redundant'= XP_012543935.1 PREDICTED: calpain-11-like [Bombyx mori]	NA	NA	Ldj_g20776.t1	Sequence homology, NCBI's 'non-redundant'= XP_012543935.1 PREDICTED: calpain-11-like [Bombyx mori]	NA	NA
Lda_g15310.t1	Sprot-uniprot homology= 60 kDa heat shock protein, mitochondrial	GO:0005829, C:cytosol'GO:0005811, C:lipid particle'GO:0005875, C:microtubule associated complex'GO:0005743, C:mitochondrial inner membrane'GO:0005759, C:mitochondrial matrix'GO:0005739, C:mitochondrion'GO:0005524, F:ATP binding'GO:0044183, F:protein binding involved in protein folding'GO:0051082, F:unfolded protein binding'GO:0006458, P:'de novo' protein folding'GO:0008637, P:apoptotic mitochondr…	K04077	Ldj_g11416.t1	Sprot-uniprot homology= 60 kDa heat shock protein, mitochondrial	GO:0005829, C:cytosol'GO:0005811, C:lipid particle'GO:0005875, C:microtubule associated complex'GO:0005743, C:mitochondrial inner membrane'GO:0005759, C:mitochondrial matrix'GO:0005739, C:mitochondrion'GO:0005524, F:ATP binding'GO:0044183, F:protein binding involved in protein folding'GO:0051082, F:unfolded protein binding'GO:0006458, P:'de novo' protein folding'GO:0008637, P:apoptotic mitochondr…	K04077
Lda_g15921.t1	Sprot-uniprot homology= Aquaporin	GO:0016021, C:integral component of membrane'GO:0005887, C:integral component of plasma membrane'GO:0015250, F:water channel activity'GO:0034220, P:ion transmembrane transport'GO:0046662, P:regulation of oviposition'GO:0003014, P:renal system process'GO:0055085, P:transmembrane transport'GO:0030104, P:water homeostasis'GO:0006833, P:water transport	NA	Ldj_g17614.t1	Sprot-uniprot homology= Aquaporin AQPAe.a	GO:0016021, C:integral component of membrane'GO:0005215, F:transporter activity	NA
Lda_g16001.t1	Sprot-uniprot homology= Lysosomal-trafficking regulator	GO:0005829, C:cytosol'GO:0015630, C:microtubule cytoskeleton'GO:0007596, P:blood coagulation'GO:0042742, P:defense response to bacterium'GO:0042832, P:defense response to protozoan'GO:0051607, P:defense response to virus'GO:0032510, P:endosome to lysosome transport via multivesicular body sorting pathway'GO:0030595, P:leukocyte chemotaxis'GO:0007040, P:lysosome organization'GO:0033364, P:mast cel…	NA	Ldj_g12691.t1	Sprot-uniprot homology= Lysosomal-trafficking regulator	GO:0005829, C:cytosol'GO:0015630, C:microtubule cytoskeleton'GO:0007596, P:blood coagulation'GO:0042742, P:defense response to bacterium'GO:0042832, P:defense response to protozoan'GO:0051607, P:defense response to virus'GO:0032510, P:endosome to lysosome transport via multivesicular body sorting pathway'GO:0030595, P:leukocyte chemotaxis'GO:0007040, P:lysosome organization'GO:0033364, P:mast cel…	NA
Lda_g7514.t1	Sequence homology, NCBI's 'non-redundant'= JAT87971.1 hypothetical protein g.17958, partial [Pectinophora gossypiella]	NA	NA	Ldj_g5821.t1	Sequence homology, NCBI's 'non-redundant'= KPJ06690.1 hypothetical protein RR48_11737 [Papilio machaon]	NA	NA
Lda_g11199.t1	Sequence homology, NCBI's 'non-redundant'= XP_012551041.1 PREDICTED: beta-3 adrenergic receptor-like [Bombyx mori]	NA	NA	Ldj_g26387.t1	Sequence homology, NCBI's 'non-redundant'= XP_012551041.1 PREDICTED: beta-3 adrenergic receptor-like [Bombyx mori]	NA	NA
Lda_g12027.t1	Sequence homology, NCBI's 'non-redundant'= XP_011548006.1 PREDICTED: angiogenic factor with G patch and FHA domains 1-like [Plutella xylostella]	NA	NA	Ldj_g24384.t1	Sequence homology, NCBI's 'non-redundant'= XP_011548006.1 PREDICTED: angiogenic factor with G patch and FHA domains 1-like [Plutella xylostella]	NA	NA
Lda_g8466.t1	Uncharacterized predicted gene	NA	NA	Ldj_g20743.t1	Uncharacterized predicted gene	NA	NA
Lda_g11375.t1	Sprot-uniprot homology= ER membrane protein complex subunit 4	GO:0072546, C:ER membrane protein complex'GO:0016021, C:integral component of membrane'GO:0034975, P:protein folding in endoplasmic reticulum	NA	Ldj_g16165.t1	Sprot-uniprot homology= Tyrosine aminotransferase	GO:0005739, C:mitochondrion'GO:0016597, F:amino acid binding'GO:0080130, F:L-phenylalanine:2-oxoglutarate aminotransferase activity'GO:0004838, F:L-tyrosine:2-oxoglutarate aminotransferase activity'GO:0030170, F:pyridoxal phosphate binding'GO:0009058, P:biosynthetic process'GO:0006520, P:cellular amino acid metabolic process'GO:0006536, P:glutamate metabolic process'GO:0006559, P:L-phenylalanine …	K00815
Lda_g1360.t1	Sequence homology, NCBI's 'non-redundant'= KOB68062.1 reverse transcriptase [Operophtera brumata]	NA	NA	Ldj_g8405.t1	Sequence homology, NCBI's 'non-redundant'= JAA90739.1 non-LTR retrotransposon CATS [Pararge aegeria]	NA	NA
Lda_g17432.t1	Sprot-uniprot homology= Signal recognition particle 54 kDa protein	GO:0005829, C:cytosol'GO:0016607, C:nuclear speck'GO:0005786, C:signal recognition particle, endoplasmic reticulum targeting'GO:0008312, F:7S RNA binding'GO:0008144, F:drug binding'GO:0030942, F:endoplasmic reticulum signal peptide binding'GO:0019003, F:GDP binding'GO:0005525, F:GTP binding'GO:0003924, F:GTPase activity'GO:0043021, F:ribonucleoprotein complex binding'GO:0042493, P:response to dru…	K03106	Ldj_g11006.t1	Sprot-uniprot homology= Presenilin-1	GO:0030424, C:axon'GO:0030054, C:cell junction'GO:0005783, C:endoplasmic reticulum'GO:0005789, C:endoplasmic reticulum membrane'GO:0070765, C:gamma-secretase complex'GO:0005794, C:Golgi apparatus'GO:0000139, C:Golgi membrane'GO:0016021, C:integral component of membrane'GO:0005887, C:integral component of plasma membrane'GO:0031224, C:intrinsic component of membrane'GO:0005739, C:mitochondrion'GO:…	K04505
Lda_g5867.t1	Sequence homology, NCBI's 'non-redundant'= XP_004932356.1 PREDICTED: mid1-interacting protein 1A [Bombyx mori]	NA	NA	Ldj_g26113.t1	Sequence homology, NCBI's 'non-redundant'= XP_004932356.1 PREDICTED: mid1-interacting protein 1A [Bombyx mori]	NA	NA
Lda_g12341.t1	Sequence homology, NCBI's 'non-redundant'= NP_001166762.1 cuticular protein hypothetical 15 precursor [Bombyx mori] FAA00482.1 TPA: putative cuticle protein [Bombyx mori]	NA	NA	Ldj_g23392.t1	Sequence homology, NCBI's 'non-redundant'= NP_001166762.1 cuticular protein hypothetical 15 precursor [Bombyx mori] FAA00482.1 TPA: putative cuticle protein [Bombyx mori]	NA	NA
Lda_g8263.t1	Sprot-uniprot homology= Y-box factor homolog	GO:0005634, C:nucleus'GO:0003677, F:DNA binding'GO:0003723, F:RNA binding'GO:0006355, P:regulation of transcription, DNA-templated'GO:0006351, P:transcription, DNA-templated	K09276	Ldj_g15378.t1	Sprot-uniprot homology= Y-box factor homolog	GO:0005634, C:nucleus'GO:0003677, F:DNA binding'GO:0003723, F:RNA binding'GO:0006355, P:regulation of transcription, DNA-templated'GO:0006351, P:transcription, DNA-templated	K09276
Lda_g2668.t1	Sequence homology, NCBI's 'non-redundant'= KPJ05333.1 ERC protein 2 [Papilio xuthus]	NA	NA	Ldj_g22830.t1	Sequence homology, NCBI's 'non-redundant'= KPJ05333.1 ERC protein 2 [Papilio xuthus]	NA	NA
Lda_g7379.t1	Sprot-uniprot homology= Ras GTPase-activating-like protein IQGAP1	GO:0005884, C:actin filament'GO:0030424, C:axon'GO:0005737, C:cytoplasm'GO:0036464, C:cytoplasmic ribonucleoprotein granule'GO:0005829, C:cytosol'GO:0070062, C:extracellular exosome'GO:0031234, C:extrinsic component of cytoplasmic side of plasma membrane'GO:0005925, C:focal adhesion'GO:0030426, C:growth cone'GO:0016328, C:lateral plasma membrane'GO:0045121, C:membrane raft'GO:0005874, C:microtubu…	K16848	Ldj_g16960.t1	Sprot-uniprot homology= Ras GTPase-activating-like protein IQGAP1	GO:0005884, C:actin filament'GO:0030424, C:axon'GO:0005737, C:cytoplasm'GO:0036464, C:cytoplasmic ribonucleoprotein granule'GO:0005829, C:cytosol'GO:0070062, C:extracellular exosome'GO:0031234, C:extrinsic component of cytoplasmic side of plasma membrane'GO:0005925, C:focal adhesion'GO:0030426, C:growth cone'GO:0016328, C:lateral plasma membrane'GO:0045121, C:membrane raft'GO:0005874, C:microtubu…	K16848
Lda_g20504.t1	Sprot-uniprot homology= Rho GDP-dissociation inhibitor 1	GO:0005737, C:cytoplasm'GO:0001772, C:immunological synapse'GO:0005634, C:nucleus'GO:0005096, F:GTPase activator activity'GO:0005094, F:Rho GDP-dissociation inhibitor activity'GO:0032880, P:regulation of protein localization'GO:0007266, P:Rho protein signal transduction'GO:0071526, P:semaphorin-plexin signaling pathway	K12462	Ldj_g16245.t1	Sprot-uniprot homology= Rho GDP-dissociation inhibitor 1	GO:0005737, C:cytoplasm'GO:0005096, F:GTPase activator activity'GO:0005094, F:Rho GDP-dissociation inhibitor activity'GO:0071526, P:semaphorin-plexin signaling pathway	K12462
Lda_g1798.t1	Uncharacterized predicted gene	NA	NA	Ldj_g17909.t1	Uncharacterized predicted gene	NA	NA
Lda_g18786.t1	Sequence homology, NCBI's 'non-redundant'= JAT83075.1 hypothetical protein g.4328 [Pectinophora gossypiella]	NA	NA	Ldj_g25864.t1	Uncharacterized predicted gene	NA	NA
Lda_g13764.t1	Sequence homology, NCBI's 'non-redundant'= EHJ68583.1 VEGF27Ca [Danaus plexippus]	NA	NA	Ldj_g20468.t1	Sequence homology, NCBI's 'non-redundant'= XP_013187125.1 PREDICTED: uncharacterized protein LOC106132305 [Amyelois transitella]	NA	NA
Lda_g20717.t1	Uncharacterized predicted gene	NA	NA	Ldj_g10853.t1	Uncharacterized predicted gene	NA	NA
Lda_g21231.t1	Uncharacterized predicted gene	NA	NA	Ldj_g14324.t1	Uncharacterized predicted gene	NA	NA
Lda_g11387.t1	Sequence homology, NCBI's 'non-redundant'= XP_014360643.1 PREDICTED: ras association domain-containing protein 10 [Papilio machaon] XP_014360644.1 PREDICTED: ras association domain-containing protein 10 [Papilio machaon] XP_014360645.1 PREDICTED: ras association domain-containing protein 10 [Papilio machaon] KPJ13504.1 Ras association domain-containing protein 9 [Papilio machaon]	NA	NA	Ldj_g3370.t1	Sequence homology, NCBI's 'non-redundant'= XP_013171464.1 PREDICTED: ras association domain-containing protein 10 [Papilio xuthus] KPI98231.1 Ras association domain-containing protein 9 [Papilio xuthus]	NA	K09856
Lda_g13655.t1	Uncharacterized predicted gene	NA	NA	Ldj_g24912.t1	Uncharacterized predicted gene	NA	NA
Lda_g13618.t1	Sequence homology, NCBI's 'non-redundant'= XP_011560269.1 PREDICTED: uncharacterized protein LOC105390626 [Plutella xylostella]	NA	NA	Ldj_g14219.t1	Sequence homology, NCBI's 'non-redundant'= XP_011560269.1 PREDICTED: uncharacterized protein LOC105390626 [Plutella xylostella]	NA	NA
Lda_g15284.t1	Sprot-uniprot homology= Alkylglycerol monooxygenase	GO:0005783, C:endoplasmic reticulum'GO:0005789, C:endoplasmic reticulum membrane'GO:0016021, C:integral component of membrane'GO:0050479, F:glyceryl-ether monooxygenase activity'GO:0005506, F:iron ion binding'GO:0046485, P:ether lipid metabolic process'GO:0008610, P:lipid biosynthetic process'GO:0006643, P:membrane lipid metabolic process	K15537	Ldj_g4145.t1	Sprot-uniprot homology= Alkylglycerol monooxygenase	GO:0005783, C:endoplasmic reticulum'GO:0005789, C:endoplasmic reticulum membrane'GO:0016021, C:integral component of membrane'GO:0050479, F:glyceryl-ether monooxygenase activity'GO:0005506, F:iron ion binding'GO:0046485, P:ether lipid metabolic process'GO:0008610, P:lipid biosynthetic process'GO:0006643, P:membrane lipid metabolic process	K15537
Lda_g9544.t1	Uncharacterized predicted gene	NA	NA	Ldj_g21233.t1	Uncharacterized predicted gene	NA	NA
Lda_g4342.t1	Sprot-uniprot homology= Kynureninase {ECO:0000255|HAMAP-Rule:MF_01970}	GO:0005737, C:cytoplasm'GO:0030429, F:kynureninase activity'GO:0030170, F:pyridoxal phosphate binding'GO:0097053, P:L-kynurenine catabolic process'GO:0009435, P:NAD biosynthetic process'GO:0006569, P:tryptophan catabolic process	K01556	Ldj_g3604.t1	Sprot-uniprot homology= Kynureninase {ECO:0000255|HAMAP-Rule:MF_01970}	GO:0005737, C:cytoplasm'GO:0030429, F:kynureninase activity'GO:0030170, F:pyridoxal phosphate binding'GO:0097053, P:L-kynurenine catabolic process'GO:0009435, P:NAD biosynthetic process'GO:0006569, P:tryptophan catabolic process	K01556
Lda_g16513.t1	Sprot-uniprot homology= Acyl-CoA desaturase	GO:0005783, C:endoplasmic reticulum'GO:0005789, C:endoplasmic reticulum membrane'GO:0016021, C:integral component of membrane'GO:0016020, C:membrane'GO:0005730, C:nucleolus'GO:0005506, F:iron ion binding'GO:0016491, F:oxidoreductase activity'GO:0004768, F:stearoyl-CoA 9-desaturase activity'GO:0035338, P:long-chain fatty-acyl-CoA biosynthetic process'GO:0006636, P:unsaturated fatty acid biosynthet…	K00507	Ldj_g7693.t1	Sprot-uniprot homology= (11Z)-hexadec-11-enoyl-CoA conjugase	GO:0016021, C:integral component of membrane'GO:0017105, F:acyl-CoA delta11-desaturase activity'GO:0046872, F:metal ion binding'GO:0016717, F:oxidoreductase activity, acting on paired donors, with oxidation of a pair of donors resulting in the reduction of molecular oxygen to two molecules of water'GO:0006633, P:fatty acid biosynthetic process'GO:0042811, P:pheromone biosynthetic process	K00507
Lda_g9098.t1	Sprot-uniprot homology= Glycine dehydrogenase (decarboxylating) {ECO:0000255|HAMAP-Rule:MF_00711}	GO:0004375, F:glycine dehydrogenase (decarboxylating) activity'GO:0006546, P:glycine catabolic process	K00281	Ldj_g7611.t1	Sprot-uniprot homology= Glycine dehydrogenase (decarboxylating), mitochondrial	GO:0005960, C:glycine cleavage complex'GO:0005739, C:mitochondrion'GO:0005634, C:nucleus'GO:0005886, C:plasma membrane'GO:0019899, F:enzyme binding'GO:0016594, F:glycine binding'GO:0004375, F:glycine dehydrogenase (decarboxylating) activity'GO:0016829, F:lyase activity'GO:0042803, F:protein homodimerization activity'GO:0070280, F:pyridoxal binding'GO:0030170, F:pyridoxal phosphate binding'GO:0006…	K00281
Lda_g6220.t1	Sequence homology, NCBI's 'non-redundant'= XP_011548968.1 PREDICTED: uncharacterized protein LOC105381025 [Plutella xylostella]	NA	NA	Ldj_g17421.t1	Sequence homology, NCBI's 'non-redundant'= XP_011699423.1 PREDICTED: piggyBac transposable element-derived protein 4-like [Wasmannia auropunctata]	NA	NA
Lda_g1937.t1	Sequence homology, NCBI's 'non-redundant'= KOB62608.1 Uncharacterized protein OBRU01_25057, partial [Operophtera brumata]	NA	NA	Ldj_g2056.t1	Sequence homology, NCBI's 'non-redundant'= KOB62608.1 Uncharacterized protein OBRU01_25057, partial [Operophtera brumata]	NA	NA
Lda_g10222.t1	Uncharacterized predicted gene	NA	NA	Ldj_g3683.t1	Uncharacterized predicted gene	NA	NA
Lda_g8445.t1	Sequence homology, NCBI's 'non-redundant'= XP_014362398.1 PREDICTED: protein tonB2-like [Papilio machaon] KPJ12102.1 hypothetical protein RR48_02991 [Papilio machaon]	NA	NA	Ldj_g11679.t1	Uncharacterized predicted gene	NA	NA
Lda_g7247.t1	Sequence homology, NCBI's 'non-redundant'= XP_004931841.2 PREDICTED: uncharacterized protein LOC101735487 [Bombyx mori]	NA	NA	Ldj_g15875.t1	Sequence homology, NCBI's 'non-redundant'= XP_004931841.2 PREDICTED: uncharacterized protein LOC101735487 [Bombyx mori]	NA	NA
Lda_g16263.t1	Sprot-uniprot homology= Glucose dehydrogenase [FAD, quinone]	GO:0005576, C:extracellular region'GO:0050660, F:flavin adenine dinucleotide binding'GO:0016614, F:oxidoreductase activity, acting on CH-OH group of donors	K00115	Ldj_g18083.t1	Sprot-uniprot homology= Glucose dehydrogenase [FAD, quinone]	GO:0005576, C:extracellular region'GO:0050660, F:flavin adenine dinucleotide binding'GO:0016614, F:oxidoreductase activity, acting on CH-OH group of donors	K00115
Lda_g18684.t1	Sprot-uniprot homology= Protein MCM10 homolog	GO:0005634, C:nucleus'GO:0031298, C:replication fork protection complex'GO:0003688, F:DNA replication origin binding'GO:0046872, F:metal ion binding'GO:0003697, F:single-stranded DNA binding'GO:0030261, P:chromosome condensation'GO:0042023, P:DNA endoreduplication'GO:0006260, P:DNA replication'GO:0006270, P:DNA replication initiation'GO:0035214, P:eye-antennal disc development'GO:0016321, P:femal…	K10736	Ldj_g21762.t1	Sprot-uniprot homology= Protein MCM10 homolog	GO:0005634, C:nucleus'GO:0031298, C:replication fork protection complex'GO:0003688, F:DNA replication origin binding'GO:0046872, F:metal ion binding'GO:0003697, F:single-stranded DNA binding'GO:0030261, P:chromosome condensation'GO:0042023, P:DNA endoreduplication'GO:0006260, P:DNA replication'GO:0006270, P:DNA replication initiation'GO:0035214, P:eye-antennal disc development'GO:0016321, P:femal…	K10736
Lda_g16461.t1	Sequence homology, NCBI's 'non-redundant'= AIG51921.1 ionotropic receptor, partial [Helicoverpa armigera]	NA	NA	Ldj_g12698.t1	Sequence homology, NCBI's 'non-redundant'= AIG51921.1 ionotropic receptor, partial [Helicoverpa armigera]	NA	NA
Lda_g13807.t1	Sequence homology, NCBI's 'non-redundant'= XP_013135734.1 PREDICTED: flavin reductase (NADPH) [Papilio polytes]	NA	K05901	Ldj_g11192.t1	Sprot-uniprot homology= Flavin reductase (NADPH)	GO:0005829, C:cytosol'GO:0070062, C:extracellular exosome'GO:0005654, C:nucleoplasm'GO:0005886, C:plasma membrane'GO:0004074, F:biliverdin reductase activity'GO:0042602, F:riboflavin reductase (NADPH) activity'GO:0042167, P:heme catabolic process	K05901
Lda_g7098.t1	Sequence homology, NCBI's 'non-redundant'= XP_004924109.2 PREDICTED: irregular chiasm C-roughest protein isoform X1 [Bombyx mori]	NA	NA	Ldj_g17584.t1	Sequence homology, NCBI's 'non-redundant'= XP_004924109.2 PREDICTED: irregular chiasm C-roughest protein isoform X1 [Bombyx mori]	NA	NA
Lda_g767.t1	Sprot-uniprot homology= Protein yellow	GO:0005576, C:extracellular region'GO:0060179, P:male mating behavior'GO:0042438, P:melanin biosynthetic process'GO:0007275, P:multicellular organism development	NA	Ldj_g2141.t1	Sprot-uniprot homology= L-dopachrome tautomerase yellow-f2 {ECO:0000305}	GO:0005576, C:extracellular region'GO:0004167, F:dopachrome isomerase activity'GO:0048067, P:cuticle pigmentation'GO:0048066, P:developmental pigmentation'GO:0042435, P:indole-containing compound biosynthetic process'GO:0006583, P:melanin biosynthetic process from tyrosine	NA
Lda_g2604.t1	Sprot-uniprot homology= DNA excision repair protein ERCC-6	GO:0005829, C:cytosol'GO:0005794, C:Golgi apparatus'GO:0005730, C:nucleolus'GO:0005654, C:nucleoplasm'GO:0005634, C:nucleus'GO:0008023, C:transcription elongation factor complex'GO:0005524, F:ATP binding'GO:0003682, F:chromatin binding'GO:0003677, F:DNA binding'GO:0008094, F:DNA-dependent ATPase activity'GO:0004386, F:helicase activity'GO:0008022, F:protein C-terminus binding'GO:0032403, F:protei…	K10841	Ldj_g16831.t1	Sprot-uniprot homology= DNA excision repair protein ERCC-6	GO:0005829, C:cytosol'GO:0005794, C:Golgi apparatus'GO:0005730, C:nucleolus'GO:0005654, C:nucleoplasm'GO:0005634, C:nucleus'GO:0008023, C:transcription elongation factor complex'GO:0005524, F:ATP binding'GO:0003682, F:chromatin binding'GO:0003677, F:DNA binding'GO:0008094, F:DNA-dependent ATPase activity'GO:0004386, F:helicase activity'GO:0008022, F:protein C-terminus binding'GO:0032403, F:protei…	K10841
Lda_g8564.t1	Sprot-uniprot homology= Sulfhydryl oxidase 1	GO:0070062, C:extracellular exosome'GO:0005615, C:extracellular space'GO:0030173, C:integral component of Golgi membrane'GO:0045171, C:intercellular bridge'GO:0016971, F:flavin-linked sulfhydryl oxidase activity'GO:0003756, F:protein disulfide isomerase activity'GO:0045454, P:cell redox homeostasis'GO:0016242, P:negative regulation of macroautophagy	K10758	Ldj_g10329.t1	Sprot-uniprot homology= Sulfhydryl oxidase 1	GO:0070062, C:extracellular exosome'GO:0005615, C:extracellular space'GO:0030173, C:integral component of Golgi membrane'GO:0045171, C:intercellular bridge'GO:0016971, F:flavin-linked sulfhydryl oxidase activity'GO:0003756, F:protein disulfide isomerase activity'GO:0045454, P:cell redox homeostasis'GO:0016242, P:negative regulation of macroautophagy	K10758
Lda_g14951.t1	Sprot-uniprot homology= Protein arginine N-methyltransferase 5	GO:0005737, C:cytoplasm'GO:0005829, C:cytosol'GO:0005794, C:Golgi apparatus'GO:0035097, C:histone methyltransferase complex'GO:0034709, C:methylosome'GO:0005634, C:nucleus'GO:0003682, F:chromatin binding'GO:0001046, F:core promoter sequence-specific DNA binding'GO:0044020, F:histone methyltransferase activity (H4-R3 specific)'GO:0008469, F:histone-arginine N-methyltransferase activity'GO:0008327,…	K02516	Ldj_g5025.t1	Sprot-uniprot homology= Protein arginine N-methyltransferase 5	GO:0005737, C:cytoplasm'GO:0005829, C:cytosol'GO:0005794, C:Golgi apparatus'GO:0035097, C:histone methyltransferase complex'GO:0034709, C:methylosome'GO:0005634, C:nucleus'GO:0003682, F:chromatin binding'GO:0001046, F:core promoter sequence-specific DNA binding'GO:0044020, F:histone methyltransferase activity (H4-R3 specific)'GO:0008469, F:histone-arginine N-methyltransferase activity'GO:0008327,…	K02516
Lda_g1116.t1	Sequence homology, NCBI's 'non-redundant'= XP_013192621.1 PREDICTED: probable ATP-dependent RNA helicase DHX35 [Amyelois transitella]	NA	NA	Ldj_g20865.t1	Sprot-uniprot homology= Probable ATP-dependent RNA helicase DHX35	GO:0071013, C:catalytic step 2 spliceosome'GO:0005737, C:cytoplasm'GO:0005524, F:ATP binding'GO:0004004, F:ATP-dependent RNA helicase activity'GO:0003676, F:nucleic acid binding'GO:0000398, P:mRNA splicing, via spliceosome'GO:0006396, P:RNA processing	K13117
Lda_g5931.t1	Sequence homology, NCBI's 'non-redundant'= XP_013183964.1 PREDICTED: uncharacterized protein LOC106129825 [Amyelois transitella] XP_013183965.1 PREDICTED: uncharacterized protein LOC106129825 [Amyelois transitella] XP_013183966.1 PREDICTED: uncharacterized protein LOC106129825 [Amyelois transitella] XP_013183967.1 PREDICTED: uncharacterized protein LOC106129825 [Amyelois transitella]	NA	NA	Ldj_g15542.t1	Sequence homology, NCBI's 'non-redundant'= XP_013183964.1 PREDICTED: uncharacterized protein LOC106129825 [Amyelois transitella] XP_013183965.1 PREDICTED: uncharacterized protein LOC106129825 [Amyelois transitella] XP_013183966.1 PREDICTED: uncharacterized protein LOC106129825 [Amyelois transitella] XP_013183967.1 PREDICTED: uncharacterized protein LOC106129825 [Amyelois transitella]	NA	NA
Lda_g692.t1	Sprot-uniprot homology= mRNA-decapping enzyme 1A	GO:0005737, C:cytoplasm'GO:0005829, C:cytosol'GO:0016020, C:membrane'GO:0005634, C:nucleus'GO:0000932, C:P-body'GO:0008047, F:enzyme activator activity'GO:0030234, F:enzyme regulator activity'GO:0016787, F:hydrolase activity'GO:0042802, F:identical protein binding'GO:0019894, F:kinesin binding'GO:0003729, F:mRNA binding'GO:0000290, P:deadenylation-dependent decapping of nuclear-transcribed mRNA'G…	K12611	Ldj_g4067.t1	Sprot-uniprot homology= mRNA-decapping enzyme 1A	GO:0005737, C:cytoplasm'GO:0005829, C:cytosol'GO:0016020, C:membrane'GO:0005634, C:nucleus'GO:0000932, C:P-body'GO:0008047, F:enzyme activator activity'GO:0030234, F:enzyme regulator activity'GO:0016787, F:hydrolase activity'GO:0042802, F:identical protein binding'GO:0019894, F:kinesin binding'GO:0003729, F:mRNA binding'GO:0000290, P:deadenylation-dependent decapping of nuclear-transcribed mRNA'G…	K12611
Lda_g960.t1	Sequence homology, NCBI's 'non-redundant'= KOB72511.1 TRAS3 protein [Operophtera brumata]	NA	NA	Ldj_g26687.t1	Sequence homology, NCBI's 'non-redundant'= KOB72511.1 TRAS3 protein [Operophtera brumata]	NA	NA
Lda_g15406.t1	Sprot-uniprot homology= Maltase 2	GO:0004558, F:alpha-1,4-glucosidase activity'GO:0032450, F:maltose alpha-glucosidase activity	K06519	Ldj_g13369.t1	Sprot-uniprot homology= Maltase 2	GO:0004558, F:alpha-1,4-glucosidase activity'GO:0032450, F:maltose alpha-glucosidase activity	K06519
Lda_g2248.t1	Sequence homology, NCBI's 'non-redundant'= EHJ64886.1 hypothetical protein KGM_22210 [Danaus plexippus]	NA	NA	Ldj_g19745.t1	Sequence homology, NCBI's 'non-redundant'= EHJ64886.1 hypothetical protein KGM_22210 [Danaus plexippus]	NA	NA
Lda_g16117.t1	Uncharacterized predicted gene	NA	NA	Ldj_g4752.t1	Uncharacterized predicted gene	NA	NA
Lda_g8705.t1	Sprot-uniprot homology= Hemicentin-1 {ECO:0000312|MGI:MGI:2685047}	GO:0005604, C:basement membrane'GO:0005938, C:cell cortex'GO:0030054, C:cell junction'GO:0032154, C:cleavage furrow'GO:0070062, C:extracellular exosome'GO:0005576, C:extracellular region'GO:0005509, F:calcium ion binding'GO:0007049, P:cell cycle'GO:0051301, P:cell division	K17341	Ldj_g17061.t1	Sprot-uniprot homology= Hemicentin-1 {ECO:0000312|MGI:MGI:2685047}	GO:0005604, C:basement membrane'GO:0005938, C:cell cortex'GO:0030054, C:cell junction'GO:0032154, C:cleavage furrow'GO:0070062, C:extracellular exosome'GO:0005576, C:extracellular region'GO:0005509, F:calcium ion binding'GO:0007049, P:cell cycle'GO:0051301, P:cell division	K17341
Lda_g14361.t1	Sprot-uniprot homology= Extracellular sulfatase SULF-1 homolog	GO:0009986, C:cell surface'GO:0005783, C:endoplasmic reticulum'GO:0005615, C:extracellular space'GO:0005795, C:Golgi stack'GO:0046872, F:metal ion binding'GO:0008449, F:N-acetylglucosamine-6-sulfatase activity'GO:0030202, P:heparin metabolic process'GO:0008045, P:motor neuron axon guidance'GO:0042059, P:negative regulation of epidermal growth factor receptor signaling pathway'GO:0045879, P:negati…	NA	Ldj_g24747.t1	Sprot-uniprot homology= Extracellular sulfatase SULF-1 homolog	GO:0009986, C:cell surface'GO:0005783, C:endoplasmic reticulum'GO:0005615, C:extracellular space'GO:0005795, C:Golgi stack'GO:0046872, F:metal ion binding'GO:0008449, F:N-acetylglucosamine-6-sulfatase activity'GO:0030202, P:heparin metabolic process'GO:0008045, P:motor neuron axon guidance'GO:0042059, P:negative regulation of epidermal growth factor receptor signaling pathway'GO:0045879, P:negati…	NA
Lda_g21356.t1	Sequence homology, NCBI's 'non-redundant'= XP_013134070.1 PREDICTED: T-box transcription factor TBX20-like isoform X2 [Papilio polytes]	NA	NA	Ldj_g2872.t1	Sprot-uniprot homology= T-box transcription factor TBX20	GO:0005634, C:nucleus'GO:0003677, F:DNA binding'GO:0003700, F:transcription factor activity, sequence-specific DNA binding'GO:0000578, P:embryonic axis specification'GO:0001706, P:endoderm formation'GO:0007507, P:heart development'GO:0048370, P:lateral mesoderm formation'GO:0006351, P:transcription, DNA-templated	K10185
Lda_g203.t1	Sequence homology, NCBI's 'non-redundant'= XP_013197368.1 PREDICTED: peptide-N(4)-(N-acetyl-beta-glucosaminyl)asparagine amidase [Amyelois transitella]	NA	K01456	Ldj_g345.t1	Sequence homology, NCBI's 'non-redundant'= JAT89052.1 hypothetical protein g.11066, partial [Pectinophora gossypiella]	NA	K01456
Lda_g8367.t1	Sequence homology, NCBI's 'non-redundant'= ADX66426.1 Rab7 [Helicoverpa zea]	NA	NA	Ldj_g22679.t1	Sequence homology, NCBI's 'non-redundant'= ADX66426.1 Rab7 [Helicoverpa zea]	NA	NA
Lda_g10650.t1	Sequence homology, NCBI's 'non-redundant'= XP_014362633.1 PREDICTED: leucine-rich repeat and calponin homology domain-containing protein 1-like [Papilio machaon]	NA	NA	Ldj_g26694.t1	Sprot-uniprot homology= Leucine-rich repeat and calponin homology domain-containing protein 3	GO:0005829, C:cytosol'GO:0005576, C:extracellular region'GO:0005886, C:plasma membrane'GO:0007165, P:signal transduction	NA
Lda_g14155.t1	Uncharacterized predicted gene	NA	NA	Ldj_g8845.t1	Uncharacterized predicted gene	NA	NA
Lda_g20115.t1	Sprot-uniprot homology= Trypsin-7	GO:0005737, C:cytoplasm'GO:0005576, C:extracellular region'GO:0004252, F:serine-type endopeptidase activity'GO:0007586, P:digestion	K01312	Ldj_g10707.t1	Sequence homology, NCBI's 'non-redundant'= KPI95255.1 Trypsin-7 [Papilio xuthus]	NA	NA
Lda_g21323.t1	Sequence homology, NCBI's 'non-redundant'= EHJ76423.1 hypothetical protein KGM_12599 [Danaus plexippus]	NA	NA	Ldj_g9875.t1	Sequence homology, NCBI's 'non-redundant'= EHJ76423.1 hypothetical protein KGM_12599 [Danaus plexippus]	NA	NA
Lda_g17915.t1	Sprot-uniprot homology= Aminopeptidase N {ECO:0000305}	GO:0005737, C:cytoplasm'GO:0016021, C:integral component of membrane'GO:0005886, C:plasma membrane'GO:0070006, F:metalloaminopeptidase activity'GO:0042277, F:peptide binding'GO:0001618, F:virus receptor activity'GO:0008270, F:zinc ion binding'GO:0001525, P:angiogenesis'GO:0030154, P:cell differentiation'GO:0007267, P:cell-cell signaling'GO:0043171, P:peptide catabolic process'GO:0006508, P:proteo…	K11140	Ldj_g25317.t1	Sprot-uniprot homology= Aminopeptidase N {ECO:0000305}	GO:0005737, C:cytoplasm'GO:0016021, C:integral component of membrane'GO:0005886, C:plasma membrane'GO:0070006, F:metalloaminopeptidase activity'GO:0042277, F:peptide binding'GO:0001618, F:virus receptor activity'GO:0008270, F:zinc ion binding'GO:0001525, P:angiogenesis'GO:0030154, P:cell differentiation'GO:0007267, P:cell-cell signaling'GO:0043171, P:peptide catabolic process'GO:0006508, P:proteo…	K11140
Lda_g17475.t1	Uncharacterized predicted gene	NA	NA	Ldj_g18272.t1	Uncharacterized predicted gene	NA	NA
Lda_g12025.t1	Sprot-uniprot homology= Mitotic spindle assembly checkpoint protein MAD1	GO:0015629, C:actin cytoskeleton'GO:0005813, C:centrosome'GO:0000777, C:condensed chromosome kinetochore'GO:0005829, C:cytosol'GO:0000776, C:kinetochore'GO:0072686, C:mitotic spindle'GO:0005634, C:nucleus'GO:0005819, C:spindle'GO:0000922, C:spindle pole'GO:0051315, P:attachment of mitotic spindle microtubules to kinetochore'GO:0051301, P:cell division'GO:0007093, P:mitotic cell cycle checkpoint'G…	K06638	Ldj_g19398.t1	Sprot-uniprot homology= Mitotic spindle assembly checkpoint protein MAD1	GO:0015629, C:actin cytoskeleton'GO:0005813, C:centrosome'GO:0000777, C:condensed chromosome kinetochore'GO:0005829, C:cytosol'GO:0000776, C:kinetochore'GO:0072686, C:mitotic spindle'GO:0005634, C:nucleus'GO:0005819, C:spindle'GO:0000922, C:spindle pole'GO:0051315, P:attachment of mitotic spindle microtubules to kinetochore'GO:0051301, P:cell division'GO:0007093, P:mitotic cell cycle checkpoint'G…	K06638
Lda_g16738.t1	Sprot-uniprot homology= Ell-associated factor Eaf {ECO:0000250|UniProtKB:Q7JRJ1}	GO:0032783, C:ELL-EAF complex'GO:0005654, C:nucleoplasm'GO:0007275, P:multicellular organism development'GO:0045893, P:positive regulation of transcription, DNA-templated'GO:0006351, P:transcription, DNA-templated	K15186	Ldj_g15251.t1	Sprot-uniprot homology= Ell-associated factor Eaf {ECO:0000250|UniProtKB:Q7JRJ1}	GO:0032783, C:ELL-EAF complex'GO:0005654, C:nucleoplasm'GO:0007275, P:multicellular organism development'GO:0045893, P:positive regulation of transcription, DNA-templated'GO:0006351, P:transcription, DNA-templated	K15186
Lda_g8880.t1	Uncharacterized predicted gene	NA	NA	Ldj_g20408.t1	Uncharacterized predicted gene	NA	NA
Lda_g5770.t1	Sprot-uniprot homology= Venom carboxylesterase-6	GO:0005576, C:extracellular region'GO:0052689, F:carboxylic ester hydrolase activity	NA	Ldj_g4285.t1	Sprot-uniprot homology= Venom carboxylesterase-6	GO:0005576, C:extracellular region'GO:0052689, F:carboxylic ester hydrolase activity	NA
Lda_g16051.t1	Sprot-uniprot homology= NADH dehydrogenase [ubiquinone] 1 alpha subcomplex subunit 10, mitochondrial	GO:0005811, C:lipid particle'GO:0005759, C:mitochondrial matrix'GO:0005747, C:mitochondrial respiratory chain complex I'GO:0005739, C:mitochondrion'GO:0008137, F:NADH dehydrogenase (ubiquinone) activity'GO:0003954, F:NADH dehydrogenase activity'GO:0006120, P:mitochondrial electron transport, NADH to ubiquinone'GO:0010906, P:regulation of glucose metabolic process	K03954	Ldj_g22598.t1	Sprot-uniprot homology= NADH dehydrogenase [ubiquinone] 1 alpha subcomplex subunit 10, mitochondrial	GO:0005811, C:lipid particle'GO:0005759, C:mitochondrial matrix'GO:0005747, C:mitochondrial respiratory chain complex I'GO:0005739, C:mitochondrion'GO:0008137, F:NADH dehydrogenase (ubiquinone) activity'GO:0003954, F:NADH dehydrogenase activity'GO:0006120, P:mitochondrial electron transport, NADH to ubiquinone'GO:0010906, P:regulation of glucose metabolic process	K03954
Lda_g21606.t1	Sprot-uniprot homology= Inositol oxygenase	GO:0005737, C:cytoplasm'GO:0008199, F:ferric iron binding'GO:0050113, F:inositol oxygenase activity'GO:0019310, P:inositol catabolic process	K00469	Ldj_g13105.t1	Sprot-uniprot homology= Inositol oxygenase	GO:0005737, C:cytoplasm'GO:0008199, F:ferric iron binding'GO:0050113, F:inositol oxygenase activity'GO:0019310, P:inositol catabolic process	K00469
Lda_g313.t1	Sequence homology, NCBI's 'non-redundant'= XP_013149306.1 PREDICTED: focal adhesion kinase 1-like [Papilio polytes]	NA	NA	Ldj_g5585.t1	Sequence homology, NCBI's 'non-redundant'= EHJ74301.1 hypothetical protein KGM_18536 [Danaus plexippus]	NA	NA
Lda_g16076.t1	Sequence homology, NCBI's 'non-redundant'= KPJ08509.1 Exportin-6 [Papilio machaon]	NA	NA	Ldj_g2433.t1	Sprot-uniprot homology= Exportin-6	GO:0005829, C:cytosol'GO:0005730, C:nucleolus'GO:0005634, C:nucleus'GO:0005886, C:plasma membrane'GO:0008565, F:protein transporter activity'GO:0008536, F:Ran GTPase binding'GO:0006611, P:protein export from nucleus	NA
Lda_g15287.t1	Sprot-uniprot homology= CCAAT/enhancer-binding protein	GO:0005634, C:nucleus'GO:0043565, F:sequence-specific DNA binding'GO:0003700, F:transcription factor activity, sequence-specific DNA binding'GO:0006351, P:transcription, DNA-templated	NA	Ldj_g10897.t1	Sprot-uniprot homology= CCAAT/enhancer-binding protein	GO:0005634, C:nucleus'GO:0043565, F:sequence-specific DNA binding'GO:0003700, F:transcription factor activity, sequence-specific DNA binding'GO:0006351, P:transcription, DNA-templated	K10052
Lda_g16542.t1	Sequence homology, NCBI's 'non-redundant'= XP_013142884.1 PREDICTED: uncharacterized protein LOC106106774 [Papilio polytes]	NA	NA	Ldj_g21412.t1	Sequence homology, NCBI's 'non-redundant'= XP_013142884.1 PREDICTED: uncharacterized protein LOC106106774 [Papilio polytes]	NA	NA
Lda_g13645.t1	Sprot-uniprot homology= Protein giant-lens	GO:0005576, C:extracellular region'GO:0005154, F:epidermal growth factor receptor binding'GO:0048019, F:receptor antagonist activity'GO:0042067, P:establishment of ommatidial planar polarity'GO:0001654, P:eye development'GO:0007455, P:eye-antennal disc morphogenesis'GO:0035215, P:genital disc development'GO:0007482, P:haltere development'GO:0007476, P:imaginal disc-derived wing morphogenesis'GO:0…	K02104	Ldj_g11184.t1	Sprot-uniprot homology= Protein giant-lens	GO:0005576, C:extracellular region'GO:0005154, F:epidermal growth factor receptor binding'GO:0048019, F:receptor antagonist activity'GO:0042067, P:establishment of ommatidial planar polarity'GO:0001654, P:eye development'GO:0007455, P:eye-antennal disc morphogenesis'GO:0035215, P:genital disc development'GO:0007482, P:haltere development'GO:0007476, P:imaginal disc-derived wing morphogenesis'GO:0…	K02104
Lda_g2779.t1	Sequence homology, NCBI's 'non-redundant'= XP_013191378.1 PREDICTED: uncharacterized protein LOC106135574 [Amyelois transitella]	NA	NA	Ldj_g5223.t1	Sequence homology, NCBI's 'non-redundant'= XP_013191378.1 PREDICTED: uncharacterized protein LOC106135574 [Amyelois transitella]	NA	NA
Lda_g12556.t1	Sequence homology, NCBI's 'non-redundant'= XP_014371045.1 PREDICTED: tetratricopeptide repeat protein 12 [Papilio machaon] KPJ19019.1 Tetratricopeptide repeat protein 12 [Papilio machaon]	NA	NA	Ldj_g21668.t1	Sequence homology, NCBI's 'non-redundant'= XP_014371045.1 PREDICTED: tetratricopeptide repeat protein 12 [Papilio machaon] KPJ19019.1 Tetratricopeptide repeat protein 12 [Papilio machaon]	NA	NA
Lda_g1571.t1	Sprot-uniprot homology= Putative fatty acyl-CoA reductase CG5065 {ECO:0000250|UniProtKB:Q8WVX9, ECO:0000312|EMBL:AAF57974.1}	GO:0016021, C:integral component of membrane'GO:0005778, C:peroxisomal membrane'GO:0005777, C:peroxisome'GO:0080019, F:fatty-acyl-CoA reductase (alcohol-forming) activity'GO:0050062, F:long-chain-fatty-acyl-CoA reductase activity'GO:0008611, P:ether lipid biosynthetic process'GO:0010025, P:wax biosynthetic process	K13356	Ldj_g9308.t1	Sprot-uniprot homology= Putative fatty acyl-CoA reductase CG5065 {ECO:0000250|UniProtKB:Q8WVX9, ECO:0000312|EMBL:AAF57974.1}	GO:0016021, C:integral component of membrane'GO:0005778, C:peroxisomal membrane'GO:0005777, C:peroxisome'GO:0080019, F:fatty-acyl-CoA reductase (alcohol-forming) activity'GO:0050062, F:long-chain-fatty-acyl-CoA reductase activity'GO:0008611, P:ether lipid biosynthetic process'GO:0010025, P:wax biosynthetic process	K13356
Lda_g8776.t1	Sprot-uniprot homology= RNA polymerase II-associated factor 1 homolog	GO:0016593, C:Cdc73/Paf1 complex'GO:0030054, C:cell junction'GO:0005737, C:cytoplasm'GO:0016020, C:membrane'GO:0005654, C:nucleoplasm'GO:0003682, F:chromatin binding'GO:0000993, F:RNA polymerase II core binding'GO:0071222, P:cellular response to lipopolysaccharide'GO:0001711, P:endodermal cell fate commitment'GO:0033523, P:histone H2B ubiquitination'GO:0010390, P:histone monoubiquitination'GO:000…	K15174	Ldj_g574.t1	Sprot-uniprot homology= RNA polymerase II-associated factor 1 homolog	GO:0016593, C:Cdc73/Paf1 complex'GO:0000993, F:RNA polymerase II core binding'GO:0071222, P:cellular response to lipopolysaccharide'GO:0001711, P:endodermal cell fate commitment'GO:0016570, P:histone modification'GO:0006378, P:mRNA polyadenylation'GO:0045638, P:negative regulation of myeloid cell differentiation'GO:0000122, P:negative regulation of transcription from RNA polymerase II promoter'GO…	K15174
Lda_g15524.t1	Sequence homology, NCBI's 'non-redundant'= XP_013187529.1 PREDICTED: uncharacterized protein LOC106132622 isoform X1 [Amyelois transitella]	NA	K15439	Ldj_g10466.t1	Sequence homology, NCBI's 'non-redundant'= XP_013187529.1 PREDICTED: uncharacterized protein LOC106132622 isoform X1 [Amyelois transitella]	NA	K15439
Lda_g16111.t1	Sequence homology, NCBI's 'non-redundant'= EHJ75962.1 hypothetical protein KGM_00412 [Danaus plexippus]	NA	NA	Ldj_g17205.t1	Sequence homology, NCBI's 'non-redundant'= EHJ75962.1 hypothetical protein KGM_00412 [Danaus plexippus]	NA	NA
Lda_g9458.t1	Sequence homology, NCBI's 'non-redundant'= KPI93308.1 hypothetical protein RR46_10568 [Papilio xuthus]	NA	NA	Ldj_g2265.t1	Sequence homology, NCBI's 'non-redundant'= KPI93308.1 hypothetical protein RR46_10568 [Papilio xuthus]	NA	NA
Lda_g818.t1	Sequence homology, NCBI's 'non-redundant'= XP_013195548.1 PREDICTED: uncharacterized protein LOC106138813 [Amyelois transitella]	NA	NA	Ldj_g24303.t1	Sequence homology, NCBI's 'non-redundant'= XP_013195548.1 PREDICTED: uncharacterized protein LOC106138813 [Amyelois transitella]	NA	NA
Lda_g5929.t1	Sequence homology, NCBI's 'non-redundant'= XP_013183978.1 PREDICTED: epidermal retinol dehydrogenase 2-like [Amyelois transitella]	NA	NA	Ldj_g15266.t1	Uncharacterized predicted gene	NA	NA
Lda_g1683.t1	Sequence homology, NCBI's 'non-redundant'= XP_012550986.1 PREDICTED: inositol polyphosphate 5-phosphatase K-like isoform X2 [Bombyx mori]	NA	NA	Ldj_g17608.t1	Sequence homology, NCBI's 'non-redundant'= XP_012550986.1 PREDICTED: inositol polyphosphate 5-phosphatase K-like isoform X2 [Bombyx mori]	NA	NA
Lda_g2014.t1	Sprot-uniprot homology= Lipase 3	GO:0016788, F:hydrolase activity, acting on ester bonds'GO:0016042, P:lipid catabolic process	K01052	Ldj_g7850.t1	Sprot-uniprot homology= Lipase 3	GO:0016788, F:hydrolase activity, acting on ester bonds'GO:0016042, P:lipid catabolic process	K01052
Lda_g6607.t1	Sprot-uniprot homology= Probable E3 ubiquitin-protein ligase HERC2	GO:0005814, C:centriole'GO:0005737, C:cytoplasm'GO:0005634, C:nucleus'GO:0046872, F:metal ion binding'GO:0004842, F:ubiquitin-protein transferase activity'GO:0016567, P:protein ubiquitination	K10595	Ldj_g3245.t1	Sprot-uniprot homology= Probable E3 ubiquitin-protein ligase HERC2	GO:0005814, C:centriole'GO:0005737, C:cytoplasm'GO:0005634, C:nucleus'GO:0046872, F:metal ion binding'GO:0004842, F:ubiquitin-protein transferase activity'GO:0016567, P:protein ubiquitination	K10595
Lda_g8782.t1	Sprot-uniprot homology= Glucose dehydrogenase [FAD, quinone]	GO:0005576, C:extracellular region'GO:0050660, F:flavin adenine dinucleotide binding'GO:0016614, F:oxidoreductase activity, acting on CH-OH group of donors	NA	Ldj_g14394.t1	Sprot-uniprot homology= Glucose dehydrogenase [FAD, quinone]	GO:0005576, C:extracellular region'GO:0050660, F:flavin adenine dinucleotide binding'GO:0016614, F:oxidoreductase activity, acting on CH-OH group of donors	K21270
Lda_g4340.t1	Sprot-uniprot homology= Calcium-activated potassium channel slowpoke	GO:0016020, C:membrane'GO:0043005, C:neuron projection'GO:0043025, C:neuronal cell body'GO:0005886, C:plasma membrane'GO:0008076, C:voltage-gated potassium channel complex'GO:0015269, F:calcium-activated potassium channel activity'GO:0060072, F:large conductance calcium-activated potassium channel activity'GO:0005249, F:voltage-gated potassium channel activity'GO:0048512, P:circadian behavior'GO:…	NA	Ldj_g10043.t1	Uncharacterized predicted gene	NA	NA
Lda_g851.t1	Uncharacterized predicted gene	NA	NA	Ldj_g1593.t1	Uncharacterized predicted gene	NA	NA
Lda_g13805.t1	Uncharacterized predicted gene	NA	NA	Ldj_g2900.t1	Uncharacterized predicted gene	NA	NA
Lda_g12898.t1	Sequence homology, NCBI's 'non-redundant'= JAT87804.1 hypothetical protein g.6420 [Pectinophora gossypiella]	NA	NA	Ldj_g2434.t1	Sequence homology, NCBI's 'non-redundant'= JAT87804.1 hypothetical protein g.6420 [Pectinophora gossypiella]	NA	NA
Lda_g5103.t1	Sprot-uniprot homology= Eye-specific diacylglycerol kinase	GO:0016020, C:membrane'GO:0005875, C:microtubule associated complex'GO:0005524, F:ATP binding'GO:0004143, F:diacylglycerol kinase activity'GO:0046872, F:metal ion binding'GO:0003951, F:NAD+ kinase activity'GO:0007015, P:actin filament organization'GO:0016059, P:deactivation of rhodopsin mediated signaling'GO:0035556, P:intracellular signal transduction'GO:0046834, P:lipid phosphorylation'GO:00066…	K00901	Ldj_g8288.t1	Sprot-uniprot homology= Eye-specific diacylglycerol kinase	GO:0016020, C:membrane'GO:0005875, C:microtubule associated complex'GO:0005524, F:ATP binding'GO:0004143, F:diacylglycerol kinase activity'GO:0046872, F:metal ion binding'GO:0003951, F:NAD+ kinase activity'GO:0007015, P:actin filament organization'GO:0016059, P:deactivation of rhodopsin mediated signaling'GO:0035556, P:intracellular signal transduction'GO:0046834, P:lipid phosphorylation'GO:00066…	K00901
Lda_g17873.t1	Sprot-uniprot homology= Protein embryonic gonad	GO:0005634, C:nucleus'GO:0043565, F:sequence-specific DNA binding'GO:0003700, F:transcription factor activity, sequence-specific DNA binding'GO:0008270, F:zinc ion binding'GO:0030154, P:cell differentiation'GO:0007417, P:central nervous system development'GO:0006355, P:regulation of transcription, DNA-templated'GO:0006351, P:transcription, DNA-templated	K08706	Ldj_g3172.t1	Sprot-uniprot homology= Protein embryonic gonad	GO:0005634, C:nucleus'GO:0043565, F:sequence-specific DNA binding'GO:0003700, F:transcription factor activity, sequence-specific DNA binding'GO:0008270, F:zinc ion binding'GO:0030154, P:cell differentiation'GO:0007417, P:central nervous system development'GO:0006355, P:regulation of transcription, DNA-templated'GO:0006351, P:transcription, DNA-templated	K08706
Lda_g9894.t1	Sprot-uniprot homology= Sterile alpha and TIR motif-containing protein 1	GO:0030424, C:axon'GO:0005737, C:cytoplasm'GO:0030425, C:dendrite'GO:0043005, C:neuron projection'GO:0043025, C:neuronal cell body'GO:0045087, P:innate immune response'GO:1901214, P:regulation of neuron death'GO:0048678, P:response to axon injury'GO:0007165, P:signal transduction	NA	Ldj_g6225.t1	Sprot-uniprot homology= Sterile alpha and TIR motif-containing protein 1	GO:0030424, C:axon'GO:0005737, C:cytoplasm'GO:0030425, C:dendrite'GO:0043005, C:neuron projection'GO:0043025, C:neuronal cell body'GO:0045087, P:innate immune response'GO:1901214, P:regulation of neuron death'GO:0048678, P:response to axon injury'GO:0007165, P:signal transduction	NA
Lda_g16760.t1	Sequence homology, NCBI's 'non-redundant'= XP_013192195.1 PREDICTED: uncharacterized protein LOC106136254 [Amyelois transitella] XP_013192196.1 PREDICTED: uncharacterized protein LOC106136254 [Amyelois transitella]	NA	NA	Ldj_g619.t1	Sequence homology, NCBI's 'non-redundant'= XP_013192195.1 PREDICTED: uncharacterized protein LOC106136254 [Amyelois transitella] XP_013192196.1 PREDICTED: uncharacterized protein LOC106136254 [Amyelois transitella]	NA	NA
Lda_g10169.t1	Uncharacterized predicted gene	NA	NA	Ldj_g22207.t1	Uncharacterized predicted gene	NA	NA
Lda_g8273.t1	Sprot-uniprot homology= Zinc finger protein 544	GO:0005634, C:nucleus'GO:0003677, F:DNA binding'GO:0046872, F:metal ion binding'GO:0003700, F:transcription factor activity, sequence-specific DNA binding'GO:0006355, P:regulation of transcription, DNA-templated'GO:0006351, P:transcription, DNA-templated	K09228	Ldj_g15720.t1	Sprot-uniprot homology= Zinc finger protein 544	GO:0005634, C:nucleus'GO:0003677, F:DNA binding'GO:0046872, F:metal ion binding'GO:0003700, F:transcription factor activity, sequence-specific DNA binding'GO:0006355, P:regulation of transcription, DNA-templated'GO:0006351, P:transcription, DNA-templated	K09228
Lda_g10788.t1	Sprot-uniprot homology= Vesicular glutamate transporter 2	GO:0030054, C:cell junction'GO:0016021, C:integral component of membrane'GO:0043005, C:neuron projection'GO:0098793, C:presynapse'GO:0030672, C:synaptic vesicle membrane'GO:0005313, F:L-glutamate transmembrane transporter activity'GO:0015293, F:symporter activity'GO:0089711, P:L-glutamate transmembrane transport'GO:0098700, P:neurotransmitter loading into synaptic vesicle'GO:0006814, P:sodium ion…	K12302	Ldj_g20683.t1	Sprot-uniprot homology= Vesicular glutamate transporter 2	GO:0030054, C:cell junction'GO:0016021, C:integral component of membrane'GO:0043005, C:neuron projection'GO:0098793, C:presynapse'GO:0030672, C:synaptic vesicle membrane'GO:0005313, F:L-glutamate transmembrane transporter activity'GO:0015293, F:symporter activity'GO:0089711, P:L-glutamate transmembrane transport'GO:0098700, P:neurotransmitter loading into synaptic vesicle'GO:0006814, P:sodium ion…	K12302
Lda_g6274.t1	Sequence homology, NCBI's 'non-redundant'= KPJ13971.1 hypothetical protein RR48_01882 [Papilio machaon]	NA	K11878	Ldj_g21051.t1	Uncharacterized predicted gene	NA	K11878
Lda_g13092.t1	Sprot-uniprot homology= Cytochrome P450 9e2	GO:0005789, C:endoplasmic reticulum membrane'GO:0031090, C:organelle membrane'GO:0020037, F:heme binding'GO:0005506, F:iron ion binding'GO:0004497, F:monooxygenase activity'GO:0016705, F:oxidoreductase activity, acting on paired donors, with incorporation or reduction of molecular oxygen	K15003	Ldj_g776.t1	Sprot-uniprot homology= Cytochrome P450 9e2	GO:0005789, C:endoplasmic reticulum membrane'GO:0031090, C:organelle membrane'GO:0020037, F:heme binding'GO:0005506, F:iron ion binding'GO:0004497, F:monooxygenase activity'GO:0016705, F:oxidoreductase activity, acting on paired donors, with incorporation or reduction of molecular oxygen	K15003
Lda_g2016.t1	Sprot-uniprot homology= WD repeat domain phosphoinositide-interacting protein 4	GO:0006914, P:autophagy	NA	Ldj_g19790.t1	Sprot-uniprot homology= WD repeat domain phosphoinositide-interacting protein 4	GO:0006914, P:autophagy	NA
Lda_g11297.t1	Sprot-uniprot homology= Probable elongator complex protein 2	GO:0005938, C:cell cortex'GO:0005813, C:centrosome'GO:0000776, C:kinetochore'GO:0005874, C:microtubule'GO:0005875, C:microtubule associated complex'GO:0005634, C:nucleus'GO:0000502, C:proteasome complex'GO:0061133, F:endopeptidase activator activity'GO:0008017, F:microtubule binding'GO:0043248, P:proteasome assembly'GO:0006355, P:regulation of transcription, DNA-templated'GO:0006368, P:transcript…	K11374	Ldj_g25507.t1	Sprot-uniprot homology= Probable elongator complex protein 2	GO:0005938, C:cell cortex'GO:0005813, C:centrosome'GO:0000776, C:kinetochore'GO:0005874, C:microtubule'GO:0005875, C:microtubule associated complex'GO:0005634, C:nucleus'GO:0000502, C:proteasome complex'GO:0061133, F:endopeptidase activator activity'GO:0008017, F:microtubule binding'GO:0043248, P:proteasome assembly'GO:0006355, P:regulation of transcription, DNA-templated'GO:0006368, P:transcript…	K11374
Lda_g14192.t1	Sequence homology, NCBI's 'non-redundant'= XP_014370615.1 PREDICTED: host cell factor-like isoform X3 [Papilio machaon]	NA	NA	Ldj_g17188.t1	Sequence homology, NCBI's 'non-redundant'= XP_013144285.1 PREDICTED: uncharacterized protein LOC106107826 [Papilio polytes]	NA	NA
Lda_g995.t1	Sequence homology, NCBI's 'non-redundant'= XP_012546626.1 PREDICTED: perilipin-4 isoform X4 [Bombyx mori]	NA	K20254	Ldj_g13854.t1	Sequence homology, NCBI's 'non-redundant'= XP_013194309.1 PREDICTED: perilipin-4 isoform X11 [Amyelois transitella]	NA	NA
Lda_g7730.t1	Sprot-uniprot homology= Pyridine nucleotide-disulfide oxidoreductase domain-containing protein 1	GO:0005634, C:nucleus'GO:0030017, C:sarcomere'GO:0016491, F:oxidoreductase activity'GO:0034599, P:cellular response to oxidative stress	NA	Ldj_g26054.t1	Sprot-uniprot homology= Pyridine nucleotide-disulfide oxidoreductase domain-containing protein 1	GO:0005634, C:nucleus'GO:0030017, C:sarcomere'GO:0016491, F:oxidoreductase activity'GO:0034599, P:cellular response to oxidative stress	NA
Lda_g14230.t1	Sequence homology, NCBI's 'non-redundant'= XP_013193605.1 PREDICTED: uncharacterized protein LOC106137340 isoform X1 [Amyelois transitella]	NA	NA	Ldj_g11807.t1	Sequence homology, NCBI's 'non-redundant'= XP_004921712.1 PREDICTED: rho GTPase-activating protein 19 [Bombyx mori]	NA	K20640
Lda_g14020.t1	Sprot-uniprot homology= Protein arginine N-methyltransferase 3	GO:0005737, C:cytoplasm'GO:0005829, C:cytosol'GO:0005840, C:ribosome'GO:0046872, F:metal ion binding'GO:0008168, F:methyltransferase activity'GO:0003676, F:nucleic acid binding'GO:0016274, F:protein-arginine N-methyltransferase activity'GO:0031397, P:negative regulation of protein ubiquitination'GO:0006479, P:protein methylation	K11436	Ldj_g10289.t1	Sprot-uniprot homology= Protein arginine N-methyltransferase 3	GO:0005737, C:cytoplasm'GO:0005829, C:cytosol'GO:0005840, C:ribosome'GO:0046872, F:metal ion binding'GO:0008168, F:methyltransferase activity'GO:0003676, F:nucleic acid binding'GO:0016274, F:protein-arginine N-methyltransferase activity'GO:0031397, P:negative regulation of protein ubiquitination'GO:0006479, P:protein methylation	K11436
Lda_g18973.t1	Sprot-uniprot homology= NADH dehydrogenase [ubiquinone] flavoprotein 1, mitochondrial	GO:0005743, C:mitochondrial inner membrane'GO:0070469, C:respiratory chain'GO:0051539, F:4 iron, 4 sulfur cluster binding'GO:0010181, F:FMN binding'GO:0046872, F:metal ion binding'GO:0051287, F:NAD binding'GO:0008137, F:NADH dehydrogenase (ubiquinone) activity	K03942	Ldj_g6327.t1	Sprot-uniprot homology= NADH dehydrogenase [ubiquinone] flavoprotein 1, mitochondrial	GO:0005743, C:mitochondrial inner membrane'GO:0070469, C:respiratory chain'GO:0051539, F:4 iron, 4 sulfur cluster binding'GO:0010181, F:FMN binding'GO:0046872, F:metal ion binding'GO:0051287, F:NAD binding'GO:0008137, F:NADH dehydrogenase (ubiquinone) activity	K03942
Lda_g3452.t1	Sequence homology, NCBI's 'non-redundant'= XP_013200230.1 PREDICTED: uncharacterized protein LOC106142857 [Amyelois transitella]	NA	NA	Ldj_g19482.t1	Sequence homology, NCBI's 'non-redundant'= XP_013200230.1 PREDICTED: uncharacterized protein LOC106142857 [Amyelois transitella]	NA	NA
Lda_g12506.t1	Sprot-uniprot homology= ATP-binding cassette sub-family A member 5	GO:0000139, C:Golgi membrane'GO:0016021, C:integral component of membrane'GO:0005770, C:late endosome'GO:0031902, C:late endosome membrane'GO:0005765, C:lysosomal membrane'GO:0005764, C:lysosome'GO:0005524, F:ATP binding'GO:0042626, F:ATPase activity, coupled to transmembrane movement of substances'GO:0033344, P:cholesterol efflux'GO:0034375, P:high-density lipoprotein particle remodeling'GO:0010…	K05648	Ldj_g21377.t1	Sprot-uniprot homology= ATP-binding cassette sub-family A member 3	GO:0097208, C:alveolar lamellar body'GO:0097233, C:alveolar lamellar body membrane'GO:0005615, C:extracellular space'GO:0016021, C:integral component of membrane'GO:0043231, C:intracellular membrane-bounded organelle'GO:0097232, C:lamellar body membrane'GO:0016020, C:membrane'GO:0005886, C:plasma membrane'GO:0005524, F:ATP binding'GO:0042626, F:ATPase activity, coupled to transmembrane movement o…	K05648
Lda_g12913.t1	Sequence homology, NCBI's 'non-redundant'= KOB71571.1 Uncharacterized protein OBRU01_13558, partial [Operophtera brumata]	NA	NA	Ldj_g10760.t1	Sequence homology, NCBI's 'non-redundant'= XP_012547906.1 PREDICTED: T-complex-associated testis-expressed protein 1 isoform X3 [Bombyx mori]	NA	NA
Lda_g3028.t1	Sprot-uniprot homology= Solute carrier family 22 member 3	GO:0005887, C:integral component of plasma membrane'GO:0005329, F:dopamine transmembrane transporter activity'GO:0008514, F:organic anion transmembrane transporter activity'GO:0015101, F:organic cation transmembrane transporter activity'GO:0015651, F:quaternary ammonium group transmembrane transporter activity'GO:0019534, F:toxin transporter activity'GO:0015872, P:dopamine transport'GO:0051608, P…	NA	Ldj_g24146.t1	Sequence homology, NCBI's 'non-redundant'= XP_004927508.1 PREDICTED: organic cation transporter protein-like [Bombyx mori]	NA	NA
Lda_g13424.t1	Sprot-uniprot homology= 5-hydroxytryptamine receptor	GO:0016021, C:integral component of membrane'GO:0005886, C:plasma membrane'GO:0004930, F:G-protein coupled receptor activity	K04153	Ldj_g17581.t1	Sprot-uniprot homology= 5-hydroxytryptamine receptor	GO:0016021, C:integral component of membrane'GO:0005886, C:plasma membrane'GO:0004930, F:G-protein coupled receptor activity	K04153
Lda_g6368.t1	Sprot-uniprot homology= Nucleolar protein 4-like	GO:0005829, C:cytosol'GO:0005654, C:nucleoplasm	NA	Ldj_g16647.t1	Sprot-uniprot homology= Nucleolar protein 4-like	GO:0005829, C:cytosol'GO:0005654, C:nucleoplasm	NA
Lda_g17363.t1	Sequence homology, NCBI's 'non-redundant'= APL98304.1 putative DD41D transposase [Bactrocera tryoni]	NA	NA	Ldj_g102.t1	Sequence homology, NCBI's 'non-redundant'= APL98304.1 putative DD41D transposase [Bactrocera tryoni]	NA	NA
Lda_g9461.t1	Sequence homology, NCBI's 'non-redundant'= KPI93304.1 Homeobox protein aristaless-like 4 [Papilio xuthus]	NA	NA	Ldj_g3955.t1	Sequence homology, NCBI's 'non-redundant'= KOB73439.1 Reversed polarity, partial [Operophtera brumata]	NA	NA
Lda_g8558.t1	Sprot-uniprot homology= Fork head domain-containing protein crocodile	GO:0005634, C:nucleus'GO:0003677, F:DNA binding'GO:0000981, F:RNA polymerase II transcription factor activity, sequence-specific DNA binding'GO:0043565, F:sequence-specific DNA binding'GO:0007380, P:specification of segmental identity, head'GO:0006351, P:transcription, DNA-templated	K09396	Ldj_g19.t1	Sprot-uniprot homology= Fork head domain-containing protein crocodile	GO:0005634, C:nucleus'GO:0003677, F:DNA binding'GO:0000981, F:RNA polymerase II transcription factor activity, sequence-specific DNA binding'GO:0043565, F:sequence-specific DNA binding'GO:0007380, P:specification of segmental identity, head'GO:0006351, P:transcription, DNA-templated	K09396
Lda_g573.t1	Sequence homology, NCBI's 'non-redundant'= XP_004924179.1 PREDICTED: 5-hydroxytryptamine receptor 1A [Bombyx mori]	NA	NA	Ldj_g15128.t1	Sequence homology, NCBI's 'non-redundant'= XP_004924179.1 PREDICTED: 5-hydroxytryptamine receptor 1A [Bombyx mori]	NA	NA
Lda_g997.t1	Sprot-uniprot homology= Protein deadpan	GO:0005634, C:nucleus'GO:0003677, F:DNA binding'GO:0046983, F:protein dimerization activity'GO:0001078, F:transcriptional repressor activity, RNA polymerase II core promoter proximal region sequence-specific binding'GO:0008344, P:adult locomotory behavior'GO:0048813, P:dendrite morphogenesis'GO:0007549, P:dosage compensation'GO:0008345, P:larval locomotory behavior'GO:0000122, P:negative regulati…	K09090	Ldj_g13850.t1	Sprot-uniprot homology= Protein deadpan	GO:0005634, C:nucleus'GO:0003677, F:DNA binding'GO:0046983, F:protein dimerization activity'GO:0001078, F:transcriptional repressor activity, RNA polymerase II core promoter proximal region sequence-specific binding'GO:0008344, P:adult locomotory behavior'GO:0048813, P:dendrite morphogenesis'GO:0007549, P:dosage compensation'GO:0008345, P:larval locomotory behavior'GO:0000122, P:negative regulati…	K09090
Lda_g20186.t1	Sprot-uniprot homology= Tuberin	GO:0005737, C:cytoplasm'GO:0005829, C:cytosol'GO:0005794, C:Golgi apparatus'GO:0005764, C:lysosome'GO:0016020, C:membrane'GO:0005634, C:nucleus'GO:0048471, C:perinuclear region of cytoplasm'GO:0033596, C:TSC1-TSC2 complex'GO:0005096, F:GTPase activator activity'GO:0019902, F:phosphatase binding'GO:0042803, F:protein homodimerization activity'GO:0031267, F:small GTPase binding'GO:0043276, P:anoiki…	K07207	Ldj_g25990.t1	Sprot-uniprot homology= Tuberin	GO:0005901, C:caveola'GO:0042995, C:cell projection'GO:0005856, C:cytoskeleton'GO:0005829, C:cytosol'GO:0030425, C:dendrite'GO:0030426, C:growth cone'GO:0043231, C:intracellular membrane-bounded organelle'GO:0045121, C:membrane raft'GO:0043005, C:neuron projection'GO:0043025, C:neuronal cell body'GO:0048471, C:perinuclear region of cytoplasm'GO:0043234, C:protein complex'GO:0033596, C:TSC1-TSC2 c…	K07207
Lda_g11779.t1	Sprot-uniprot homology= Protein timeless	GO:0005737, C:cytoplasm'GO:0005634, C:nucleus'GO:0048471, C:perinuclear region of cytoplasm'GO:0043234, C:protein complex'GO:0046982, F:protein heterodimerization activity'GO:0008134, F:transcription factor binding'GO:0071482, P:cellular response to light stimulus'GO:0048512, P:circadian behavior'GO:0003053, P:circadian regulation of heart rate'GO:0007623, P:circadian rhythm'GO:0060086, P:circadi…	NA	Ldj_g12549.t1	Sprot-uniprot homology= Protein timeless	GO:0005737, C:cytoplasm'GO:0005634, C:nucleus'GO:0048471, C:perinuclear region of cytoplasm'GO:0043234, C:protein complex'GO:0046982, F:protein heterodimerization activity'GO:0008134, F:transcription factor binding'GO:0071482, P:cellular response to light stimulus'GO:0048512, P:circadian behavior'GO:0003053, P:circadian regulation of heart rate'GO:0007623, P:circadian rhythm'GO:0060086, P:circadi…	K12074
Lda_g2736.t1	Sprot-uniprot homology= Protein FAM172A	GO:0005783, C:endoplasmic reticulum'GO:0005576, C:extracellular region	NA	Ldj_g21775.t1	Sprot-uniprot homology= UPF0528 protein CG10038		NA
Lda_g9397.t1	Sequence homology, NCBI's 'non-redundant'= XP_013184808.1 PREDICTED: uncharacterized protein LOC106130501 [Amyelois transitella]	NA	NA	Ldj_g18461.t1	Sequence homology, NCBI's 'non-redundant'= XP_013184808.1 PREDICTED: uncharacterized protein LOC106130501 [Amyelois transitella]	NA	NA
Lda_g4370.t1	Sequence homology, NCBI's 'non-redundant'= EHJ76186.1 Leucine-rich repeat kinase [Danaus plexippus]	NA	NA	Ldj_g24732.t1	Sequence homology, NCBI's 'non-redundant'= KPJ04736.1 Leucine-rich repeat serine/threonine-protein kinase 1 [Papilio xuthus]	NA	NA
Lda_g6922.t1	Sprot-uniprot homology= UNC93-like protein	GO:0016021, C:integral component of membrane'GO:0005886, C:plasma membrane'GO:0055120, C:striated muscle dense body'GO:0015459, F:potassium channel regulator activity'GO:0006937, P:regulation of muscle contraction'GO:0043266, P:regulation of potassium ion transport	NA	Ldj_g11552.t1	Sprot-uniprot homology= UNC93-like protein	GO:0016021, C:integral component of membrane'GO:0005886, C:plasma membrane'GO:0055120, C:striated muscle dense body'GO:0015459, F:potassium channel regulator activity'GO:0006937, P:regulation of muscle contraction'GO:0043266, P:regulation of potassium ion transport	NA
Lda_g1946.t1	Uncharacterized predicted gene	NA	NA	Ldj_g23299.t1	Sequence homology, NCBI's 'non-redundant'= EHJ73204.1 hypothetical protein KGM_11418 [Danaus plexippus]	NA	NA
Lda_g6790.t1	Sequence homology, NCBI's 'non-redundant'= XP_018301025.1 PREDICTED: uncharacterized protein LOC108721143 [Trachymyrmex zeteki]	NA	NA	Ldj_g4849.t1	Sequence homology, NCBI's 'non-redundant'= XP_018301025.1 PREDICTED: uncharacterized protein LOC108721143 [Trachymyrmex zeteki]	NA	NA
Lda_g11616.t1	Uncharacterized predicted gene	NA	NA	Ldj_g12007.t1	Uncharacterized predicted gene	NA	NA
Lda_g8695.t1	Uncharacterized predicted gene	NA	NA	Ldj_g26268.t1	Sequence homology, NCBI's 'non-redundant'= XP_013195545.1 PREDICTED: uncharacterized protein LOC106138810, partial [Amyelois transitella]	NA	NA
Lda_g20986.t1	Sprot-uniprot homology= Succinate dehydrogenase cytochrome b560 subunit, mitochondrial	GO:0016021, C:integral component of membrane'GO:0005743, C:mitochondrial inner membrane'GO:0005749, C:mitochondrial respiratory chain complex II, succinate dehydrogenase complex (ubiquinone)'GO:0009055, F:electron carrier activity'GO:0020037, F:heme binding'GO:0046872, F:metal ion binding'GO:0000104, F:succinate dehydrogenase activity'GO:0006099, P:tricarboxylic acid cycle	K00236	Ldj_g3890.t1	Sprot-uniprot homology= Succinate dehydrogenase cytochrome b560 subunit, mitochondrial	GO:0016021, C:integral component of membrane'GO:0005743, C:mitochondrial inner membrane'GO:0005749, C:mitochondrial respiratory chain complex II, succinate dehydrogenase complex (ubiquinone)'GO:0009055, F:electron carrier activity'GO:0020037, F:heme binding'GO:0046872, F:metal ion binding'GO:0000104, F:succinate dehydrogenase activity'GO:0006099, P:tricarboxylic acid cycle	K00236
Lda_g738.t1	Sprot-uniprot homology= Fructose-bisphosphate aldolase	GO:0005829, C:cytosol'GO:0031430, C:M band'GO:0030018, C:Z disc'GO:0004332, F:fructose-bisphosphate aldolase activity'GO:0006096, P:glycolytic process'GO:0007498, P:mesoderm development'GO:0007095, P:mitotic G2 DNA damage checkpoint	K01623	Ldj_g22604.t1	Sprot-uniprot homology= Fructose-bisphosphate aldolase	GO:0005829, C:cytosol'GO:0031430, C:M band'GO:0030018, C:Z disc'GO:0004332, F:fructose-bisphosphate aldolase activity'GO:0006096, P:glycolytic process'GO:0007498, P:mesoderm development'GO:0007095, P:mitotic G2 DNA damage checkpoint	K01623
Lda_g13647.t1	Sprot-uniprot homology= Adhesion G-protein coupled receptor G4	GO:0016021, C:integral component of membrane'GO:0004930, F:G-protein coupled receptor activity'GO:0007166, P:cell surface receptor signaling pathway	K08451	Ldj_g3547.t1	Sprot-uniprot homology= Adhesion G-protein coupled receptor G4	GO:0016021, C:integral component of membrane'GO:0004930, F:G-protein coupled receptor activity'GO:0007166, P:cell surface receptor signaling pathway	K08451
Lda_g5753.t1	Sprot-uniprot homology= Alkaline phosphatase, tissue-nonspecific isozyme	GO:0031225, C:anchored component of membrane'GO:0065010, C:extracellular membrane-bounded organelle'GO:0005886, C:plasma membrane'GO:0004035, F:alkaline phosphatase activity'GO:0046872, F:metal ion binding	K01077	Ldj_g7711.t1	Sprot-uniprot homology= Alkaline phosphatase, tissue-nonspecific isozyme	GO:0031225, C:anchored component of membrane'GO:0065010, C:extracellular membrane-bounded organelle'GO:0005886, C:plasma membrane'GO:0004035, F:alkaline phosphatase activity'GO:0046872, F:metal ion binding	K01077
Lda_g9395.t1	Sprot-uniprot homology= Probable G-protein coupled receptor Mth-like 5	GO:0016021, C:integral component of membrane'GO:0005886, C:plasma membrane'GO:0004930, F:G-protein coupled receptor activity'GO:0007166, P:cell surface receptor signaling pathway'GO:0008340, P:determination of adult lifespan'GO:0007186, P:G-protein coupled receptor signaling pathway'GO:0003007, P:heart morphogenesis'GO:0042594, P:response to starvation	NA	Ldj_g18459.t1	Sprot-uniprot homology= Probable G-protein coupled receptor Mth-like 5	GO:0016021, C:integral component of membrane'GO:0005886, C:plasma membrane'GO:0004930, F:G-protein coupled receptor activity'GO:0007166, P:cell surface receptor signaling pathway'GO:0008340, P:determination of adult lifespan'GO:0007186, P:G-protein coupled receptor signaling pathway'GO:0003007, P:heart morphogenesis'GO:0042594, P:response to starvation	K04599
Lda_g4629.t1	Sequence homology, NCBI's 'non-redundant'= XP_013146917.1 PREDICTED: uncharacterized protein LOC106109836 [Papilio polytes]	NA	NA	Ldj_g15370.t1	Sequence homology, NCBI's 'non-redundant'= EHJ65995.1 hypothetical protein KGM_03219 [Danaus plexippus]	NA	NA
Lda_g2382.t1	Sprot-uniprot homology= Cytochrome c1-2, heme protein, mitochondrial	GO:0016021, C:integral component of membrane'GO:0005743, C:mitochondrial inner membrane'GO:0070469, C:respiratory chain'GO:0009055, F:electron carrier activity'GO:0020037, F:heme binding'GO:0046872, F:metal ion binding'GO:0055114, P:oxidation-reduction process	K00413	Ldj_g23348.t1	Sprot-uniprot homology= Cytochrome c1, heme protein, mitochondrial	GO:0005829, C:cytosol'GO:0005743, C:mitochondrial inner membrane'GO:0005758, C:mitochondrial intermembrane space'GO:0005746, C:mitochondrial respiratory chain'GO:0005750, C:mitochondrial respiratory chain complex III'GO:0045155, F:electron transporter, transferring electrons from CoQH2-cytochrome c reductase complex and cytochrome c oxidase complex activity'GO:0045153, F:electron transporter, tra…	K00413
Lda_g5015.t1	Sprot-uniprot homology= Homeotic protein empty spiracles	GO:0005634, C:nucleus'GO:0001158, F:enhancer sequence-specific DNA binding'GO:0000980, F:RNA polymerase II distal enhancer sequence-specific DNA binding'GO:0035288, P:anterior head segmentation'GO:0007409, P:axonogenesis'GO:0007420, P:brain development'GO:0035284, P:brain segmentation'GO:0048813, P:dendrite morphogenesis'GO:0001700, P:embryonic development via the syncytial blastoderm'GO:0014019,…	K09317	Ldj_g4149.t1	Sequence homology, NCBI's 'non-redundant'= KPJ10367.1 Homeotic protein empty spiracles [Papilio machaon]	NA	NA
Lda_g1274.t1	Sequence homology, NCBI's 'non-redundant'= EHJ72623.1 hypothetical protein KGM_20167 [Danaus plexippus]	NA	K11986	Ldj_g23610.t1	Sequence homology, NCBI's 'non-redundant'= XP_011141170.1 PREDICTED: ubiquitin carboxyl-terminal hydrolase 3 isoform X2 [Harpegnathos saltator]	NA	K11986
Lda_g10542.t1	Sprot-uniprot homology= Acidic juvenile hormone-suppressible protein 1	GO:0005615, C:extracellular space'GO:0045735, F:nutrient reservoir activity	NA	Ldj_g3784.t1	Sprot-uniprot homology= Acidic juvenile hormone-suppressible protein 1	GO:0005615, C:extracellular space'GO:0045735, F:nutrient reservoir activity	NA
Lda_g1328.t1	Uncharacterized predicted gene	NA	NA	Ldj_g10619.t1	Uncharacterized predicted gene	NA	NA
Lda_g9896.t1	Sprot-uniprot homology= Putative fatty acyl-CoA reductase CG5065 {ECO:0000250|UniProtKB:Q8WVX9, ECO:0000312|EMBL:AAF57974.1}	GO:0016021, C:integral component of membrane'GO:0005778, C:peroxisomal membrane'GO:0005777, C:peroxisome'GO:0080019, F:fatty-acyl-CoA reductase (alcohol-forming) activity'GO:0050062, F:long-chain-fatty-acyl-CoA reductase activity'GO:0008611, P:ether lipid biosynthetic process'GO:0010025, P:wax biosynthetic process	K13356	Ldj_g6222.t1	Sprot-uniprot homology= Putative fatty acyl-CoA reductase CG5065 {ECO:0000250|UniProtKB:Q8WVX9, ECO:0000312|EMBL:AAF57974.1}	GO:0016021, C:integral component of membrane'GO:0005778, C:peroxisomal membrane'GO:0005777, C:peroxisome'GO:0080019, F:fatty-acyl-CoA reductase (alcohol-forming) activity'GO:0050062, F:long-chain-fatty-acyl-CoA reductase activity'GO:0008611, P:ether lipid biosynthetic process'GO:0010025, P:wax biosynthetic process	K13356
Lda_g10626.t1	Sprot-uniprot homology= Polycomb protein SUZ12	GO:0035098, C:ESC/E(Z) complex'GO:0016604, C:nuclear body'GO:0005730, C:nucleolus'GO:0005654, C:nucleoplasm'GO:0005634, C:nucleus'GO:0032993, C:protein-DNA complex'GO:0016586, C:RSC complex'GO:0001739, C:sex chromatin'GO:0031490, F:chromatin DNA binding'GO:0042054, F:histone methyltransferase activity'GO:0046872, F:metal ion binding'GO:0035064, F:methylated histone binding'GO:1990841, F:promoter-…	K11463	Ldj_g2460.t1	Sprot-uniprot homology= Polycomb protein Su(z)12	GO:0035098, C:ESC/E(Z) complex'GO:0035097, C:histone methyltransferase complex'GO:0000790, C:nuclear chromatin'GO:0005634, C:nucleus'GO:0016586, C:RSC complex'GO:0031490, F:chromatin DNA binding'GO:0003677, F:DNA binding'GO:0046872, F:metal ion binding'GO:0048813, P:dendrite morphogenesis'GO:0016458, P:gene silencing'GO:0070734, P:histone H3-K27 methylation'GO:0016571, P:histone methylation'GO:00…	K11463
Lda_g17989.t1	Sprot-uniprot homology= CLIP-associating protein	GO:0005813, C:centrosome'GO:0000775, C:chromosome, centromeric region'GO:0032154, C:cleavage furrow'GO:0005737, C:cytoplasm'GO:0005881, C:cytoplasmic microtubule'GO:0045169, C:fusome'GO:0045172, C:germline ring canal'GO:0030426, C:growth cone'GO:0005828, C:kinetochore microtubule'GO:0005875, C:microtubule associated complex'GO:0005815, C:microtubule organizing center'GO:0035371, C:microtubule plu…	K16578	Ldj_g24848.t1	Sprot-uniprot homology= CLIP-associating protein	GO:0005813, C:centrosome'GO:0000775, C:chromosome, centromeric region'GO:0032154, C:cleavage furrow'GO:0005737, C:cytoplasm'GO:0005881, C:cytoplasmic microtubule'GO:0045169, C:fusome'GO:0045172, C:germline ring canal'GO:0030426, C:growth cone'GO:0005828, C:kinetochore microtubule'GO:0005875, C:microtubule associated complex'GO:0005815, C:microtubule organizing center'GO:0035371, C:microtubule plu…	K16578
Lda_g20531.t1	Sprot-uniprot homology= Transmembrane emp24 domain-containing protein 2	GO:0030137, C:COPI-coated vesicle'GO:0030663, C:COPI-coated vesicle membrane'GO:0005783, C:endoplasmic reticulum'GO:0005789, C:endoplasmic reticulum membrane'GO:0005793, C:endoplasmic reticulum-Golgi intermediate compartment'GO:0033116, C:endoplasmic reticulum-Golgi intermediate compartment membrane'GO:0005794, C:Golgi apparatus'GO:0032580, C:Golgi cisterna membrane'GO:0016021, C:integral compone…	K20347	Ldj_g12352.t1	Sprot-uniprot homology= Transmembrane emp24 domain-containing protein 2	GO:0030137, C:COPI-coated vesicle'GO:0030663, C:COPI-coated vesicle membrane'GO:0005783, C:endoplasmic reticulum'GO:0005789, C:endoplasmic reticulum membrane'GO:0005793, C:endoplasmic reticulum-Golgi intermediate compartment'GO:0033116, C:endoplasmic reticulum-Golgi intermediate compartment membrane'GO:0005794, C:Golgi apparatus'GO:0032580, C:Golgi cisterna membrane'GO:0016021, C:integral compone…	K20347
Lda_g7955.t1	Sprot-uniprot homology= Vascular endothelial growth factor receptor 1	GO:0005768, C:endosome'GO:0005615, C:extracellular space'GO:0005887, C:integral component of plasma membrane'GO:0005886, C:plasma membrane'GO:0005524, F:ATP binding'GO:0019838, F:growth factor binding'GO:0004716, F:signal transducer, downstream of receptor, with protein tyrosine kinase activity'GO:0004714, F:transmembrane receptor protein tyrosine kinase activity'GO:0005021, F:vascular endothelia…	K05096	Ldj_g9682.t1	Sprot-uniprot homology= Vascular endothelial growth factor receptor 3	GO:0005887, C:integral component of plasma membrane'GO:0005524, F:ATP binding'GO:0042803, F:protein homodimerization activity'GO:0005021, F:vascular endothelial growth factor-activated receptor activity'GO:0001525, P:angiogenesis'GO:0001945, P:lymph vessel development'GO:0036303, P:lymph vessel morphogenesis'GO:0001946, P:lymphangiogenesis'GO:0060836, P:lymphatic endothelial cell differentiation'…	NA
Lda_g21036.t1	Sequence homology, NCBI's 'non-redundant'= XP_013165288.1 PREDICTED: estrogen sulfotransferase [Papilio xuthus] KPJ03156.1 Estrogen sulfotransferase [Papilio xuthus]	NA	NA	Ldj_g24357.t1	Sprot-uniprot homology= Amine sulfotransferase	GO:0005737, C:cytoplasm'GO:0047685, F:amine sulfotransferase activity	NA
Lda_g6146.t1	Sprot-uniprot homology= Probable deoxyhypusine synthase	GO:0005737, C:cytoplasm'GO:0034038, F:deoxyhypusine synthase activity'GO:0008612, P:peptidyl-lysine modification to peptidyl-hypusine	K00809	Ldj_g198.t1	Sprot-uniprot homology= Probable deoxyhypusine synthase	GO:0005737, C:cytoplasm'GO:0034038, F:deoxyhypusine synthase activity'GO:0008612, P:peptidyl-lysine modification to peptidyl-hypusine	K00809
Lda_g7354.t1	Sequence homology, NCBI's 'non-redundant'= EHJ64784.1 hypothetical protein KGM_12063 [Danaus plexippus]	NA	NA	Ldj_g13371.t1	Sequence homology, NCBI's 'non-redundant'= EHJ64784.1 hypothetical protein KGM_12063 [Danaus plexippus]	NA	NA
Lda_g4956.t1	Sprot-uniprot homology= Cell cycle checkpoint protein RAD1	GO:0030896, C:checkpoint clamp complex'GO:0005694, C:chromosome'GO:0043231, C:intracellular membrane-bounded organelle'GO:0005654, C:nucleoplasm'GO:0008408, F:3'-5' exonuclease activity'GO:0003684, F:damaged DNA binding'GO:0008853, F:exodeoxyribonuclease III activity'GO:0071479, P:cellular response to ionizing radiation'GO:0000077, P:DNA damage checkpoint'GO:0006281, P:DNA repair'GO:0051598, P:me…	K02830	Ldj_g11625.t1	Sprot-uniprot homology= Cell cycle checkpoint protein RAD1	GO:0030896, C:checkpoint clamp complex'GO:0005694, C:chromosome'GO:0043231, C:intracellular membrane-bounded organelle'GO:0005654, C:nucleoplasm'GO:0008408, F:3'-5' exonuclease activity'GO:0003684, F:damaged DNA binding'GO:0008853, F:exodeoxyribonuclease III activity'GO:0071479, P:cellular response to ionizing radiation'GO:0000077, P:DNA damage checkpoint'GO:0006281, P:DNA repair'GO:0051598, P:me…	K02830
Lda_g12222.t1	Sequence homology, NCBI's 'non-redundant'= KPI98171.1 Ankyrin repeat and SAM domain-containing protein 1A [Papilio xuthus]	NA	K21413	Ldj_g5953.t1	Sprot-uniprot homology= Ankyrin repeat and SAM domain-containing protein 1A	GO:0005829, C:cytosol'GO:0043005, C:neuron projection'GO:0005654, C:nucleoplasm'GO:0046875, F:ephrin receptor binding'GO:0048013, P:ephrin receptor signaling pathway'GO:0016322, P:neuron remodeling'GO:1901187, P:regulation of ephrin receptor signaling pathway'GO:0006929, P:substrate-dependent cell migration	K21413
Lda_g16917.t1	Sequence homology, NCBI's 'non-redundant'= EHJ71673.1 putative sodium/potassium-dependent atpase beta-2 subunit [Danaus plexippus]	NA	K01540	Ldj_g1324.t1	Sprot-uniprot homology= Sodium/potassium-transporting ATPase subunit beta-2	GO:0030424, C:axon'GO:0005886, C:plasma membrane'GO:0005918, C:septate junction'GO:0005890, C:sodium:potassium-exchanging ATPase complex'GO:0098655, P:cation transmembrane transport'GO:0006812, P:cation transport'GO:0061343, P:cell adhesion involved in heart morphogenesis'GO:0060857, P:establishment of glial blood-brain barrier'GO:0010248, P:establishment or maintenance of transmembrane electroch…	K01540
Lda_g22069.t1	Sequence homology, NCBI's 'non-redundant'= XP_013192663.1 PREDICTED: uncharacterized protein LOC106136605 [Amyelois transitella]	NA	NA	Ldj_g16739.t1	Uncharacterized predicted gene	NA	NA
Lda_g22135.t1	Uncharacterized predicted gene	NA	NA	Ldj_g10812.t1	Uncharacterized predicted gene	NA	NA
Lda_g278.t1	Sprot-uniprot homology= Probable ATP-dependent RNA helicase DDX10	GO:0005524, F:ATP binding'GO:0004004, F:ATP-dependent RNA helicase activity'GO:0003723, F:RNA binding'GO:0003724, F:RNA helicase activity'GO:0010501, P:RNA secondary structure unwinding	K14776	Ldj_g10645.t1	Sprot-uniprot homology= Probable ATP-dependent RNA helicase DDX10	GO:0005524, F:ATP binding'GO:0004004, F:ATP-dependent RNA helicase activity'GO:0003723, F:RNA binding'GO:0003724, F:RNA helicase activity'GO:0010501, P:RNA secondary structure unwinding	K14776
Lda_g9263.t1	Sprot-uniprot homology= Splicing factor 3B subunit 2	GO:0071013, C:catalytic step 2 spliceosome'GO:0005654, C:nucleoplasm'GO:0071011, C:precatalytic spliceosome'GO:0005681, C:spliceosomal complex'GO:0005689, C:U12-type spliceosomal complex'GO:0005686, C:U2 snRNP'GO:0005684, C:U2-type spliceosomal complex'GO:0003723, F:RNA binding'GO:0006397, P:mRNA processing'GO:0000398, P:mRNA splicing, via spliceosome'GO:0008380, P:RNA splicing'GO:0016032, P:vira…	K12829	Ldj_g14375.t1	Sprot-uniprot homology= Splicing factor 3B subunit 2	GO:0071013, C:catalytic step 2 spliceosome'GO:0005654, C:nucleoplasm'GO:0071011, C:precatalytic spliceosome'GO:0005681, C:spliceosomal complex'GO:0005689, C:U12-type spliceosomal complex'GO:0005686, C:U2 snRNP'GO:0005684, C:U2-type spliceosomal complex'GO:0003723, F:RNA binding'GO:0006397, P:mRNA processing'GO:0000398, P:mRNA splicing, via spliceosome'GO:0008380, P:RNA splicing'GO:0016032, P:vira…	K12829
Lda_g10510.t1	Uncharacterized predicted gene	NA	NA	Ldj_g18574.t1	Uncharacterized predicted gene	NA	NA
Lda_g3722.t1	Sequence homology, NCBI's 'non-redundant'= XP_013191657.1 PREDICTED: putative trypsin-6 [Amyelois transitella]	NA	NA	Ldj_g21626.t1	Sequence homology, NCBI's 'non-redundant'= KPJ19739.1 Facilitated trehalose transporter Tret1 [Papilio machaon]	NA	K08145
Lda_g17643.t1	Sprot-uniprot homology= Heparan-sulfate 6-O-sulfotransferase 1	GO:0016021, C:integral component of membrane'GO:0008146, F:sulfotransferase activity'GO:0048666, P:neuron development	K02514	Ldj_g22664.t1	Sprot-uniprot homology= Heparan-sulfate 6-O-sulfotransferase 1	GO:0016021, C:integral component of membrane'GO:0008146, F:sulfotransferase activity'GO:0048666, P:neuron development	K02514
Lda_g6688.t1	Sprot-uniprot homology= Zinc finger protein 585B	GO:0005634, C:nucleus'GO:0046872, F:metal ion binding'GO:0003676, F:nucleic acid binding'GO:0003700, F:transcription factor activity, sequence-specific DNA binding'GO:0006355, P:regulation of transcription, DNA-templated'GO:0006351, P:transcription, DNA-templated	NA	Ldj_g4981.t1	Sprot-uniprot homology= Zinc finger protein 26	GO:0005634, C:nucleus'GO:0003677, F:DNA binding'GO:0046872, F:metal ion binding'GO:0003700, F:transcription factor activity, sequence-specific DNA binding'GO:0006355, P:regulation of transcription, DNA-templated	K09228
Lda_g6903.t1	Sprot-uniprot homology= Titin	GO:0000794, C:condensed nuclear chromosome'GO:0031674, C:I band'GO:0005875, C:microtubule associated complex'GO:0030017, C:sarcomere'GO:0005863, C:striated muscle myosin thick filament'GO:0030018, C:Z disc'GO:0003779, F:actin binding'GO:0008307, F:structural constituent of muscle'GO:0051301, P:cell division'GO:0040011, P:locomotion'GO:0007498, P:mesoderm development'GO:0007076, P:mitotic chromoso…	NA	Ldj_g11908.t1	Sprot-uniprot homology= Titin	GO:0000794, C:condensed nuclear chromosome'GO:0031674, C:I band'GO:0005875, C:microtubule associated complex'GO:0030017, C:sarcomere'GO:0005863, C:striated muscle myosin thick filament'GO:0030018, C:Z disc'GO:0003779, F:actin binding'GO:0008307, F:structural constituent of muscle'GO:0051301, P:cell division'GO:0040011, P:locomotion'GO:0007498, P:mesoderm development'GO:0007076, P:mitotic chromoso…	K12567
Lda_g6813.t1	Sequence homology, NCBI's 'non-redundant'= XP_004932809.1 PREDICTED: CUB and sushi domain-containing protein 3 isoform X1 [Bombyx mori]	NA	NA	Ldj_g15898.t1	Sequence homology, NCBI's 'non-redundant'= XP_004932809.1 PREDICTED: CUB and sushi domain-containing protein 3 isoform X1 [Bombyx mori]	NA	NA
Lda_g12699.t1	Sprot-uniprot homology= Soluble guanylate cyclase 89Da	GO:0008074, C:guanylate cyclase complex, soluble'GO:0005886, C:plasma membrane'GO:0005525, F:GTP binding'GO:0004383, F:guanylate cyclase activity'GO:0020037, F:heme binding'GO:0046872, F:metal ion binding'GO:0046982, F:protein heterodimerization activity'GO:0006182, P:cGMP biosynthetic process'GO:0035556, P:intracellular signal transduction'GO:0001666, P:response to hypoxia'GO:0000302, P:response…	K01769	Ldj_g13439.t1	Sprot-uniprot homology= Soluble guanylate cyclase 89Da	GO:0008074, C:guanylate cyclase complex, soluble'GO:0005886, C:plasma membrane'GO:0005525, F:GTP binding'GO:0004383, F:guanylate cyclase activity'GO:0020037, F:heme binding'GO:0046872, F:metal ion binding'GO:0046982, F:protein heterodimerization activity'GO:0006182, P:cGMP biosynthetic process'GO:0035556, P:intracellular signal transduction'GO:0001666, P:response to hypoxia'GO:0000302, P:response…	K01769
Lda_g8421.t1	Sprot-uniprot homology= Glucose dehydrogenase [FAD, quinone]	GO:0005576, C:extracellular region'GO:0050660, F:flavin adenine dinucleotide binding'GO:0016614, F:oxidoreductase activity, acting on CH-OH group of donors	NA	Ldj_g14837.t1	Sprot-uniprot homology= Glucose dehydrogenase [FAD, quinone]	GO:0005576, C:extracellular region'GO:0050660, F:flavin adenine dinucleotide binding'GO:0016614, F:oxidoreductase activity, acting on CH-OH group of donors	K21270
Lda_g16783.t1	Sprot-uniprot homology= Neural-cadherin	GO:0030424, C:axon'GO:0005911, C:cell-cell junction'GO:0030425, C:dendrite'GO:0016021, C:integral component of membrane'GO:0005887, C:integral component of plasma membrane'GO:0005886, C:plasma membrane'GO:0008013, F:beta-catenin binding'GO:0045296, F:cadherin binding'GO:0005509, F:calcium ion binding'GO:0050839, F:cell adhesion molecule binding'GO:0042803, F:protein homodimerization activity'GO:0…	NA	Ldj_g22441.t1	Sprot-uniprot homology= Neural-cadherin	GO:0030424, C:axon'GO:0005911, C:cell-cell junction'GO:0030425, C:dendrite'GO:0016021, C:integral component of membrane'GO:0005887, C:integral component of plasma membrane'GO:0005886, C:plasma membrane'GO:0008013, F:beta-catenin binding'GO:0045296, F:cadherin binding'GO:0005509, F:calcium ion binding'GO:0050839, F:cell adhesion molecule binding'GO:0042803, F:protein homodimerization activity'GO:0…	NA
Lda_g5947.t1	Sprot-uniprot homology= Atlastin-2	GO:0005783, C:endoplasmic reticulum'GO:0005789, C:endoplasmic reticulum membrane'GO:0016021, C:integral component of membrane'GO:0005525, F:GTP binding'GO:0003924, F:GTPase activity'GO:0042802, F:identical protein binding'GO:0007029, P:endoplasmic reticulum organization'GO:0007030, P:Golgi organization'GO:0051260, P:protein homooligomerization	K17339	Ldj_g20065.t1	Sprot-uniprot homology= Atlastin-2	GO:0005783, C:endoplasmic reticulum'GO:0005789, C:endoplasmic reticulum membrane'GO:0016021, C:integral component of membrane'GO:0005525, F:GTP binding'GO:0003924, F:GTPase activity'GO:0042802, F:identical protein binding'GO:0007029, P:endoplasmic reticulum organization'GO:0007030, P:Golgi organization'GO:0051260, P:protein homooligomerization	K17339
Lda_g18489.t1	Sequence homology, NCBI's 'non-redundant'= XP_013190478.1 PREDICTED: retrovirus-related Pol polyprotein from transposon TNT 1-94 [Amyelois transitella]	NA	NA	Ldj_g2493.t1	Uncharacterized predicted gene	NA	NA
Lda_g21850.t1	Sequence homology, NCBI's 'non-redundant'= KPJ12869.1 Sialin [Papilio machaon]	NA	NA	Ldj_g10364.t1	Sequence homology, NCBI's 'non-redundant'= KPJ12869.1 Sialin [Papilio machaon]	NA	NA
Lda_g403.t1	Uncharacterized predicted gene	NA	NA	Ldj_g5990.t1	Uncharacterized predicted gene	NA	NA
Lda_g15673.t1	Sequence homology, NCBI's 'non-redundant'= XP_013184676.1 PREDICTED: uncharacterized protein LOC106130388 [Amyelois transitella]	NA	NA	Ldj_g23616.t1	Sequence homology, NCBI's 'non-redundant'= XP_013184676.1 PREDICTED: uncharacterized protein LOC106130388 [Amyelois transitella]	NA	NA
Lda_g17529.t1	Sprot-uniprot homology= Cyclin-dependent kinase 12	GO:0008024, C:cyclin/CDK positive transcription elongation factor complex'GO:0000228, C:nuclear chromosome'GO:0019908, C:nuclear cyclin-dependent protein kinase holoenzyme complex'GO:0005700, C:polytene chromosome'GO:0005703, C:polytene chromosome puff'GO:0005524, F:ATP binding'GO:0030332, F:cyclin binding'GO:0004693, F:cyclin-dependent protein serine/threonine kinase activity'GO:0008353, F:RNA p…	K08819	Ldj_g19215.t1	Sprot-uniprot homology= Cyclin-dependent kinase 12	GO:0008024, C:cyclin/CDK positive transcription elongation factor complex'GO:0000228, C:nuclear chromosome'GO:0019908, C:nuclear cyclin-dependent protein kinase holoenzyme complex'GO:0005700, C:polytene chromosome'GO:0005703, C:polytene chromosome puff'GO:0005524, F:ATP binding'GO:0030332, F:cyclin binding'GO:0004693, F:cyclin-dependent protein serine/threonine kinase activity'GO:0008353, F:RNA p…	K08819
Lda_g14956.t1	Sprot-uniprot homology= Protein suppressor of white apricot	GO:0016607, C:nuclear speck'GO:0003723, F:RNA binding'GO:0000395, P:mRNA 5'-splice site recognition'GO:0006355, P:regulation of transcription, DNA-templated'GO:0006351, P:transcription, DNA-templated	NA	Ldj_g13102.t1	Sprot-uniprot homology= Protein suppressor of white apricot	GO:0016607, C:nuclear speck'GO:0003723, F:RNA binding'GO:0000395, P:mRNA 5'-splice site recognition'GO:0006355, P:regulation of transcription, DNA-templated'GO:0006351, P:transcription, DNA-templated	NA
Lda_g9143.t1	Sprot-uniprot homology= Transmembrane protein 151B	GO:0016021, C:integral component of membrane	NA	Ldj_g9782.t1	Sprot-uniprot homology= Transmembrane protein 151B	GO:0016021, C:integral component of membrane	NA
Lda_g6197.t1	Sprot-uniprot homology= Jerky protein homolog-like	GO:0005634, C:nucleus'GO:0003677, F:DNA binding'GO:0007417, P:central nervous system development	NA	Ldj_g1938.t1	Sprot-uniprot homology= Jerky protein homolog-like	GO:0005634, C:nucleus'GO:0003677, F:DNA binding	NA
Lda_g13350.t1	Sprot-uniprot homology= Fat-like cadherin-related tumor suppressor homolog	GO:0009925, C:basal plasma membrane'GO:0005925, C:focal adhesion'GO:0005887, C:integral component of plasma membrane'GO:0005886, C:plasma membrane'GO:0005509, F:calcium ion binding'GO:0050839, F:cell adhesion molecule binding'GO:0004872, F:receptor activity'GO:0016339, P:calcium-dependent cell-cell adhesion via plasma membrane cell adhesion molecules'GO:0044331, P:cell-cell adhesion mediated by c…	K16506	Ldj_g25430.t1	Sprot-uniprot homology= Fat-like cadherin-related tumor suppressor homolog	GO:0009925, C:basal plasma membrane'GO:0005925, C:focal adhesion'GO:0005887, C:integral component of plasma membrane'GO:0005886, C:plasma membrane'GO:0005509, F:calcium ion binding'GO:0050839, F:cell adhesion molecule binding'GO:0004872, F:receptor activity'GO:0016339, P:calcium-dependent cell-cell adhesion via plasma membrane cell adhesion molecules'GO:0044331, P:cell-cell adhesion mediated by c…	K16506
Lda_g16695.t1	Uncharacterized predicted gene	NA	NA	Ldj_g10199.t1	Uncharacterized predicted gene	NA	NA
Lda_g5851.t1	Sprot-uniprot homology= Lipase member H	GO:0005615, C:extracellular space'GO:0005886, C:plasma membrane'GO:0052689, F:carboxylic ester hydrolase activity'GO:0008201, F:heparin binding'GO:0004620, F:phospholipase activity'GO:0016042, P:lipid catabolic process'GO:0044241, P:lipid digestion	NA	Ldj_g17819.t1	Sprot-uniprot homology= Lipase member H	GO:0005615, C:extracellular space'GO:0005886, C:plasma membrane'GO:0052689, F:carboxylic ester hydrolase activity'GO:0008201, F:heparin binding'GO:0004620, F:phospholipase activity'GO:0016042, P:lipid catabolic process'GO:0044241, P:lipid digestion	NA
Lda_g2200.t1	Sequence homology, NCBI's 'non-redundant'= XP_013195047.1 PREDICTED: uncharacterized protein LOC106138445 [Amyelois transitella] XP_013195048.1 PREDICTED: uncharacterized protein LOC106138445 [Amyelois transitella] XP_013195049.1 PREDICTED: uncharacterized protein LOC106138445 [Amyelois transitella] XP_013195050.1 PREDICTED: uncharacterized protein LOC106138445 [Amyelois transitella]	NA	NA	Ldj_g9929.t1	Sequence homology, NCBI's 'non-redundant'= XP_004925803.1 PREDICTED: uncharacterized protein LOC101746757 isoform X2 [Bombyx mori]	NA	NA
Lda_g20929.t1	Sprot-uniprot homology= Exocyst complex component 4	GO:0016324, C:apical plasma membrane'GO:0009925, C:basal plasma membrane'GO:0005737, C:cytoplasm'GO:0000145, C:exocyst'GO:0032584, C:growth cone membrane'GO:0016020, C:membrane'GO:0005886, C:plasma membrane'GO:0098793, C:presynapse'GO:0016028, C:rhabdomere'GO:0045202, C:synapse'GO:0000916, P:actomyosin contractile ring contraction'GO:0007298, P:border follicle cell migration'GO:0007268, P:chemica…	K06111	Ldj_g26796.t1	Sprot-uniprot homology= Exocyst complex component 4	GO:0016324, C:apical plasma membrane'GO:0009925, C:basal plasma membrane'GO:0005737, C:cytoplasm'GO:0000145, C:exocyst'GO:0032584, C:growth cone membrane'GO:0016020, C:membrane'GO:0005886, C:plasma membrane'GO:0098793, C:presynapse'GO:0016028, C:rhabdomere'GO:0045202, C:synapse'GO:0000916, P:actomyosin contractile ring contraction'GO:0007298, P:border follicle cell migration'GO:0007268, P:chemica…	K06111
Lda_g11057.t1	Uncharacterized predicted gene	NA	NA	Ldj_g20458.t1	Uncharacterized predicted gene	NA	NA
Lda_g10228.t1	Sequence homology, NCBI's 'non-redundant'= KOB66032.1 Uncharacterized protein OBRU01_21887 [Operophtera brumata]	NA	NA	Ldj_g12852.t1	Sequence homology, NCBI's 'non-redundant'= KOB66032.1 Uncharacterized protein OBRU01_21887 [Operophtera brumata]	NA	NA
Lda_g12656.t1	Sequence homology, NCBI's 'non-redundant'= XP_013188167.1 PREDICTED: CCR4-NOT transcription complex subunit 6 [Amyelois transitella]	NA	K12603	Ldj_g13432.t1	Sequence homology, NCBI's 'non-redundant'= XP_013188167.1 PREDICTED: CCR4-NOT transcription complex subunit 6 [Amyelois transitella]	NA	K12603
Lda_g15134.t1	Sprot-uniprot homology= FK506-binding protein 59	GO:0005737, C:cytoplasm'GO:0016027, C:inaD signaling complex'GO:0005528, F:FK506 binding'GO:0003755, F:peptidyl-prolyl cis-trans isomerase activity'GO:0061077, P:chaperone-mediated protein folding'GO:0050908, P:detection of light stimulus involved in visual perception'GO:0007422, P:peripheral nervous system development'GO:0051924, P:regulation of calcium ion transport	K09571	Ldj_g2943.t1	Sprot-uniprot homology= FK506-binding protein 59	GO:0005737, C:cytoplasm'GO:0016027, C:inaD signaling complex'GO:0005528, F:FK506 binding'GO:0003755, F:peptidyl-prolyl cis-trans isomerase activity'GO:0061077, P:chaperone-mediated protein folding'GO:0050908, P:detection of light stimulus involved in visual perception'GO:0007422, P:peripheral nervous system development'GO:0051924, P:regulation of calcium ion transport	K09571
Lda_g20841.t1	Sequence homology, NCBI's 'non-redundant'= XP_013185935.1 PREDICTED: uncharacterized protein LOC106131382 [Amyelois transitella]	NA	NA	Ldj_g20448.t1	Sequence homology, NCBI's 'non-redundant'= XP_013185935.1 PREDICTED: uncharacterized protein LOC106131382 [Amyelois transitella]	NA	NA
Lda_g17561.t1	Sequence homology, NCBI's 'non-redundant'= XP_013196929.1 PREDICTED: GATA-binding factor C-like isoform X1 [Amyelois transitella] XP_013196930.1 PREDICTED: GATA-binding factor C-like isoform X1 [Amyelois transitella]	NA	NA	Ldj_g16544.t1	Sequence homology, NCBI's 'non-redundant'= XP_013196931.1 PREDICTED: GATA-binding factor C-like isoform X2 [Amyelois transitella]	NA	NA
Lda_g2978.t1	Sequence homology, NCBI's 'non-redundant'= XP_013184103.1 PREDICTED: E3 ubiquitin-protein ligase Siah1-like isoform X1 [Amyelois transitella]	NA	K04506	Ldj_g10940.t1	Sequence homology, NCBI's 'non-redundant'= JAT85730.1 hypothetical protein g.11098 [Pectinophora gossypiella]	NA	K04506
Lda_g2312.t1	Sequence homology, NCBI's 'non-redundant'= XP_013195193.1 PREDICTED: uncharacterized protein LOC106138558 [Amyelois transitella]	NA	NA	Ldj_g12928.t1	Sequence homology, NCBI's 'non-redundant'= XP_013195193.1 PREDICTED: uncharacterized protein LOC106138558 [Amyelois transitella]	NA	NA
Lda_g3788.t1	Sprot-uniprot homology= 3-ketoacyl-CoA thiolase, mitochondrial	GO:0070062, C:extracellular exosome'GO:0005743, C:mitochondrial inner membrane'GO:0005739, C:mitochondrion'GO:0003988, F:acetyl-CoA C-acyltransferase activity'GO:0003723, F:RNA binding'GO:0071456, P:cellular response to hypoxia'GO:0006635, P:fatty acid beta-oxidation'GO:1902109, P:negative regulation of mitochondrial membrane permeability involved in apoptotic process'GO:1901029, P:negative regul…	K07508	Ldj_g6124.t1	Sprot-uniprot homology= 3-ketoacyl-CoA thiolase, mitochondrial	GO:0070062, C:extracellular exosome'GO:0005743, C:mitochondrial inner membrane'GO:0005739, C:mitochondrion'GO:0003988, F:acetyl-CoA C-acyltransferase activity'GO:0003723, F:RNA binding'GO:0071456, P:cellular response to hypoxia'GO:0006635, P:fatty acid beta-oxidation'GO:1902109, P:negative regulation of mitochondrial membrane permeability involved in apoptotic process'GO:1901029, P:negative regul…	K07508
Lda_g17415.t1	Sprot-uniprot homology= Glucoside xylosyltransferase 1	GO:0016021, C:integral component of membrane'GO:0035252, F:UDP-xylosyltransferase activity'GO:0016266, P:O-glycan processing	K13676	Ldj_g10986.t1	Sprot-uniprot homology= Glucoside xylosyltransferase 1	GO:0016021, C:integral component of membrane'GO:0035252, F:UDP-xylosyltransferase activity'GO:0016266, P:O-glycan processing	K13676
Lda_g18935.t1	Sprot-uniprot homology= Probable cytochrome P450 6w1	GO:0005789, C:endoplasmic reticulum membrane'GO:0031090, C:organelle membrane'GO:0020037, F:heme binding'GO:0005506, F:iron ion binding'GO:0004497, F:monooxygenase activity'GO:0016491, F:oxidoreductase activity'GO:0016705, F:oxidoreductase activity, acting on paired donors, with incorporation or reduction of molecular oxygen'GO:0007608, P:sensory perception of smell	K14999	Ldj_g14443.t1	Sprot-uniprot homology= Probable cytochrome P450 6w1	GO:0005789, C:endoplasmic reticulum membrane'GO:0031090, C:organelle membrane'GO:0020037, F:heme binding'GO:0005506, F:iron ion binding'GO:0004497, F:monooxygenase activity'GO:0016491, F:oxidoreductase activity'GO:0016705, F:oxidoreductase activity, acting on paired donors, with incorporation or reduction of molecular oxygen'GO:0007608, P:sensory perception of smell	K14999
Lda_g21936.t1	Sequence homology, NCBI's 'non-redundant'= XP_013133483.1 PREDICTED: uncharacterized protein LOC106099470 [Papilio polytes]	NA	NA	Ldj_g8482.t1	Sequence homology, NCBI's 'non-redundant'= XP_013133483.1 PREDICTED: uncharacterized protein LOC106099470 [Papilio polytes]	NA	NA
Lda_g13665.t1	Uncharacterized predicted gene	NA	NA	Ldj_g4019.t1	Uncharacterized predicted gene	NA	NA
Lda_g8511.t1	Sequence homology, NCBI's 'non-redundant'= XP_011566178.1 PREDICTED: scavenger receptor class B member 1-like [Plutella xylostella]	NA	NA	Ldj_g2129.t1	Sequence homology, NCBI's 'non-redundant'= XP_011566178.1 PREDICTED: scavenger receptor class B member 1-like [Plutella xylostella]	NA	NA
Lda_g10390.t1	Sequence homology, NCBI's 'non-redundant'= BAQ21244.1 hypothetical protein, partial [Ostrinia furnacalis]	NA	NA	Ldj_g26213.t1	Sequence homology, NCBI's 'non-redundant'= XP_013171907.1 PREDICTED: TATA element modulatory factor [Papilio xuthus]	NA	K20286
Lda_g17213.t1	Sequence homology, NCBI's 'non-redundant'= XP_011863861.1 PREDICTED: uncharacterized protein LOC105559855 isoform X4 [Vollenhovia emeryi]	NA	K04975	Ldj_g11691.t1	Sequence homology, NCBI's 'non-redundant'= XP_013191785.1 PREDICTED: uncharacterized protein LOC106135922 [Amyelois transitella]	NA	NA
Lda_g11904.t1	Sequence homology, NCBI's 'non-redundant'= BAD86656.1 reverse transcriptase [Bombyx mori]	NA	NA	Ldj_g8614.t1	Sequence homology, NCBI's 'non-redundant'= XP_013867620.1 PREDICTED: RNA-directed DNA polymerase from mobile element jockey-like [Austrofundulus limnaeus]	NA	NA
Lda_g17563.t1	Sequence homology, NCBI's 'non-redundant'= XP_013178401.1 PREDICTED: uncharacterized protein LOC106125668 [Papilio xuthus]	NA	NA	Ldj_g17027.t1	Sequence homology, NCBI's 'non-redundant'= APL98304.1 putative DD41D transposase [Bactrocera tryoni]	NA	NA
Lda_g3568.t1	Sprot-uniprot homology= Protein FAM102B		NA	Ldj_g8221.t1	Sequence homology, NCBI's 'non-redundant'= XP_004928824.2 PREDICTED: uncharacterized protein LOC101745243 [Bombyx mori]	NA	NA
Lda_g19445.t1	Sequence homology, NCBI's 'non-redundant'= KOB67354.1 Uncharacterized protein OBRU01_20332 [Operophtera brumata]	NA	NA	Ldj_g27468.t1	Sequence homology, NCBI's 'non-redundant'= KOB67354.1 Uncharacterized protein OBRU01_20332 [Operophtera brumata]	NA	NA
Lda_g6446.t1	Sprot-uniprot homology= Sulfide:quinone oxidoreductase, mitochondrial {ECO:0000305}	GO:0005743, C:mitochondrial inner membrane'GO:0048038, F:quinone binding'GO:0070224, F:sulfide:quinone oxidoreductase activity'GO:0070813, P:hydrogen sulfide metabolic process'GO:0070221, P:sulfide oxidation, using sulfide:quinone oxidoreductase	K17218	Ldj_g16556.t1	Sprot-uniprot homology= Sulfide:quinone oxidoreductase, mitochondrial {ECO:0000305}	GO:0005743, C:mitochondrial inner membrane'GO:0048038, F:quinone binding'GO:0070224, F:sulfide:quinone oxidoreductase activity'GO:0070813, P:hydrogen sulfide metabolic process'GO:0070221, P:sulfide oxidation, using sulfide:quinone oxidoreductase	K17218
Lda_g5198.t1	Sequence homology, NCBI's 'non-redundant'= KOB65617.1 Uncharacterized protein OBRU01_22425 [Operophtera brumata]	NA	NA	Ldj_g5293.t1	Sequence homology, NCBI's 'non-redundant'= KOB65617.1 Uncharacterized protein OBRU01_22425 [Operophtera brumata]	NA	NA
Lda_g19597.t1	Sequence homology, NCBI's 'non-redundant'= KOB68173.1 Zinc finger DNA binding protein [Operophtera brumata]	NA	NA	Ldj_g104.t1	Sequence homology, NCBI's 'non-redundant'= KOB68173.1 Zinc finger DNA binding protein [Operophtera brumata]	NA	NA
Lda_g12435.t1	Sequence homology, NCBI's 'non-redundant'= AAP33177.1 peritrophin 1 [Mamestra configurata]	NA	NA	Ldj_g23604.t1	Sequence homology, NCBI's 'non-redundant'= AAP33177.1 peritrophin 1 [Mamestra configurata]	NA	NA
Lda_g16035.t1	Sequence homology, NCBI's 'non-redundant'= XP_013186060.1 PREDICTED: uncharacterized protein LOC106131494 [Amyelois transitella]	NA	NA	Ldj_g19891.t1	Sequence homology, NCBI's 'non-redundant'= XP_013186060.1 PREDICTED: uncharacterized protein LOC106131494 [Amyelois transitella]	NA	NA
Lda_g21202.t1	Sprot-uniprot homology= Dimethyladenosine transferase 1, mitochondrial	GO:0005737, C:cytoplasm'GO:0005739, C:mitochondrion'GO:0003677, F:DNA binding'GO:0003723, F:RNA binding'GO:0000179, F:rRNA (adenine-N6,N6-)-dimethyltransferase activity'GO:0006355, P:regulation of transcription, DNA-templated'GO:0006351, P:transcription, DNA-templated	K15266	Ldj_g12219.t1	Sprot-uniprot homology= Dimethyladenosine transferase 1, mitochondrial	GO:0005737, C:cytoplasm'GO:0005739, C:mitochondrion'GO:0003677, F:DNA binding'GO:0003723, F:RNA binding'GO:0000179, F:rRNA (adenine-N6,N6-)-dimethyltransferase activity'GO:0006355, P:regulation of transcription, DNA-templated'GO:0006351, P:transcription, DNA-templated	K15266
Lda_g10180.t1	Uncharacterized predicted gene	NA	NA	Ldj_g14362.t1	Uncharacterized predicted gene	NA	NA
Lda_g8868.t1	Sequence homology, NCBI's 'non-redundant'= KOB69043.1 Ecdysteroid 22-kinase [Operophtera brumata]	NA	NA	Ldj_g19937.t1	Sequence homology, NCBI's 'non-redundant'= KOB69043.1 Ecdysteroid 22-kinase [Operophtera brumata]	NA	NA
Lda_g16147.t1	Sprot-uniprot homology= Tigger transposable element-derived protein 4	GO:0005634, C:nucleus'GO:0003677, F:DNA binding	NA	Ldj_g21916.t1	Sprot-uniprot homology= Tigger transposable element-derived protein 4	GO:0005634, C:nucleus'GO:0003677, F:DNA binding	NA
Lda_g4553.t1	Sequence homology, NCBI's 'non-redundant'= XP_004927500.1 PREDICTED: survival motor neuron protein [Bombyx mori]	NA	K13129	Ldj_g4648.t1	Sequence homology, NCBI's 'non-redundant'= XP_004927500.1 PREDICTED: survival motor neuron protein [Bombyx mori]	NA	K13129
Lda_g6783.t1	Sequence homology, NCBI's 'non-redundant'= XP_004925455.2 PREDICTED: probable GPI-anchored adhesin-like protein PGA55 [Bombyx mori]	NA	NA	Ldj_g17720.t1	Sequence homology, NCBI's 'non-redundant'= XP_004925455.2 PREDICTED: probable GPI-anchored adhesin-like protein PGA55 [Bombyx mori]	NA	NA
Lda_g12948.t1	Sequence homology, NCBI's 'non-redundant'= XP_013196965.1 PREDICTED: zinc finger protein 608-like isoform X1 [Amyelois transitella]	NA	NA	Ldj_g9441.t1	Sequence homology, NCBI's 'non-redundant'= XP_013196965.1 PREDICTED: zinc finger protein 608-like isoform X1 [Amyelois transitella]	NA	NA
Lda_g5960.t1	Sequence homology, NCBI's 'non-redundant'= XP_013176164.1 PREDICTED: FERM domain-containing protein 3 isoform X3 [Papilio xuthus]	NA	NA	Ldj_g19325.t1	Sequence homology, NCBI's 'non-redundant'= XP_014368732.1 PREDICTED: FERM domain-containing protein 5 [Papilio machaon]	NA	NA
Lda_g13535.t1	Sprot-uniprot homology= Cytochrome P450 9e2	GO:0005789, C:endoplasmic reticulum membrane'GO:0031090, C:organelle membrane'GO:0020037, F:heme binding'GO:0005506, F:iron ion binding'GO:0004497, F:monooxygenase activity'GO:0016705, F:oxidoreductase activity, acting on paired donors, with incorporation or reduction of molecular oxygen	K15003	Ldj_g14108.t1	Sprot-uniprot homology= Cytochrome P450 9e2	GO:0005789, C:endoplasmic reticulum membrane'GO:0031090, C:organelle membrane'GO:0020037, F:heme binding'GO:0005506, F:iron ion binding'GO:0004497, F:monooxygenase activity'GO:0016705, F:oxidoreductase activity, acting on paired donors, with incorporation or reduction of molecular oxygen	K15003
Lda_g12265.t1	Sprot-uniprot homology= Arylsulfatase B	GO:0009986, C:cell surface'GO:0005764, C:lysosome'GO:0046872, F:metal ion binding'GO:0003943, F:N-acetylgalactosamine-4-sulfatase activity'GO:0061580, P:colon epithelial cell migration'GO:0008152, P:metabolic process'GO:0010976, P:positive regulation of neuron projection development'GO:0010632, P:regulation of epithelial cell migration	NA	Ldj_g15317.t1	Sequence homology, NCBI's 'non-redundant'= XP_018785889.1 PREDICTED: uncharacterized protein LOC108967094 [Bactrocera latifrons]	NA	NA
Lda_g4781.t1	Sequence homology, NCBI's 'non-redundant'= XP_013194521.1 PREDICTED: muscarinic acetylcholine receptor gar-3-like [Amyelois transitella]	NA	NA	Ldj_g18966.t1	Sequence homology, NCBI's 'non-redundant'= XP_013194521.1 PREDICTED: muscarinic acetylcholine receptor gar-3-like [Amyelois transitella]	NA	NA
Lda_g7069.t1	Sequence homology, NCBI's 'non-redundant'= XP_011550435.1 PREDICTED: arylsulfatase B-like [Plutella xylostella]	NA	NA	Ldj_g20036.t1	Sprot-uniprot homology= Arylsulfatase B	GO:0009986, C:cell surface'GO:0070062, C:extracellular exosome'GO:0005794, C:Golgi apparatus'GO:0005764, C:lysosome'GO:0005739, C:mitochondrion'GO:0005791, C:rough endoplasmic reticulum'GO:0004065, F:arylsulfatase activity'GO:0046872, F:metal ion binding'GO:0003943, F:N-acetylgalactosamine-4-sulfatase activity'GO:0008484, F:sulfuric ester hydrolase activity'GO:0006914, P:autophagy'GO:0007417, P:c…	NA
Lda_g6276.t1	Sequence homology, NCBI's 'non-redundant'= XP_001637992.1 predicted protein [Nematostella vectensis] EDO45929.1 predicted protein [Nematostella vectensis]	NA	NA	Ldj_g7187.t1	Sequence homology, NCBI's 'non-redundant'= XP_009049557.1 hypothetical protein LOTGIDRAFT_238721 [Lottia gigantea] ESO99769.1 hypothetical protein LOTGIDRAFT_238721 [Lottia gigantea]	NA	NA
Lda_g7970.t1	Sprot-uniprot homology= Prohormone-3	GO:0016021, C:integral component of membrane	NA	Ldj_g16230.t1	Sprot-uniprot homology= Prohormone-3	GO:0016021, C:integral component of membrane	NA
Lda_g8840.t1	Sprot-uniprot homology= MIT domain-containing protein 1	GO:0070062, C:extracellular exosome'GO:0019898, C:extrinsic component of membrane'GO:0043231, C:intracellular membrane-bounded organelle'GO:0031902, C:late endosome membrane'GO:0030496, C:midbody'GO:0035091, F:phosphatidylinositol binding'GO:0019904, F:protein domain specific binding'GO:0042803, F:protein homodimerization activity'GO:0000920, P:cell separation after cytokinesis'GO:0000281, P:mito…	NA	Ldj_g18427.t1	Sprot-uniprot homology= MIT domain-containing protein 1	GO:0070062, C:extracellular exosome'GO:0019898, C:extrinsic component of membrane'GO:0043231, C:intracellular membrane-bounded organelle'GO:0031902, C:late endosome membrane'GO:0030496, C:midbody'GO:0035091, F:phosphatidylinositol binding'GO:0019904, F:protein domain specific binding'GO:0042803, F:protein homodimerization activity'GO:0000920, P:cell separation after cytokinesis'GO:0000281, P:mito…	NA
Lda_g9141.t1	Sequence homology, NCBI's 'non-redundant'= ANC68522.1 juvenile hormone binding protein brP-2095 precursor [Helicoverpa armigera]	NA	NA	Ldj_g21165.t1	Sequence homology, NCBI's 'non-redundant'= ANC68522.1 juvenile hormone binding protein brP-2095 precursor [Helicoverpa armigera]	NA	NA
Lda_g2721.t1	Sequence homology, NCBI's 'non-redundant'= NP_001298469.1 uncharacterized LOC106099815 precursor [Papilio polytes] XP_014362772.1 PREDICTED: uncharacterized protein LOC106714284 isoform X1 [Papilio machaon] XP_014362773.1 PREDICTED: uncharacterized protein LOC106714284 isoform X2 [Papilio machaon] BAM18925.1 C-type lectin 27kD [Papilio polytes]	NA	NA	Ldj_g17007.t1	Sequence homology, NCBI's 'non-redundant'= NP_001040251.1 C-type lectin 5 precursor [Bombyx mori] ABD36312.1 lectin 4 C-type lectin [Bombyx mori]	NA	NA
Lda_g18516.t1	Sequence homology, NCBI's 'non-redundant'= KPI96334.1 hypothetical protein RR46_12364 [Papilio xuthus]	NA	NA	Ldj_g12671.t1	Sequence homology, NCBI's 'non-redundant'= KPI96334.1 hypothetical protein RR46_12364 [Papilio xuthus]	NA	NA
Lda_g9261.t1	Sprot-uniprot homology= Protein SEC13 homolog {ECO:0000305}	GO:0005829, C:cytosol'GO:0005783, C:endoplasmic reticulum'GO:0005789, C:endoplasmic reticulum membrane'GO:0012507, C:ER to Golgi transport vesicle membrane'GO:0070062, C:extracellular exosome'GO:0061700, C:GATOR2 complex'GO:0043231, C:intracellular membrane-bounded organelle'GO:0000776, C:kinetochore'GO:0005765, C:lysosomal membrane'GO:0005635, C:nuclear envelope'GO:0031080, C:nuclear pore outer …	K14004	Ldj_g14372.t1	Sprot-uniprot homology= Protein SEC13 homolog {ECO:0000305}	GO:0005829, C:cytosol'GO:0005783, C:endoplasmic reticulum'GO:0005789, C:endoplasmic reticulum membrane'GO:0012507, C:ER to Golgi transport vesicle membrane'GO:0070062, C:extracellular exosome'GO:0061700, C:GATOR2 complex'GO:0043231, C:intracellular membrane-bounded organelle'GO:0000776, C:kinetochore'GO:0005765, C:lysosomal membrane'GO:0005635, C:nuclear envelope'GO:0031080, C:nuclear pore outer …	K14004
Lda_g10263.t1	Sequence homology, NCBI's 'non-redundant'= XP_013183453.1 PREDICTED: ribosomal RNA processing protein 36 homolog [Amyelois transitella]	NA	K14795	Ldj_g16359.t1	Sprot-uniprot homology= Ribosomal RNA processing protein 36 homolog	GO:0030686, C:90S preribosome'GO:0005730, C:nucleolus'GO:0000469, P:cleavage involved in rRNA processing'GO:0000462, P:maturation of SSU-rRNA from tricistronic rRNA transcript (SSU-rRNA, 5.8S rRNA, LSU-rRNA)	K14795
Lda_g11312.t1	Sequence homology, NCBI's 'non-redundant'= XP_012544596.1 PREDICTED: dual specificity testis-specific protein kinase 1-like [Bombyx mori]	NA	NA	Ldj_g16049.t1	Sequence homology, NCBI's 'non-redundant'= XP_012544596.1 PREDICTED: dual specificity testis-specific protein kinase 1-like [Bombyx mori]	NA	NA
Lda_g13492.t1	Sequence homology, NCBI's 'non-redundant'= XP_013147968.1 PREDICTED: uncharacterized protein LOC106110629 [Papilio polytes]	NA	NA	Ldj_g11681.t1	Sequence homology, NCBI's 'non-redundant'= NP_001269148.1 putative proline-rich receptor-like protein kinase PERK11-like [Bombyx mori] AGS17916.1 farnesoic acid O-methyltransferase [Bombyx mori]	NA	NA
Lda_g17082.t1	Sprot-uniprot homology= STAM-binding protein-like A	GO:0046872, F:metal ion binding'GO:0008237, F:metallopeptidase activity	K11866	Ldj_g23215.t1	Sequence homology, NCBI's 'non-redundant'= XP_004931143.1 PREDICTED: STAM-binding protein-like A [Bombyx mori]	NA	NA
Lda_g1649.t1	Sprot-uniprot homology= WD repeat-containing protein 35	GO:0005930, C:axoneme'GO:0005813, C:centrosome'GO:0036064, C:ciliary basal body'GO:0005929, C:cilium'GO:0005737, C:cytoplasm'GO:0030991, C:intraciliary transport particle A'GO:0035091, F:phosphatidylinositol binding'GO:0071333, P:cellular response to glucose stimulus'GO:1905705, P:cellular response to paclitaxel'GO:0071356, P:cellular response to tumor necrosis factor'GO:0060271, P:cilium assembl…	K19674	Ldj_g25324.t1	Sprot-uniprot homology= WD repeat-containing protein 35	GO:0005930, C:axoneme'GO:0005813, C:centrosome'GO:0036064, C:ciliary basal body'GO:0005929, C:cilium'GO:0005737, C:cytoplasm'GO:0030991, C:intraciliary transport particle A'GO:0035091, F:phosphatidylinositol binding'GO:0071333, P:cellular response to glucose stimulus'GO:1905705, P:cellular response to paclitaxel'GO:0071356, P:cellular response to tumor necrosis factor'GO:0060271, P:cilium assembl…	K19674
Lda_g13568.t1	Sequence homology, NCBI's 'non-redundant'= XP_013184689.1 PREDICTED: serine/arginine repetitive matrix protein 5-like, partial [Amyelois transitella]	NA	NA	Ldj_g3159.t1	Sequence homology, NCBI's 'non-redundant'= XP_013184689.1 PREDICTED: serine/arginine repetitive matrix protein 5-like, partial [Amyelois transitella]	NA	NA
Lda_g6016.t1	Sprot-uniprot homology= Voltage-dependent calcium channel subunit alpha-2/delta-4	GO:0005891, C:voltage-gated calcium channel complex'GO:0046872, F:metal ion binding'GO:0005245, F:voltage-gated calcium channel activity'GO:0070588, P:calcium ion transmembrane transport'GO:0050908, P:detection of light stimulus involved in visual perception	K04861	Ldj_g6524.t1	Sprot-uniprot homology= Voltage-dependent calcium channel subunit alpha-2/delta-4	GO:0005891, C:voltage-gated calcium channel complex'GO:0046872, F:metal ion binding'GO:0005245, F:voltage-gated calcium channel activity'GO:0070588, P:calcium ion transmembrane transport'GO:0050908, P:detection of light stimulus involved in visual perception	K04861
Lda_g17830.t1	Sequence homology, NCBI's 'non-redundant'= ANC90156.1 cytochrome P450 monooxygenase CYP4M [Mamestra brassicae]	NA	NA	Ldj_g3175.t1	Sprot-uniprot homology= Cytochrome P450 4d8	GO:0005789, C:endoplasmic reticulum membrane'GO:0031090, C:organelle membrane'GO:0020037, F:heme binding'GO:0005506, F:iron ion binding'GO:0004497, F:monooxygenase activity'GO:0016705, F:oxidoreductase activity, acting on paired donors, with incorporation or reduction of molecular oxygen	NA
Lda_g19357.t1	Sequence homology, NCBI's 'non-redundant'= JAT88950.1 hypothetical protein g.8482, partial [Pectinophora gossypiella]	NA	NA	Ldj_g22052.t1	Sequence homology, NCBI's 'non-redundant'= JAT88950.1 hypothetical protein g.8482, partial [Pectinophora gossypiella]	NA	NA
Lda_g15800.t1	Sprot-uniprot homology= Armadillo repeat-containing protein 8		NA	Ldj_g26065.t1	Sprot-uniprot homology= Armadillo repeat-containing protein 8	GO:0005576, C:extracellular region'GO:0035580, C:specific granule lumen'GO:1904724, C:tertiary granule lumen'GO:0043312, P:neutrophil degranulation	NA
Lda_g6323.t1	Sequence homology, NCBI's 'non-redundant'= KPJ14900.1 Protein espinas [Papilio machaon]	NA	NA	Ldj_g22082.t1	Sequence homology, NCBI's 'non-redundant'= KPJ14900.1 Protein espinas [Papilio machaon]	NA	NA
Lda_g9543.t1	Sprot-uniprot homology= Serine hydroxymethyltransferase, cytosolic	GO:0005829, C:cytosol'GO:0004372, F:glycine hydroxymethyltransferase activity'GO:0030170, F:pyridoxal phosphate binding'GO:0006544, P:glycine metabolic process'GO:0006563, P:L-serine metabolic process'GO:0051289, P:protein homotetramerization'GO:0035999, P:tetrahydrofolate interconversion'GO:0046653, P:tetrahydrofolate metabolic process	K00600	Ldj_g8647.t1	Sprot-uniprot homology= Serine hydroxymethyltransferase, cytosolic	GO:0005829, C:cytosol'GO:0004372, F:glycine hydroxymethyltransferase activity'GO:0030170, F:pyridoxal phosphate binding'GO:0006544, P:glycine metabolic process'GO:0006563, P:L-serine metabolic process'GO:0051289, P:protein homotetramerization'GO:0035999, P:tetrahydrofolate interconversion'GO:0046653, P:tetrahydrofolate metabolic process	K00600
Lda_g20320.t1	Sprot-uniprot homology= Glutamine synthetase 1, mitochondrial	GO:0005811, C:lipid particle'GO:0005739, C:mitochondrion'GO:0005524, F:ATP binding'GO:0004356, F:glutamate-ammonia ligase activity'GO:0006542, P:glutamine biosynthetic process'GO:0006541, P:glutamine metabolic process'GO:0007005, P:mitochondrion organization'GO:0006909, P:phagocytosis	K01915	Ldj_g24802.t1	Sprot-uniprot homology= Glutamine synthetase 1, mitochondrial	GO:0005811, C:lipid particle'GO:0005739, C:mitochondrion'GO:0005524, F:ATP binding'GO:0004356, F:glutamate-ammonia ligase activity'GO:0006542, P:glutamine biosynthetic process'GO:0006541, P:glutamine metabolic process'GO:0007005, P:mitochondrion organization'GO:0006909, P:phagocytosis	K01915
Lda_g1407.t1	Uncharacterized predicted gene	NA	NA	Ldj_g22473.t1	Uncharacterized predicted gene	NA	NA
Lda_g14100.t1	Sequence homology, NCBI's 'non-redundant'= KOB65211.1 Uncharacterized protein OBRU01_23054 [Operophtera brumata]	NA	NA	Ldj_g4401.t1	Sequence homology, NCBI's 'non-redundant'= XP_013184191.1 PREDICTED: serine protease gd-like [Amyelois transitella]	NA	NA
Lda_g5280.t1	Sequence homology, NCBI's 'non-redundant'= XP_013173369.1 PREDICTED: nucleolar protein 16 [Papilio xuthus]	NA	NA	Ldj_g20858.t1	Sequence homology, NCBI's 'non-redundant'= XP_013173369.1 PREDICTED: nucleolar protein 16 [Papilio xuthus]	NA	NA
Lda_g17005.t1	Sprot-uniprot homology= Ecdysteroid UDP-glucosyltransferase	GO:0016758, F:transferase activity, transferring hexosyl groups'GO:0008152, P:metabolic process	K00699	Ldj_g13002.t1	Sprot-uniprot homology= Ecdysteroid UDP-glucosyltransferase	GO:0016758, F:transferase activity, transferring hexosyl groups'GO:0008152, P:metabolic process	K00699
Lda_g11179.t1	Sequence homology, NCBI's 'non-redundant'= JAT89790.1 hypothetical protein g.5883, partial [Pectinophora gossypiella]	NA	NA	Ldj_g11368.t1	Sequence homology, NCBI's 'non-redundant'= XP_013146338.1 PREDICTED: uncharacterized protein LOC106109400 [Papilio polytes]	NA	NA
Lda_g5270.t1	Uncharacterized predicted gene	NA	NA	Ldj_g26162.t1	Uncharacterized predicted gene	NA	NA
Lda_g19527.t1	Sequence homology, NCBI's 'non-redundant'= XP_004924377.1 PREDICTED: uncharacterized protein LOC101745859 [Bombyx mori]	NA	NA	Ldj_g5246.t1	Sequence homology, NCBI's 'non-redundant'= XP_013186709.1 PREDICTED: uncharacterized protein C17orf104 homolog [Amyelois transitella]	NA	NA
Lda_g11745.t1	Sprot-uniprot homology= DNA damage-binding protein 1	GO:0080008, C:Cul4-RING E3 ubiquitin ligase complex'GO:0031464, C:Cul4A-RING E3 ubiquitin ligase complex'GO:0031465, C:Cul4B-RING E3 ubiquitin ligase complex'GO:0005737, C:cytoplasm'GO:0005634, C:nucleus'GO:0003677, F:DNA binding'GO:0006281, P:DNA repair'GO:0043161, P:proteasome-mediated ubiquitin-dependent protein catabolic process'GO:0016567, P:protein ubiquitination	K10610	Ldj_g13959.t1	Sprot-uniprot homology= DNA damage-binding protein 1	GO:0080008, C:Cul4-RING E3 ubiquitin ligase complex'GO:0031464, C:Cul4A-RING E3 ubiquitin ligase complex'GO:0031465, C:Cul4B-RING E3 ubiquitin ligase complex'GO:0031461, C:cullin-RING ubiquitin ligase complex'GO:0005737, C:cytoplasm'GO:0070062, C:extracellular exosome'GO:0005615, C:extracellular space'GO:0000784, C:nuclear chromosome, telomeric region'GO:0005654, C:nucleoplasm'GO:0005634, C:nucle…	K10610
Lda_g7626.t1	Uncharacterized predicted gene	NA	NA	Ldj_g22624.t1	Uncharacterized predicted gene	NA	NA
Lda_g8196.t1	Sequence homology, NCBI's 'non-redundant'= KPI93548.1 Pre-mRNA 3'-end-processing factor FIP1 [Papilio xuthus]	NA	K14405	Ldj_g27382.t1	Sequence homology, NCBI's 'non-redundant'= EHJ65956.1 hypothetical protein KGM_08054 [Danaus plexippus]	NA	K14405
Lda_g16773.t1	Sprot-uniprot homology= Protocadherin-like wing polarity protein stan	GO:0005911, C:cell-cell junction'GO:0016021, C:integral component of membrane'GO:0005887, C:integral component of plasma membrane'GO:0005509, F:calcium ion binding'GO:0050839, F:cell adhesion molecule binding'GO:0004930, F:G-protein coupled receptor activity'GO:0004872, F:receptor activity'GO:0005057, F:signal transducer activity, downstream of receptor'GO:0004888, F:transmembrane signaling recep…	K04600	Ldj_g17047.t1	Sprot-uniprot homology= Protocadherin-like wing polarity protein stan	GO:0005911, C:cell-cell junction'GO:0016021, C:integral component of membrane'GO:0005887, C:integral component of plasma membrane'GO:0005509, F:calcium ion binding'GO:0050839, F:cell adhesion molecule binding'GO:0004930, F:G-protein coupled receptor activity'GO:0004872, F:receptor activity'GO:0005057, F:signal transducer activity, downstream of receptor'GO:0004888, F:transmembrane signaling recep…	K04600
Lda_g17404.t1	Sequence homology, NCBI's 'non-redundant'= XP_013195887.1 PREDICTED: rotatin-like [Amyelois transitella]	NA	NA	Ldj_g13970.t1	Sprot-uniprot homology= Cytochrome P450 6a2	GO:0005789, C:endoplasmic reticulum membrane'GO:0031090, C:organelle membrane'GO:0020037, F:heme binding'GO:0005506, F:iron ion binding'GO:0004497, F:monooxygenase activity'GO:0016491, F:oxidoreductase activity'GO:0016705, F:oxidoreductase activity, acting on paired donors, with incorporation or reduction of molecular oxygen'GO:0031000, P:response to caffeine'GO:0046680, P:response to DDT	K14999
Lda_g17449.t1	Sprot-uniprot homology= Pre-mRNA cleavage complex 2 protein Pcf11	GO:0005737, C:cytoplasm'GO:0005739, C:mitochondrion'GO:0005849, C:mRNA cleavage factor complex'GO:0005654, C:nucleoplasm'GO:0003729, F:mRNA binding'GO:0000993, F:RNA polymerase II core binding'GO:0031124, P:mRNA 3'-end processing'GO:0006379, P:mRNA cleavage'GO:0006378, P:mRNA polyadenylation'GO:0000398, P:mRNA splicing, via spliceosome'GO:0006369, P:termination of RNA polymerase II transcription	K14400	Ldj_g14691.t1	Sprot-uniprot homology= Pre-mRNA cleavage complex 2 protein Pcf11	GO:0005737, C:cytoplasm'GO:0005739, C:mitochondrion'GO:0005849, C:mRNA cleavage factor complex'GO:0005654, C:nucleoplasm'GO:0003729, F:mRNA binding'GO:0000993, F:RNA polymerase II core binding'GO:0031124, P:mRNA 3'-end processing'GO:0006379, P:mRNA cleavage'GO:0006378, P:mRNA polyadenylation'GO:0000398, P:mRNA splicing, via spliceosome'GO:0006369, P:termination of RNA polymerase II transcription	K14400
Lda_g10354.t1	Sprot-uniprot homology= Phenoloxidase subunit 2	GO:0005576, C:extracellular region'GO:0046872, F:metal ion binding'GO:0004503, F:monophenol monooxygenase activity'GO:0006952, P:defense response'GO:0006583, P:melanin biosynthetic process from tyrosine	NA	Ldj_g19065.t1	Sprot-uniprot homology= Phenoloxidase subunit 2	GO:0005576, C:extracellular region'GO:0046872, F:metal ion binding'GO:0004503, F:monophenol monooxygenase activity'GO:0006952, P:defense response'GO:0006583, P:melanin biosynthetic process from tyrosine	NA
Lda_g8313.t1	Sprot-uniprot homology= 40S ribosomal protein S17	GO:0005840, C:ribosome'GO:0003735, F:structural constituent of ribosome'GO:0006412, P:translation	K02962	Ldj_g16749.t1	Sprot-uniprot homology= 40S ribosomal protein S17	GO:0005840, C:ribosome'GO:0003735, F:structural constituent of ribosome'GO:0006412, P:translation	K02962
Lda_g3996.t1	Sequence homology, NCBI's 'non-redundant'= KPJ10703.1 Down syndrome cell adhesion molecule-like protein CG42256 [Papilio machaon]	NA	NA	Ldj_g3285.t1	Sequence homology, NCBI's 'non-redundant'= XP_011563954.1 PREDICTED: Down syndrome cell adhesion molecule-like protein Dscam2 [Plutella xylostella]	NA	NA
Lda_g1660.t1	Sequence homology, NCBI's 'non-redundant'= XP_013178210.1 PREDICTED: putative uncharacterized protein DDB_G0271606 [Papilio xuthus]	NA	NA	Ldj_g4554.t1	Sequence homology, NCBI's 'non-redundant'= XP_013178210.1 PREDICTED: putative uncharacterized protein DDB_G0271606 [Papilio xuthus]	NA	NA
Lda_g16336.t1	Sprot-uniprot homology= Pancreatic triacylglycerol lipase	GO:0005576, C:extracellular region'GO:0046872, F:metal ion binding'GO:0004806, F:triglyceride lipase activity'GO:0030299, P:intestinal cholesterol absorption'GO:0016042, P:lipid catabolic process'GO:0061365, P:positive regulation of triglyceride lipase activity	NA	Ldj_g8863.t1	Sprot-uniprot homology= Pancreatic triacylglycerol lipase	GO:0005576, C:extracellular region'GO:0046872, F:metal ion binding'GO:0004806, F:triglyceride lipase activity'GO:0030299, P:intestinal cholesterol absorption'GO:0016042, P:lipid catabolic process'GO:0061365, P:positive regulation of triglyceride lipase activity	NA
Lda_g3768.t1	Sequence homology, NCBI's 'non-redundant'= XP_013198044.1 PREDICTED: unconventional myosin-XV [Amyelois transitella]	NA	NA	Ldj_g940.t1	Sprot-uniprot homology= Unconventional myosin-XV	GO:0005737, C:cytoplasm'GO:0070062, C:extracellular exosome'GO:0016459, C:myosin complex'GO:0032420, C:stereocilium'GO:0003779, F:actin binding'GO:0005524, F:ATP binding'GO:0005516, F:calmodulin binding'GO:0003774, F:motor activity'GO:0042472, P:inner ear morphogenesis'GO:0007626, P:locomotory behavior'GO:0007605, P:sensory perception of sound	K10361
Lda_g21064.t1	Sprot-uniprot homology= Tetratricopeptide repeat protein 17	GO:0015629, C:actin cytoskeleton'GO:0005737, C:cytoplasm'GO:0005829, C:cytosol'GO:0005886, C:plasma membrane'GO:0030041, P:actin filament polymerization'GO:0044782, P:cilium organization	NA	Ldj_g2925.t1	Sprot-uniprot homology= Tetratricopeptide repeat protein 17	GO:0015629, C:actin cytoskeleton'GO:0005737, C:cytoplasm'GO:0005886, C:plasma membrane'GO:0030041, P:actin filament polymerization'GO:0044782, P:cilium organization	NA
Lda_g16164.t1	Sequence homology, NCBI's 'non-redundant'= KOB51833.1 Zinc finger DNA binding protein [Operophtera brumata] KOB71066.1 Zinc finger DNA binding protein [Operophtera brumata]	NA	NA	Ldj_g7603.t1	Sequence homology, NCBI's 'non-redundant'= KOB51833.1 Zinc finger DNA binding protein [Operophtera brumata] KOB71066.1 Zinc finger DNA binding protein [Operophtera brumata]	NA	NA
Lda_g19525.t1	Sprot-uniprot homology= WD repeat-containing protein 48 homolog		K15361	Ldj_g14035.t1	Sprot-uniprot homology= WD repeat-containing protein 48 homolog		K15361
Lda_g18921.t1	Sprot-uniprot homology= Probable malonyl-CoA-acyl carrier protein transacylase, mitochondrial	GO:0005739, C:mitochondrion'GO:0004314, F:[acyl-carrier-protein] S-malonyltransferase activity'GO:0016740, F:transferase activity'GO:0006633, P:fatty acid biosynthetic process'GO:0008152, P:metabolic process	K00645	Ldj_g11228.t1	Sprot-uniprot homology= Probable malonyl-CoA-acyl carrier protein transacylase, mitochondrial	GO:0005739, C:mitochondrion'GO:0004314, F:[acyl-carrier-protein] S-malonyltransferase activity'GO:0016740, F:transferase activity'GO:0006633, P:fatty acid biosynthetic process'GO:0008152, P:metabolic process	K00645
Lda_g6869.t1	Uncharacterized predicted gene	NA	NA	Ldj_g25846.t1	Sprot-uniprot homology= Probable maleylacetoacetate isomerase 1	GO:0005737, C:cytoplasm'GO:0004364, F:glutathione transferase activity'GO:0016034, F:maleylacetoacetate isomerase activity'GO:0006749, P:glutathione metabolic process'GO:0006559, P:L-phenylalanine catabolic process'GO:0006572, P:tyrosine catabolic process	K01800
Lda_g11829.t1	Uncharacterized predicted gene	NA	NA	Ldj_g16983.t1	Uncharacterized predicted gene	NA	NA
Lda_g13822.t1	Sprot-uniprot homology= Protein pigeon		NA	Ldj_g12167.t1	Sprot-uniprot homology= Protein pigeon		NA
Lda_g14565.t1	Sequence homology, NCBI's 'non-redundant'= AGK45316.1 12 kDa FK506-binding protein B [Antheraea pernyi]	NA	K09568	Ldj_g21441.t1	Sprot-uniprot homology= 12 kDa FK506-binding protein	GO:0005737, C:cytoplasm'GO:0005886, C:plasma membrane'GO:0005528, F:FK506 binding'GO:0003755, F:peptidyl-prolyl cis-trans isomerase activity'GO:0006974, P:cellular response to DNA damage stimulus'GO:0061077, P:chaperone-mediated protein folding	K09568
Lda_g13940.t1	Uncharacterized predicted gene	NA	NA	Ldj_g7529.t1	Uncharacterized predicted gene	NA	NA
Lda_g20475.t1	Sprot-uniprot homology= D-erythronate dehydrogenase {ECO:0000303|PubMed:27402745}	GO:0050662, F:coenzyme binding'GO:0016491, F:oxidoreductase activity'GO:0005975, P:carbohydrate metabolic process	NA	Ldj_g22351.t1	Sprot-uniprot homology= D-erythronate dehydrogenase {ECO:0000303|PubMed:27402745}	GO:0050662, F:coenzyme binding'GO:0016491, F:oxidoreductase activity'GO:0005975, P:carbohydrate metabolic process	NA
Lda_g2401.t1	Sprot-uniprot homology= Retinoblastoma-binding protein 5 homolog {ECO:0000250|UniProtKB:Q15291}	GO:0044665, C:MLL1/2 complex'GO:0044666, C:MLL3/4 complex'GO:0048188, C:Set1C/COMPASS complex'GO:0051568, P:histone H3-K4 methylation'GO:0006355, P:regulation of transcription, DNA-templated'GO:0006351, P:transcription, DNA-templated	K14961	Ldj_g585.t1	Sprot-uniprot homology= Retinoblastoma-binding protein 5 homolog {ECO:0000250|UniProtKB:Q15291}	GO:0044665, C:MLL1/2 complex'GO:0044666, C:MLL3/4 complex'GO:0048188, C:Set1C/COMPASS complex'GO:0051568, P:histone H3-K4 methylation'GO:0006355, P:regulation of transcription, DNA-templated'GO:0006351, P:transcription, DNA-templated	K14961
Lda_g9955.t1	Sprot-uniprot homology= Required for meiotic nuclear division protein 1 homolog	GO:0005739, C:mitochondrion'GO:0070131, P:positive regulation of mitochondrial translation'GO:0006412, P:translation	NA	Ldj_g11438.t1	Sprot-uniprot homology= Required for meiotic nuclear division protein 1 homolog	GO:0005739, C:mitochondrion'GO:0070131, P:positive regulation of mitochondrial translation'GO:0006412, P:translation	NA
Lda_g7464.t1	Sequence homology, NCBI's 'non-redundant'= AII21999.1 alcohol dehydrogenase AD1 [Sesamia inferens]	NA	K00069	Ldj_g15838.t1	Sprot-uniprot homology= 15-hydroxyprostaglandin dehydrogenase [NAD(+)]	GO:0016323, C:basolateral plasma membrane'GO:0005829, C:cytosol'GO:0070062, C:extracellular exosome'GO:0005615, C:extracellular space'GO:0005654, C:nucleoplasm'GO:0016404, F:15-hydroxyprostaglandin dehydrogenase (NAD+) activity'GO:0003824, F:catalytic activity'GO:0051287, F:NAD binding'GO:0070403, F:NAD+ binding'GO:0004957, F:prostaglandin E receptor activity'GO:0042803, F:protein homodimerizatio…	K00069
Lda_g7038.t1	Sprot-uniprot homology= Intraflagellar transport protein 56 {ECO:0000250|UniProtKB:Q8BS45}	GO:0005929, C:cilium'GO:0030992, C:intraciliary transport particle B'GO:0042073, P:intraciliary transport'GO:0007224, P:smoothened signaling pathway	K19685	Ldj_g23911.t1	Sprot-uniprot homology= Intraflagellar transport protein 56 {ECO:0000250|UniProtKB:Q8BS45}	GO:0005929, C:cilium'GO:0030992, C:intraciliary transport particle B'GO:0042073, P:intraciliary transport'GO:0007224, P:smoothened signaling pathway	K19685
Lda_g7504.t1	Sprot-uniprot homology= Ribosomal RNA small subunit methyltransferase NEP1 {ECO:0000250|UniProtKB:Q92979}	GO:0005730, C:nucleolus'GO:0032040, C:small-subunit processome'GO:0070037, F:rRNA (pseudouridine) methyltransferase activity'GO:0019843, F:rRNA binding'GO:0009267, P:cellular response to starvation'GO:0042742, P:defense response to bacterium'GO:0000462, P:maturation of SSU-rRNA from tricistronic rRNA transcript (SSU-rRNA, 5.8S rRNA, LSU-rRNA)'GO:0022008, P:neurogenesis'GO:0040018, P:positive regu…	K14568	Ldj_g10922.t1	Sprot-uniprot homology= Ribosomal RNA small subunit methyltransferase NEP1 {ECO:0000250|UniProtKB:Q92979}	GO:0005730, C:nucleolus'GO:0032040, C:small-subunit processome'GO:0070037, F:rRNA (pseudouridine) methyltransferase activity'GO:0019843, F:rRNA binding'GO:0009267, P:cellular response to starvation'GO:0042742, P:defense response to bacterium'GO:0000462, P:maturation of SSU-rRNA from tricistronic rRNA transcript (SSU-rRNA, 5.8S rRNA, LSU-rRNA)'GO:0022008, P:neurogenesis'GO:0040018, P:positive regu…	K14568
Lda_g10482.t1	Sprot-uniprot homology= Transcriptional regulator ATRX homolog	GO:0005722, C:beta-heterochromatin'GO:0000775, C:chromosome, centromeric region'GO:0042585, C:germinal vesicle'GO:0000792, C:heterochromatin'GO:0005634, C:nucleus'GO:0005700, C:polytene chromosome'GO:0005524, F:ATP binding'GO:0016887, F:ATPase activity'GO:0003677, F:DNA binding'GO:0004386, F:helicase activity'GO:0007411, P:axon guidance'GO:0051276, P:chromosome organization'GO:0006281, P:DNA repa…	K10779	Ldj_g18705.t1	Sprot-uniprot homology= Transcriptional regulator ATRX homolog	GO:0005722, C:beta-heterochromatin'GO:0000775, C:chromosome, centromeric region'GO:0042585, C:germinal vesicle'GO:0000792, C:heterochromatin'GO:0005634, C:nucleus'GO:0005700, C:polytene chromosome'GO:0005524, F:ATP binding'GO:0016887, F:ATPase activity'GO:0003677, F:DNA binding'GO:0004386, F:helicase activity'GO:0007411, P:axon guidance'GO:0051276, P:chromosome organization'GO:0006281, P:DNA repa…	K10779
Lda_g6757.t1	Sprot-uniprot homology= TAR DNA-binding protein 43	GO:0005634, C:nucleus'GO:0003677, F:DNA binding'GO:0003723, F:RNA binding'GO:0006397, P:mRNA processing'GO:0006355, P:regulation of transcription, DNA-templated'GO:0008380, P:RNA splicing'GO:0006351, P:transcription, DNA-templated	NA	Ldj_g16048.t1	Sprot-uniprot homology= TAR DNA-binding protein 43	GO:0005634, C:nucleus'GO:0003677, F:DNA binding'GO:0003723, F:RNA binding'GO:0006397, P:mRNA processing'GO:0006355, P:regulation of transcription, DNA-templated'GO:0008380, P:RNA splicing'GO:0006351, P:transcription, DNA-templated	NA
Lda_g19857.t1	Sprot-uniprot homology= Acyl-CoA synthetase family member 2, mitochondrial	GO:0005739, C:mitochondrion'GO:0005524, F:ATP binding'GO:0016874, F:ligase activity'GO:0006631, P:fatty acid metabolic process	K00666	Ldj_g14502.t1	Sprot-uniprot homology= Acyl-CoA synthetase family member 2, mitochondrial	GO:0005739, C:mitochondrion'GO:0005524, F:ATP binding'GO:0016874, F:ligase activity'GO:0006631, P:fatty acid metabolic process	K00666
Lda_g925.t1	Sprot-uniprot homology= ATPase WRNIP1	GO:0016020, C:membrane'GO:0005634, C:nucleus'GO:0048471, C:perinuclear region of cytoplasm'GO:0005524, F:ATP binding'GO:0016887, F:ATPase activity'GO:0003677, F:DNA binding'GO:0042802, F:identical protein binding'GO:0046872, F:metal ion binding'GO:0006260, P:DNA replication'GO:0000731, P:DNA synthesis involved in DNA repair'GO:0030174, P:regulation of DNA-dependent DNA replication initiation	K07478	Ldj_g18907.t1	Sprot-uniprot homology= ATPase WRNIP1	GO:0016020, C:membrane'GO:0005634, C:nucleus'GO:0048471, C:perinuclear region of cytoplasm'GO:0005524, F:ATP binding'GO:0016887, F:ATPase activity'GO:0003677, F:DNA binding'GO:0042802, F:identical protein binding'GO:0046872, F:metal ion binding'GO:0006260, P:DNA replication'GO:0000731, P:DNA synthesis involved in DNA repair'GO:0030174, P:regulation of DNA-dependent DNA replication initiation	K07478
Lda_g19729.t1	Sprot-uniprot homology= Flap endonuclease 1 {ECO:0000255|HAMAP-Rule:MF_03140}	GO:0005739, C:mitochondrion'GO:0005730, C:nucleolus'GO:0005654, C:nucleoplasm'GO:0003677, F:DNA binding'GO:0004519, F:endonuclease activity'GO:0004527, F:exonuclease activity'GO:0046872, F:metal ion binding'GO:0006281, P:DNA repair'GO:0006260, P:DNA replication	K04799	Ldj_g22726.t1	Sprot-uniprot homology= Flap endonuclease 1 {ECO:0000255|HAMAP-Rule:MF_03140}	GO:0005739, C:mitochondrion'GO:0005730, C:nucleolus'GO:0005654, C:nucleoplasm'GO:0003677, F:DNA binding'GO:0004519, F:endonuclease activity'GO:0004527, F:exonuclease activity'GO:0046872, F:metal ion binding'GO:0006281, P:DNA repair'GO:0006260, P:DNA replication	K04799
Lda_g8718.t1	Sprot-uniprot homology= U3 small nucleolar RNA-associated protein 6 homolog	GO:0005730, C:nucleolus'GO:0005654, C:nucleoplasm'GO:0034388, C:Pwp2p-containing subcomplex of 90S preribosome'GO:0032040, C:small-subunit processome'GO:0030515, F:snoRNA binding'GO:0000462, P:maturation of SSU-rRNA from tricistronic rRNA transcript (SSU-rRNA, 5.8S rRNA, LSU-rRNA)'GO:0006364, P:rRNA processing	K14557	Ldj_g16727.t1	Sequence homology, NCBI's 'non-redundant'= XP_014362061.1 PREDICTED: U3 small nucleolar RNA-associated protein 6 homolog [Papilio machaon] KPJ12334.1 U3 small nucleolar RNA-associated protein 6-like [Papilio machaon]	NA	K14557
Lda_g8492.t1	Sprot-uniprot homology= Uncharacterized oxidoreductase TM_0325	GO:0016491, F:oxidoreductase activity	NA	Ldj_g16116.t1	Sequence homology, NCBI's 'non-redundant'= XP_013199830.1 PREDICTED: uncharacterized protein LOC106142573 [Amyelois transitella]	NA	NA
Lda_g2121.t1	Sprot-uniprot homology= Melanization protease 1 {ECO:0000303|PubMed:16861233}	GO:0004252, F:serine-type endopeptidase activity'GO:0035006, P:melanization defense response'GO:0006508, P:proteolysis'GO:0009620, P:response to fungus	NA	Ldj_g1749.t1	Sequence homology, NCBI's 'non-redundant'= XP_001625994.1 predicted protein [Nematostella vectensis] EDO33894.1 predicted protein, partial [Nematostella vectensis]	NA	NA
Lda_g17028.t1	Uncharacterized predicted gene	NA	NA	Ldj_g18004.t1	Uncharacterized predicted gene	NA	NA
Lda_g17354.t1	Sequence homology, NCBI's 'non-redundant'= KPI98629.1 Protein TIPIN-like [Papilio xuthus]	NA	K10904	Ldj_g12026.t1	Sequence homology, NCBI's 'non-redundant'= KPI98629.1 Protein TIPIN-like [Papilio xuthus]	NA	K10904
Lda_g6116.t1	Sprot-uniprot homology= Protein slit	GO:0031012, C:extracellular matrix'GO:0005576, C:extracellular region'GO:0005886, C:plasma membrane'GO:0005578, C:proteinaceous extracellular matrix'GO:0071666, C:Slit-Robo signaling complex'GO:0005509, F:calcium ion binding'GO:0008201, F:heparin binding'GO:0048495, F:Roundabout binding'GO:0007411, P:axon guidance'GO:0016199, P:axon midline choice point recognition'GO:0048813, P:dendrite morphoge…	K06839	Ldj_g13522.t1	Sprot-uniprot homology= Protein slit	GO:0031012, C:extracellular matrix'GO:0005576, C:extracellular region'GO:0005886, C:plasma membrane'GO:0005578, C:proteinaceous extracellular matrix'GO:0071666, C:Slit-Robo signaling complex'GO:0005509, F:calcium ion binding'GO:0008201, F:heparin binding'GO:0048495, F:Roundabout binding'GO:0007411, P:axon guidance'GO:0016199, P:axon midline choice point recognition'GO:0048813, P:dendrite morphoge…	K06839
Lda_g13906.t1	Sprot-uniprot homology= Frizzled-5	GO:0005923, C:bicellular tight junction'GO:0009986, C:cell surface'GO:0005794, C:Golgi apparatus'GO:0000139, C:Golgi membrane'GO:0016021, C:integral component of membrane'GO:0048471, C:perinuclear region of cytoplasm'GO:0005886, C:plasma membrane'GO:0004930, F:G-protein coupled receptor activity'GO:0019901, F:protein kinase binding'GO:0031625, F:ubiquitin protein ligase binding'GO:0042813, F:Wnt-…	K02375	Ldj_g21576.t1	Sprot-uniprot homology= Frizzled-8	GO:0016021, C:integral component of membrane'GO:0005886, C:plasma membrane'GO:0004930, F:G-protein coupled receptor activity'GO:0060070, P:canonical Wnt signaling pathway'GO:0007275, P:multicellular organism development'GO:0051091, P:positive regulation of sequence-specific DNA binding transcription factor activity	K02375
Lda_g3265.t1	Sprot-uniprot homology= Dual specificity protein phosphatase Mpk3 {ECO:0000250|UniProtKB:Q16828}	GO:0005737, C:cytoplasm'GO:0017017, F:MAP kinase tyrosine/serine/threonine phosphatase activity'GO:0016791, F:phosphatase activity'GO:0004725, F:protein tyrosine phosphatase activity'GO:0008138, F:protein tyrosine/serine/threonine phosphatase activity'GO:0007474, P:imaginal disc-derived wing vein specification'GO:0035160, P:maintenance of epithelial integrity, open tracheal system'GO:0002385, P:m…	K04459	Ldj_g20392.t1	Sprot-uniprot homology= Dual specificity protein phosphatase Mpk3 {ECO:0000250|UniProtKB:Q16828}	GO:0005737, C:cytoplasm'GO:0017017, F:MAP kinase tyrosine/serine/threonine phosphatase activity'GO:0016791, F:phosphatase activity'GO:0004725, F:protein tyrosine phosphatase activity'GO:0008138, F:protein tyrosine/serine/threonine phosphatase activity'GO:0007474, P:imaginal disc-derived wing vein specification'GO:0035160, P:maintenance of epithelial integrity, open tracheal system'GO:0002385, P:m…	K04459
Lda_g8247.t1	Sprot-uniprot homology= Eukaryotic peptide chain release factor subunit 1	GO:0005829, C:cytosol'GO:0016149, F:translation release factor activity, codon specific'GO:0008079, F:translation termination factor activity'GO:0048102, P:autophagic cell death'GO:0035071, P:salivary gland cell autophagic cell death'GO:0007224, P:smoothened signaling pathway'GO:0006415, P:translational termination	K03265	Ldj_g13208.t1	Sprot-uniprot homology= Eukaryotic peptide chain release factor subunit 1	GO:0005829, C:cytosol'GO:0016149, F:translation release factor activity, codon specific'GO:0008079, F:translation termination factor activity'GO:0048102, P:autophagic cell death'GO:0035071, P:salivary gland cell autophagic cell death'GO:0007224, P:smoothened signaling pathway'GO:0006415, P:translational termination	K03265
Lda_g5057.t1	Sequence homology, NCBI's 'non-redundant'= XP_012543804.1 PREDICTED: uncharacterized protein LOC101746654 isoform X1 [Bombyx mori]	NA	NA	Ldj_g15751.t1	Sequence homology, NCBI's 'non-redundant'= XP_012543804.1 PREDICTED: uncharacterized protein LOC101746654 isoform X1 [Bombyx mori]	NA	K21752
Lda_g9514.t1	Sprot-uniprot homology= Galectin-4	GO:0030246, F:carbohydrate binding	NA	Ldj_g9446.t1	Sprot-uniprot homology= Galectin-4	GO:0030246, F:carbohydrate binding	NA
Lda_g15299.t1	Sequence homology, NCBI's 'non-redundant'= KOB72223.1 Uncharacterized protein OBRU01_12907 [Operophtera brumata]	NA	NA	Ldj_g14943.t1	Sequence homology, NCBI's 'non-redundant'= KOB72223.1 Uncharacterized protein OBRU01_12907 [Operophtera brumata]	NA	NA
Lda_g1639.t1	Sprot-uniprot homology= Glutamate receptor ionotropic, kainate 2	GO:0030054, C:cell junction'GO:0005622, C:intracellular'GO:0008328, C:ionotropic glutamate receptor complex'GO:0032983, C:kainate selective glutamate receptor complex'GO:0016020, C:membrane'GO:0043025, C:neuronal cell body'GO:0014069, C:postsynaptic density'GO:0045211, C:postsynaptic membrane'GO:0042734, C:presynaptic membrane'GO:0045202, C:synapse'GO:0005234, F:extracellular-glutamate-gated ion …	K05313	Ldj_g18385.t1	Sprot-uniprot homology= Glutamate receptor ionotropic, kainate 2	GO:0030054, C:cell junction'GO:0005622, C:intracellular'GO:0008328, C:ionotropic glutamate receptor complex'GO:0032983, C:kainate selective glutamate receptor complex'GO:0016020, C:membrane'GO:0043025, C:neuronal cell body'GO:0014069, C:postsynaptic density'GO:0045211, C:postsynaptic membrane'GO:0042734, C:presynaptic membrane'GO:0045202, C:synapse'GO:0005234, F:extracellular-glutamate-gated ion …	K05313
Lda_g21373.t1	Sprot-uniprot homology= Pre-mRNA-splicing factor SYF1	GO:0071013, C:catalytic step 2 spliceosome'GO:0016020, C:membrane'GO:0005654, C:nucleoplasm'GO:0005634, C:nucleus'GO:0001824, P:blastocyst development'GO:0021987, P:cerebral cortex development'GO:0000398, P:mRNA splicing, via spliceosome'GO:0006351, P:transcription, DNA-templated'GO:0006283, P:transcription-coupled nucleotide-excision repair	K12867	Ldj_g14560.t1	Sprot-uniprot homology= Pre-mRNA-splicing factor SYF1	GO:0071013, C:catalytic step 2 spliceosome'GO:0016020, C:membrane'GO:0005654, C:nucleoplasm'GO:0005634, C:nucleus'GO:0001824, P:blastocyst development'GO:0021987, P:cerebral cortex development'GO:0000398, P:mRNA splicing, via spliceosome'GO:0006351, P:transcription, DNA-templated'GO:0006283, P:transcription-coupled nucleotide-excision repair	K12867
Lda_g13557.t1	Sprot-uniprot homology= Retrovirus-related Pol polyprotein from transposon TNT 1-94	GO:0004190, F:aspartic-type endopeptidase activity'GO:0004519, F:endonuclease activity'GO:0003676, F:nucleic acid binding'GO:0003964, F:RNA-directed DNA polymerase activity'GO:0008270, F:zinc ion binding'GO:0015074, P:DNA integration	NA	Ldj_g23985.t1	Sprot-uniprot homology= Copia protein	GO:0004190, F:aspartic-type endopeptidase activity'GO:0005524, F:ATP binding'GO:0003676, F:nucleic acid binding'GO:0008270, F:zinc ion binding'GO:0015074, P:DNA integration	NA
Lda_g14326.t1	Sprot-uniprot homology= Glutamate--cysteine ligase	GO:0017109, C:glutamate-cysteine ligase complex'GO:0005634, C:nucleus'GO:0048471, C:perinuclear region of cytoplasm'GO:0005524, F:ATP binding'GO:0004357, F:glutamate-cysteine ligase activity'GO:0007409, P:axonogenesis'GO:0006974, P:cellular response to DNA damage stimulus'GO:0006750, P:glutathione biosynthetic process'GO:0006749, P:glutathione metabolic process'GO:0007476, P:imaginal disc-derived…	K11204	Ldj_g2249.t1	Sprot-uniprot homology= Glutamate--cysteine ligase catalytic subunit	GO:0005829, C:cytosol'GO:0017109, C:glutamate-cysteine ligase complex'GO:0043531, F:ADP binding'GO:0005524, F:ATP binding'GO:0050662, F:coenzyme binding'GO:0016595, F:glutamate binding'GO:0004357, F:glutamate-cysteine ligase activity'GO:0000287, F:magnesium ion binding'GO:0046982, F:protein heterodimerization activity'GO:0007568, P:aging'GO:0008637, P:apoptotic mitochondrial changes'GO:0045454, P…	K11204
Lda_g18846.t1	Sequence homology, NCBI's 'non-redundant'= XP_013194811.1 PREDICTED: uncharacterized protein LOC106138248 [Amyelois transitella]	NA	NA	Ldj_g13906.t1	Sequence homology, NCBI's 'non-redundant'= XP_011555848.1 PREDICTED: uncharacterized protein LOC105386897 [Plutella xylostella]	NA	NA
Lda_g21254.t1	Sequence homology, NCBI's 'non-redundant'= XP_012545125.1 PREDICTED: facilitated trehalose transporter Tret1-like [Bombyx mori]	NA	K08145	Ldj_g20841.t1	Sequence homology, NCBI's 'non-redundant'= XP_012545125.1 PREDICTED: facilitated trehalose transporter Tret1-like [Bombyx mori]	NA	K08145
Lda_g20919.t1	Uncharacterized predicted gene	NA	NA	Ldj_g13423.t1	Uncharacterized predicted gene	NA	NA
Lda_g4744.t1	Sequence homology, NCBI's 'non-redundant'= XP_013141316.1 PREDICTED: collagen alpha-1(III) chain-like isoform X3 [Papilio polytes]	NA	NA	Ldj_g25189.t1	Sequence homology, NCBI's 'non-redundant'= XP_013141320.1 PREDICTED: collagen alpha-1(III) chain-like isoform X6 [Papilio polytes]	NA	NA
Lda_g12394.t1	Sprot-uniprot homology= Extended synaptotagmin-2-B	GO:0031234, C:extrinsic component of cytoplasmic side of plasma membrane'GO:0016021, C:integral component of membrane'GO:0031227, C:intrinsic component of endoplasmic reticulum membrane'GO:0044232, C:organelle membrane contact site'GO:0005509, F:calcium ion binding'GO:0031210, F:phosphatidylcholine binding'GO:0008429, F:phosphatidylethanolamine binding'GO:0035091, F:phosphatidylinositol binding'G…	NA	Ldj_g10663.t1	Sprot-uniprot homology= Extended synaptotagmin-2	GO:0031234, C:extrinsic component of cytoplasmic side of plasma membrane'GO:0005887, C:integral component of plasma membrane'GO:0031227, C:intrinsic component of endoplasmic reticulum membrane'GO:0016020, C:membrane'GO:0044232, C:organelle membrane contact site'GO:0045296, F:cadherin binding'GO:0005509, F:calcium ion binding'GO:0005544, F:calcium-dependent phospholipid binding'GO:0042802, F:ident…	NA
Lda_g8596.t1	Sprot-uniprot homology= Tachykinin-like peptides receptor 86C	GO:0016021, C:integral component of membrane'GO:0005887, C:integral component of plasma membrane'GO:0008188, F:neuropeptide receptor activity'GO:0004995, F:tachykinin receptor activity'GO:0007186, P:G-protein coupled receptor signaling pathway'GO:0002121, P:inter-male aggressive behavior'GO:0007218, P:neuropeptide signaling pathway'GO:0007217, P:tachykinin receptor signaling pathway	NA	Ldj_g7440.t1	Sprot-uniprot homology= Tachykinin-like peptides receptor 86C	GO:0016021, C:integral component of membrane'GO:0005887, C:integral component of plasma membrane'GO:0008188, F:neuropeptide receptor activity'GO:0004995, F:tachykinin receptor activity'GO:0007186, P:G-protein coupled receptor signaling pathway'GO:0002121, P:inter-male aggressive behavior'GO:0007218, P:neuropeptide signaling pathway'GO:0007217, P:tachykinin receptor signaling pathway	K04225
Lda_g5668.t1	Sequence homology, NCBI's 'non-redundant'= XP_013195210.1 PREDICTED: uncharacterized protein LOC106138577 [Amyelois transitella]	NA	NA	Ldj_g2784.t1	Sequence homology, NCBI's 'non-redundant'= XP_013195210.1 PREDICTED: uncharacterized protein LOC106138577 [Amyelois transitella]	NA	NA
Lda_g8370.t1	Sequence homology, NCBI's 'non-redundant'= AKZ08595.1 chitin synthase B [Helicoverpa armigera]	NA	K00698	Ldj_g6091.t1	Sequence homology, NCBI's 'non-redundant'= AJF93428.1 chitin synthase 2 [Mamestra configurata]	NA	K00698
Lda_g18947.t1	Sequence homology, NCBI's 'non-redundant'= XP_011564104.1 PREDICTED: uncharacterized protein LOC105393965 isoform X2 [Plutella xylostella]	NA	NA	Ldj_g19764.t1	Sequence homology, NCBI's 'non-redundant'= XP_011564104.1 PREDICTED: uncharacterized protein LOC105393965 isoform X2 [Plutella xylostella]	NA	NA
Lda_g8788.t1	Sprot-uniprot homology= N-alpha-acetyltransferase 15, NatA auxiliary subunit	GO:0005737, C:cytoplasm'GO:0005829, C:cytosol'GO:0016020, C:membrane'GO:0031415, C:NatA complex'GO:0005634, C:nucleus'GO:0005667, C:transcription factor complex'GO:0043022, F:ribosome binding'GO:0003723, F:RNA binding'GO:0001525, P:angiogenesis'GO:0030154, P:cell differentiation'GO:0017196, P:N-terminal peptidyl-methionine acetylation'GO:0006474, P:N-terminal protein amino acid acetylation'GO:004…	K20792	Ldj_g610.t1	Sprot-uniprot homology= N-alpha-acetyltransferase 15, NatA auxiliary subunit	GO:0005737, C:cytoplasm'GO:0005829, C:cytosol'GO:0016020, C:membrane'GO:0031415, C:NatA complex'GO:0005634, C:nucleus'GO:0005667, C:transcription factor complex'GO:0043022, F:ribosome binding'GO:0003723, F:RNA binding'GO:0001525, P:angiogenesis'GO:0030154, P:cell differentiation'GO:0017196, P:N-terminal peptidyl-methionine acetylation'GO:0006474, P:N-terminal protein amino acid acetylation'GO:004…	K20792
Lda_g18240.t1	Sequence homology, NCBI's 'non-redundant'= XP_004926031.1 PREDICTED: cilia- and flagella-associated protein 45 isoform X1 [Bombyx mori]	NA	NA	Ldj_g14476.t1	Sequence homology, NCBI's 'non-redundant'= XP_004926031.1 PREDICTED: cilia- and flagella-associated protein 45 isoform X1 [Bombyx mori]	NA	NA
Lda_g11796.t1	Sprot-uniprot homology= NAD(P)H-hydrate epimerase {ECO:0000255|HAMAP-Rule:MF_03159}	GO:0005739, C:mitochondrion'GO:0046872, F:metal ion binding'GO:0052856, F:NADHX epimerase activity'GO:0052857, F:NADPHX epimerase activity'GO:0000166, F:nucleotide binding	K17759	Ldj_g8425.t1	Sprot-uniprot homology= NAD(P)H-hydrate epimerase {ECO:0000255|HAMAP-Rule:MF_03159}	GO:0005739, C:mitochondrion'GO:0046872, F:metal ion binding'GO:0052856, F:NADHX epimerase activity'GO:0052857, F:NADPHX epimerase activity'GO:0000166, F:nucleotide binding	K17759
Lda_g16334.t1	Sequence homology, NCBI's 'non-redundant'= ACD37364.1 pancreatic lipase 2 [Mamestra configurata]	NA	NA	Ldj_g4293.t1	Sequence homology, NCBI's 'non-redundant'= ACD37364.1 pancreatic lipase 2 [Mamestra configurata]	NA	NA
Lda_g6949.t1	Sequence homology, NCBI's 'non-redundant'= BAN82533.1 doublesex [Lymantria dispar]	NA	NA	Ldj_g16758.t1	Sequence homology, NCBI's 'non-redundant'= BAN82533.1 doublesex [Lymantria dispar]	NA	NA
Lda_g16697.t1	Sequence homology, NCBI's 'non-redundant'= JAT91041.1 hypothetical protein g.18956 [Pectinophora gossypiella]	NA	NA	Ldj_g26895.t1	Sprot-uniprot homology= Guanine nucleotide-binding protein subunit beta-like protein 1	GO:0005737, C:cytoplasm'GO:0009898, C:cytoplasmic side of plasma membrane'GO:0007186, P:G-protein coupled receptor signaling pathway'GO:0035556, P:intracellular signal transduction'GO:0035176, P:social behavior	NA
Lda_g5853.t1	Sprot-uniprot homology= Pancreatic triacylglycerol lipase	GO:0005576, C:extracellular region'GO:0046872, F:metal ion binding'GO:0004806, F:triglyceride lipase activity'GO:0016042, P:lipid catabolic process	NA	Ldj_g17818.t1	Sprot-uniprot homology= Pancreatic triacylglycerol lipase	GO:0005576, C:extracellular region'GO:0046872, F:metal ion binding'GO:0004806, F:triglyceride lipase activity'GO:0016042, P:lipid catabolic process	NA
Lda_g16844.t1	Sprot-uniprot homology= Ankyrin repeat domain-containing protein 50	GO:0005768, C:endosome'GO:0006886, P:intracellular protein transport'GO:1990126, P:retrograde transport, endosome to plasma membrane	K21440	Ldj_g27106.t1	Sequence homology, NCBI's 'non-redundant'= XP_013143378.1 PREDICTED: ankyrin repeat domain-containing protein 50 isoform X2 [Papilio polytes]	NA	K21440
Lda_g18549.t1	Sprot-uniprot homology= Venom carboxylesterase-6	GO:0005576, C:extracellular region'GO:0052689, F:carboxylic ester hydrolase activity	NA	Ldj_g14001.t1	Sprot-uniprot homology= Bile salt-activated lipase	GO:0005737, C:cytoplasm'GO:0070062, C:extracellular exosome'GO:0005576, C:extracellular region'GO:0005615, C:extracellular space'GO:0047372, F:acylglycerol lipase activity'GO:0052689, F:carboxylic ester hydrolase activity'GO:0003824, F:catalytic activity'GO:0008201, F:heparin binding'GO:0016787, F:hydrolase activity'GO:0004771, F:sterol esterase activity'GO:0004806, F:triglyceride lipase activity…	NA
Lda_g15945.t1	Sequence homology, NCBI's 'non-redundant'= XP_013198008.1 PREDICTED: doublesex- and mab-3-related transcription factor A2 [Amyelois transitella]	NA	NA	Ldj_g26069.t1	Sequence homology, NCBI's 'non-redundant'= XP_013198008.1 PREDICTED: doublesex- and mab-3-related transcription factor A2 [Amyelois transitella]	NA	K19491
Lda_g12605.t1	Sequence homology, NCBI's 'non-redundant'= XP_011561557.1 PREDICTED: uncharacterized protein LOC105391721 [Plutella xylostella]	NA	NA	Ldj_g12585.t1	Sequence homology, NCBI's 'non-redundant'= XP_011561557.1 PREDICTED: uncharacterized protein LOC105391721 [Plutella xylostella]	NA	NA
Lda_g12648.t1	Sprot-uniprot homology= NEDD8-activating enzyme E1 regulatory subunit	GO:0019781, F:NEDD8 activating enzyme activity'GO:0045116, P:protein neddylation	K04532	Ldj_g16253.t1	Sprot-uniprot homology= NEDD8-activating enzyme E1 regulatory subunit	GO:0019781, F:NEDD8 activating enzyme activity'GO:0045116, P:protein neddylation	K04532
Lda_g22148.t1	Sprot-uniprot homology= Retrovirus-related Pol polyprotein from transposon 297	GO:0004190, F:aspartic-type endopeptidase activity'GO:0004519, F:endonuclease activity'GO:0003676, F:nucleic acid binding'GO:0003964, F:RNA-directed DNA polymerase activity'GO:0015074, P:DNA integration	NA	Ldj_g1937.t1	Sequence homology, NCBI's 'non-redundant'= XP_014370475.1 PREDICTED: uncharacterized protein LOC106720343 [Papilio machaon]	NA	NA
Lda_g19471.t1	Sequence homology, NCBI's 'non-redundant'= XP_020723100.1 uncharacterized protein LOC110120029 isoform X1 [Bombus terrestris] XP_020723101.1 uncharacterized protein LOC110120029 isoform X1 [Bombus terrestris] XP_020723102.1 uncharacterized protein LOC110120029 isoform X1 [Bombus terrestris]	NA	NA	Ldj_g12244.t1	Sequence homology, NCBI's 'non-redundant'= XP_020723100.1 uncharacterized protein LOC110120029 isoform X1 [Bombus terrestris] XP_020723101.1 uncharacterized protein LOC110120029 isoform X1 [Bombus terrestris] XP_020723102.1 uncharacterized protein LOC110120029 isoform X1 [Bombus terrestris]	NA	NA
Lda_g20236.t1	Sprot-uniprot homology= Exosome complex component RRP45	GO:0005737, C:cytoplasm'GO:0000178, C:exosome (RNase complex)'GO:0000228, C:nuclear chromosome'GO:0005730, C:nucleolus'GO:0005654, C:nucleoplasm'GO:0003723, F:RNA binding'GO:0006364, P:rRNA processing	K03678	Ldj_g22388.t1	Sprot-uniprot homology= Exosome complex component RRP45	GO:0005737, C:cytoplasm'GO:0000178, C:exosome (RNase complex)'GO:0000228, C:nuclear chromosome'GO:0005730, C:nucleolus'GO:0005654, C:nucleoplasm'GO:0003723, F:RNA binding'GO:0006364, P:rRNA processing	K03678
Lda_g658.t1	Sequence homology, NCBI's 'non-redundant'= XP_013182414.1 PREDICTED: uncharacterized protein LOC106128530 [Papilio xuthus] XP_013182415.1 PREDICTED: uncharacterized protein LOC106128530 [Papilio xuthus]	NA	NA	Ldj_g20444.t1	Sequence homology, NCBI's 'non-redundant'= KPJ01761.1 Deoxynucleotidyltransferase terminal-interacting protein 1 [Papilio xuthus]	NA	NA
Lda_g8946.t1	Sequence homology, NCBI's 'non-redundant'= KPJ06651.1 Aquaporin [Papilio machaon]	NA	NA	Ldj_g13127.t1	Sequence homology, NCBI's 'non-redundant'= KPJ06651.1 Aquaporin [Papilio machaon]	NA	NA
Lda_g17300.t1	Uncharacterized predicted gene	NA	NA	Ldj_g2295.t1	Sequence homology, NCBI's 'non-redundant'= XP_004924338.1 PREDICTED: uncharacterized protein LOC101740361 [Bombyx mori]	NA	NA
Lda_g20064.t1	Sprot-uniprot homology= Mitochondrial-processing peptidase subunit beta	GO:0005759, C:mitochondrial matrix'GO:0005750, C:mitochondrial respiratory chain complex III'GO:0004222, F:metalloendopeptidase activity'GO:0008270, F:zinc ion binding'GO:0009060, P:aerobic respiration'GO:0006122, P:mitochondrial electron transport, ubiquinol to cytochrome c'GO:0016485, P:protein processing	K17732	Ldj_g22074.t1	Sprot-uniprot homology= Mitochondrial-processing peptidase subunit beta	GO:0005759, C:mitochondrial matrix'GO:0005750, C:mitochondrial respiratory chain complex III'GO:0004222, F:metalloendopeptidase activity'GO:0008270, F:zinc ion binding'GO:0009060, P:aerobic respiration'GO:0006122, P:mitochondrial electron transport, ubiquinol to cytochrome c'GO:0016485, P:protein processing	K17732
Lda_g4677.t1	Sequence homology, NCBI's 'non-redundant'= XP_013185354.1 PREDICTED: ectin-like [Amyelois transitella]	NA	NA	Ldj_g241.t1	Sequence homology, NCBI's 'non-redundant'= XP_013185354.1 PREDICTED: ectin-like [Amyelois transitella]	NA	NA
Lda_g501.t1	Sprot-uniprot homology= E3 ubiquitin-protein ligase LRSAM1 {ECO:0000305}	GO:0005737, C:cytoplasm'GO:0005829, C:cytosol'GO:0016020, C:membrane'GO:0005886, C:plasma membrane'GO:0061630, F:ubiquitin protein ligase activity'GO:0004842, F:ubiquitin-protein transferase activity'GO:0008270, F:zinc ion binding'GO:0006914, P:autophagy'GO:0045806, P:negative regulation of endocytosis'GO:2000786, P:positive regulation of autophagosome assembly'GO:1904417, P:positive regulation o…	K10641	Ldj_g18766.t1	Sprot-uniprot homology= E3 ubiquitin-protein ligase LRSAM1 {ECO:0000305}	GO:0005737, C:cytoplasm'GO:0005829, C:cytosol'GO:0016020, C:membrane'GO:0005886, C:plasma membrane'GO:0061630, F:ubiquitin protein ligase activity'GO:0004842, F:ubiquitin-protein transferase activity'GO:0008270, F:zinc ion binding'GO:0006914, P:autophagy'GO:0045806, P:negative regulation of endocytosis'GO:2000786, P:positive regulation of autophagosome assembly'GO:1904417, P:positive regulation o…	K10641
Lda_g13436.t1	Sprot-uniprot homology= Tetratricopeptide repeat protein 36	GO:0060271, P:cilium assembly'GO:0061371, P:determination of heart left/right asymmetry'GO:0032474, P:otolith morphogenesis	NA	Ldj_g18821.t1	Sprot-uniprot homology= Tetratricopeptide repeat protein 36	GO:0060271, P:cilium assembly'GO:0061371, P:determination of heart left/right asymmetry'GO:0032474, P:otolith morphogenesis	NA
Lda_g809.t1	Uncharacterized predicted gene	NA	NA	Ldj_g19226.t1	Uncharacterized predicted gene	NA	NA
Lda_g6594.t1	Sequence homology, NCBI's 'non-redundant'= KOB75740.1 Coiled-coil domain-containing protein 28A [Operophtera brumata]	NA	NA	Ldj_g6701.t1	Sequence homology, NCBI's 'non-redundant'= KOB75740.1 Coiled-coil domain-containing protein 28A [Operophtera brumata]	NA	NA
Lda_g8595.t1	Sprot-uniprot homology= Peptide transporter family 1	GO:0005887, C:integral component of plasma membrane'GO:0005427, F:proton-dependent oligopeptide secondary active transmembrane transporter activity'GO:0006857, P:oligopeptide transport'GO:0015031, P:protein transport	K14206	Ldj_g15176.t1	Sprot-uniprot homology= Peptide transporter family 1	GO:0005887, C:integral component of plasma membrane'GO:0005427, F:proton-dependent oligopeptide secondary active transmembrane transporter activity'GO:0006857, P:oligopeptide transport'GO:0015031, P:protein transport	K14206
Lda_g6488.t1	Sprot-uniprot homology= Tyrosine-protein phosphatase 69D	GO:0030424, C:axon'GO:0016021, C:integral component of membrane'GO:0005886, C:plasma membrane'GO:0004725, F:protein tyrosine phosphatase activity'GO:0005001, F:transmembrane receptor protein tyrosine phosphatase activity'GO:0007411, P:axon guidance'GO:0007414, P:axonal defasciculation'GO:0007155, P:cell adhesion'GO:0007415, P:defasciculation of motor neuron axon'GO:0048813, P:dendrite morphogenes…	NA	Ldj_g14090.t1	Sprot-uniprot homology= Tyrosine-protein phosphatase 69D	GO:0030424, C:axon'GO:0016021, C:integral component of membrane'GO:0005886, C:plasma membrane'GO:0004725, F:protein tyrosine phosphatase activity'GO:0005001, F:transmembrane receptor protein tyrosine phosphatase activity'GO:0007411, P:axon guidance'GO:0007414, P:axonal defasciculation'GO:0007155, P:cell adhesion'GO:0007415, P:defasciculation of motor neuron axon'GO:0048813, P:dendrite morphogenes…	K01104
Lda_g6070.t1	Sprot-uniprot homology= Protein argonaute-2 {ECO:0000255|HAMAP-Rule:MF_03031}	GO:0030529, C:intracellular ribonucleoprotein complex'GO:0035068, C:micro-ribonucleoprotein complex'GO:0005739, C:mitochondrion'GO:0005845, C:mRNA cap binding complex'GO:0005634, C:nucleus'GO:0000932, C:P-body'GO:0005844, C:polysome'GO:0016442, C:RISC complex'GO:0070578, C:RISC-loading complex'GO:0070551, F:endoribonuclease activity, cleaving siRNA-paired mRNA'GO:0046872, F:metal ion binding'GO:0…	K11593	Ldj_g14958.t1	Sprot-uniprot homology= Protein argonaute-2 {ECO:0000255|HAMAP-Rule:MF_03031}	GO:0030529, C:intracellular ribonucleoprotein complex'GO:0035068, C:micro-ribonucleoprotein complex'GO:0005739, C:mitochondrion'GO:0005845, C:mRNA cap binding complex'GO:0005634, C:nucleus'GO:0000932, C:P-body'GO:0005844, C:polysome'GO:0016442, C:RISC complex'GO:0070578, C:RISC-loading complex'GO:0070551, F:endoribonuclease activity, cleaving siRNA-paired mRNA'GO:0046872, F:metal ion binding'GO:0…	K11593
Lda_g7373.t1	Sprot-uniprot homology= Peroxidasin homolog	GO:0005783, C:endoplasmic reticulum'GO:0070062, C:extracellular exosome'GO:0031012, C:extracellular matrix'GO:0005615, C:extracellular space'GO:0005578, C:proteinaceous extracellular matrix'GO:0005201, F:extracellular matrix structural constituent'GO:0020037, F:heme binding'GO:0046872, F:metal ion binding'GO:0004601, F:peroxidase activity'GO:0030198, P:extracellular matrix organization'GO:0042744…	NA	Ldj_g20270.t1	Sprot-uniprot homology= Peroxidasin homolog	GO:0005783, C:endoplasmic reticulum'GO:0070062, C:extracellular exosome'GO:0031012, C:extracellular matrix'GO:0005615, C:extracellular space'GO:0005578, C:proteinaceous extracellular matrix'GO:0005201, F:extracellular matrix structural constituent'GO:0020037, F:heme binding'GO:0046872, F:metal ion binding'GO:0004601, F:peroxidase activity'GO:0030198, P:extracellular matrix organization'GO:0042744…	NA
Lda_g19285.t1	Sequence homology, NCBI's 'non-redundant'= XP_011563593.1 PREDICTED: uncharacterized protein LOC105393516 [Plutella xylostella]	NA	NA	Ldj_g16881.t1	Uncharacterized predicted gene	NA	NA
Lda_g9198.t1	Sequence homology, NCBI's 'non-redundant'= XP_013177495.1 PREDICTED: serine proteinase stubble-like [Papilio xuthus]	NA	NA	Ldj_g23305.t1	Sequence homology, NCBI's 'non-redundant'= XP_014364058.1 PREDICTED: serine proteinase stubble [Papilio machaon] KPJ10976.1 Serine proteinase stubble [Papilio machaon]	NA	NA
Lda_g20979.t1	Sequence homology, NCBI's 'non-redundant'= KOB68592.1 Transmembrane protein [Operophtera brumata]	NA	NA	Ldj_g12088.t1	Sequence homology, NCBI's 'non-redundant'= JAT83262.1 hypothetical protein g.11764 [Pectinophora gossypiella] JAT87784.1 hypothetical protein g.11762 [Pectinophora gossypiella]	NA	NA
Lda_g1625.t1	Sprot-uniprot homology= Probable tRNA(His) guanylyltransferase	GO:0005739, C:mitochondrion'GO:0005524, F:ATP binding'GO:0005525, F:GTP binding'GO:0042802, F:identical protein binding'GO:0000287, F:magnesium ion binding'GO:0016779, F:nucleotidyltransferase activity'GO:0008193, F:tRNA guanylyltransferase activity'GO:0051289, P:protein homotetramerization'GO:0006400, P:tRNA modification'GO:0008033, P:tRNA processing	NA	Ldj_g19362.t1	Sprot-uniprot homology= Conserved oligomeric Golgi complex subunit 6	GO:0000139, C:Golgi membrane'GO:0017119, C:Golgi transport complex'GO:0006891, P:intra-Golgi vesicle-mediated transport'GO:0015031, P:protein transport	K20293
Lda_g4162.t1	Sequence homology, NCBI's 'non-redundant'= XP_013186687.1 PREDICTED: uncharacterized protein LOC106131953 [Amyelois transitella]	NA	NA	Ldj_g17370.t1	Sequence homology, NCBI's 'non-redundant'= XP_014369329.1 PREDICTED: uncharacterized protein LOC106719497 [Papilio machaon]	NA	NA
Lda_g10251.t1	Sequence homology, NCBI's 'non-redundant'= XP_014359346.1 PREDICTED: metaxin-1 isoform X1 [Papilio machaon]	NA	K17776	Ldj_g17853.t1	Sequence homology, NCBI's 'non-redundant'= XP_004933751.1 PREDICTED: metaxin-1 [Bombyx mori]	NA	K17776
Lda_g373.t1	Sprot-uniprot homology= U3 small nucleolar RNA-associated protein 14 homolog A	GO:0005730, C:nucleolus'GO:0032040, C:small-subunit processome'GO:0030490, P:maturation of SSU-rRNA	K14567	Ldj_g7098.t1	Sprot-uniprot homology= U3 small nucleolar RNA-associated protein 14 homolog A	GO:0005730, C:nucleolus'GO:0032040, C:small-subunit processome'GO:0030490, P:maturation of SSU-rRNA	K14567
Lda_g12231.t1	Sprot-uniprot homology= Gamma-aminobutyric acid type B receptor subunit 2	GO:0030054, C:cell junction'GO:0005737, C:cytoplasm'GO:0038039, C:G-protein coupled receptor heterodimeric complex'GO:1902710, C:GABA receptor complex'GO:0005887, C:integral component of plasma membrane'GO:0043005, C:neuron projection'GO:0005886, C:plasma membrane'GO:0045211, C:postsynaptic membrane'GO:0004965, F:G-protein coupled GABA receptor activity'GO:0046982, F:protein heterodimerization ac…	K04615	Ldj_g10712.t1	Sprot-uniprot homology= Gamma-aminobutyric acid type B receptor subunit 2	GO:0030054, C:cell junction'GO:0005737, C:cytoplasm'GO:0038039, C:G-protein coupled receptor heterodimeric complex'GO:1902710, C:GABA receptor complex'GO:0005887, C:integral component of plasma membrane'GO:0043005, C:neuron projection'GO:0005886, C:plasma membrane'GO:0045211, C:postsynaptic membrane'GO:0004965, F:G-protein coupled GABA receptor activity'GO:0046982, F:protein heterodimerization ac…	K04615
Lda_g14357.t1	Sequence homology, NCBI's 'non-redundant'= XP_013148570.1 PREDICTED: uncharacterized protein LOC106111124 [Papilio polytes]	NA	NA	Ldj_g8061.t1	Sequence homology, NCBI's 'non-redundant'= XP_013148570.1 PREDICTED: uncharacterized protein LOC106111124 [Papilio polytes]	NA	NA
Lda_g9157.t1	Sequence homology, NCBI's 'non-redundant'= NP_001298486.1 uncharacterized protein LOC106101620 precursor [Papilio polytes] BAM18884.1 unknown secreted protein [Papilio polytes]	NA	NA	Ldj_g16948.t1	Sequence homology, NCBI's 'non-redundant'= NP_001298486.1 uncharacterized protein LOC106101620 precursor [Papilio polytes] BAM18884.1 unknown secreted protein [Papilio polytes]	NA	NA
Lda_g12422.t1	Sequence homology, NCBI's 'non-redundant'= JAT81519.1 hypothetical protein g.6171 [Pectinophora gossypiella]	NA	K11270	Ldj_g27388.t1	Sequence homology, NCBI's 'non-redundant'= JAT81519.1 hypothetical protein g.6171 [Pectinophora gossypiella]	NA	K11270
Lda_g16014.t1	Sprot-uniprot homology= Myrosinase 1 {ECO:0000303|PubMed:11804799}	GO:0046872, F:metal ion binding'GO:0019137, F:thioglucosidase activity'GO:0005975, P:carbohydrate metabolic process	NA	Ldj_g20157.t1	Sprot-uniprot homology= Myrosinase 1 {ECO:0000303|PubMed:11804799}	GO:0046872, F:metal ion binding'GO:0019137, F:thioglucosidase activity'GO:0005975, P:carbohydrate metabolic process	NA
Lda_g10544.t1	Sprot-uniprot homology= Protein gooseberry-neuro	GO:0005634, C:nucleus'GO:0003677, F:DNA binding'GO:0000977, F:RNA polymerase II regulatory region sequence-specific DNA binding'GO:0022008, P:neurogenesis'GO:0006355, P:regulation of transcription, DNA-templated'GO:0007367, P:segment polarity determination'GO:0006351, P:transcription, DNA-templated	K09381	Ldj_g14356.t1	Sprot-uniprot homology= Protein gooseberry-neuro	GO:0005634, C:nucleus'GO:0003677, F:DNA binding'GO:0000977, F:RNA polymerase II regulatory region sequence-specific DNA binding'GO:0022008, P:neurogenesis'GO:0006355, P:regulation of transcription, DNA-templated'GO:0007367, P:segment polarity determination'GO:0006351, P:transcription, DNA-templated	K09381
Lda_g9356.t1	Sprot-uniprot homology= Dynein heavy chain 1, axonemal	GO:0005858, C:axonemal dynein complex'GO:0005737, C:cytoplasm'GO:0036156, C:inner dynein arm'GO:0005874, C:microtubule'GO:0036126, C:sperm flagellum'GO:0005524, F:ATP binding'GO:0016887, F:ATPase activity'GO:0003777, F:microtubule motor activity'GO:0003341, P:cilium movement'GO:0060285, P:cilium-dependent cell motility'GO:0030317, P:flagellated sperm motility'GO:0036159, P:inner dynein arm assemb…	K10408	Ldj_g18689.t1	Sprot-uniprot homology= Dynein heavy chain 1, axonemal	GO:0005737, C:cytoplasm'GO:0036156, C:inner dynein arm'GO:0005874, C:microtubule'GO:0036126, C:sperm flagellum'GO:0005524, F:ATP binding'GO:0016887, F:ATPase activity'GO:0003777, F:microtubule motor activity'GO:0003341, P:cilium movement'GO:0030317, P:flagellated sperm motility'GO:0036159, P:inner dynein arm assembly	K10408
Lda_g14120.t1	Sprot-uniprot homology= GATOR complex protein NPRL2 {ECO:0000305}	GO:0044754, C:autolysosome'GO:0005737, C:cytoplasm'GO:1990130, C:GATOR1 complex'GO:0005634, C:nucleus'GO:0035859, C:Seh1-associated complex'GO:0034198, P:cellular response to amino acid starvation'GO:0006995, P:cellular response to nitrogen starvation'GO:0048813, P:dendrite morphogenesis'GO:0007293, P:germarium-derived egg chamber formation'GO:0045792, P:negative regulation of cell size'GO:003200…	K20405	Ldj_g10729.t1	Sequence homology, NCBI's 'non-redundant'= XP_013184940.1 PREDICTED: nitrogen permease regulator 2-like protein [Amyelois transitella]	NA	K20405
Lda_g6811.t1	Sprot-uniprot homology= Laminin subunit alpha	GO:0030424, C:axon'GO:0005605, C:basal lamina'GO:0005604, C:basement membrane'GO:0030054, C:cell junction'GO:0036062, C:presynaptic periactive zone'GO:0008021, C:synaptic vesicle'GO:0005102, F:receptor binding'GO:0007411, P:axon guidance'GO:0048854, P:brain morphogenesis'GO:0033627, P:cell adhesion mediated by integrin'GO:0035001, P:dorsal trunk growth, open tracheal system'GO:0016321, P:female m…	K06240	Ldj_g15896.t1	Sprot-uniprot homology= Laminin subunit alpha	GO:0030424, C:axon'GO:0005605, C:basal lamina'GO:0005604, C:basement membrane'GO:0030054, C:cell junction'GO:0036062, C:presynaptic periactive zone'GO:0008021, C:synaptic vesicle'GO:0005102, F:receptor binding'GO:0007411, P:axon guidance'GO:0048854, P:brain morphogenesis'GO:0033627, P:cell adhesion mediated by integrin'GO:0035001, P:dorsal trunk growth, open tracheal system'GO:0016321, P:female m…	K06240
Lda_g18969.t1	Sequence homology, NCBI's 'non-redundant'= KOB66952.1 Dual specificity protein phosphatase 18 [Operophtera brumata]	NA	K14165	Ldj_g11076.t1	Sprot-uniprot homology= Dual specificity protein phosphatase 14	GO:0005737, C:cytoplasm'GO:0005634, C:nucleus'GO:0017017, F:MAP kinase tyrosine/serine/threonine phosphatase activity'GO:0004725, F:protein tyrosine phosphatase activity'GO:0003723, F:RNA binding'GO:0035335, P:peptidyl-tyrosine dephosphorylation	K14165
Lda_g9477.t1	Uncharacterized predicted gene	NA	NA	Ldj_g3936.t1	Uncharacterized predicted gene	NA	NA
Lda_g8490.t1	Sprot-uniprot homology= Zinc-type alcohol dehydrogenase-like protein SE_1777	GO:0016491, F:oxidoreductase activity'GO:0008270, F:zinc ion binding	NA	Ldj_g12770.t1	Sprot-uniprot homology= TBC1 domain family member 16	GO:0005829, C:cytosol'GO:0005769, C:early endosome'GO:0005096, F:GTPase activator activity'GO:0017137, F:Rab GTPase binding'GO:0090630, P:activation of GTPase activity'GO:0006886, P:intracellular protein transport'GO:0001919, P:regulation of receptor recycling'GO:0031338, P:regulation of vesicle fusion	NA
Lda_g17417.t1	Sprot-uniprot homology= DNA-directed RNA polymerase III subunit RPC6	GO:0005829, C:cytosol'GO:0005666, C:DNA-directed RNA polymerase III complex'GO:0005654, C:nucleoplasm'GO:0003899, F:DNA-directed 5'-3' RNA polymerase activity'GO:0051607, P:defense response to virus'GO:0045087, P:innate immune response'GO:0045089, P:positive regulation of innate immune response'GO:0032728, P:positive regulation of interferon-beta production'GO:0032481, P:positive regulation of ty…	K03025	Ldj_g10988.t1	Sprot-uniprot homology= DNA-directed RNA polymerase III subunit RPC6	GO:0005829, C:cytosol'GO:0005666, C:DNA-directed RNA polymerase III complex'GO:0005654, C:nucleoplasm'GO:0003899, F:DNA-directed 5'-3' RNA polymerase activity'GO:0051607, P:defense response to virus'GO:0045087, P:innate immune response'GO:0045089, P:positive regulation of innate immune response'GO:0032728, P:positive regulation of interferon-beta production'GO:0032481, P:positive regulation of ty…	K03025
Lda_g5559.t1	Uncharacterized predicted gene	NA	NA	Ldj_g11767.t1	Sequence homology, NCBI's 'non-redundant'= KMQ85605.1 reverse transcriptase [Lasius niger]	NA	NA
Lda_g16447.t1	Sprot-uniprot homology= Vitellogenic carboxypeptidase	GO:0005576, C:extracellular region'GO:0004185, F:serine-type carboxypeptidase activity	K09645	Ldj_g24914.t1	Sprot-uniprot homology= Venom serine carboxypeptidase	GO:0005576, C:extracellular region'GO:0004185, F:serine-type carboxypeptidase activity	K09645
Lda_g12393.t1	Sprot-uniprot homology= Nuclear cap-binding protein subunit 2	GO:0005846, C:nuclear cap binding complex'GO:0005634, C:nucleus'GO:0000339, F:RNA cap binding'GO:0031047, P:gene silencing by RNA'GO:0045292, P:mRNA cis splicing, via spliceosome	K12883	Ldj_g10664.t1	Sprot-uniprot homology= Nuclear cap-binding protein subunit 2	GO:0005846, C:nuclear cap binding complex'GO:0005634, C:nucleus'GO:0000339, F:RNA cap binding'GO:0031047, P:gene silencing by RNA'GO:0045292, P:mRNA cis splicing, via spliceosome	K12883
Lda_g3246.t1	Sequence homology, NCBI's 'non-redundant'= KOB76882.1 Reactive oxygen species modulator 1 [Operophtera brumata]	NA	NA	Ldj_g12533.t1	Sequence homology, NCBI's 'non-redundant'= KOB76882.1 Reactive oxygen species modulator 1 [Operophtera brumata]	NA	NA
Lda_g1689.t1	Sequence homology, NCBI's 'non-redundant'= ABS50439.1 transposase, partial [Helicoverpa zea]	NA	NA	Ldj_g15613.t1	Sequence homology, NCBI's 'non-redundant'= ABS50439.1 transposase, partial [Helicoverpa zea]	NA	NA
Lda_g13854.t1	Sequence homology, NCBI's 'non-redundant'= EHJ73862.1 carotenoid-binding protein [Danaus plexippus]	NA	NA	Ldj_g11495.t1	Sequence homology, NCBI's 'non-redundant'= BAF56876.1 carotenoid-binding protein [Bombyx mori] AHM92407.1 carotenoid-binding protein transcript variant 5 [Bombyx mori] AHM92408.1 carotenoid-binding protein transcript variant 6 [Bombyx mori]	NA	NA
Lda_g6565.t1	Sprot-uniprot homology= Locomotion-related protein Hikaru genki	GO:0043025, C:neuronal cell body'GO:0043083, C:synaptic cleft'GO:0008039, P:synaptic target recognition	NA	Ldj_g11912.t1	Sprot-uniprot homology= Locomotion-related protein Hikaru genki	GO:0043025, C:neuronal cell body'GO:0043083, C:synaptic cleft'GO:0008039, P:synaptic target recognition	NA
Lda_g6439.t1	Sequence homology, NCBI's 'non-redundant'= XP_020557065.1 GATA zinc finger domain-containing protein 14-like isoform X1 [Oryzias latipes]	NA	NA	Ldj_g17944.t1	Sequence homology, NCBI's 'non-redundant'= XP_020557065.1 GATA zinc finger domain-containing protein 14-like isoform X1 [Oryzias latipes]	NA	NA
Lda_g3243.t1	Sequence homology, NCBI's 'non-redundant'= EHJ70630.1 hypothetical protein KGM_15034 [Danaus plexippus]	NA	K15304	Ldj_g22563.t1	Sprot-uniprot homology= Ran-binding protein 3	GO:0005737, C:cytoplasm'GO:0005634, C:nucleus'GO:0046907, P:intracellular transport'GO:0015031, P:protein transport	K15304
Lda_g9202.t1	Sequence homology, NCBI's 'non-redundant'= XP_012551869.1 PREDICTED: uncharacterized protein LOC101745407 isoform X4 [Bombyx mori]	NA	NA	Ldj_g23307.t1	Uncharacterized predicted gene	NA	NA
Lda_g18141.t1	Sprot-uniprot homology= Transmembrane protein 242	GO:0016021, C:integral component of membrane	NA	Ldj_g12562.t1	Sprot-uniprot homology= Transmembrane protein 242	GO:0016021, C:integral component of membrane	NA
Lda_g4840.t1	Sequence homology, NCBI's 'non-redundant'= XP_013189964.1 PREDICTED: piggyBac transposable element-derived protein 3-like [Amyelois transitella]	NA	NA	Ldj_g2437.t1	Sequence homology, NCBI's 'non-redundant'= XP_013189964.1 PREDICTED: piggyBac transposable element-derived protein 3-like [Amyelois transitella]	NA	NA
Lda_g8959.t1	Sprot-uniprot homology= Voltage-dependent calcium channel type A subunit alpha-1	GO:0016324, C:apical plasma membrane'GO:0016323, C:basolateral plasma membrane'GO:0005622, C:intracellular'GO:0031594, C:neuromuscular junction'GO:0048786, C:presynaptic active zone'GO:0005891, C:voltage-gated calcium channel complex'GO:0005509, F:calcium ion binding'GO:0008331, F:high voltage-gated calcium channel activity'GO:0008332, F:low voltage-gated calcium channel activity'GO:0005245, F:vo…	NA	Ldj_g2172.t1	Sprot-uniprot homology= Voltage-dependent calcium channel type A subunit alpha-1	GO:0016324, C:apical plasma membrane'GO:0016323, C:basolateral plasma membrane'GO:0005622, C:intracellular'GO:0031594, C:neuromuscular junction'GO:0048786, C:presynaptic active zone'GO:0005891, C:voltage-gated calcium channel complex'GO:0005509, F:calcium ion binding'GO:0008331, F:high voltage-gated calcium channel activity'GO:0008332, F:low voltage-gated calcium channel activity'GO:0005245, F:vo…	NA
Lda_g9667.t1	Sprot-uniprot homology= Protein held out wings	GO:0005737, C:cytoplasm'GO:0005634, C:nucleus'GO:0003730, F:mRNA 3'-UTR binding'GO:0003729, F:mRNA binding'GO:0003727, F:single-stranded RNA binding'GO:0007475, P:apposition of dorsal and ventral imaginal disc-derived wing surfaces'GO:0008366, P:axon ensheathment'GO:0007155, P:cell adhesion'GO:0030154, P:cell differentiation'GO:0016477, P:cell migration'GO:0030718, P:germ-line stem cell populatio…	K14945	Ldj_g16682.t1	Sprot-uniprot homology= Protein held out wings	GO:0005737, C:cytoplasm'GO:0005634, C:nucleus'GO:0003730, F:mRNA 3'-UTR binding'GO:0003729, F:mRNA binding'GO:0003727, F:single-stranded RNA binding'GO:0007475, P:apposition of dorsal and ventral imaginal disc-derived wing surfaces'GO:0008366, P:axon ensheathment'GO:0007155, P:cell adhesion'GO:0030154, P:cell differentiation'GO:0016477, P:cell migration'GO:0030718, P:germ-line stem cell populatio…	K14945
Lda_g6770.t1	Sequence homology, NCBI's 'non-redundant'= JAT79967.1 hypothetical protein g.18230, partial [Pectinophora gossypiella]	NA	NA	Ldj_g15656.t1	Sequence homology, NCBI's 'non-redundant'= XP_013192042.1 PREDICTED: uncharacterized protein LOC106136134 [Amyelois transitella]	NA	NA
Lda_g10465.t1	Sequence homology, NCBI's 'non-redundant'= XP_013187708.1 PREDICTED: ras-related protein Rab-23 [Amyelois transitella]	NA	K06234	Ldj_g3469.t1	Sprot-uniprot homology= Ras-related protein Rab-23	GO:0005776, C:autophagosome'GO:0030054, C:cell junction'GO:0005813, C:centrosome'GO:0005737, C:cytoplasm'GO:0005829, C:cytosol'GO:0010008, C:endosome membrane'GO:0070062, C:extracellular exosome'GO:0045335, C:phagocytic vesicle'GO:0030670, C:phagocytic vesicle membrane'GO:0005886, C:plasma membrane'GO:0005525, F:GTP binding'GO:0003924, F:GTPase activity'GO:0000045, P:autophagosome assembly'GO:000…	K06234
Lda_g19961.t1	Sequence homology, NCBI's 'non-redundant'= KPJ14368.1 Nephrin [Papilio machaon]	NA	NA	Ldj_g17694.t1	Sequence homology, NCBI's 'non-redundant'= EHJ70563.1 hypothetical protein KGM_16274 [Danaus plexippus]	NA	NA
Lda_g14437.t1	Sprot-uniprot homology= Lachesin	GO:0031225, C:anchored component of membrane'GO:0005886, C:plasma membrane'GO:0004714, F:transmembrane receptor protein tyrosine kinase activity'GO:0007155, P:cell adhesion'GO:0007169, P:transmembrane receptor protein tyrosine kinase signaling pathway	NA	Ldj_g14103.t1	Sequence homology, NCBI's 'non-redundant'= JAT80579.1 hypothetical protein g.6106 [Pectinophora gossypiella]	NA	NA
Lda_g20234.t1	Sprot-uniprot homology= High mobility group protein DSP1	GO:0005634, C:nucleus'GO:0005700, C:polytene chromosome'GO:0003677, F:DNA binding'GO:0008301, F:DNA binding, bending'GO:0003697, F:single-stranded DNA binding'GO:0017025, F:TBP-class protein binding'GO:0008134, F:transcription factor binding'GO:0006338, P:chromatin remodeling'GO:0032502, P:developmental process'GO:0006268, P:DNA unwinding involved in DNA replication'GO:0035218, P:leg disc develop…	K10802	Ldj_g22391.t1	Sprot-uniprot homology= High mobility group protein DSP1	GO:0005634, C:nucleus'GO:0005700, C:polytene chromosome'GO:0003677, F:DNA binding'GO:0008301, F:DNA binding, bending'GO:0003697, F:single-stranded DNA binding'GO:0017025, F:TBP-class protein binding'GO:0008134, F:transcription factor binding'GO:0006338, P:chromatin remodeling'GO:0032502, P:developmental process'GO:0006268, P:DNA unwinding involved in DNA replication'GO:0035218, P:leg disc develop…	K10802
Lda_g20366.t1	Sequence homology, NCBI's 'non-redundant'= XP_013165759.1 PREDICTED: uncharacterized protein LOC106116454 isoform X2 [Papilio xuthus]	NA	NA	Ldj_g24663.t1	Sequence homology, NCBI's 'non-redundant'= XP_013165758.1 PREDICTED: uncharacterized protein LOC106116454 isoform X1 [Papilio xuthus] KPJ05216.1 Venom allergen 3 [Papilio xuthus]	NA	NA
Lda_g17348.t1	Sprot-uniprot homology= Homer protein homolog 1	GO:0045177, C:apical part of cell'GO:0030424, C:axon'GO:0030054, C:cell junction'GO:0043034, C:costamere'GO:0014069, C:postsynaptic density'GO:0045211, C:postsynaptic membrane'GO:0030018, C:Z disc'GO:0044325, F:ion channel binding'GO:0048148, P:behavioral response to cocaine'GO:0048875, P:chemical homeostasis within a tissue'GO:0051928, P:positive regulation of calcium ion transport'GO:0090279, P…	K15010	Ldj_g5442.t1	Sprot-uniprot homology= Homer protein homolog 1	GO:0045177, C:apical part of cell'GO:0030424, C:axon'GO:0030054, C:cell junction'GO:0043034, C:costamere'GO:0014069, C:postsynaptic density'GO:0045211, C:postsynaptic membrane'GO:0030018, C:Z disc'GO:0044325, F:ion channel binding'GO:0048148, P:behavioral response to cocaine'GO:0048875, P:chemical homeostasis within a tissue'GO:0051928, P:positive regulation of calcium ion transport'GO:0090279, P…	K15010
Lda_g20797.t1	Sprot-uniprot homology= Zinc finger MYM-type protein 4	GO:0005737, C:cytoplasm'GO:0005654, C:nucleoplasm'GO:0003677, F:DNA binding'GO:0000981, F:RNA polymerase II transcription factor activity, sequence-specific DNA binding'GO:0008270, F:zinc ion binding'GO:0007010, P:cytoskeleton organization'GO:0007275, P:multicellular organism development'GO:0022604, P:regulation of cell morphogenesis	NA	Ldj_g11650.t1	Sequence homology, NCBI's 'non-redundant'= JAT85056.1 hypothetical protein g.5742, partial [Pectinophora gossypiella]	NA	NA
Lda_g213.t1	Sprot-uniprot homology= Bromodomain adjacent to zinc finger domain protein 2B	GO:0005634, C:nucleus'GO:0003677, F:DNA binding'GO:0008270, F:zinc ion binding'GO:0006355, P:regulation of transcription, DNA-templated'GO:0006351, P:transcription, DNA-templated	NA	Ldj_g20673.t1	Sequence homology, NCBI's 'non-redundant'= XP_013183527.1 PREDICTED: uncharacterized protein LOC106129494 [Amyelois transitella]	NA	NA
Lda_g7067.t1	Sprot-uniprot homology= Fasciclin-1	GO:0031225, C:anchored component of membrane'GO:0005886, C:plasma membrane'GO:0007155, P:cell adhesion	K19897	Ldj_g19233.t1	Sprot-uniprot homology= Fasciclin-1	GO:0031225, C:anchored component of membrane'GO:0005886, C:plasma membrane'GO:0007155, P:cell adhesion	K19897
Lda_g4675.t1	Sprot-uniprot homology= Casein kinase II subunit beta	GO:0042995, C:cell projection'GO:0000785, C:chromatin'GO:0005929, C:cilium'GO:0005737, C:cytoplasm'GO:0070062, C:extracellular exosome'GO:0016363, C:nuclear matrix'GO:0005634, C:nucleus'GO:0031519, C:PcG protein complex'GO:0005886, C:plasma membrane'GO:0005956, C:protein kinase CK2 complex'GO:0003682, F:chromatin binding'GO:0042802, F:identical protein binding'GO:0046872, F:metal ion binding'GO:0…	K03115	Ldj_g11945.t1	Sprot-uniprot homology= Casein kinase II subunit beta	GO:0005956, C:protein kinase CK2 complex'GO:0019887, F:protein kinase regulator activity'GO:0016055, P:Wnt signaling pathway	K03115
Lda_g19641.t1	Uncharacterized predicted gene	NA	NA	Ldj_g18839.t1	Sprot-uniprot homology= Zinc finger protein 567	GO:0005634, C:nucleus'GO:0046872, F:metal ion binding'GO:0003700, F:transcription factor activity, sequence-specific DNA binding'GO:0044212, F:transcription regulatory region DNA binding'GO:0000122, P:negative regulation of transcription from RNA polymerase II promoter'GO:0045944, P:positive regulation of transcription from RNA polymerase II promoter'GO:0006351, P:transcription, DNA-templated	NA
Lda_g14054.t1	Uncharacterized predicted gene	NA	NA	Ldj_g15572.t1	Uncharacterized predicted gene	NA	NA
Lda_g11468.t1	Sequence homology, NCBI's 'non-redundant'= XP_013140744.1 PREDICTED: protein MIS12 homolog [Papilio polytes]	NA	NA	Ldj_g23780.t1	Sequence homology, NCBI's 'non-redundant'= XP_013140744.1 PREDICTED: protein MIS12 homolog [Papilio polytes]	NA	K11543
Lda_g8646.t1	Sequence homology, NCBI's 'non-redundant'= XP_011564809.1 PREDICTED: uncharacterized protein LOC105394598 [Plutella xylostella]	NA	NA	Ldj_g8243.t1	Sequence homology, NCBI's 'non-redundant'= XP_011558014.1 PREDICTED: uncharacterized protein LOC105388752 [Plutella xylostella]	NA	NA
Lda_g14625.t1	Sequence homology, NCBI's 'non-redundant'= XP_013164897.1 PREDICTED: uncharacterized protein LOC106115849 [Papilio xuthus]	NA	NA	Ldj_g8666.t1	Sequence homology, NCBI's 'non-redundant'= XP_013164897.1 PREDICTED: uncharacterized protein LOC106115849 [Papilio xuthus]	NA	NA
Lda_g4842.t1	Uncharacterized predicted gene	NA	NA	Ldj_g2517.t1	Uncharacterized predicted gene	NA	NA
Lda_g19691.t1	Sprot-uniprot homology= Gamma-glutamyltranspeptidase 1	GO:0005615, C:extracellular space'GO:0005887, C:integral component of plasma membrane'GO:0005886, C:plasma membrane'GO:0003840, F:gamma-glutamyltransferase activity'GO:0036374, F:glutathione hydrolase activity'GO:0016755, F:transferase activity, transferring amino-acyl groups'GO:0007568, P:aging'GO:0034599, P:cellular response to oxidative stress'GO:0006536, P:glutamate metabolic process'GO:00067…	K18592	Ldj_g7119.t1	Sprot-uniprot homology= Gamma-glutamyltranspeptidase 1	GO:0005615, C:extracellular space'GO:0005887, C:integral component of plasma membrane'GO:0005886, C:plasma membrane'GO:0003840, F:gamma-glutamyltransferase activity'GO:0036374, F:glutathione hydrolase activity'GO:0016755, F:transferase activity, transferring amino-acyl groups'GO:0007568, P:aging'GO:0034599, P:cellular response to oxidative stress'GO:0006536, P:glutamate metabolic process'GO:00067…	K18592
Lda_g18578.t1	Sprot-uniprot homology= Adenosylhomocysteinase 3	GO:0005829, C:cytosol'GO:0005783, C:endoplasmic reticulum'GO:0043005, C:neuron projection'GO:0016787, F:hydrolase activity'GO:0006730, P:one-carbon metabolic process'GO:0033353, P:S-adenosylmethionine cycle	K01251	Ldj_g20054.t1	Sprot-uniprot homology= Adenosylhomocysteinase 3	GO:0005829, C:cytosol'GO:0005783, C:endoplasmic reticulum'GO:0043005, C:neuron projection'GO:0016787, F:hydrolase activity'GO:0006730, P:one-carbon metabolic process'GO:0033353, P:S-adenosylmethionine cycle	K01251
Lda_g15898.t1	Sequence homology, NCBI's 'non-redundant'= XP_013189537.1 PREDICTED: zinc finger C4H2 domain-containing protein [Amyelois transitella]	NA	NA	Ldj_g10649.t1	Sprot-uniprot homology= Zinc finger C4H2 domain-containing protein	GO:0030054, C:cell junction'GO:0005737, C:cytoplasm'GO:0005634, C:nucleus'GO:0045211, C:postsynaptic membrane'GO:0046872, F:metal ion binding'GO:0007399, P:nervous system development'GO:0007528, P:neuromuscular junction development'GO:0021522, P:spinal cord motor neuron differentiation	NA
Lda_g20649.t1	Sprot-uniprot homology= T-complex protein 1 subunit theta	GO:0005832, C:chaperonin-containing T-complex'GO:0005815, C:microtubule organizing center'GO:0005524, F:ATP binding'GO:0044183, F:protein binding involved in protein folding'GO:0051082, F:unfolded protein binding'GO:0006458, P:'de novo' protein folding'GO:0061077, P:chaperone-mediated protein folding	K09500	Ldj_g4636.t1	Sprot-uniprot homology= T-complex protein 1 subunit theta	GO:0005832, C:chaperonin-containing T-complex'GO:0005815, C:microtubule organizing center'GO:0005524, F:ATP binding'GO:0044183, F:protein binding involved in protein folding'GO:0051082, F:unfolded protein binding'GO:0006458, P:'de novo' protein folding'GO:0061077, P:chaperone-mediated protein folding	K09500
Lda_g20437.t1	Sprot-uniprot homology= Protein-glucosylgalactosylhydroxylysine glucosidase {ECO:0000250|UniProtKB:Q32M88}	GO:0047402, F:protein-glucosylgalactosylhydroxylysine glucosidase activity'GO:0005975, P:carbohydrate metabolic process	NA	Ldj_g10292.t1	Sprot-uniprot homology= Protein-glucosylgalactosylhydroxylysine glucosidase {ECO:0000250|UniProtKB:Q32M88}	GO:0047402, F:protein-glucosylgalactosylhydroxylysine glucosidase activity'GO:0005975, P:carbohydrate metabolic process	K22078
Lda_g14133.t1	Sequence homology, NCBI's 'non-redundant'= XP_004933792.2 PREDICTED: basigin [Bombyx mori]	NA	NA	Ldj_g1746.t1	Sequence homology, NCBI's 'non-redundant'= XP_004933792.2 PREDICTED: basigin [Bombyx mori]	NA	NA
Lda_g16653.t1	Sequence homology, NCBI's 'non-redundant'= EHJ67879.1 hypothetical protein KGM_13815 [Danaus plexippus]	NA	NA	Ldj_g16667.t1	Sequence homology, NCBI's 'non-redundant'= XP_014368058.1 PREDICTED: uncharacterized protein LOC106718483 [Papilio machaon]	NA	NA
Lda_g4500.t1	Sprot-uniprot homology= Sulfotransferase 1 family member D1	GO:0005737, C:cytoplasm'GO:0004062, F:aryl sulfotransferase activity'GO:0008146, F:sulfotransferase activity'GO:0006584, P:catecholamine metabolic process'GO:0006629, P:lipid metabolic process'GO:0000103, P:sulfate assimilation'GO:0051923, P:sulfation	NA	Ldj_g3690.t1	Sprot-uniprot homology= Sulfotransferase family cytosolic 1B member 1	GO:0005737, C:cytoplasm'GO:0008146, F:sulfotransferase activity'GO:0008202, P:steroid metabolic process'GO:0051923, P:sulfation'GO:0042403, P:thyroid hormone metabolic process'GO:0006805, P:xenobiotic metabolic process	NA
Lda_g2344.t1	Sequence homology, NCBI's 'non-redundant'= XP_013197883.1 PREDICTED: desumoylating isopeptidase 2 isoform X4 [Amyelois transitella]	NA	NA	Ldj_g5670.t1	Sprot-uniprot homology= Desumoylating isopeptidase 2	GO:0005737, C:cytoplasm'GO:0008233, F:peptidase activity	NA
Lda_g12603.t1	Sequence homology, NCBI's 'non-redundant'= KOB58244.1 Uncharacterized protein OBRU01_25365 [Operophtera brumata]	NA	NA	Ldj_g13446.t1	Sequence homology, NCBI's 'non-redundant'= KOB58244.1 Uncharacterized protein OBRU01_25365 [Operophtera brumata]	NA	NA
Lda_g1003.t1	Sequence homology, NCBI's 'non-redundant'= XP_012551608.1 PREDICTED: UHRF1-binding protein 1-like isoform X1 [Bombyx mori]	NA	NA	Ldj_g5567.t1	Uncharacterized predicted gene	NA	NA
Lda_g11363.t1	Sprot-uniprot homology= PiggyBac transposable element-derived protein 2		NA	Ldj_g22023.t1	Sequence homology, NCBI's 'non-redundant'= XP_013190765.1 PREDICTED: piggyBac transposable element-derived protein 4-like [Amyelois transitella]	NA	NA
Lda_g944.t1	Uncharacterized predicted gene	NA	NA	Ldj_g25325.t1	Uncharacterized predicted gene	NA	NA
Lda_g8147.t1	Sequence homology, NCBI's 'non-redundant'= KOB71465.1 putative pol-like protein, partial [Operophtera brumata]	NA	NA	Ldj_g17162.t1	Sequence homology, NCBI's 'non-redundant'= KOB71465.1 putative pol-like protein, partial [Operophtera brumata]	NA	NA
Lda_g14929.t1	Uncharacterized predicted gene	NA	NA	Ldj_g6239.t1	Sequence homology, NCBI's 'non-redundant'= KOB65829.1 reverse transcriptase [Operophtera brumata]	NA	NA
Lda_g12544.t1	Sprot-uniprot homology= Probable chitinase 10 {ECO:0000312|FlyBase:FBgn0250907}	GO:0005576, C:extracellular region'GO:0008061, F:chitin binding'GO:0004568, F:chitinase activity'GO:0006032, P:chitin catabolic process'GO:0000272, P:polysaccharide catabolic process	K01183	Ldj_g14643.t1	Sprot-uniprot homology= Probable chitinase 10 {ECO:0000312|FlyBase:FBgn0250907}	GO:0005576, C:extracellular region'GO:0008061, F:chitin binding'GO:0004568, F:chitinase activity'GO:0006032, P:chitin catabolic process'GO:0000272, P:polysaccharide catabolic process	K01183
Lda_g10120.t1	Sprot-uniprot homology= Superoxide dismutase [Cu-Zn]	GO:0005737, C:cytoplasm'GO:0046872, F:metal ion binding'GO:0004784, F:superoxide dismutase activity	K04565	Ldj_g25606.t1	Sprot-uniprot homology= Superoxide dismutase [Cu-Zn]	GO:0005737, C:cytoplasm'GO:0046872, F:metal ion binding'GO:0004784, F:superoxide dismutase activity	K04565
Lda_g15090.t1	Uncharacterized predicted gene	NA	NA	Ldj_g16059.t1	Uncharacterized predicted gene	NA	NA
Lda_g15917.t1	Sprot-uniprot homology= Plexin-A4	GO:0016021, C:integral component of membrane'GO:0005886, C:plasma membrane'GO:0002116, C:semaphorin receptor complex'GO:0017154, F:semaphorin receptor activity'GO:0021960, P:anterior commissure morphogenesis'GO:0021785, P:branchiomotor neuron axon guidance'GO:0021793, P:chemorepulsion of branchiomotor axon'GO:0021612, P:facial nerve structural organization'GO:0021615, P:glossopharyngeal nerve mor…	K06820	Ldj_g17610.t1	Sprot-uniprot homology= Plexin-A4	GO:0016021, C:integral component of membrane'GO:0005886, C:plasma membrane'GO:0002116, C:semaphorin receptor complex'GO:0017154, F:semaphorin receptor activity'GO:0021960, P:anterior commissure morphogenesis'GO:0021785, P:branchiomotor neuron axon guidance'GO:0021793, P:chemorepulsion of branchiomotor axon'GO:0021612, P:facial nerve structural organization'GO:0021615, P:glossopharyngeal nerve mor…	K06820
Lda_g20477.t1	Sequence homology, NCBI's 'non-redundant'= XP_013178601.1 PREDICTED: uncharacterized protein LOC106125795 isoform X1 [Papilio xuthus]	NA	K21249	Ldj_g4225.t1	Sequence homology, NCBI's 'non-redundant'= XP_013194215.1 PREDICTED: ryanodine receptor 44F-like, partial [Amyelois transitella]	NA	K21249
Lda_g11404.t1	Uncharacterized predicted gene	NA	NA	Ldj_g26313.t1	Uncharacterized predicted gene	NA	NA
Lda_g20625.t1	Sequence homology, NCBI's 'non-redundant'= XP_013186213.1 PREDICTED: facilitated trehalose transporter Tret1-like [Amyelois transitella]	NA	NA	Ldj_g23713.t1	Sequence homology, NCBI's 'non-redundant'= XP_013186213.1 PREDICTED: facilitated trehalose transporter Tret1-like [Amyelois transitella]	NA	NA
Lda_g13958.t1	Sprot-uniprot homology= RNA 3'-terminal phosphate cyclase	GO:0005654, C:nucleoplasm'GO:0005524, F:ATP binding'GO:0003723, F:RNA binding'GO:0003963, F:RNA-3'-phosphate cyclase activity'GO:0006396, P:RNA processing	K01974	Ldj_g5938.t1	Sprot-uniprot homology= RNA 3'-terminal phosphate cyclase	GO:0005654, C:nucleoplasm'GO:0005524, F:ATP binding'GO:0003723, F:RNA binding'GO:0003963, F:RNA-3'-phosphate cyclase activity'GO:0006396, P:RNA processing	K01974
Lda_g6979.t1	Sprot-uniprot homology= Active breakpoint cluster region-related protein	GO:0005829, C:cytosol'GO:0016020, C:membrane'GO:0005886, C:plasma membrane'GO:0005096, F:GTPase activator activity'GO:0005089, F:Rho guanyl-nucleotide exchange factor activity'GO:0030036, P:actin cytoskeleton organization'GO:0007420, P:brain development'GO:0042472, P:inner ear morphogenesis'GO:0035556, P:intracellular signal transduction'GO:0060313, P:negative regulation of blood vessel remodelin…	K20629	Ldj_g19517.t1	Sprot-uniprot homology= Active breakpoint cluster region-related protein	GO:0005622, C:intracellular'GO:0005096, F:GTPase activator activity'GO:0005089, F:Rho guanyl-nucleotide exchange factor activity'GO:0035556, P:intracellular signal transduction'GO:0035023, P:regulation of Rho protein signal transduction	K20629
Lda_g21211.t1	Sequence homology, NCBI's 'non-redundant'= XP_013184014.1 PREDICTED: uncoordinated protein 58-like [Amyelois transitella]	NA	NA	Ldj_g10924.t1	Sequence homology, NCBI's 'non-redundant'= XP_013184014.1 PREDICTED: uncoordinated protein 58-like [Amyelois transitella]	NA	NA
Lda_g2078.t1	Sequence homology, NCBI's 'non-redundant'= XP_013178378.1 PREDICTED: uncharacterized protein LOC106125644 [Papilio xuthus]	NA	NA	Ldj_g17671.t1	Sequence homology, NCBI's 'non-redundant'= XP_013178378.1 PREDICTED: uncharacterized protein LOC106125644 [Papilio xuthus]	NA	NA
Lda_g693.t1	Sequence homology, NCBI's 'non-redundant'= XP_004927987.2 PREDICTED: fork head domain transcription factor slp2 [Bombyx mori]	NA	NA	Ldj_g27276.t1	Sequence homology, NCBI's 'non-redundant'= XP_013200141.1 PREDICTED: hepatocyte nuclear factor 3-beta-like [Amyelois transitella]	NA	NA
Lda_g21546.t1	Sprot-uniprot homology= Probable phospholipid hydroperoxide glutathione peroxidase	GO:0005737, C:cytoplasm'GO:0004602, F:glutathione peroxidase activity'GO:0047066, F:phospholipid-hydroperoxide glutathione peroxidase activity'GO:0006979, P:response to oxidative stress	K00432	Ldj_g2605.t1	Sprot-uniprot homology= Probable phospholipid hydroperoxide glutathione peroxidase	GO:0005737, C:cytoplasm'GO:0004602, F:glutathione peroxidase activity'GO:0047066, F:phospholipid-hydroperoxide glutathione peroxidase activity'GO:0006979, P:response to oxidative stress	NA
Lda_g18648.t1	Sequence homology, NCBI's 'non-redundant'= XP_011559641.1 PREDICTED: sulfotransferase family cytosolic 1B member 1 [Plutella xylostella]	NA	NA	Ldj_g2839.t1	Sequence homology, NCBI's 'non-redundant'= KOB65306.1 Sulfotransferase, partial [Operophtera brumata]	NA	K01025
Lda_g2946.t1	Sequence homology, NCBI's 'non-redundant'= JAT90164.1 hypothetical protein g.14360 [Pectinophora gossypiella] JAT90492.1 hypothetical protein g.14359 [Pectinophora gossypiella]	NA	K10049	Ldj_g9014.t1	Sequence homology, NCBI's 'non-redundant'= JAT90164.1 hypothetical protein g.14360 [Pectinophora gossypiella] JAT90492.1 hypothetical protein g.14359 [Pectinophora gossypiella]	NA	K10049
Lda_g10436.t1	Sprot-uniprot homology= Succinate dehydrogenase [ubiquinone] flavoprotein subunit, mitochondrial	GO:0005749, C:mitochondrial respiratory chain complex II, succinate dehydrogenase complex (ubiquinone)'GO:0009055, F:electron carrier activity'GO:0050660, F:flavin adenine dinucleotide binding'GO:0008177, F:succinate dehydrogenase (ubiquinone) activity'GO:0009061, P:anaerobic respiration'GO:0006121, P:mitochondrial electron transport, succinate to ubiquinone'GO:0022904, P:respiratory electron tra…	K00234	Ldj_g1982.t1	Sprot-uniprot homology= Succinate dehydrogenase [ubiquinone] flavoprotein subunit, mitochondrial	GO:0005749, C:mitochondrial respiratory chain complex II, succinate dehydrogenase complex (ubiquinone)'GO:0005739, C:mitochondrion'GO:0009055, F:electron carrier activity'GO:0050660, F:flavin adenine dinucleotide binding'GO:0008177, F:succinate dehydrogenase (ubiquinone) activity'GO:0009061, P:anaerobic respiration'GO:0022900, P:electron transport chain'GO:0006121, P:mitochondrial electron transp…	K00234
Lda_g13577.t1	Sequence homology, NCBI's 'non-redundant'= XP_004923776.2 PREDICTED: uncharacterized protein LOC101744639 [Bombyx mori]	NA	NA	Ldj_g21659.t1	Sequence homology, NCBI's 'non-redundant'= EHJ68428.1 hypothetical protein KGM_07062 [Danaus plexippus]	NA	NA
Lda_g11373.t1	Sequence homology, NCBI's 'non-redundant'= XP_004930978.1 PREDICTED: NADH dehydrogenase (ubiquinone) complex I, assembly factor 6 isoform X1 [Bombyx mori]	NA	NA	Ldj_g1510.t1	Sequence homology, NCBI's 'non-redundant'= JAT84600.1 hypothetical protein g.7636 [Pectinophora gossypiella]	NA	NA
Lda_g13856.t1	Sequence homology, NCBI's 'non-redundant'= XP_004933315.1 PREDICTED: uncharacterized protein LOC101739373 [Bombyx mori]	NA	NA	Ldj_g11498.t1	Sequence homology, NCBI's 'non-redundant'= XP_004933315.1 PREDICTED: uncharacterized protein LOC101739373 [Bombyx mori]	NA	NA
Lda_g20790.t1	Sequence homology, NCBI's 'non-redundant'= JAT82412.1 hypothetical protein g.10617 [Pectinophora gossypiella]	NA	NA	Ldj_g18378.t1	Sequence homology, NCBI's 'non-redundant'= JAT82412.1 hypothetical protein g.10617 [Pectinophora gossypiella]	NA	NA
Lda_g6567.t1	Sprot-uniprot homology= Cytosol aminopeptidase	GO:0005737, C:cytoplasm'GO:0005829, C:cytosol'GO:0070062, C:extracellular exosome'GO:0005925, C:focal adhesion'GO:0030496, C:midbody'GO:0005739, C:mitochondrion'GO:0005654, C:nucleoplasm'GO:0004177, F:aminopeptidase activity'GO:0097718, F:disordered domain specific binding'GO:0030145, F:manganese ion binding'GO:0008235, F:metalloexopeptidase activity'GO:0008233, F:peptidase activity	NA	Ldj_g11909.t1	Sprot-uniprot homology= Cytosol aminopeptidase	GO:0005737, C:cytoplasm'GO:0005829, C:cytosol'GO:0070062, C:extracellular exosome'GO:0005925, C:focal adhesion'GO:0030496, C:midbody'GO:0005739, C:mitochondrion'GO:0005654, C:nucleoplasm'GO:0004177, F:aminopeptidase activity'GO:0097718, F:disordered domain specific binding'GO:0030145, F:manganese ion binding'GO:0008235, F:metalloexopeptidase activity'GO:0008233, F:peptidase activity	K12567
Lda_g21668.t1	Sprot-uniprot homology= Tight junction protein ZO-1	GO:0005912, C:adherens junction'GO:0043296, C:apical junction complex'GO:0045177, C:apical part of cell'GO:0016324, C:apical plasma membrane'GO:0016327, C:apicolateral plasma membrane'GO:0016323, C:basolateral plasma membrane'GO:0005923, C:bicellular tight junction'GO:0030054, C:cell junction'GO:0009986, C:cell surface'GO:0005913, C:cell-cell adherens junction'GO:0005911, C:cell-cell junction'GO:…	K05701	Ldj_g3044.t1	Sprot-uniprot homology= Tight junction protein ZO-1	GO:0005912, C:adherens junction'GO:0043296, C:apical junction complex'GO:0045177, C:apical part of cell'GO:0016324, C:apical plasma membrane'GO:0016327, C:apicolateral plasma membrane'GO:0016323, C:basolateral plasma membrane'GO:0005923, C:bicellular tight junction'GO:0030054, C:cell junction'GO:0009986, C:cell surface'GO:0005913, C:cell-cell adherens junction'GO:0005911, C:cell-cell junction'GO:…	K05701
Lda_g15361.t1	Sequence homology, NCBI's 'non-redundant'= JAV45793.1 Ionotropic Receptor 3, partial [Mythimna separata]	NA	NA	Ldj_g3429.t1	Sequence homology, NCBI's 'non-redundant'= KPI95866.1 Glutamate receptor delta-1 subunit [Papilio xuthus]	NA	NA
Lda_g3241.t1	Sequence homology, NCBI's 'non-redundant'= XP_013200758.1 PREDICTED: uncharacterized protein LOC106143260 [Amyelois transitella] XP_013186418.1 PREDICTED: uncharacterized protein LOC106131768 [Amyelois transitella]	NA	NA	Ldj_g20394.t1	Uncharacterized predicted gene	NA	NA
Lda_g7382.t1	Sequence homology, NCBI's 'non-redundant'= KOB71818.1 hypothetical protein OBRU01_13301 [Operophtera brumata]	NA	NA	Ldj_g1293.t1	Sequence homology, NCBI's 'non-redundant'= JAA85009.1 Uncharacterized protein, partial [Pararge aegeria]	NA	NA
Lda_g12617.t1	Sequence homology, NCBI's 'non-redundant'= XP_013193394.1 PREDICTED: collagen alpha-1(I) chain isoform X1 [Amyelois transitella]	NA	NA	Ldj_g13514.t1	Sequence homology, NCBI's 'non-redundant'= EHJ77186.1 hypothetical protein KGM_12139 [Danaus plexippus]	NA	NA
Lda_g7712.t1	Sequence homology, NCBI's 'non-redundant'= XP_009015436.1 hypothetical protein HELRODRAFT_160198 [Helobdella robusta] ESO06068.1 hypothetical protein HELRODRAFT_160198 [Helobdella robusta]	NA	NA	Ldj_g3951.t1	Sequence homology, NCBI's 'non-redundant'= XP_009015436.1 hypothetical protein HELRODRAFT_160198 [Helobdella robusta] ESO06068.1 hypothetical protein HELRODRAFT_160198 [Helobdella robusta]	NA	NA
Lda_g19428.t1	Sprot-uniprot homology= DnaJ homolog subfamily B member 3	GO:0005813, C:centrosome'GO:0005737, C:cytoplasm	K09512	Ldj_g15551.t1	Sprot-uniprot homology= DnaJ homolog subfamily B member 3	GO:0005813, C:centrosome'GO:0005737, C:cytoplasm	K09512
Lda_g2152.t1	Sprot-uniprot homology= SH2B adapter protein 2	GO:0005884, C:actin filament'GO:0005829, C:cytosol'GO:0016020, C:membrane'GO:0001726, C:ruffle'GO:0001725, C:stress fiber'GO:0042802, F:identical protein binding'GO:0005070, F:SH3/SH2 adaptor activity'GO:0005068, F:transmembrane receptor protein tyrosine kinase adaptor activity'GO:0030036, P:actin cytoskeleton organization'GO:0050851, P:antigen receptor-mediated signaling pathway'GO:0001922, P:B-…	NA	Ldj_g11626.t1	Sequence homology, NCBI's 'non-redundant'= XP_013145847.1 PREDICTED: SH2B adapter protein 1 [Papilio polytes]	NA	NA
Lda_g7349.t1	Sequence homology, NCBI's 'non-redundant'= BAI44279.1 cysteine proteinase inhibitor precursor [Manduca sexta] BAH59606.2 cysteine proteinase inhibitor precursor [Manduca sexta]	NA	NA	Ldj_g14794.t1	Sequence homology, NCBI's 'non-redundant'= BAI44279.1 cysteine proteinase inhibitor precursor [Manduca sexta] BAH59606.2 cysteine proteinase inhibitor precursor [Manduca sexta]	NA	NA
Lda_g691.t1	Sprot-uniprot homology= CTD nuclear envelope phosphatase 1 homolog	GO:0005737, C:cytoplasm'GO:0005789, C:endoplasmic reticulum membrane'GO:0016021, C:integral component of membrane'GO:0071595, C:Nem1-Spo7 phosphatase complex'GO:0005635, C:nuclear envelope'GO:0031965, C:nuclear membrane'GO:0004721, F:phosphoprotein phosphatase activity'GO:0004722, F:protein serine/threonine phosphatase activity'GO:0007474, P:imaginal disc-derived wing vein specification'GO:003051…	K17617	Ldj_g15185.t1	Sprot-uniprot homology= Carboxy-terminal domain RNA polymerase II polypeptide A small phosphatase 1	GO:0070062, C:extracellular exosome'GO:0005654, C:nucleoplasm'GO:0005634, C:nucleus'GO:0008420, F:CTD phosphatase activity'GO:0046872, F:metal ion binding'GO:2000134, P:negative regulation of G1/S transition of mitotic cell cycle'GO:0045665, P:negative regulation of neuron differentiation'GO:0001933, P:negative regulation of protein phosphorylation'GO:0006470, P:protein dephosphorylation'GO:00063…	K15731
Lda_g14770.t1	Sprot-uniprot homology= Esterase B1	GO:0052689, F:carboxylic ester hydrolase activity	NA	Ldj_g14256.t1	Sprot-uniprot homology= Esterase B1	GO:0052689, F:carboxylic ester hydrolase activity	NA
Lda_g7502.t1	Sprot-uniprot homology= Exosome complex component RRP4	GO:0005737, C:cytoplasm'GO:0000177, C:cytoplasmic exosome (RNase complex)'GO:0005829, C:cytosol'GO:0000178, C:exosome (RNase complex)'GO:0000176, C:nuclear exosome (RNase complex)'GO:0005730, C:nucleolus'GO:0005654, C:nucleoplasm'GO:0005634, C:nucleus'GO:0000175, F:3'-5'-exoribonuclease activity'GO:0008312, F:7S RNA binding'GO:0071034, P:CUT catabolic process'GO:0043928, P:exonucleolytic nuclear-…	K03679	Ldj_g10918.t1	Sprot-uniprot homology= Exosome complex component RRP4	GO:0005737, C:cytoplasm'GO:0000177, C:cytoplasmic exosome (RNase complex)'GO:0005829, C:cytosol'GO:0000178, C:exosome (RNase complex)'GO:0000176, C:nuclear exosome (RNase complex)'GO:0005730, C:nucleolus'GO:0005654, C:nucleoplasm'GO:0005634, C:nucleus'GO:0000175, F:3'-5'-exoribonuclease activity'GO:0008312, F:7S RNA binding'GO:0071034, P:CUT catabolic process'GO:0043928, P:exonucleolytic nuclear-…	K03679
Lda_g9369.t1	Uncharacterized predicted gene	NA	NA	Ldj_g17157.t1	Sequence homology, NCBI's 'non-redundant'= XP_016665173.1 PREDICTED: piggyBac transposable element-derived protein 3-like [Acyrthosiphon pisum]	NA	NA
Lda_g12784.t1	Sequence homology, NCBI's 'non-redundant'= XP_013173551.1 PREDICTED: synapse-associated protein of 47 kDa-like isoform X4 [Papilio xuthus]	NA	NA	Ldj_g21188.t1	Sprot-uniprot homology= Synapse-associated protein of 47 kDa	GO:0045202, C:synapse'GO:0008306, P:associative learning'GO:0007268, P:chemical synaptic transmission'GO:0048172, P:regulation of short-term neuronal synaptic plasticity	NA
Lda_g5623.t1	Sequence homology, NCBI's 'non-redundant'= XP_013133542.1 PREDICTED: cytochrome b5-like [Papilio polytes]	NA	NA	Ldj_g14541.t1	Sequence homology, NCBI's 'non-redundant'= XP_013133542.1 PREDICTED: cytochrome b5-like [Papilio polytes]	NA	NA
Lda_g10636.t1	Sequence homology, NCBI's 'non-redundant'= XP_013190616.1 PREDICTED: retinal homeobox protein Rx-like [Amyelois transitella]	NA	NA	Ldj_g1534.t1	Sequence homology, NCBI's 'non-redundant'= XP_013190616.1 PREDICTED: retinal homeobox protein Rx-like [Amyelois transitella]	NA	NA
Lda_g5987.t1	Sequence homology, NCBI's 'non-redundant'= KPJ16480.1 Monocarboxylate transporter 3 [Papilio machaon]	NA	NA	Ldj_g3658.t1	Sequence homology, NCBI's 'non-redundant'= XP_013183968.1 PREDICTED: monocarboxylate transporter 9-like [Amyelois transitella]	NA	NA
Lda_g10223.t1	Sequence homology, NCBI's 'non-redundant'= XP_011562937.1 PREDICTED: uncharacterized protein LOC105392943 [Plutella xylostella]	NA	NA	Ldj_g18328.t1	Sequence homology, NCBI's 'non-redundant'= XP_011548591.1 PREDICTED: uncharacterized protein LOC105380700 [Plutella xylostella]	NA	NA
Lda_g9559.t1	Sprot-uniprot homology= Kinesin-like protein KIF3A	GO:0005814, C:centriole'GO:0005929, C:cilium'GO:0005874, C:microtubule'GO:0005524, F:ATP binding'GO:0008017, F:microtubule binding'GO:0003777, F:microtubule motor activity'GO:0010457, P:centriole-centriole cohesion'GO:0060271, P:cilium assembly'GO:0034454, P:microtubule anchoring at centrosome'GO:0007018, P:microtubule-based movement	K10394	Ldj_g20016.t1	Sprot-uniprot homology= Kinesin-like protein KIF3A	GO:0005814, C:centriole'GO:0005813, C:centrosome'GO:0097542, C:ciliary tip'GO:0005929, C:cilium'GO:0005829, C:cytosol'GO:0070062, C:extracellular exosome'GO:0016939, C:kinesin II complex'GO:0005874, C:microtubule'GO:0015630, C:microtubule cytoskeleton'GO:0005524, F:ATP binding'GO:0008574, F:ATP-dependent microtubule motor activity, plus-end-directed'GO:0008017, F:microtubule binding'GO:0017137, F…	K10394
Lda_g1235.t1	Sprot-uniprot homology= Pheromone-binding protein	GO:0005550, F:pheromone binding'GO:0019236, P:response to pheromone'GO:0006810, P:transport	NA	Ldj_g14833.t1	Sprot-uniprot homology= Pheromone-binding protein	GO:0005550, F:pheromone binding'GO:0019236, P:response to pheromone'GO:0006810, P:transport	NA
Lda_g21583.t1	Sprot-uniprot homology= TBC domain-containing protein kinase-like protein	GO:0005737, C:cytoplasm'GO:0012505, C:endomembrane system'GO:0005622, C:intracellular'GO:0030496, C:midbody'GO:0005819, C:spindle'GO:0005524, F:ATP binding'GO:0005096, F:GTPase activator activity'GO:0004672, F:protein kinase activity'GO:0017137, F:Rab GTPase binding'GO:0090630, P:activation of GTPase activity'GO:0006886, P:intracellular protein transport'GO:0031338, P:regulation of vesicle fusion	K17544	Ldj_g22394.t1	Sprot-uniprot homology= TBC domain-containing protein kinase-like protein	GO:0005737, C:cytoplasm'GO:0012505, C:endomembrane system'GO:0005622, C:intracellular'GO:0030496, C:midbody'GO:0005819, C:spindle'GO:0005524, F:ATP binding'GO:0005096, F:GTPase activator activity'GO:0004672, F:protein kinase activity'GO:0017137, F:Rab GTPase binding'GO:0090630, P:activation of GTPase activity'GO:0006886, P:intracellular protein transport'GO:0031338, P:regulation of vesicle fusion	K17544
Lda_g20802.t1	Sequence homology, NCBI's 'non-redundant'= XP_004931032.1 PREDICTED: WD repeat-containing protein 63 [Bombyx mori]	NA	NA	Ldj_g16296.t1	Sequence homology, NCBI's 'non-redundant'= XP_004931032.1 PREDICTED: WD repeat-containing protein 63 [Bombyx mori]	NA	NA
Lda_g1957.t1	Sprot-uniprot homology= ATP-binding cassette sub-family B member 6, mitochondrial	GO:0005829, C:cytosol'GO:0005783, C:endoplasmic reticulum'GO:0005768, C:endosome'GO:0070062, C:extracellular exosome'GO:0005794, C:Golgi apparatus'GO:0031307, C:integral component of mitochondrial outer membrane'GO:0005739, C:mitochondrion'GO:0005654, C:nucleoplasm'GO:0005886, C:plasma membrane'GO:0005524, F:ATP binding'GO:0015562, F:efflux transmembrane transporter activity'GO:0020037, F:heme bi…	K05661	Ldj_g15885.t1	Sprot-uniprot homology= ATP-binding cassette sub-family B member 6, mitochondrial	GO:0005783, C:endoplasmic reticulum'GO:0005794, C:Golgi apparatus'GO:0016021, C:integral component of membrane'GO:0005741, C:mitochondrial outer membrane'GO:0005886, C:plasma membrane'GO:0005524, F:ATP binding'GO:0042626, F:ATPase activity, coupled to transmembrane movement of substances	K05661
Lda_g7825.t1	Sequence homology, NCBI's 'non-redundant'= ALM26233.1 odorant receptor 43 [Athetis dissimilis]	NA	NA	Ldj_g11747.t1	Sequence homology, NCBI's 'non-redundant'= ALM26233.1 odorant receptor 43 [Athetis dissimilis]	NA	NA
Lda_g17166.t1	Sprot-uniprot homology= Probable cytosolic iron-sulfur protein assembly protein Ciao1 {ECO:0000255|HAMAP-Rule:MF_03037}	GO:0097361, C:CIA complex'GO:0016226, P:iron-sulfur cluster assembly	NA	Ldj_g20350.t1	Sprot-uniprot homology= Probable cytosolic iron-sulfur protein assembly protein Ciao1 {ECO:0000255|HAMAP-Rule:MF_03037}	GO:0097361, C:CIA complex'GO:0016226, P:iron-sulfur cluster assembly	NA
Lda_g7873.t1	Sequence homology, NCBI's 'non-redundant'= XP_014359408.1 PREDICTED: uncharacterized protein LOC106707573 isoform X1 [Papilio machaon] XP_014359409.1 PREDICTED: uncharacterized protein LOC106707573 isoform X1 [Papilio machaon]	NA	NA	Ldj_g10879.t1	Sequence homology, NCBI's 'non-redundant'= KOB65240.1 Dusky-like [Operophtera brumata]	NA	NA
Lda_g236.t1	Sequence homology, NCBI's 'non-redundant'= NP_001299560.1 glutaredoxin-C4-like [Papilio xuthus] BAM18349.1 glutaredoxin, putative [Papilio xuthus]	NA	K03676	Ldj_g9088.t1	Sequence homology, NCBI's 'non-redundant'= NP_001299560.1 glutaredoxin-C4-like [Papilio xuthus] BAM18349.1 glutaredoxin, putative [Papilio xuthus]	NA	K03676
Lda_g5928.t1	Sprot-uniprot homology= Estradiol 17-beta-dehydrogenase 11	GO:0005737, C:cytoplasm'GO:0005576, C:extracellular region'GO:0005811, C:lipid particle'GO:0004303, F:estradiol 17-beta-dehydrogenase activity'GO:0016229, F:steroid dehydrogenase activity'GO:0006710, P:androgen catabolic process'GO:0006694, P:steroid biosynthetic process	NA	Ldj_g15231.t1	Sprot-uniprot homology= Epidermal retinol dehydrogenase 2	GO:0005789, C:endoplasmic reticulum membrane'GO:0016021, C:integral component of membrane'GO:0005634, C:nucleus'GO:0017053, C:transcriptional repressor complex'GO:0033613, F:activating transcription factor binding'GO:0004745, F:retinol dehydrogenase activity'GO:0008134, F:transcription factor binding'GO:0001191, F:transcriptional repressor activity, RNA polymerase II transcription factor binding'…	NA
Lda_g1831.t1	Sequence homology, NCBI's 'non-redundant'= XP_014357995.1 PREDICTED: activating transcription factor 7-interacting protein 1 [Papilio machaon] XP_014357996.1 PREDICTED: activating transcription factor 7-interacting protein 1 [Papilio machaon]	NA	NA	Ldj_g12714.t1	Sequence homology, NCBI's 'non-redundant'= XP_014357995.1 PREDICTED: activating transcription factor 7-interacting protein 1 [Papilio machaon] XP_014357996.1 PREDICTED: activating transcription factor 7-interacting protein 1 [Papilio machaon]	NA	NA
Lda_g7784.t1	Sprot-uniprot homology= DNA topoisomerase 2	GO:0005634, C:nucleus'GO:0005524, F:ATP binding'GO:0003677, F:DNA binding'GO:0003918, F:DNA topoisomerase type II (ATP-hydrolyzing) activity'GO:0046872, F:metal ion binding'GO:0006265, P:DNA topological change	K03164	Ldj_g5693.t1	Sprot-uniprot homology= DNA topoisomerase 2	GO:0005634, C:nucleus'GO:0005524, F:ATP binding'GO:0003677, F:DNA binding'GO:0003918, F:DNA topoisomerase type II (ATP-hydrolyzing) activity'GO:0046872, F:metal ion binding'GO:0006265, P:DNA topological change	K03164
Lda_g6606.t1	Sprot-uniprot homology= Probable E3 ubiquitin-protein ligase HERC2	GO:0005814, C:centriole'GO:0005737, C:cytoplasm'GO:0005634, C:nucleus'GO:0046872, F:metal ion binding'GO:0004842, F:ubiquitin-protein transferase activity'GO:0016567, P:protein ubiquitination	K10595	Ldj_g7992.t1	Sprot-uniprot homology= E3 ubiquitin-protein ligase HERC2	GO:0005814, C:centriole'GO:0005737, C:cytoplasm'GO:0016020, C:membrane'GO:0005743, C:mitochondrial inner membrane'GO:0005634, C:nucleus'GO:0032183, F:SUMO binding'GO:0031625, F:ubiquitin protein ligase binding'GO:0004842, F:ubiquitin-protein transferase activity'GO:0008270, F:zinc ion binding'GO:0006974, P:cellular response to DNA damage stimulus'GO:0006281, P:DNA repair'GO:0016567, P:protein ubi…	K10595
Lda_g17340.t1	Sequence homology, NCBI's 'non-redundant'= XP_013194358.1 PREDICTED: speckle targeted PIP5K1A-regulated poly(A) polymerase isoform X1 [Amyelois transitella]	NA	NA	Ldj_g7103.t1	Uncharacterized predicted gene	NA	NA
Lda_g22197.t1	Uncharacterized predicted gene	NA	NA	Ldj_g6490.t1	Uncharacterized predicted gene	NA	NA
Lda_g14580.t1	Uncharacterized predicted gene	NA	NA	Ldj_g10308.t1	Sequence homology, NCBI's 'non-redundant'= XP_013171894.1 PREDICTED: helicase sen1 [Papilio xuthus]	NA	NA
Lda_g19867.t1	Sprot-uniprot homology= Basic helix-loop-helix neural transcription factor TAP	GO:0005634, C:nucleus'GO:0003677, F:DNA binding'GO:0046983, F:protein dimerization activity'GO:0007411, P:axon guidance'GO:0016319, P:mushroom body development'GO:0048843, P:negative regulation of axon extension involved in axon guidance'GO:0010906, P:regulation of glucose metabolic process'GO:0006355, P:regulation of transcription, DNA-templated'GO:2000095, P:regulation of Wnt signaling pathway,…	NA	Ldj_g2637.t1	Sprot-uniprot homology= Basic helix-loop-helix neural transcription factor TAP	GO:0005634, C:nucleus'GO:0003677, F:DNA binding'GO:0046983, F:protein dimerization activity'GO:0007411, P:axon guidance'GO:0016319, P:mushroom body development'GO:0048843, P:negative regulation of axon extension involved in axon guidance'GO:0010906, P:regulation of glucose metabolic process'GO:0006355, P:regulation of transcription, DNA-templated'GO:2000095, P:regulation of Wnt signaling pathway,…	NA
Lda_g7466.t1	Sprot-uniprot homology= 15-hydroxyprostaglandin dehydrogenase [NAD(+)]	GO:0005737, C:cytoplasm'GO:0016404, F:15-hydroxyprostaglandin dehydrogenase (NAD+) activity'GO:0003824, F:catalytic activity'GO:0051287, F:NAD binding'GO:0070403, F:NAD+ binding'GO:0004957, F:prostaglandin E receptor activity'GO:0097070, P:ductus arteriosus closure'GO:0007565, P:female pregnancy'GO:0045786, P:negative regulation of cell cycle'GO:0030728, P:ovulation'GO:0007567, P:parturition'GO:0…	K00069	Ldj_g15835.t1	Sprot-uniprot homology= 15-hydroxyprostaglandin dehydrogenase [NAD(+)]	GO:0005737, C:cytoplasm'GO:0016404, F:15-hydroxyprostaglandin dehydrogenase (NAD+) activity'GO:0003824, F:catalytic activity'GO:0051287, F:NAD binding'GO:0070403, F:NAD+ binding'GO:0004957, F:prostaglandin E receptor activity'GO:0097070, P:ductus arteriosus closure'GO:0007565, P:female pregnancy'GO:0045786, P:negative regulation of cell cycle'GO:0030728, P:ovulation'GO:0007567, P:parturition'GO:0…	K00069
Lda_g7074.t1	Uncharacterized predicted gene	NA	NA	Ldj_g12976.t1	Uncharacterized predicted gene	NA	NA
Lda_g16638.t1	Sprot-uniprot homology= Solute carrier family 25 member 38 {ECO:0000255|HAMAP-Rule:MF_03064}	GO:0016021, C:integral component of membrane'GO:0005743, C:mitochondrial inner membrane'GO:0005215, F:transporter activity'GO:0030218, P:erythrocyte differentiation	K15118	Ldj_g8835.t1	Sprot-uniprot homology= Solute carrier family 25 member 38 {ECO:0000255|HAMAP-Rule:MF_03064}	GO:0016021, C:integral component of membrane'GO:0005743, C:mitochondrial inner membrane'GO:0005215, F:transporter activity'GO:0030218, P:erythrocyte differentiation	K15118
Lda_g12522.t1	Uncharacterized predicted gene	NA	NA	Ldj_g8211.t1	Sequence homology, NCBI's 'non-redundant'= ABB91378.1 chemosensory protein [Helicoverpa assulta]	NA	NA
Lda_g9085.t1	Sequence homology, NCBI's 'non-redundant'= XP_012548355.1 PREDICTED: meiotic recombination protein SPO11 [Bombyx mori]	NA	NA	Ldj_g13463.t1	Sprot-uniprot homology= Meiotic recombination protein SPO11	GO:0000781, C:chromosome, telomeric region'GO:0000228, C:nuclear chromosome'GO:0005654, C:nucleoplasm'GO:0005524, F:ATP binding'GO:0003677, F:DNA binding'GO:0003918, F:DNA topoisomerase type II (ATP-hydrolyzing) activity'GO:0016889, F:endodeoxyribonuclease activity, producing 3'-phosphomonoesters'GO:0016888, F:endodeoxyribonuclease activity, producing 5'-phosphomonoesters'GO:0046872, F:metal ion …	K10878
Lda_g9829.t1	Sprot-uniprot homology= Mitochondrial ornithine transporter 1	GO:0016021, C:integral component of membrane'GO:0005743, C:mitochondrial inner membrane'GO:0005739, C:mitochondrion'GO:0000064, F:L-ornithine transmembrane transporter activity'GO:0000066, P:mitochondrial ornithine transport	K15101	Ldj_g12058.t1	Sprot-uniprot homology= Mitochondrial ornithine transporter 1	GO:0016021, C:integral component of membrane'GO:0005743, C:mitochondrial inner membrane'GO:0000064, F:L-ornithine transmembrane transporter activity'GO:0000066, P:mitochondrial ornithine transport'GO:0000050, P:urea cycle	K15101
Lda_g8909.t1	Sprot-uniprot homology= Mannose-P-dolichol utilization defect 1 protein homolog	GO:0016021, C:integral component of membrane'GO:0006488, P:dolichol-linked oligosaccharide biosynthetic process'GO:0006486, P:protein glycosylation'GO:0006810, P:transport	K09660	Ldj_g21370.t1	Sprot-uniprot homology= Mannose-P-dolichol utilization defect 1 protein homolog	GO:0016021, C:integral component of membrane'GO:0006488, P:dolichol-linked oligosaccharide biosynthetic process'GO:0006486, P:protein glycosylation'GO:0006810, P:transport	K09660
Lda_g4393.t1	Sprot-uniprot homology= 4-hydroxyphenylpyruvate dioxygenase	GO:0045335, C:phagocytic vesicle'GO:0003868, F:4-hydroxyphenylpyruvate dioxygenase activity'GO:0046872, F:metal ion binding'GO:0006559, P:L-phenylalanine catabolic process'GO:0006572, P:tyrosine catabolic process	K00457	Ldj_g16630.t1	Sprot-uniprot homology= 4-hydroxyphenylpyruvate dioxygenase	GO:0045335, C:phagocytic vesicle'GO:0003868, F:4-hydroxyphenylpyruvate dioxygenase activity'GO:0046872, F:metal ion binding'GO:0006559, P:L-phenylalanine catabolic process'GO:0006572, P:tyrosine catabolic process	K00457
Lda_g1384.t1	Sprot-uniprot homology= Nuclear inhibitor of protein phosphatase 1	GO:0016607, C:nuclear speck'GO:0005654, C:nucleoplasm'GO:0005681, C:spliceosomal complex'GO:0003677, F:DNA binding'GO:0003729, F:mRNA binding'GO:0019888, F:protein phosphatase regulator activity'GO:0004865, F:protein serine/threonine phosphatase inhibitor activity'GO:0008283, P:cell proliferation'GO:0006397, P:mRNA processing'GO:0007275, P:multicellular organism development'GO:0035308, P:negative…	K13216	Ldj_g5489.t1	Sprot-uniprot homology= Nuclear inhibitor of protein phosphatase 1	GO:0016607, C:nuclear speck'GO:0005654, C:nucleoplasm'GO:0005681, C:spliceosomal complex'GO:0003677, F:DNA binding'GO:0003729, F:mRNA binding'GO:0019888, F:protein phosphatase regulator activity'GO:0004865, F:protein serine/threonine phosphatase inhibitor activity'GO:0008283, P:cell proliferation'GO:0006397, P:mRNA processing'GO:0007275, P:multicellular organism development'GO:0035308, P:negative…	K13216
Lda_g17954.t1	Sprot-uniprot homology= Lipase 1	GO:0005576, C:extracellular region'GO:0016788, F:hydrolase activity, acting on ester bonds'GO:0007586, P:digestion'GO:0016042, P:lipid catabolic process	K01052	Ldj_g6896.t1	Sprot-uniprot homology= Lipase 1	GO:0005576, C:extracellular region'GO:0016788, F:hydrolase activity, acting on ester bonds'GO:0007586, P:digestion'GO:0016042, P:lipid catabolic process	K01052
Lda_g14530.t1	Sprot-uniprot homology= Activated CDC42 kinase 1	GO:0005912, C:adherens junction'GO:0005905, C:clathrin-coated pit'GO:0030136, C:clathrin-coated vesicle'GO:0005737, C:cytoplasm'GO:0030659, C:cytoplasmic vesicle membrane'GO:0005768, C:endosome'GO:0031234, C:extrinsic component of cytoplasmic side of plasma membrane'GO:0070436, C:Grb2-EGFR complex'GO:0016020, C:membrane'GO:0005634, C:nucleus'GO:0005886, C:plasma membrane'GO:0005524, F:ATP binding…	K08886	Ldj_g11270.t1	Sprot-uniprot homology= Activated CDC42 kinase 1	GO:0005912, C:adherens junction'GO:0005905, C:clathrin-coated pit'GO:0030136, C:clathrin-coated vesicle'GO:0005737, C:cytoplasm'GO:0030659, C:cytoplasmic vesicle membrane'GO:0005768, C:endosome'GO:0031234, C:extrinsic component of cytoplasmic side of plasma membrane'GO:0070436, C:Grb2-EGFR complex'GO:0016020, C:membrane'GO:0005634, C:nucleus'GO:0005886, C:plasma membrane'GO:0005524, F:ATP binding…	K08886
Lda_g6554.t1	Sprot-uniprot homology= 1-phosphatidylinositol 4,5-bisphosphate phosphodiesterase gamma-1	GO:0008180, C:COP9 signalosome'GO:0005737, C:cytoplasm'GO:0030027, C:lamellipodium'GO:0005886, C:plasma membrane'GO:0001726, C:ruffle'GO:0005509, F:calcium ion binding'GO:0005158, F:insulin receptor binding'GO:0004435, F:phosphatidylinositol phospholipase C activity'GO:0051219, F:phosphoprotein binding'GO:0004871, F:signal transducer activity'GO:0007202, P:activation of phospholipase C activity'G…	K01116	Ldj_g11926.t1	Sprot-uniprot homology= 1-phosphatidylinositol 4,5-bisphosphate phosphodiesterase gamma-1	GO:0008180, C:COP9 signalosome'GO:0005737, C:cytoplasm'GO:0030027, C:lamellipodium'GO:0005886, C:plasma membrane'GO:0001726, C:ruffle'GO:0005509, F:calcium ion binding'GO:0005158, F:insulin receptor binding'GO:0004435, F:phosphatidylinositol phospholipase C activity'GO:0051219, F:phosphoprotein binding'GO:0004871, F:signal transducer activity'GO:0007202, P:activation of phospholipase C activity'G…	K01116
Lda_g786.t1	Sequence homology, NCBI's 'non-redundant'= XP_013171372.1 PREDICTED: apoptosis-inducing factor 1, mitochondrial-like [Papilio xuthus]	NA	K04727	Ldj_g18947.t1	Sequence homology, NCBI's 'non-redundant'= XP_013171372.1 PREDICTED: apoptosis-inducing factor 1, mitochondrial-like [Papilio xuthus]	NA	K04727
Lda_g4761.t1	Sprot-uniprot homology= Zinc finger protein Noc	GO:0005634, C:nucleus'GO:0003677, F:DNA binding'GO:0046872, F:metal ion binding'GO:0007420, P:brain development'GO:0008283, P:cell proliferation'GO:0001752, P:compound eye photoreceptor fate commitment'GO:0035214, P:eye-antennal disc development'GO:0002121, P:inter-male aggressive behavior'GO:0035218, P:leg disc development'GO:0010629, P:negative regulation of gene expression'GO:0007219, P:Notch …	NA	Ldj_g2259.t1	Sprot-uniprot homology= Zinc finger protein Noc	GO:0005634, C:nucleus'GO:0003677, F:DNA binding'GO:0046872, F:metal ion binding'GO:0007420, P:brain development'GO:0008283, P:cell proliferation'GO:0001752, P:compound eye photoreceptor fate commitment'GO:0035214, P:eye-antennal disc development'GO:0002121, P:inter-male aggressive behavior'GO:0035218, P:leg disc development'GO:0010629, P:negative regulation of gene expression'GO:0007219, P:Notch …	NA
Lda_g2687.t1	Sprot-uniprot homology= PiggyBac transposable element-derived protein 4		NA	Ldj_g11411.t1	Sprot-uniprot homology= General vesicular transport factor p115 {ECO:0000305}	GO:0005783, C:endoplasmic reticulum'GO:0005789, C:endoplasmic reticulum membrane'GO:0012507, C:ER to Golgi transport vesicle membrane'GO:0032580, C:Golgi cisterna membrane'GO:0005795, C:Golgi stack'GO:0008565, F:protein transporter activity'GO:0006888, P:ER to Golgi vesicle-mediated transport'GO:0007030, P:Golgi organization'GO:0048211, P:Golgi vesicle docking'GO:0006886, P:intracellular protein …	NA
Lda_g7731.t1	Sequence homology, NCBI's 'non-redundant'= XP_013185653.1 PREDICTED: otopetrin-2-like [Amyelois transitella]	NA	NA	Ldj_g26055.t1	Sequence homology, NCBI's 'non-redundant'= KOB69682.1 putative otopetrin [Operophtera brumata]	NA	NA
Lda_g888.t1	Sequence homology, NCBI's 'non-redundant'= XP_013189674.1 PREDICTED: uncharacterized protein LOC106134226 [Amyelois transitella]	NA	NA	Ldj_g21208.t1	Sequence homology, NCBI's 'non-redundant'= XP_013189674.1 PREDICTED: uncharacterized protein LOC106134226 [Amyelois transitella]	NA	NA
Lda_g12520.t1	Sequence homology, NCBI's 'non-redundant'= AGR39577.1 chemosensory protein 7 [Agrotis ipsilon]	NA	NA	Ldj_g8213.t1	Sequence homology, NCBI's 'non-redundant'= AGR39577.1 chemosensory protein 7 [Agrotis ipsilon]	NA	NA
Lda_g13741.t1	Sprot-uniprot homology= Acetylcholinesterase	GO:0031225, C:anchored component of membrane'GO:0030054, C:cell junction'GO:0005886, C:plasma membrane'GO:0043083, C:synaptic cleft'GO:0003990, F:acetylcholinesterase activity'GO:0001507, P:acetylcholine catabolic process in synaptic cleft	NA	Ldj_g20676.t1	Sprot-uniprot homology= Acetylcholinesterase	GO:0031225, C:anchored component of membrane'GO:0030054, C:cell junction'GO:0005886, C:plasma membrane'GO:0043083, C:synaptic cleft'GO:0003990, F:acetylcholinesterase activity'GO:0001507, P:acetylcholine catabolic process in synaptic cleft	K01049
Lda_g7882.t1	Sprot-uniprot homology= RNA-directed DNA polymerase from mobile element jockey	GO:0003964, F:RNA-directed DNA polymerase activity	NA	Ldj_g13478.t1	Sprot-uniprot homology= RNA-directed DNA polymerase from mobile element jockey	GO:0003964, F:RNA-directed DNA polymerase activity	NA
Lda_g7415.t1	Sprot-uniprot homology= Protein grainyhead	GO:0005634, C:nucleus'GO:0003677, F:DNA binding'GO:0042803, F:protein homodimerization activity'GO:0043565, F:sequence-specific DNA binding'GO:0003700, F:transcription factor activity, sequence-specific DNA binding'GO:0040003, P:chitin-based cuticle development'GO:0008362, P:chitin-based embryonic cuticle biosynthetic process'GO:0003382, P:epithelial cell morphogenesis'GO:0007402, P:ganglion moth…	K09275	Ldj_g5118.t1	Sprot-uniprot homology= Protein grainyhead	GO:0005634, C:nucleus'GO:0003677, F:DNA binding'GO:0042803, F:protein homodimerization activity'GO:0043565, F:sequence-specific DNA binding'GO:0003700, F:transcription factor activity, sequence-specific DNA binding'GO:0040003, P:chitin-based cuticle development'GO:0008362, P:chitin-based embryonic cuticle biosynthetic process'GO:0003382, P:epithelial cell morphogenesis'GO:0007402, P:ganglion moth…	K09275
Lda_g8220.t1	Sprot-uniprot homology= Protein bric-a-brac 2	GO:0005634, C:nucleus'GO:0005700, C:polytene chromosome'GO:0003680, F:AT DNA binding'GO:0003700, F:transcription factor activity, sequence-specific DNA binding'GO:0007455, P:eye-antennal disc morphogenesis'GO:0061040, P:female gonad morphogenesis'GO:0007478, P:leg disc morphogenesis'GO:2000736, P:regulation of stem cell differentiation'GO:0006357, P:regulation of transcription from RNA polymerase…	NA	Ldj_g21758.t1	Sprot-uniprot homology= Protein bric-a-brac 2	GO:0005634, C:nucleus'GO:0005700, C:polytene chromosome'GO:0003680, F:AT DNA binding'GO:0003700, F:transcription factor activity, sequence-specific DNA binding'GO:0007455, P:eye-antennal disc morphogenesis'GO:0061040, P:female gonad morphogenesis'GO:0007478, P:leg disc morphogenesis'GO:2000736, P:regulation of stem cell differentiation'GO:0006357, P:regulation of transcription from RNA polymerase…	NA
Lda_g7967.t1	Sequence homology, NCBI's 'non-redundant'= XP_013177039.1 PREDICTED: uncharacterized protein LOC106124676 isoform X1 [Papilio xuthus] XP_013177040.1 PREDICTED: uncharacterized protein LOC106124676 isoform X1 [Papilio xuthus]	NA	NA	Ldj_g26617.t1	Sequence homology, NCBI's 'non-redundant'= XP_013136693.1 PREDICTED: uncharacterized protein LOC106101885 isoform X1 [Papilio polytes]	NA	NA
Lda_g17658.t1	Sequence homology, NCBI's 'non-redundant'= XP_013183393.1 PREDICTED: uncharacterized protein LOC106129390 [Amyelois transitella]	NA	NA	Ldj_g15702.t1	Sequence homology, NCBI's 'non-redundant'= XP_013183393.1 PREDICTED: uncharacterized protein LOC106129390 [Amyelois transitella]	NA	NA
Lda_g20185.t1	Sequence homology, NCBI's 'non-redundant'= XP_012545762.1 PREDICTED: LOW QUALITY PROTEIN: tuberin [Bombyx mori]	NA	NA	Ldj_g9131.t1	Uncharacterized predicted gene	NA	NA
Lda_g12637.t1	Sequence homology, NCBI's 'non-redundant'= KOB72503.1 General control of amino acid synthesis-like protein [Operophtera brumata]	NA	K00868	Ldj_g2068.t1	Sprot-uniprot homology= Pyridoxal kinase	GO:0005829, C:cytosol'GO:0005524, F:ATP binding'GO:0046872, F:metal ion binding'GO:0008478, F:pyridoxal kinase activity'GO:0009443, P:pyridoxal 5'-phosphate salvage'GO:0042816, P:vitamin B6 metabolic process	K00868
Lda_g18434.t1	Sprot-uniprot homology= EH domain-containing protein 1 {ECO:0000305}	GO:0020018, C:ciliary pocket membrane'GO:0005769, C:early endosome'GO:0031901, C:early endosome membrane'GO:0030139, C:endocytic vesicle'GO:0010008, C:endosome membrane'GO:0005811, C:lipid particle'GO:0043209, C:myelin sheath'GO:0048471, C:perinuclear region of cytoplasm'GO:0005886, C:plasma membrane'GO:0031095, C:platelet dense tubular network membrane'GO:0055038, C:recycling endosome membrane'G…	K12483	Ldj_g921.t1	Sprot-uniprot homology= EH domain-containing protein 1 {ECO:0000305}	GO:0020018, C:ciliary pocket membrane'GO:0005769, C:early endosome'GO:0031901, C:early endosome membrane'GO:0030139, C:endocytic vesicle'GO:0010008, C:endosome membrane'GO:0005811, C:lipid particle'GO:0043209, C:myelin sheath'GO:0048471, C:perinuclear region of cytoplasm'GO:0005886, C:plasma membrane'GO:0031095, C:platelet dense tubular network membrane'GO:0055038, C:recycling endosome membrane'G…	K12483
Lda_g3457.t1	Sprot-uniprot homology= Venom carboxylesterase-6	GO:0005576, C:extracellular region'GO:0052689, F:carboxylic ester hydrolase activity	NA	Ldj_g23131.t1	Sprot-uniprot homology= Venom carboxylesterase-6	GO:0005576, C:extracellular region'GO:0052689, F:carboxylic ester hydrolase activity	NA
Lda_g1084.t1	Uncharacterized predicted gene	NA	NA	Ldj_g1523.t1	Uncharacterized predicted gene	NA	NA
Lda_g949.t1	Sequence homology, NCBI's 'non-redundant'= JAT88889.1 hypothetical protein g.13776, partial [Pectinophora gossypiella]	NA	NA	Ldj_g9899.t1	Sequence homology, NCBI's 'non-redundant'= JAT88889.1 hypothetical protein g.13776, partial [Pectinophora gossypiella]	NA	NA
Lda_g11224.t1	Sequence homology, NCBI's 'non-redundant'= KOB77193.1 Ecdysteroid 22-kinase [Operophtera brumata]	NA	NA	Ldj_g23261.t1	Sequence homology, NCBI's 'non-redundant'= KOB77193.1 Ecdysteroid 22-kinase [Operophtera brumata]	NA	NA
Lda_g21491.t1	Sequence homology, NCBI's 'non-redundant'= KPJ03614.1 Putative mitochondrial inner membrane protein [Papilio xuthus]	NA	NA	Ldj_g15682.t1	Uncharacterized predicted gene	NA	NA
Lda_g21152.t1	Sequence homology, NCBI's 'non-redundant'= JAT87068.1 hypothetical protein g.9544 [Pectinophora gossypiella]	NA	NA	Ldj_g3424.t1	Sequence homology, NCBI's 'non-redundant'= JAT87068.1 hypothetical protein g.9544 [Pectinophora gossypiella]	NA	NA
Lda_g16321.t1	Sprot-uniprot homology= Probable N6-adenosine-methyltransferase MT-A70-like protein	GO:0036396, C:MIS complex'GO:0016607, C:nuclear speck'GO:0005634, C:nucleus'GO:0016422, F:mRNA (2'-O-methyladenosine-N6-)-methyltransferase activity'GO:0003723, F:RNA binding'GO:0007549, P:dosage compensation'GO:0030708, P:germarium-derived female germ-line cyst encapsulation'GO:0080009, P:mRNA methylation'GO:0000398, P:mRNA splicing, via spliceosome'GO:0030707, P:ovarian follicle cell developmen…	K05925	Ldj_g1825.t1	Sprot-uniprot homology= Probable N6-adenosine-methyltransferase MT-A70-like protein	GO:0036396, C:MIS complex'GO:0016607, C:nuclear speck'GO:0005634, C:nucleus'GO:0016422, F:mRNA (2'-O-methyladenosine-N6-)-methyltransferase activity'GO:0003723, F:RNA binding'GO:0007549, P:dosage compensation'GO:0030708, P:germarium-derived female germ-line cyst encapsulation'GO:0080009, P:mRNA methylation'GO:0000398, P:mRNA splicing, via spliceosome'GO:0030707, P:ovarian follicle cell developmen…	K05925
Lda_g859.t1	Sequence homology, NCBI's 'non-redundant'= XP_011554272.1 PREDICTED: uncharacterized protein LOC105385569 [Plutella xylostella]	NA	NA	Ldj_g14383.t1	Sequence homology, NCBI's 'non-redundant'= XP_011554272.1 PREDICTED: uncharacterized protein LOC105385569 [Plutella xylostella]	NA	NA
Lda_g16414.t1	Sprot-uniprot homology= Cadherin-23	GO:0005813, C:centrosome'GO:0016021, C:integral component of membrane'GO:0060091, C:kinocilium'GO:0001917, C:photoreceptor inner segment'GO:0005886, C:plasma membrane'GO:0032420, C:stereocilium'GO:0032426, C:stereocilium tip'GO:0045202, C:synapse'GO:0005509, F:calcium ion binding'GO:0042491, P:auditory receptor cell differentiation'GO:0060088, P:auditory receptor cell stereocilium organization'GO…	NA	Ldj_g17939.t1	Sprot-uniprot homology= Cadherin-23	GO:0005813, C:centrosome'GO:0016021, C:integral component of membrane'GO:0060091, C:kinocilium'GO:0001917, C:photoreceptor inner segment'GO:0005886, C:plasma membrane'GO:0032420, C:stereocilium'GO:0032426, C:stereocilium tip'GO:0045202, C:synapse'GO:0005509, F:calcium ion binding'GO:0042491, P:auditory receptor cell differentiation'GO:0060088, P:auditory receptor cell stereocilium organization'GO…	NA
Lda_g6348.t1	Sprot-uniprot homology= Isoleucine--tRNA ligase, cytoplasmic	GO:0017101, C:aminoacyl-tRNA synthetase multienzyme complex'GO:0005737, C:cytoplasm'GO:0005829, C:cytosol'GO:0070062, C:extracellular exosome'GO:0016020, C:membrane'GO:0002161, F:aminoacyl-tRNA editing activity'GO:0005524, F:ATP binding'GO:0051020, F:GTPase binding'GO:0004822, F:isoleucine-tRNA ligase activity'GO:0000049, F:tRNA binding'GO:0006428, P:isoleucyl-tRNA aminoacylation'GO:0001649, P:os…	K01870	Ldj_g15444.t1	Sprot-uniprot homology= Isoleucine--tRNA ligase, cytoplasmic	GO:0017101, C:aminoacyl-tRNA synthetase multienzyme complex'GO:0005737, C:cytoplasm'GO:0005829, C:cytosol'GO:0070062, C:extracellular exosome'GO:0016020, C:membrane'GO:0002161, F:aminoacyl-tRNA editing activity'GO:0005524, F:ATP binding'GO:0051020, F:GTPase binding'GO:0004822, F:isoleucine-tRNA ligase activity'GO:0000049, F:tRNA binding'GO:0006428, P:isoleucyl-tRNA aminoacylation'GO:0001649, P:os…	K01870
Lda_g4214.t1	Sequence homology, NCBI's 'non-redundant'= XP_004924382.2 PREDICTED: S phase cyclin A-associated protein in the endoplasmic reticulum [Bombyx mori]	NA	NA	Ldj_g23311.t1	Sequence homology, NCBI's 'non-redundant'= XP_004924382.2 PREDICTED: S phase cyclin A-associated protein in the endoplasmic reticulum [Bombyx mori]	NA	NA
Lda_g996.t1	Sprot-uniprot homology= Centrosomal protein of 131 kDa	GO:0034451, C:centriolar satellite'GO:0036064, C:ciliary basal body'GO:0061822, C:ciliary cap'GO:0035869, C:ciliary transition zone'GO:0000242, C:pericentriolar material'GO:0008344, P:adult locomotory behavior'GO:0035082, P:axoneme assembly'GO:0097711, P:ciliary basal body docking'GO:1905349, P:ciliary transition zone assembly'GO:0060271, P:cilium assembly'GO:0042073, P:intraciliary transport'GO:…	K16540	Ldj_g13851.t1	Sequence homology, NCBI's 'non-redundant'= XP_013194298.1 PREDICTED: centrosomal protein of 131 kDa [Amyelois transitella]	NA	K16540
Lda_g1346.t1	Sequence homology, NCBI's 'non-redundant'= ABU98617.1 unknown, partial [Helicoverpa armigera]	NA	NA	Ldj_g10751.t1	Sequence homology, NCBI's 'non-redundant'= ABU98617.1 unknown, partial [Helicoverpa armigera]	NA	NA
Lda_g5878.t1	Sequence homology, NCBI's 'non-redundant'= KOB78834.1 Uncharacterized protein OBRU01_00948 [Operophtera brumata]	NA	NA	Ldj_g12793.t1	Sequence homology, NCBI's 'non-redundant'= JAT88200.1 hypothetical protein g.15781 [Pectinophora gossypiella]	NA	NA
Lda_g5997.t1	Sprot-uniprot homology= Solute carrier family 12 member 6	GO:0016323, C:basolateral plasma membrane'GO:0016021, C:integral component of membrane'GO:0005887, C:integral component of plasma membrane'GO:0005886, C:plasma membrane'GO:0022820, F:potassium ion symporter activity'GO:0015079, F:potassium ion transmembrane transporter activity'GO:0015379, F:potassium:chloride symporter activity'GO:0019901, F:protein kinase binding'GO:0035827, F:rubidium ion tran…	K14427	Ldj_g4035.t1	Sprot-uniprot homology= Solute carrier family 12 member 6	GO:0016323, C:basolateral plasma membrane'GO:0016021, C:integral component of membrane'GO:0005887, C:integral component of plasma membrane'GO:0005886, C:plasma membrane'GO:0022820, F:potassium ion symporter activity'GO:0015079, F:potassium ion transmembrane transporter activity'GO:0015379, F:potassium:chloride symporter activity'GO:0019901, F:protein kinase binding'GO:0035827, F:rubidium ion tran…	K14427
Lda_g6458.t1	Sequence homology, NCBI's 'non-redundant'= KPI93137.1 hypothetical protein RR46_14358 [Papilio xuthus]	NA	NA	Ldj_g26966.t1	Sequence homology, NCBI's 'non-redundant'= KPI93137.1 hypothetical protein RR46_14358 [Papilio xuthus]	NA	NA
Lda_g7597.t1	Sequence homology, NCBI's 'non-redundant'= XP_013193817.1 PREDICTED: zinc finger protein 62 homolog [Amyelois transitella]	NA	NA	Ldj_g8183.t1	Sequence homology, NCBI's 'non-redundant'= JAT82133.1 hypothetical protein g.585, partial [Pectinophora gossypiella]	NA	NA
Lda_g6304.t1	Sequence homology, NCBI's 'non-redundant'= KOB70613.1 Uncharacterized protein OBRU01_15168 [Operophtera brumata]	NA	K18259	Ldj_g27195.t1	Sequence homology, NCBI's 'non-redundant'= KOB70613.1 Uncharacterized protein OBRU01_15168 [Operophtera brumata]	NA	K18259
Lda_g12902.t1	Sprot-uniprot homology= Cytochrome P450 4C1	GO:0005789, C:endoplasmic reticulum membrane'GO:0031090, C:organelle membrane'GO:0070330, F:aromatase activity'GO:0020037, F:heme binding'GO:0005506, F:iron ion binding	NA	Ldj_g20637.t1	Sprot-uniprot homology= Cytochrome P450 4C1	GO:0005789, C:endoplasmic reticulum membrane'GO:0031090, C:organelle membrane'GO:0070330, F:aromatase activity'GO:0020037, F:heme binding'GO:0005506, F:iron ion binding	NA
Lda_g21822.t1	Sequence homology, NCBI's 'non-redundant'= KOB77223.1 Ionotropic glutamate receptor [Operophtera brumata]	NA	NA	Ldj_g16293.t1	Sprot-uniprot homology= Glutamate receptor ionotropic, kainate 3	GO:0030424, C:axon'GO:0030054, C:cell junction'GO:0030425, C:dendrite'GO:0032839, C:dendrite cytoplasm'GO:0005887, C:integral component of plasma membrane'GO:0043204, C:perikaryon'GO:0005886, C:plasma membrane'GO:0045211, C:postsynaptic membrane'GO:0043195, C:terminal bouton'GO:0001640, F:adenylate cyclase inhibiting G-protein coupled glutamate receptor activity'GO:0005234, F:extracellular-glutam…	NA
Lda_g1051.t1	Uncharacterized predicted gene	NA	NA	Ldj_g16448.t1	Uncharacterized predicted gene	NA	NA
Lda_g10880.t1	Sprot-uniprot homology= Venom carboxylesterase-6	GO:0005576, C:extracellular region'GO:0052689, F:carboxylic ester hydrolase activity	NA	Ldj_g18872.t1	Sequence homology, NCBI's 'non-redundant'= KOB73502.1 Carboxylesterase ae27 [Operophtera brumata]	NA	NA
[truncated: 9,618 more rows]
