# Supplementary material for: Expansion of LINEs and species-specific DNA repeats drives genome expansion in Asian Gypsy Moths
Source: Sci Rep. 2019 Nov 11;9:16413. doi: 10.1038/s41598-019-52840-z (PMC6848174; doi:10.1038/s41598-019-52840-z)
Supplement: Supplementary file 6 — Supplementary table S5 [file 41598_2019_52840_MOESM6_ESM.xlsx]

## Sheet: Ld.genomes.TableS5.lda.v0.3.fea
Supplementary Table S5. Gene feature table listing all the protein-coding genes identified in L. dispar asiatica by our pipeline, along with their genomic positions and functional annotation (gene product, GO terms, KEGG).
# Feature	ID	genomic_contig	source	start	end	strand	product	GO	Ko
gene	g1	tig00000598	AUGUSTUS	19662	23944	+	Sequence homology, NCBI's 'non-redundant'= APL98304.1 putative DD41D transposase [Bactrocera tryoni]	NA	NA
gene	g2	tig00002325	AUGUSTUS	1	6587	-	Sequence homology, NCBI's 'non-redundant'= KOB69475.1 Serine protease inhibitor 28, partial [Operophtera brumata]	NA	NA
gene	g3	tig00005565	AUGUSTUS	1	18131	+	Sequence homology, NCBI's 'non-redundant'= KPJ20519.1 hypothetical protein RR48_00808 [Papilio machaon]	NA	NA
gene	g4	tig00005565	AUGUSTUS	19277	23895	-	Uncharacterized predicted gene	NA	NA
gene	g5	tig00008042	AUGUSTUS	7122	8246	-	Sprot-uniprot homology= CCR4-NOT transcription complex subunit 9 {ECO:0000250|UniProtKB:Q92600}	GO:0030014, C:CCR4-NOT complex'GO:0016020, C:membrane'GO:0005634, C:nucleus'GO:0000932, C:P-body'GO:0019904, F:protein domain specific binding'GO:0042803, F:protein homodimerization activity'GO:0019221, P:cytokine-mediated signaling pathway'GO:0031047, P:gene silencing by RNA'GO:0006402, P:mRNA catabolic process'GO:0033147, P:negative regulation of intracellular estrogen receptor signaling pathwa…	K12606
gene	g6	tig00008042	AUGUSTUS	11023	19888	+	Sequence homology, NCBI's 'non-redundant'= XP_013186217.1 PREDICTED: HEAT repeat-containing protein 5B [Amyelois transitella]	NA	NA
gene	g8	tig00012563	AUGUSTUS	1	20487	+	Sequence homology, NCBI's 'non-redundant'= XP_013184112.1 PREDICTED: leucine-zipper-like transcriptional regulator 1 [Amyelois transitella]	NA	NA
gene	g10	tig00015093	AUGUSTUS	34460	40634	-	Sequence homology, NCBI's 'non-redundant'= EHJ76698.1 putative SGT1, suppressor of G2 allele of SKP1 [Danaus plexippus]	NA	K12795
gene	g11	tig00000006	AUGUSTUS	2391	27455	-	Sprot-uniprot homology= Septin-5	GO:0005938, C:cell cortex'GO:0005856, C:cytoskeleton'GO:0005886, C:plasma membrane'GO:0008021, C:synaptic vesicle'GO:0043195, C:terminal bouton'GO:0005525, F:GTP binding'GO:0003924, F:GTPase activity'GO:0005198, F:structural molecule activity'GO:0000910, P:cytokinesis'GO:0017157, P:regulation of exocytosis'GO:2000300, P:regulation of synaptic vesicle exocytosis'GO:0016080, P:synaptic vesicle targ…	K16943
gene	g12	tig00000006	AUGUSTUS	42871	65172	+	Sprot-uniprot homology= Carboxypeptidase M	GO:0031225, C:anchored component of membrane'GO:0009986, C:cell surface'GO:0070062, C:extracellular exosome'GO:0005615, C:extracellular space'GO:0005886, C:plasma membrane'GO:0004181, F:metallocarboxypeptidase activity'GO:0008270, F:zinc ion binding'GO:0006518, P:peptide metabolic process'GO:0016485, P:protein processing	NA
gene	g14	tig00000022	AUGUSTUS	16665	20497	-	Sequence homology, NCBI's 'non-redundant'= XP_013188656.1 PREDICTED: uncharacterized protein LOC106133470 [Amyelois transitella]	NA	NA
gene	g15	tig00000044	AUGUSTUS	1	14631	+	Sequence homology, NCBI's 'non-redundant'= KPI96540.1 Serine proteinase stubble [Papilio xuthus]	NA	NA
gene	g16	tig00000044	AUGUSTUS	57952	119599	+	Sprot-uniprot homology= Probable chitinase 2	GO:0005615, C:extracellular space'GO:0008061, F:chitin binding'GO:0004568, F:chitinase activity'GO:0006032, P:chitin catabolic process'GO:0040003, P:chitin-based cuticle development'GO:0008362, P:chitin-based embryonic cuticle biosynthetic process'GO:0018990, P:ecdysis, chitin-based cuticle'GO:0008363, P:larval chitin-based cuticle development'GO:0000272, P:polysaccharide catabolic process'GO:004…	K01183
gene	g17	tig00000044	AUGUSTUS	157873	189833	+	Sprot-uniprot homology= Peptidyl-prolyl cis-trans isomerase CWC27 homolog	GO:0003755, F:peptidyl-prolyl cis-trans isomerase activity'GO:0006457, P:protein folding	K12737
gene	g18	tig00000044	AUGUSTUS	209254	220665	+	Sequence homology, NCBI's 'non-redundant'= XP_013191425.1 PREDICTED: uncharacterized protein LOC106135615 [Amyelois transitella]	NA	NA
gene	g19	tig00000054	AUGUSTUS	5255	12767	-	Sequence homology, NCBI's 'non-redundant'= XP_011556000.1 PREDICTED: T-cell leukemia homeobox protein 2 [Plutella xylostella]	NA	NA
gene	g20	tig00000054	AUGUSTUS	14077	17223	+	Sequence homology, NCBI's 'non-redundant'= XP_013193561.1 PREDICTED: RNA-directed DNA polymerase from mobile element jockey-like isoform X1 [Amyelois transitella] XP_013193562.1 PREDICTED: RNA-directed DNA polymerase from mobile element jockey-like isoform X2 [Amyelois transitella]	NA	NA
gene	g21	tig00000056	AUGUSTUS	7464	11835	+	Uncharacterized predicted gene	NA	NA
gene	g22	tig00000056	AUGUSTUS	18379	22065	-	Uncharacterized predicted gene	NA	NA
gene	g23	tig00000056	AUGUSTUS	26268	35614	+	Sequence homology, NCBI's 'non-redundant'= XP_012546701.1 PREDICTED: uncharacterized protein LOC101743340 [Bombyx mori]	NA	NA
gene	g24	tig00000074	AUGUSTUS	2513	22350	-	Sequence homology, NCBI's 'non-redundant'= XP_013199200.1 PREDICTED: CCAAT/enhancer-binding protein zeta [Amyelois transitella]	NA	NA
gene	g25	tig00000074	AUGUSTUS	25245	40498	+	Sprot-uniprot homology= Actin-related protein 2	GO:0005884, C:actin filament'GO:0005885, C:Arp2/3 protein complex'GO:0005737, C:cytoplasm'GO:0003779, F:actin binding'GO:0005524, F:ATP binding'GO:0005200, F:structural constituent of cytoskeleton'GO:0007015, P:actin filament organization'GO:0034314, P:Arp2/3 complex-mediated actin nucleation'GO:0000902, P:cell morphogenesis'GO:0007010, P:cytoskeleton organization'GO:0045887, P:positive regulatio…	K17260
gene	g27	tig00000080	AUGUSTUS	1	18785	-	Uncharacterized predicted gene	NA	NA
gene	g28	tig00000081	AUGUSTUS	63393	66035	-	Sprot-uniprot homology= Uncharacterized protein K02A2.6	GO:0003676, F:nucleic acid binding'GO:0008270, F:zinc ion binding'GO:0015074, P:DNA integration	NA
gene	g29	tig00000081	AUGUSTUS	68174	70099	+	Uncharacterized predicted gene	NA	NA
gene	g30	tig00000081	AUGUSTUS	72144	76350	+	Uncharacterized predicted gene	NA	NA
gene	g31	tig00000081	AUGUSTUS	94018	106943	-	Sprot-uniprot homology= Septin-5	GO:0032154, C:cleavage furrow'GO:0005886, C:plasma membrane'GO:0031105, C:septin complex'GO:0001725, C:stress fiber'GO:0008021, C:synaptic vesicle'GO:0043195, C:terminal bouton'GO:0019003, F:GDP binding'GO:0005525, F:GTP binding'GO:0035091, F:phosphatidylinositol binding'GO:0042803, F:protein homodimerization activity'GO:0019905, F:syntaxin binding'GO:0007049, P:cell cycle'GO:0051301, P:cell divi…	K16943
gene	g32	tig00000089	AUGUSTUS	1	19775	-	Uncharacterized predicted gene	NA	NA
gene	g33	tig00000089	AUGUSTUS	20731	22374	+	Sequence homology, NCBI's 'non-redundant'= APL98304.1 putative DD41D transposase [Bactrocera tryoni]	NA	NA
gene	g34	tig00000092	AUGUSTUS	1	30115	+	Sprot-uniprot homology= Peptidyl-prolyl cis-trans isomerase CWC27 homolog	GO:0003755, F:peptidyl-prolyl cis-trans isomerase activity'GO:0006457, P:protein folding	K12737
gene	g35	tig00000099	AUGUSTUS	5219	25974	+	Sprot-uniprot homology= MOB kinase activator-like 1	GO:0005813, C:centrosome'GO:0005829, C:cytosol'GO:0005634, C:nucleus'GO:0005886, C:plasma membrane'GO:0046872, F:metal ion binding'GO:0019901, F:protein kinase binding'GO:0006915, P:apoptotic process'GO:0008283, P:cell proliferation'GO:0007059, P:chromosome segregation'GO:0007275, P:multicellular organism development'GO:0030707, P:ovarian follicle cell development'GO:0007165, P:signal transduction	K06685
gene	g36	tig00000099	AUGUSTUS	34818	39833	+	Sprot-uniprot homology= Cyclin-dependent kinase 2	GO:0015030, C:Cajal body'GO:0005768, C:endosome'GO:0005815, C:microtubule organizing center'GO:0030496, C:midbody'GO:0005524, F:ATP binding'GO:0004693, F:cyclin-dependent protein serine/threonine kinase activity'GO:0046872, F:metal ion binding'GO:0051301, P:cell division'GO:0006281, P:DNA repair'GO:0051321, P:meiotic cell cycle'GO:0006468, P:protein phosphorylation	K02206
gene	g37	tig00000099	AUGUSTUS	42775	51510	-	Sequence homology, NCBI's 'non-redundant'= XP_013196001.1 PREDICTED: uncharacterized protein LOC106139163 isoform X1 [Amyelois transitella] XP_013196002.1 PREDICTED: uncharacterized protein LOC106139163 isoform X2 [Amyelois transitella]	NA	NA
gene	g38	tig00000099	AUGUSTUS	52961	70339	+	Uncharacterized predicted gene	NA	NA
gene	g39	tig00000099	AUGUSTUS	93236	94857	-	Sequence homology, NCBI's 'non-redundant'= XP_011554272.1 PREDICTED: uncharacterized protein LOC105385569 [Plutella xylostella]	NA	NA
gene	g40	tig00000104	AUGUSTUS	1	4216	-	Sequence homology, NCBI's 'non-redundant'= XP_014364897.1 PREDICTED: putative uncharacterized protein DDB_G0291608 [Papilio machaon] KPJ10214.1 G protein pathway suppressor 2 [Papilio machaon]	NA	NA
gene	g41	tig00000104	AUGUSTUS	7780	84261	+	Sprot-uniprot homology= Bifunctional 3'-phosphoadenosine 5'-phosphosulfate synthase	GO:0004020, F:adenylylsulfate kinase activity'GO:0005524, F:ATP binding'GO:0016779, F:nucleotidyltransferase activity'GO:0004781, F:sulfate adenylyltransferase (ATP) activity'GO:0000103, P:sulfate assimilation	K13811
gene	g42	tig00000104	AUGUSTUS	92378	121059	-	Sprot-uniprot homology= Lysine-specific demethylase 8	GO:0005634, C:nucleus'GO:0003682, F:chromatin binding'GO:0051864, F:histone demethylase activity (H3-K36 specific)'GO:0046872, F:metal ion binding'GO:0000086, P:G2/M transition of mitotic cell cycle'GO:0070544, P:histone H3-K36 demethylation'GO:0045893, P:positive regulation of transcription, DNA-templated'GO:0006351, P:transcription, DNA-templated	K10277
gene	g43	tig00000104	AUGUSTUS	123307	125159	-	Sequence homology, NCBI's 'non-redundant'= XP_014358272.1 PREDICTED: uncharacterized protein LOC106710659 [Papilio machaon]	NA	NA
gene	g44	tig00000104	AUGUSTUS	141357	179809	+	Sprot-uniprot homology= Folliculin-interacting protein 2	GO:0005737, C:cytoplasm'GO:0005634, C:nucleus'GO:0005886, C:plasma membrane'GO:0042030, F:ATPase inhibitor activity'GO:0051087, F:chaperone binding'GO:0008630, P:intrinsic apoptotic signaling pathway in response to DNA damage'GO:0000122, P:negative regulation of transcription from RNA polymerase II promoter'GO:0033138, P:positive regulation of peptidyl-serine phosphorylation'GO:0031334, P:positiv…	K20401
gene	g46	tig00000104	AUGUSTUS	361576	598616	-	Sprot-uniprot homology= Uncharacterized WD repeat-containing protein alr3466		NA
gene	g47	tig00000104	AUGUSTUS	734823	736337	-	Uncharacterized predicted gene	NA	NA
gene	g48	tig00000104	AUGUSTUS	860188	884392	-	Sprot-uniprot homology= Rho GTPase-activating protein 100F	GO:0005737, C:cytoplasm'GO:0048786, C:presynaptic active zone'GO:0005096, F:GTPase activator activity'GO:0090630, P:activation of GTPase activity'GO:0048846, P:axon extension involved in axon guidance'GO:0048789, P:cytoskeletal matrix organization at active zone'GO:0048790, P:maintenance of presynaptic active zone structure'GO:0045467, P:R7 cell development'GO:0043087, P:regulation of GTPase acti…	K20655
gene	g49	tig00000120	AUGUSTUS	11222	16278	-	Sequence homology, NCBI's 'non-redundant'= KPJ18373.1 Aminoacylase-1 [Papilio machaon]	NA	K14677
gene	g50	tig00000121	AUGUSTUS	1	8797	+	Sequence homology, NCBI's 'non-redundant'= XP_013198921.1 PREDICTED: aminoacylase-1-like, partial [Amyelois transitella]	NA	K14677
gene	g51	tig00000135	AUGUSTUS	55068	118094	-	Sprot-uniprot homology= Collagen alpha-1(XV) chain	GO:0005582, C:collagen type XV trimer'GO:0005788, C:endoplasmic reticulum lumen'GO:0070062, C:extracellular exosome'GO:0005576, C:extracellular region'GO:0005615, C:extracellular space'GO:0016021, C:integral component of membrane'GO:0005201, F:extracellular matrix structural constituent'GO:0001525, P:angiogenesis'GO:0007155, P:cell adhesion'GO:0030154, P:cell differentiation'GO:0030574, P:collage…	K06823
gene	g53	tig00000138	AUGUSTUS	32759	63281	+	Sprot-uniprot homology= Protein peanut	GO:0016324, C:apical plasma membrane'GO:0032154, C:cleavage furrow'GO:0070938, C:contractile ring'GO:0045171, C:intercellular bridge'GO:0005875, C:microtubule associated complex'GO:0005739, C:mitochondrion'GO:0005886, C:plasma membrane'GO:0031105, C:septin complex'GO:0005940, C:septin ring'GO:0003779, F:actin binding'GO:0005525, F:GTP binding'GO:0003924, F:GTPase activity'GO:0008017, F:microtubul…	K16944
gene	g54	tig00000140	AUGUSTUS	4320	32042	+	Sequence homology, NCBI's 'non-redundant'= XP_013200403.1 PREDICTED: uncharacterized protein LOC106142990 [Amyelois transitella]	NA	NA
gene	g55	tig00000140	AUGUSTUS	63295	65872	-	Uncharacterized predicted gene	NA	NA
gene	g57	tig00000149	AUGUSTUS	27222	31472	-	Uncharacterized predicted gene	NA	NA
gene	g58	tig00000153	AUGUSTUS	1	34828	-	Uncharacterized predicted gene	NA	NA
gene	g59	tig00000153	AUGUSTUS	35460	42006	+	Sprot-uniprot homology= Putative uncharacterized transposon-derived protein F52C9.6		NA
gene	g60	tig00000155	AUGUSTUS	14727	22545	-	Sprot-uniprot homology= Bifunctional 3'-phosphoadenosine 5'-phosphosulfate synthase 2	GO:0004020, F:adenylylsulfate kinase activity'GO:0005524, F:ATP binding'GO:0016779, F:nucleotidyltransferase activity'GO:0004781, F:sulfate adenylyltransferase (ATP) activity'GO:0007596, P:blood coagulation'GO:0060348, P:bone development'GO:0000103, P:sulfate assimilation	K13811
gene	g61	tig00000156	AUGUSTUS	3690	5681	+	Uncharacterized predicted gene	NA	NA
gene	g63	tig00000158	AUGUSTUS	8607	24728	+	Sequence homology, NCBI's 'non-redundant'= XP_014355510.1 PREDICTED: neutral alpha-glucosidase AB-like, partial [Papilio machaon]	NA	K05546
gene	g65	tig00000168	AUGUSTUS	1491	8684	-	Sequence homology, NCBI's 'non-redundant'= XP_015373548.1 PREDICTED: jerky protein homolog-like, partial [Diuraphis noxia]	NA	NA
gene	g66	tig00000168	AUGUSTUS	19920	21546	-	Sprot-uniprot homology= Uncharacterized protein K02A2.6	GO:0003676, F:nucleic acid binding'GO:0008270, F:zinc ion binding'GO:0015074, P:DNA integration	NA
gene	g67	tig00000172	AUGUSTUS	27787	28901	-	Uncharacterized predicted gene	NA	NA
gene	g68	tig00000172	AUGUSTUS	35990	42735	-	Sequence homology, NCBI's 'non-redundant'= EHJ68290.1 carboxypeptidase [Danaus plexippus]	NA	NA
gene	g69	tig00000174	AUGUSTUS	3086	26896	+	Sequence homology, NCBI's 'non-redundant'= KPI96202.1 hypothetical protein RR46_06936 [Papilio xuthus]	NA	NA
gene	g70	tig00000174	AUGUSTUS	30372	31585	-	Sprot-uniprot homology= Titin	GO:0000794, C:condensed nuclear chromosome'GO:0031674, C:I band'GO:0005875, C:microtubule associated complex'GO:0030017, C:sarcomere'GO:0005863, C:striated muscle myosin thick filament'GO:0030018, C:Z disc'GO:0003779, F:actin binding'GO:0008307, F:structural constituent of muscle'GO:0051301, P:cell division'GO:0040011, P:locomotion'GO:0007498, P:mesoderm development'GO:0007076, P:mitotic chromoso…	NA
gene	g72	tig00000184	AUGUSTUS	16258	31545	+	Sequence homology, NCBI's 'non-redundant'= KOB63625.1 reverse transcriptase [Operophtera brumata]	NA	NA
gene	g73	tig00000185	AUGUSTUS	13312	14196	+	Sequence homology, NCBI's 'non-redundant'= XP_013172169.1 PREDICTED: uncharacterized protein LOC106121191 [Papilio xuthus]	NA	NA
gene	g74	tig00000194	AUGUSTUS	1	10806	-	Sprot-uniprot homology= Protein O-mannosyl-transferase 2	GO:0005783, C:endoplasmic reticulum'GO:0005789, C:endoplasmic reticulum membrane'GO:0016021, C:integral component of membrane'GO:0004169, F:dolichyl-phosphate-mannose-protein mannosyltransferase activity'GO:0071712, P:ER-associated misfolded protein catabolic process'GO:0030259, P:lipid glycosylation'GO:0016203, P:muscle attachment'GO:0007517, P:muscle organ development'GO:0035269, P:protein O-li…	K00728
gene	g76	tig00000198	AUGUSTUS	16958	18686	-	Uncharacterized predicted gene	NA	NA
gene	g77	tig00000203	AUGUSTUS	14884	22264	-	Sprot-uniprot homology= Suppressor of lurcher protein 1	GO:0030054, C:cell junction'GO:0008328, C:ionotropic glutamate receptor complex'GO:0032589, C:neuron projection membrane'GO:0005886, C:plasma membrane'GO:0045211, C:postsynaptic membrane'GO:0045202, C:synapse'GO:0016247, F:channel regulator activity'GO:0008344, P:adult locomotory behavior'GO:0006972, P:hyperosmotic response'GO:0051968, P:positive regulation of synaptic transmission, glutamatergic…	NA
gene	g78	tig00000203	AUGUSTUS	25208	30885	+	Sprot-uniprot homology= DNA ligase 3	GO:0070421, C:DNA ligase III-XRCC1 complex'GO:0005739, C:mitochondrion'GO:0005654, C:nucleoplasm'GO:0005634, C:nucleus'GO:0005524, F:ATP binding'GO:0003677, F:DNA binding'GO:0003910, F:DNA ligase (ATP) activity'GO:0003909, F:DNA ligase activity'GO:0008270, F:zinc ion binding'GO:0006288, P:base-excision repair, DNA ligation'GO:0007049, P:cell cycle'GO:0051301, P:cell division'GO:0071897, P:DNA bio…	K10776
gene	g80	tig00000203	AUGUSTUS	278323	314018	+	Uncharacterized predicted gene	NA	NA
gene	g81	tig00000203	AUGUSTUS	355322	371884	-	Sequence homology, NCBI's 'non-redundant'= XP_013192351.1 PREDICTED: suppressor of lurcher protein 1-like [Amyelois transitella]	NA	NA
gene	g82	tig00000203	AUGUSTUS	393530	395121	+	Uncharacterized predicted gene	NA	NA
gene	g83	tig00000203	AUGUSTUS	455981	473083	+	Sequence homology, NCBI's 'non-redundant'= XP_012545423.1 PREDICTED: myosin regulatory light chain, smooth muscle [Bombyx mori]	NA	NA
gene	g84	tig00000203	AUGUSTUS	688065	690885	+	Sequence homology, NCBI's 'non-redundant'= XP_013178401.1 PREDICTED: uncharacterized protein LOC106125668 [Papilio xuthus]	NA	NA
gene	g85	tig00000203	AUGUSTUS	983077	1000322	+	Uncharacterized predicted gene	NA	NA
gene	g86	tig00000203	AUGUSTUS	1021840	1050663	-	Sprot-uniprot homology= NADP-dependent malic enzyme	GO:0005737, C:cytoplasm'GO:0004471, F:malate dehydrogenase (decarboxylating) (NAD+) activity'GO:0004473, F:malate dehydrogenase (decarboxylating) (NADP+) activity'GO:0046872, F:metal ion binding'GO:0051287, F:NAD binding'GO:0008948, F:oxaloacetate decarboxylase activity'GO:0006108, P:malate metabolic process	K00029
gene	g87	tig00000203	AUGUSTUS	1055914	1088833	-	Sprot-uniprot homology= NADP-dependent malic enzyme	GO:0005737, C:cytoplasm'GO:0004471, F:malate dehydrogenase (decarboxylating) (NAD+) activity'GO:0004473, F:malate dehydrogenase (decarboxylating) (NADP+) activity'GO:0046872, F:metal ion binding'GO:0051287, F:NAD binding'GO:0008948, F:oxaloacetate decarboxylase activity'GO:0006108, P:malate metabolic process	K00029
gene	g88	tig00000203	AUGUSTUS	1142426	1149796	+	Sequence homology, NCBI's 'non-redundant'= KOB71465.1 putative pol-like protein, partial [Operophtera brumata]	NA	NA
gene	g89	tig00000203	AUGUSTUS	1177018	1183634	+	Uncharacterized predicted gene	NA	NA
gene	g90	tig00000203	AUGUSTUS	1189706	1192712	-	Sprot-uniprot homology= Retrovirus-related Pol polyprotein from transposon 297	GO:0004190, F:aspartic-type endopeptidase activity'GO:0004519, F:endonuclease activity'GO:0003676, F:nucleic acid binding'GO:0003964, F:RNA-directed DNA polymerase activity'GO:0015074, P:DNA integration	NA
gene	g91	tig00000203	AUGUSTUS	1216608	1219869	+	Sprot-uniprot homology= Vacuolar protein sorting-associated protein 4A	GO:0005769, C:early endosome'GO:0031902, C:late endosome membrane'GO:0030496, C:midbody'GO:0005634, C:nucleus'GO:0005524, F:ATP binding'GO:0016787, F:hydrolase activity'GO:0017048, F:Rho GTPase binding'GO:0009838, P:abscission'GO:0007049, P:cell cycle'GO:0051301, P:cell division'GO:0016197, P:endosomal transport'GO:0032466, P:negative regulation of cytokinesis'GO:0015031, P:protein transport'GO:0…	K12196
gene	g92	tig00000203	AUGUSTUS	1226910	1265110	-	Sequence homology, NCBI's 'non-redundant'= XP_013192349.1 PREDICTED: uncharacterized protein LOC106136365 [Amyelois transitella]	NA	NA
gene	g93	tig00000203	AUGUSTUS	1399231	1403848	+	Uncharacterized predicted gene	NA	NA
gene	g94	tig00000203	AUGUSTUS	1437926	1441267	+	Uncharacterized predicted gene	NA	NA
gene	g95	tig00000203	AUGUSTUS	1858993	1866186	-	Sequence homology, NCBI's 'non-redundant'= KOB69996.1 Gag-like protein [Operophtera brumata]	NA	NA
gene	g96	tig00000203	AUGUSTUS	1992938	2007970	-	Sequence homology, NCBI's 'non-redundant'= XP_012550601.1 PREDICTED: uncharacterized protein LOC105842396 [Bombyx mori]	NA	NA
gene	g97	tig00000203	AUGUSTUS	2127119	2129135	-	Uncharacterized predicted gene	NA	NA
gene	g98	tig00000203	AUGUSTUS	2221279	2226224	-	Sequence homology, NCBI's 'non-redundant'= KMQ85078.1 dna-mediated transposase [Lasius niger]	NA	NA
gene	g99	tig00000203	AUGUSTUS	2257220	2259194	-	Uncharacterized predicted gene	NA	NA
gene	g100	tig00000203	AUGUSTUS	2336831	2351459	+	Sequence homology, NCBI's 'non-redundant'= ADZ95892.1 reverse transcriptase, partial [Erebia theano]	NA	NA
gene	g101	tig00000211	AUGUSTUS	401	12569	+	Uncharacterized predicted gene	NA	NA
gene	g102	tig00000214	AUGUSTUS	1	3921	+	Sprot-uniprot homology= Protein groucho	GO:0005654, C:nucleoplasm'GO:0005634, C:nucleus'GO:0043234, C:protein complex'GO:0071906, F:CRD domain binding'GO:0071837, F:HMG box domain binding'GO:0070491, F:repressing transcription factor binding'GO:0001106, F:RNA polymerase II transcription corepressor activity'GO:0003714, F:transcription corepressor activity'GO:0008134, F:transcription factor binding'GO:0007015, P:actin filament organizat…	NA
gene	g104	tig00000217	AUGUSTUS	104029	123677	+	Sequence homology, NCBI's 'non-redundant'= XP_012550826.1 PREDICTED: rho GTPase-activating protein 100F isoform X2 [Bombyx mori]	NA	NA
gene	g106	tig00000222	AUGUSTUS	32387	38339	+	Sequence homology, NCBI's 'non-redundant'= JAT82708.1 hypothetical protein g.11148 [Pectinophora gossypiella]	NA	NA
gene	g108	tig00000223	AUGUSTUS	27415	28853	+	Sequence homology, NCBI's 'non-redundant'= XP_004932886.2 PREDICTED: arf-GAP with Rho-GAP domain, ANK repeat and PH domain-containing protein 2 [Bombyx mori]	NA	NA
gene	g109	tig00000223	AUGUSTUS	246405	251879	-	Sequence homology, NCBI's 'non-redundant'= XP_008760051.1 PREDICTED: uncharacterized protein LOC103691806 isoform X1 [Rattus norvegicus]	NA	NA
gene	g110	tig00000223	AUGUSTUS	255240	258866	+	Sequence homology, NCBI's 'non-redundant'= XP_011552064.1 PREDICTED: uncharacterized protein LOC105383670 [Plutella xylostella]	NA	NA
gene	g111	tig00000223	AUGUSTUS	259054	260589	+	Sequence homology, NCBI's 'non-redundant'= BAA95570.1 RNase H and integrase-like protein, partial [Bombyx mori]	NA	NA
gene	g112	tig00000223	AUGUSTUS	261165	267014	-	Uncharacterized predicted gene	NA	NA
gene	g113	tig00000223	AUGUSTUS	328344	344280	+	Sprot-uniprot homology= Dynein heavy chain 5, axonemal	GO:0005930, C:axoneme'GO:0005737, C:cytoplasm'GO:0005874, C:microtubule'GO:0036157, C:outer dynein arm'GO:0005524, F:ATP binding'GO:0016887, F:ATPase activity'GO:0003777, F:microtubule motor activity'GO:0060271, P:cilium assembly'GO:0003341, P:cilium movement'GO:0007368, P:determination of left/right symmetry'GO:0030317, P:flagellated sperm motility'GO:0007507, P:heart development'GO:0021670, P:l…	K10408
gene	g114	tig00000223	AUGUSTUS	392927	416167	+	Sprot-uniprot homology= Dynein heavy chain 5, axonemal	GO:0005930, C:axoneme'GO:0005737, C:cytoplasm'GO:0005874, C:microtubule'GO:0036157, C:outer dynein arm'GO:0005524, F:ATP binding'GO:0016887, F:ATPase activity'GO:0003777, F:microtubule motor activity'GO:0060271, P:cilium assembly'GO:0003341, P:cilium movement'GO:0007368, P:determination of left/right symmetry'GO:0030317, P:flagellated sperm motility'GO:0007507, P:heart development'GO:0021670, P:l…	K10408
gene	g115	tig00000227	AUGUSTUS	1	3962	+	Sprot-uniprot homology= Isoleucine--tRNA ligase, cytoplasmic	GO:0005737, C:cytoplasm'GO:0002161, F:aminoacyl-tRNA editing activity'GO:0005524, F:ATP binding'GO:0004822, F:isoleucine-tRNA ligase activity'GO:0000049, F:tRNA binding'GO:0006428, P:isoleucyl-tRNA aminoacylation	K01870
gene	g116	tig00000227	AUGUSTUS	17695	26076	-	Sequence homology, NCBI's 'non-redundant'= XP_012548781.1 PREDICTED: dmX-like protein 2 [Bombyx mori]	NA	NA
gene	g117	tig00000228	AUGUSTUS	4679	7193	-	Sequence homology, NCBI's 'non-redundant'= KPI99710.1 DmX-like protein 2 [Papilio xuthus]	NA	NA
gene	g118	tig00000228	AUGUSTUS	11821	33461	-	Sequence homology, NCBI's 'non-redundant'= KOB74820.1 Uncharacterized protein OBRU01_07814 [Operophtera brumata]	NA	NA
gene	g119	tig00000232	AUGUSTUS	1	27059	+	Sprot-uniprot homology= Mini-chromosome maintenance complex-binding protein	GO:0000790, C:nuclear chromatin'GO:0003682, F:chromatin binding'GO:0051301, P:cell division'GO:0006261, P:DNA-dependent DNA replication'GO:0007062, P:sister chromatid cohesion	NA
gene	g120	tig00000232	AUGUSTUS	29834	30184	-	Sequence homology, NCBI's 'non-redundant'= JAA88358.1 o-sialoglycoprotein endopeptidase [Pararge aegeria]	NA	K01409
gene	g121	tig00000235	AUGUSTUS	1	39678	-	Sprot-uniprot homology= Neurofibromin	GO:0030424, C:axon'GO:0005737, C:cytoplasm'GO:0030425, C:dendrite'GO:0031235, C:intrinsic component of the cytoplasmic side of the plasma membrane'GO:0016020, C:membrane'GO:0043005, C:neuron projection'GO:0005730, C:nucleolus'GO:0005634, C:nucleus'GO:0014069, C:postsynaptic density'GO:0043234, C:protein complex'GO:0005096, F:GTPase activator activity'GO:0008017, F:microtubule binding'GO:0031210, …	K08052
gene	g122	tig00000239	AUGUSTUS	1	3626	+	Sequence homology, NCBI's 'non-redundant'= XP_013193004.1 PREDICTED: uncharacterized protein LOC106136887 [Amyelois transitella]	NA	NA
gene	g123	tig00000239	AUGUSTUS	84797	88300	+	Sprot-uniprot homology= Serine protease snake	GO:0005576, C:extracellular region'GO:0008233, F:peptidase activity'GO:0004252, F:serine-type endopeptidase activity'GO:0008236, F:serine-type peptidase activity'GO:0009950, P:dorsal/ventral axis specification'GO:0007311, P:maternal specification of dorsal/ventral axis, oocyte, germ-line encoded'GO:0016485, P:protein processing'GO:0006508, P:proteolysis'GO:0008063, P:Toll signaling pathway	NA
gene	g124	tig00000241	AUGUSTUS	1	26831	-	Sprot-uniprot homology= 5-oxoprolinase	GO:0005829, C:cytosol'GO:0017168, F:5-oxoprolinase (ATP-hydrolyzing) activity'GO:0005524, F:ATP binding'GO:0006750, P:glutathione biosynthetic process	K01469
gene	g125	tig00000241	AUGUSTUS	38372	41793	+	Sprot-uniprot homology= tRNA (cytosine(34)-C(5))-methyltransferase	GO:0005737, C:cytoplasm'GO:0005730, C:nucleolus'GO:0005634, C:nucleus'GO:0016428, F:tRNA (cytosine-5-)-methyltransferase activity'GO:0000049, F:tRNA binding'GO:0001510, P:RNA methylation'GO:0007614, P:short-term memory'GO:0030488, P:tRNA methylation	K15335
gene	g126	tig00000251	AUGUSTUS	12959	13828	+	Uncharacterized predicted gene	NA	NA
gene	g128	tig00000253	AUGUSTUS	29268	49778	+	Sprot-uniprot homology= Dynein intermediate chain 3, ciliary	GO:0005929, C:cilium'GO:0005737, C:cytoplasm'GO:0030286, C:dynein complex'GO:0005874, C:microtubule'GO:0003774, F:motor activity	K11143
gene	g129	tig00000279	AUGUSTUS	590	16675	+	Sequence homology, NCBI's 'non-redundant'= NP_001139702.1 serine protease inhibitor 8 precursor [Bombyx mori] ACG61173.1 serpin-8 [Bombyx mori]	NA	NA
gene	g130	tig00000282	AUGUSTUS	3076	19457	+	Sequence homology, NCBI's 'non-redundant'= XP_013191871.1 PREDICTED: ethanolaminephosphotransferase 1 [Amyelois transitella]	NA	K00993
gene	g131	tig00000288	AUGUSTUS	37271	73895	-	Sequence homology, NCBI's 'non-redundant'= ALM24944.1 ionotropic receptor 75d [Athetis dissimilis]	NA	NA
gene	g132	tig00000288	AUGUSTUS	93698	94622	-	Uncharacterized predicted gene	NA	NA
gene	g133	tig00000289	AUGUSTUS	1	20396	+	Sequence homology, NCBI's 'non-redundant'= XP_014360837.1 PREDICTED: acetylcholine receptor subunit beta-like isoform X2 [Papilio machaon]	NA	K04814
gene	g134	tig00000306	AUGUSTUS	1	7753	-	Sequence homology, NCBI's 'non-redundant'= XP_013190814.1 PREDICTED: uncharacterized protein LOC106135144 [Amyelois transitella]	NA	NA
gene	g135	tig00000306	AUGUSTUS	8816	11079	+	Sprot-uniprot homology= p21-activated protein kinase-interacting protein 1-like	GO:0005730, C:nucleolus'GO:0009968, P:negative regulation of signal transduction	K14830
gene	g136	tig00000306	AUGUSTUS	16779	54785	-	Sprot-uniprot homology= Neurabin-1	GO:0015629, C:actin cytoskeleton'GO:0030054, C:cell junction'GO:0030864, C:cortical actin cytoskeleton'GO:0005856, C:cytoskeleton'GO:0005829, C:cytosol'GO:0030425, C:dendrite'GO:0043197, C:dendritic spine'GO:0044326, C:dendritic spine neck'GO:0030175, C:filopodium'GO:0030426, C:growth cone'GO:1990761, C:growth cone lamellipodium'GO:0030027, C:lamellipodium'GO:0031594, C:neuromuscular junction'GO:…	K17551
gene	g137	tig00000310	AUGUSTUS	51759	71286	+	Uncharacterized predicted gene	NA	NA
gene	g139	tig00000318	AUGUSTUS	299	667	+	Sequence homology, NCBI's 'non-redundant'= JAT84878.1 hypothetical protein g.2386, partial [Pectinophora gossypiella]	NA	NA
gene	g140	tig00000318	AUGUSTUS	2882	10489	-	Sequence homology, NCBI's 'non-redundant'= XP_004922196.1 PREDICTED: gametocyte-specific factor 1-like [Bombyx mori]	NA	NA
gene	g141	tig00000318	AUGUSTUS	25363	33016	+	Sprot-uniprot homology= Inactive peptidyl-prolyl cis-trans isomerase shutdown	GO:0005737, C:cytoplasm'GO:0051879, F:Hsp90 protein binding'GO:0031047, P:gene silencing by RNA'GO:0051321, P:meiotic cell cycle'GO:0048477, P:oogenesis	K09572
gene	g142	tig00000320	AUGUSTUS	1	9669	+	Uncharacterized predicted gene	NA	NA
gene	g143	tig00000322	AUGUSTUS	17429	19004	-	Sequence homology, NCBI's 'non-redundant'= EHJ73248.1 hypothetical protein KGM_04774 [Danaus plexippus]	NA	NA
gene	g144	tig00000322	AUGUSTUS	19463	24189	+	Sequence homology, NCBI's 'non-redundant'= XP_012551611.1 PREDICTED: methyltransferase-like protein 9 [Bombyx mori]	NA	NA
gene	g145	tig00000323	AUGUSTUS	2381	3734	-	Sequence homology, NCBI's 'non-redundant'= ACE75199.1 conserved hypothetical protein [Glyptapanteles flavicoxis]	NA	NA
gene	g146	tig00000323	AUGUSTUS	3775	4866	-	Sequence homology, NCBI's 'non-redundant'= ACE75327.1 conserved hypothetical protein [Glyptapanteles indiensis]	NA	NA
gene	g148	tig00000326	AUGUSTUS	2880	26960	+	Sprot-uniprot homology= Early 94 kDa protein		NA
gene	g149	tig00000331	AUGUSTUS	1	16780	-	Sequence homology, NCBI's 'non-redundant'= XP_004932751.1 PREDICTED: uncharacterized protein LOC101735353 [Bombyx mori]	NA	NA
gene	g150	tig00000331	AUGUSTUS	18933	34491	-	Sequence homology, NCBI's 'non-redundant'= XP_011558722.1 PREDICTED: uncharacterized protein LOC105389318 [Plutella xylostella]	NA	NA
gene	g151	tig00000335	AUGUSTUS	1	25457	-	Sequence homology, NCBI's 'non-redundant'= XP_012547561.1 PREDICTED: uncharacterized protein CG43867 isoform X5 [Bombyx mori]	NA	NA
gene	g152	tig00000341	AUGUSTUS	154	3169	-	Sequence homology, NCBI's 'non-redundant'= ACE75199.1 conserved hypothetical protein [Glyptapanteles flavicoxis]	NA	NA
gene	g153	tig00000341	AUGUSTUS	21638	24104	-	Sprot-uniprot homology= Early 94 kDa protein		NA
gene	g154	tig00000341	AUGUSTUS	30417	38271	-	Sprot-uniprot homology= Early 94 kDa protein		NA
gene	g155	tig00000343	AUGUSTUS	3964	5978	-	Sprot-uniprot homology= Early 94 kDa protein		NA
gene	g156	tig00000343	AUGUSTUS	18505	41951	+	Uncharacterized predicted gene	NA	NA
gene	g157	tig00000345	AUGUSTUS	6375	23739	+	Sprot-uniprot homology= Spondin-1	GO:0005578, C:proteinaceous extracellular matrix'GO:0046872, F:metal ion binding'GO:0007155, P:cell adhesion	NA
gene	g158	tig00000345	AUGUSTUS	50957	54300	-	Sprot-uniprot homology= Retrovirus-related Pol polyprotein from transposon gypsy	GO:0004519, F:endonuclease activity'GO:0003676, F:nucleic acid binding'GO:0003964, F:RNA-directed DNA polymerase activity'GO:0015074, P:DNA integration	NA
gene	g159	tig00000345	AUGUSTUS	57076	62537	+	Sequence homology, NCBI's 'non-redundant'= XP_012548601.1 PREDICTED: tubulin-specific chaperone C isoform X1 [Bombyx mori]	NA	K21766
gene	g160	tig00000345	AUGUSTUS	63681	83252	-	Sprot-uniprot homology= N-acetylgalactosaminyltransferase 7	GO:0012505, C:endomembrane system'GO:0000139, C:Golgi membrane'GO:0005795, C:Golgi stack'GO:0016021, C:integral component of membrane'GO:0030246, F:carbohydrate binding'GO:0046872, F:metal ion binding'GO:0004653, F:polypeptide N-acetylgalactosaminyltransferase activity'GO:0009312, P:oligosaccharide biosynthetic process'GO:0006486, P:protein glycosylation	K00710
gene	g161	tig00000345	AUGUSTUS	90036	118163	+	Sequence homology, NCBI's 'non-redundant'= XP_013185300.1 PREDICTED: myosin-11-like [Amyelois transitella]	NA	NA
gene	g162	tig00000345	AUGUSTUS	121801	125423	-	Sprot-uniprot homology= Lysozyme	GO:0003796, F:lysozyme activity'GO:0019835, P:cytolysis'GO:0042742, P:defense response to bacterium'GO:0008152, P:metabolic process	K13915
gene	g163	tig00000345	AUGUSTUS	148150	167311	+	Uncharacterized predicted gene	NA	NA
gene	g164	tig00000345	AUGUSTUS	168691	169280	+	Uncharacterized predicted gene	NA	NA
gene	g165	tig00000345	AUGUSTUS	309651	312563	+	Sequence homology, NCBI's 'non-redundant'= EHJ74286.1 hypothetical protein KGM_11493 [Danaus plexippus]	NA	NA
gene	g166	tig00000346	AUGUSTUS	2065	7472	-	Sprot-uniprot homology= Decaprenyl-diphosphate synthase subunit 2	GO:0005829, C:cytosol'GO:0005739, C:mitochondrion'GO:1990234, C:transferase complex'GO:0046982, F:protein heterodimerization activity'GO:0000010, F:trans-hexaprenyltranstransferase activity'GO:0008299, P:isoprenoid biosynthetic process'GO:0051290, P:protein heterotetramerization'GO:0050878, P:regulation of body fluid levels'GO:0006744, P:ubiquinone biosynthetic process	K12505
gene	g167	tig00000346	AUGUSTUS	28478	96350	+	Sprot-uniprot homology= Nuclear export mediator factor NEMF homolog {ECO:0000250|UniProtKB:O60524}	GO:0005634, C:nucleus'GO:1902231, P:positive regulation of intrinsic apoptotic signaling pathway in response to DNA damage'GO:1902167, P:positive regulation of intrinsic apoptotic signaling pathway in response to DNA damage by p53 class mediator'GO:0006611, P:protein export from nucleus	NA
gene	g170	tig00000348	AUGUSTUS	7578	15978	+	Sequence homology, NCBI's 'non-redundant'= XP_013141145.1 PREDICTED: blood vessel epicardial substance-B-like [Papilio polytes]	NA	NA
gene	g171	tig00000358	AUGUSTUS	1	9186	-	Sequence homology, NCBI's 'non-redundant'= XP_013197534.1 PREDICTED: uncharacterized protein LOC106140484 [Amyelois transitella]	NA	NA
gene	g172	tig00000358	AUGUSTUS	369383	369756	+	Sequence homology, NCBI's 'non-redundant'= XP_012552023.1 PREDICTED: lipid phosphate phosphohydrolase 2-like isoform X2 [Bombyx mori] XP_012552024.1 PREDICTED: lipid phosphate phosphohydrolase 2-like isoform X2 [Bombyx mori]	NA	NA
gene	g173	tig00000358	AUGUSTUS	478844	543950	-	Sprot-uniprot homology= Threonine--tRNA ligase, cytoplasmic	GO:0015629, C:actin cytoskeleton'GO:0005737, C:cytoplasm'GO:0005829, C:cytosol'GO:0070062, C:extracellular exosome'GO:0005524, F:ATP binding'GO:0004829, F:threonine-tRNA ligase activity'GO:0006435, P:threonyl-tRNA aminoacylation	K01868
gene	g174	tig00000358	AUGUSTUS	554286	567687	-	Sequence homology, NCBI's 'non-redundant'= XP_012551951.1 PREDICTED: probable glutamate receptor [Bombyx mori]	NA	NA
gene	g175	tig00000358	AUGUSTUS	632890	657734	+	Sprot-uniprot homology= Hemocyte protein-glutamine gamma-glutamyltransferase	GO:0016020, C:membrane'GO:0046872, F:metal ion binding'GO:0003810, F:protein-glutamine gamma-glutamyltransferase activity'GO:0018149, P:peptide cross-linking	K05619
gene	g176	tig00000358	AUGUSTUS	668192	683005	-	Sprot-uniprot homology= Nicalin-1	GO:0005789, C:endoplasmic reticulum membrane'GO:0016021, C:integral component of membrane'GO:0005886, C:plasma membrane'GO:0007275, P:multicellular organism development'GO:1900176, P:negative regulation of nodal signaling pathway involved in determination of lateral mesoderm left/right asymmetry'GO:0009966, P:regulation of signal transduction	NA
gene	g177	tig00000358	AUGUSTUS	704144	712006	+	Sprot-uniprot homology= Sodium/potassium/calcium exchanger Nckx30C	GO:0016021, C:integral component of membrane'GO:0005887, C:integral component of plasma membrane'GO:0005262, F:calcium channel activity'GO:0005509, F:calcium ion binding'GO:0008273, F:calcium, potassium:sodium antiporter activity'GO:0030955, F:potassium ion binding'GO:0031402, F:sodium ion binding'GO:0015293, F:symporter activity'GO:0006816, P:calcium ion transport'GO:0006874, P:cellular calcium …	K13750
gene	g178	tig00000358	AUGUSTUS	764172	764732	-	Uncharacterized predicted gene	NA	NA
gene	g179	tig00000358	AUGUSTUS	769223	773182	+	Sequence homology, NCBI's 'non-redundant'= KOB65829.1 reverse transcriptase [Operophtera brumata]	NA	NA
gene	g180	tig00000358	AUGUSTUS	839700	893664	+	Sprot-uniprot homology= Sodium/potassium/calcium exchanger Nckx30C	GO:0016021, C:integral component of membrane'GO:0005887, C:integral component of plasma membrane'GO:0005262, F:calcium channel activity'GO:0005509, F:calcium ion binding'GO:0008273, F:calcium, potassium:sodium antiporter activity'GO:0030955, F:potassium ion binding'GO:0031402, F:sodium ion binding'GO:0015293, F:symporter activity'GO:0006816, P:calcium ion transport'GO:0006874, P:cellular calcium …	K13750
gene	g181	tig00000358	AUGUSTUS	901064	905530	-	Sequence homology, NCBI's 'non-redundant'= XP_012552032.1 PREDICTED: uncharacterized protein LOC105842600 [Bombyx mori]	NA	NA
gene	g182	tig00000358	AUGUSTUS	921876	944179	+	Sequence homology, NCBI's 'non-redundant'= KOB75227.1 Colmedin [Operophtera brumata]	NA	NA
gene	g183	tig00000358	AUGUSTUS	1087588	1114590	+	Sprot-uniprot homology= Zinc finger SWIM domain-containing protein 5	GO:0005615, C:extracellular space'GO:0008270, F:zinc ion binding	NA
gene	g184	tig00000359	AUGUSTUS	25135	27538	+	Uncharacterized predicted gene	NA	NA
gene	g185	tig00000376	AUGUSTUS	115948	123572	+	Sequence homology, NCBI's 'non-redundant'= XP_013101391.1 PREDICTED: skin secretory protein xP2, partial [Stomoxys calcitrans]	NA	NA
gene	g186	tig00000376	AUGUSTUS	135147	186126	-	Sprot-uniprot homology= High-affinity choline transporter 1	GO:0016021, C:integral component of membrane'GO:0005887, C:integral component of plasma membrane'GO:0015171, F:amino acid transmembrane transporter activity'GO:0033265, F:choline binding'GO:0015220, F:choline transmembrane transporter activity'GO:0005307, F:choline:sodium symporter activity'GO:0008292, P:acetylcholine biosynthetic process'GO:0003333, P:amino acid transmembrane transport'GO:001587…	K14387
gene	g187	tig00000376	AUGUSTUS	201385	227136	+	Sequence homology, NCBI's 'non-redundant'= KPJ20165.1 hypothetical protein RR48_02423 [Papilio machaon]	NA	NA
gene	g188	tig00000376	AUGUSTUS	232906	246470	+	Sequence homology, NCBI's 'non-redundant'= XP_012547799.1 PREDICTED: uncharacterized protein LOC105841997 [Bombyx mori]	NA	NA
gene	g189	tig00000376	AUGUSTUS	262707	282572	+	Sprot-uniprot homology= Ras GTPase-activating protein-binding protein 2	GO:0005829, C:cytosol'GO:0030529, C:intracellular ribonucleoprotein complex'GO:0003729, F:mRNA binding'GO:0003723, F:RNA binding'GO:0051028, P:mRNA transport'GO:0007264, P:small GTPase mediated signal transduction'GO:0034063, P:stress granule assembly	NA
gene	g190	tig00000376	AUGUSTUS	311517	334934	+	Sprot-uniprot homology= Histone H2A.V	GO:0000790, C:nuclear chromatin'GO:0000786, C:nucleosome'GO:0003677, F:DNA binding'GO:0046982, F:protein heterodimerization activity'GO:0006342, P:chromatin silencing	NA
gene	g191	tig00000376	AUGUSTUS	342185	348846	+	Sprot-uniprot homology= Splicing factor 1	GO:0016604, C:nuclear body'GO:0005654, C:nucleoplasm'GO:0005634, C:nucleus'GO:0005840, C:ribosome'GO:0005681, C:spliceosomal complex'GO:0042802, F:identical protein binding'GO:0045131, F:pre-mRNA branch point binding'GO:0003723, F:RNA binding'GO:0003714, F:transcription corepressor activity'GO:0008270, F:zinc ion binding'GO:0033327, P:Leydig cell differentiation'GO:0030238, P:male sex determinati…	K13095
gene	g192	tig00000376	AUGUSTUS	351685	355045	+	Sprot-uniprot homology= Splicing factor 1	GO:0016604, C:nuclear body'GO:0005654, C:nucleoplasm'GO:0005634, C:nucleus'GO:0005840, C:ribosome'GO:0005681, C:spliceosomal complex'GO:0042802, F:identical protein binding'GO:0045131, F:pre-mRNA branch point binding'GO:0003723, F:RNA binding'GO:0003714, F:transcription corepressor activity'GO:0008270, F:zinc ion binding'GO:0033327, P:Leydig cell differentiation'GO:0030238, P:male sex determinati…	K13095
gene	g193	tig00000377	AUGUSTUS	1	3194	+	Uncharacterized predicted gene	NA	NA
gene	g195	tig00000378	AUGUSTUS	15718	23749	-	Sequence homology, NCBI's 'non-redundant'= XP_013200403.1 PREDICTED: uncharacterized protein LOC106142990 [Amyelois transitella]	NA	NA
gene	g196	tig00000378	AUGUSTUS	28675	51640	-	Sequence homology, NCBI's 'non-redundant'= XP_018372376.1 PREDICTED: uncharacterized protein LOC108767148 [Trachymyrmex cornetzi]	NA	NA
gene	g197	tig00000378	AUGUSTUS	58108	59524	-	Sprot-uniprot homology= Tigger transposable element-derived protein 4	GO:0005634, C:nucleus'GO:0003677, F:DNA binding	NA
gene	g198	tig00000380	AUGUSTUS	9414	21378	-	Sprot-uniprot homology= Contactin-associated protein-like 5	GO:0016021, C:integral component of membrane	NA
gene	g199	tig00000387	AUGUSTUS	1	754	-	Uncharacterized predicted gene	NA	NA
gene	g200	tig00000389	AUGUSTUS	12895	47455	-	Sequence homology, NCBI's 'non-redundant'= XP_013141333.1 PREDICTED: uncharacterized protein LOC106105516 [Papilio polytes]	NA	NA
gene	g201	tig00000394	AUGUSTUS	1052	23975	+	Sequence homology, NCBI's 'non-redundant'= XP_013184902.1 PREDICTED: chondroitin sulfate proteoglycan 4 [Amyelois transitella]	NA	K08115
gene	g202	tig00000396	AUGUSTUS	806	12206	-	Sequence homology, NCBI's 'non-redundant'= XP_013197357.1 PREDICTED: Bardet-Biedl syndrome 4 protein homolog [Amyelois transitella]	NA	K16531
gene	g203	tig00000396	AUGUSTUS	15093	33419	+	Sequence homology, NCBI's 'non-redundant'= XP_013197368.1 PREDICTED: peptide-N(4)-(N-acetyl-beta-glucosaminyl)asparagine amidase [Amyelois transitella]	NA	K01456
gene	g204	tig00000426	AUGUSTUS	1	17880	-	Sequence homology, NCBI's 'non-redundant'= XP_014366659.1 PREDICTED: bestrophin-2 isoform X3 [Papilio machaon]	NA	NA
gene	g205	tig00000427	AUGUSTUS	1	49714	+	Sprot-uniprot homology= Discoidin domain-containing receptor A {ECO:0000303|PubMed:23147028}	GO:0030424, C:axon'GO:0016021, C:integral component of membrane'GO:0043204, C:perikaryon'GO:0005886, C:plasma membrane'GO:0005524, F:ATP binding'GO:0070492, F:oligosaccharide binding'GO:0004672, F:protein kinase activity'GO:0008045, P:motor neuron axon guidance	K05125
gene	g206	tig00000429	AUGUSTUS	3787	14346	+	Sequence homology, NCBI's 'non-redundant'= AEW46914.1 seminal fluid protein CSSFP066, partial [Chilo suppressalis]	NA	NA
gene	g207	tig00000429	AUGUSTUS	36523	39415	+	Sequence homology, NCBI's 'non-redundant'= XP_004923017.1 PREDICTED: protein takeout-like [Bombyx mori]	NA	NA
gene	g208	tig00000429	AUGUSTUS	46120	82994	-	Sequence homology, NCBI's 'non-redundant'= XP_004923014.1 PREDICTED: protein takeout-like [Bombyx mori]	NA	NA
gene	g209	tig00000429	AUGUSTUS	93173	120259	+	Sprot-uniprot homology= MFS-type transporter SLC18B1	GO:0005887, C:integral component of plasma membrane'GO:0022857, F:transmembrane transporter activity	NA
gene	g211	tig00000430	AUGUSTUS	82223	87553	+	Uncharacterized predicted gene	NA	NA
gene	g212	tig00000432	AUGUSTUS	1	23406	-	Sequence homology, NCBI's 'non-redundant'= XP_012552229.1 PREDICTED: antichymotrypsin-2-like [Bombyx mori]	NA	NA
gene	g213	tig00000448	AUGUSTUS	1	35565	-	Sprot-uniprot homology= Bromodomain adjacent to zinc finger domain protein 2B	GO:0005634, C:nucleus'GO:0003677, F:DNA binding'GO:0008270, F:zinc ion binding'GO:0006355, P:regulation of transcription, DNA-templated'GO:0006351, P:transcription, DNA-templated	NA
gene	g214	tig00000450	AUGUSTUS	1	25778	+	Sprot-uniprot homology= Probable nuclear hormone receptor HR3	GO:0005634, C:nucleus'GO:0043565, F:sequence-specific DNA binding'GO:0003707, F:steroid hormone receptor activity'GO:0004887, F:thyroid hormone receptor activity'GO:0008270, F:zinc ion binding'GO:0006351, P:transcription, DNA-templated	NA
gene	g215	tig00000451	AUGUSTUS	61899	63379	-	Sequence homology, NCBI's 'non-redundant'= KOB70078.1 Uncharacterized protein OBRU01_09374 [Operophtera brumata]	NA	NA
gene	g216	tig00000452	AUGUSTUS	15141	20471	+	Sequence homology, NCBI's 'non-redundant'= XP_013201097.1 PREDICTED: decaprenyl-diphosphate synthase subunit 2 [Amyelois transitella]	NA	NA
gene	g217	tig00000453	AUGUSTUS	1	22343	-	Uncharacterized predicted gene	NA	NA
gene	g218	tig00000464	AUGUSTUS	9612	11625	+	Sprot-uniprot homology= Probable RNA-directed DNA polymerase from transposon BS	GO:0003964, F:RNA-directed DNA polymerase activity'GO:0006313, P:transposition, DNA-mediated	NA
gene	g219	tig00000464	AUGUSTUS	28999	30864	-	Sequence homology, NCBI's 'non-redundant'= XP_014369719.1 PREDICTED: uncharacterized protein LOC106719791 [Papilio machaon]	NA	NA
gene	g220	tig00000464	AUGUSTUS	31613	34979	+	Sequence homology, NCBI's 'non-redundant'= XP_011557147.1 PREDICTED: uncharacterized protein LOC105388014 [Plutella xylostella]	NA	NA
gene	g221	tig00000464	AUGUSTUS	61497	111137	-	Sprot-uniprot homology= CLK4-associating serine/arginine rich protein	GO:0005634, C:nucleus'GO:0006397, P:mRNA processing'GO:0008380, P:RNA splicing	K13168
gene	g222	tig00000464	AUGUSTUS	123374	127006	+	Sprot-uniprot homology= Uncharacterized protein K02A2.6	GO:0003676, F:nucleic acid binding'GO:0008270, F:zinc ion binding'GO:0015074, P:DNA integration	NA
gene	g225	tig00000465	AUGUSTUS	25737	33047	+	Sprot-uniprot homology= Histone H2A	GO:0000786, C:nucleosome'GO:0005634, C:nucleus'GO:0003677, F:DNA binding'GO:0046982, F:protein heterodimerization activity	K11251
gene	g226	tig00000465	AUGUSTUS	33812	35397	+	Sprot-uniprot homology= Histone H3	GO:0000786, C:nucleosome'GO:0005634, C:nucleus'GO:0003677, F:DNA binding'GO:0046982, F:protein heterodimerization activity	K11253
gene	g227	tig00000465	AUGUSTUS	37401	42284	+	Sprot-uniprot homology= Histone H2A	GO:0000786, C:nucleosome'GO:0005634, C:nucleus'GO:0003677, F:DNA binding'GO:0046982, F:protein heterodimerization activity	NA
gene	g228	tig00000465	AUGUSTUS	43087	43648	-	Sprot-uniprot homology= Histone H2A	GO:0000786, C:nucleosome'GO:0005634, C:nucleus'GO:0003677, F:DNA binding'GO:0046982, F:protein heterodimerization activity	K11251
gene	g229	tig00000468	AUGUSTUS	19496	42561	+	Sequence homology, NCBI's 'non-redundant'= KOB73254.1 Uncharacterized protein OBRU01_08853 [Operophtera brumata]	NA	NA
gene	g230	tig00000468	AUGUSTUS	60804	62670	-	Sequence homology, NCBI's 'non-redundant'= JAT90321.1 hypothetical protein g.5349 [Pectinophora gossypiella]	NA	NA
gene	g231	tig00000468	AUGUSTUS	64966	249745	+	Sprot-uniprot homology= Protein split ends	GO:0005634, C:nucleus'GO:0003676, F:nucleic acid binding'GO:0003723, F:RNA binding'GO:0007411, P:axon guidance'GO:0048749, P:compound eye development'GO:0050832, P:defense response to fungus'GO:0007173, P:epidermal growth factor receptor signaling pathway'GO:0048106, P:establishment of thoracic bristle planar orientation'GO:0007403, P:glial cell fate determination'GO:0008586, P:imaginal disc-deri…	NA
gene	g232	tig00000468	AUGUSTUS	249826	270528	+	Sprot-uniprot homology= Protein split ends	GO:0005634, C:nucleus'GO:0003676, F:nucleic acid binding'GO:0003723, F:RNA binding'GO:0007411, P:axon guidance'GO:0048749, P:compound eye development'GO:0050832, P:defense response to fungus'GO:0007173, P:epidermal growth factor receptor signaling pathway'GO:0048106, P:establishment of thoracic bristle planar orientation'GO:0007403, P:glial cell fate determination'GO:0008586, P:imaginal disc-deri…	NA
gene	g233	tig00000468	AUGUSTUS	274639	290451	-	Sequence homology, NCBI's 'non-redundant'= XP_011548968.1 PREDICTED: uncharacterized protein LOC105381025 [Plutella xylostella]	NA	NA
gene	g234	tig00000468	AUGUSTUS	334454	353475	-	Sequence homology, NCBI's 'non-redundant'= EHJ76885.1 hypothetical protein KGM_20844 [Danaus plexippus]	NA	NA
gene	g235	tig00000468	AUGUSTUS	375350	393503	-	Sprot-uniprot homology= Glucose 1-dehydrogenase 2	GO:0047936, F:glucose 1-dehydrogenase [NAD(P)] activity	NA
gene	g236	tig00000468	AUGUSTUS	486054	494092	-	Sequence homology, NCBI's 'non-redundant'= NP_001299560.1 glutaredoxin-C4-like [Papilio xuthus] BAM18349.1 glutaredoxin, putative [Papilio xuthus]	NA	K03676
gene	g237	tig00000468	AUGUSTUS	559631	560774	-	Sprot-uniprot homology= Clavesin-1	GO:0030136, C:clathrin-coated vesicle'GO:0031901, C:early endosome membrane'GO:0005768, C:endosome'GO:0005802, C:trans-Golgi network'GO:0080025, F:phosphatidylinositol-3,5-bisphosphate binding'GO:0005215, F:transporter activity'GO:0007040, P:lysosome organization	NA
gene	g238	tig00000468	AUGUSTUS	627758	632664	+	Sequence homology, NCBI's 'non-redundant'= XP_013199384.1 PREDICTED: protein MLP1-like isoform X2 [Amyelois transitella]	NA	NA
gene	g239	tig00000468	AUGUSTUS	636473	656099	-	Sprot-uniprot homology= pre-mRNA 3' end processing protein WDR33	GO:0005581, C:collagen trimer'GO:0001650, C:fibrillar center'GO:0005847, C:mRNA cleavage and polyadenylation specificity factor complex'GO:0005654, C:nucleoplasm'GO:0005634, C:nucleus'GO:0003723, F:RNA binding'GO:0006379, P:mRNA cleavage'GO:0006397, P:mRNA processing	K15542
gene	g240	tig00000468	AUGUSTUS	680320	685029	-	Sequence homology, NCBI's 'non-redundant'= KPI96981.1 hypothetical protein RR46_05598 [Papilio xuthus]	NA	NA
gene	g241	tig00000468	AUGUSTUS	690561	718620	+	Sprot-uniprot homology= Dyslexia-associated protein KIAA0319	GO:0030665, C:clathrin-coated vesicle membrane'GO:0005769, C:early endosome'GO:0031901, C:early endosome membrane'GO:0016021, C:integral component of membrane'GO:0005886, C:plasma membrane'GO:0061024, P:membrane organization'GO:2000171, P:negative regulation of dendrite development'GO:0001764, P:neuron migration	NA
gene	g242	tig00000468	AUGUSTUS	738124	739069	-	Sequence homology, NCBI's 'non-redundant'= XP_015511628.1 PREDICTED: uncharacterized protein LOC107218310 [Neodiprion lecontei]	NA	NA
gene	g243	tig00000468	AUGUSTUS	766811	782551	-	Sequence homology, NCBI's 'non-redundant'= APL98304.1 putative DD41D transposase [Bactrocera tryoni]	NA	NA
gene	g244	tig00000468	AUGUSTUS	787691	800599	-	Sprot-uniprot homology= Dynein regulatory complex protein 1	GO:0005930, C:axoneme'GO:0005737, C:cytoplasm'GO:0070286, P:axonemal dynein complex assembly'GO:0060285, P:cilium-dependent cell motility'GO:0007368, P:determination of left/right symmetry'GO:0007507, P:heart development	K19754
gene	g245	tig00000468	AUGUSTUS	807257	853281	-	Sprot-uniprot homology= 60S ribosomal protein L11	GO:0005737, C:cytoplasm'GO:0022625, C:cytosolic large ribosomal subunit'GO:0022626, C:cytosolic ribosome'GO:0000228, C:nuclear chromosome'GO:0005730, C:nucleolus'GO:0005703, C:polytene chromosome puff'GO:0005840, C:ribosome'GO:0019843, F:rRNA binding'GO:0003735, F:structural constituent of ribosome'GO:0051298, P:centrosome duplication'GO:0002181, P:cytoplasmic translation'GO:0000027, P:ribosomal …	K02868
gene	g246	tig00000468	AUGUSTUS	875545	897407	-	Sprot-uniprot homology= Actin-related protein 5	GO:0005634, C:nucleus'GO:0006338, P:chromatin remodeling'GO:0006310, P:DNA recombination'GO:0006281, P:DNA repair'GO:0006355, P:regulation of transcription, DNA-templated'GO:0006351, P:transcription, DNA-templated	K11672
gene	g247	tig00000468	AUGUSTUS	906724	925149	-	Sprot-uniprot homology= V-type proton ATPase subunit H	GO:0000221, C:vacuolar proton-transporting V-type ATPase, V1 domain'GO:0046961, F:proton-transporting ATPase activity, rotational mechanism'GO:0015991, P:ATP hydrolysis coupled proton transport	K02144
gene	g248	tig00000468	AUGUSTUS	930686	932748	+	Sequence homology, NCBI's 'non-redundant'= XP_013193561.1 PREDICTED: RNA-directed DNA polymerase from mobile element jockey-like isoform X1 [Amyelois transitella] XP_013193562.1 PREDICTED: RNA-directed DNA polymerase from mobile element jockey-like isoform X2 [Amyelois transitella]	NA	NA
gene	g249	tig00000480	AUGUSTUS	22808	75986	-	Sprot-uniprot homology= Proton-coupled amino acid transporter-like protein pathetic {ECO:0000305}	GO:0030424, C:axon'GO:0030425, C:dendrite'GO:0036019, C:endolysosome'GO:0016021, C:integral component of membrane'GO:0031902, C:late endosome membrane'GO:0005765, C:lysosomal membrane'GO:0043025, C:neuronal cell body'GO:0043204, C:perikaryon'GO:0005886, C:plasma membrane'GO:0005774, C:vacuolar membrane'GO:0015171, F:amino acid transmembrane transporter activity'GO:0003333, P:amino acid transmembr…	K14209
gene	g250	tig00000480	AUGUSTUS	144701	228969	-	Uncharacterized predicted gene	NA	NA
gene	g251	tig00000480	AUGUSTUS	258995	260698	+	Sequence homology, NCBI's 'non-redundant'= XP_011564498.1 PREDICTED: uncharacterized protein LOC105394311 [Plutella xylostella]	NA	NA
gene	g252	tig00000484	AUGUSTUS	557	1663	+	Sprot-uniprot homology= A-kinase anchor protein 10, mitochondrial	GO:0005829, C:cytosol'GO:0005739, C:mitochondrion'GO:0005886, C:plasma membrane'GO:0051018, F:protein kinase A binding'GO:0008104, P:protein localization	K16526
gene	g253	tig00000484	AUGUSTUS	29454	31289	+	Uncharacterized predicted gene	NA	NA
gene	g254	tig00000496	AUGUSTUS	1	20995	-	Sequence homology, NCBI's 'non-redundant'= EHJ72480.1 hypothetical protein KGM_01887 [Danaus plexippus]	NA	NA
gene	g255	tig00000497	AUGUSTUS	11944	18775	+	Uncharacterized predicted gene	NA	NA
gene	g256	tig00000507	AUGUSTUS	1	8908	+	Sprot-uniprot homology= Aromatic-L-amino-acid decarboxylase	GO:0004058, F:aromatic-L-amino-acid decarboxylase activity'GO:0030170, F:pyridoxal phosphate binding'GO:0042423, P:catecholamine biosynthetic process'GO:0006520, P:cellular amino acid metabolic process	K01593
gene	g257	tig00000508	AUGUSTUS	14220	14933	+	Uncharacterized predicted gene	NA	NA
gene	g258	tig00000517	AUGUSTUS	20056	23418	+	Sequence homology, NCBI's 'non-redundant'= KOB70114.1 Endothelin-converting enzyme 1 [Operophtera brumata]	NA	NA
gene	g259	tig00000521	AUGUSTUS	1	3255	+	Uncharacterized predicted gene	NA	NA
gene	g260	tig00000523	AUGUSTUS	1	8428	+	Uncharacterized predicted gene	NA	NA
gene	g263	tig00000539	AUGUSTUS	114274	165746	+	Sequence homology, NCBI's 'non-redundant'= XP_012545545.1 PREDICTED: nephrin-like [Bombyx mori]	NA	NA
gene	g264	tig00000540	AUGUSTUS	59	1493	-	Uncharacterized predicted gene	NA	NA
gene	g265	tig00000540	AUGUSTUS	14286	20481	-	Sequence homology, NCBI's 'non-redundant'= EHJ69296.1 hypothetical protein KGM_08191 [Danaus plexippus]	NA	NA
gene	g266	tig00000549	AUGUSTUS	38674	61729	-	Sequence homology, NCBI's 'non-redundant'= ADK90114.1 apyrase [Helicoverpa zea]	NA	K19970
gene	g267	tig00000549	AUGUSTUS	94617	135140	-	Sprot-uniprot homology= Probable ATP-dependent RNA helicase kurz	GO:0005737, C:cytoplasm'GO:0005730, C:nucleolus'GO:0005524, F:ATP binding'GO:0004004, F:ATP-dependent RNA helicase activity'GO:0004386, F:helicase activity'GO:0003723, F:RNA binding'GO:0022008, P:neurogenesis'GO:0006396, P:RNA processing	K14780
gene	g268	tig00000549	AUGUSTUS	152573	160150	-	Sprot-uniprot homology= Fatty acid-binding protein 1	GO:0005737, C:cytoplasm'GO:0008289, F:lipid binding'GO:0005215, F:transporter activity	NA
gene	g269	tig00000549	AUGUSTUS	166367	177849	-	Sequence homology, NCBI's 'non-redundant'= XP_013198740.1 PREDICTED: uncharacterized protein LOC106141648 [Amyelois transitella]	NA	NA
gene	g270	tig00000549	AUGUSTUS	194283	218388	-	Sprot-uniprot homology= Fatty acid-binding protein 2	GO:0005737, C:cytoplasm'GO:0008289, F:lipid binding'GO:0005215, F:transporter activity	NA
gene	g271	tig00000549	AUGUSTUS	237008	255319	-	Sequence homology, NCBI's 'non-redundant'= ACB54949.1 fatty acid-binding protein 2 [Helicoverpa armigera]	NA	NA
gene	g272	tig00000549	AUGUSTUS	258208	260557	+	Sequence homology, NCBI's 'non-redundant'= YP_003517871.1 gag-like protein [Lymantria xylina MNPV] ADD73840.1 gag-like protein [Lymantria xylina MNPV]	NA	NA
gene	g273	tig00000549	AUGUSTUS	261524	279510	+	Uncharacterized predicted gene	NA	NA
gene	g274	tig00000559	AUGUSTUS	11346	13010	+	Sequence homology, NCBI's 'non-redundant'= XP_014299825.1 PREDICTED: uncharacterized protein LOC103578490 [Microplitis demolitor]	NA	NA
gene	g275	tig00000559	AUGUSTUS	77318	89604	-	Uncharacterized predicted gene	NA	NA
gene	g276	tig00000569	AUGUSTUS	1	6388	-	Sprot-uniprot homology= Fatty acid-binding protein 2	GO:0005737, C:cytoplasm'GO:0008289, F:lipid binding'GO:0005215, F:transporter activity	NA
gene	g277	tig00000574	AUGUSTUS	11452	24759	-	Sprot-uniprot homology= Cathepsin L	GO:0005615, C:extracellular space'GO:0045169, C:fusome'GO:0005764, C:lysosome'GO:0004197, F:cysteine-type endopeptidase activity'GO:0008233, F:peptidase activity'GO:0048102, P:autophagic cell death'GO:0007586, P:digestion'GO:0006508, P:proteolysis'GO:0051603, P:proteolysis involved in cellular protein catabolic process'GO:0035071, P:salivary gland cell autophagic cell death	K01365
gene	g278	tig00000574	AUGUSTUS	29371	34453	+	Sprot-uniprot homology= Probable ATP-dependent RNA helicase DDX10	GO:0005524, F:ATP binding'GO:0004004, F:ATP-dependent RNA helicase activity'GO:0003723, F:RNA binding'GO:0003724, F:RNA helicase activity'GO:0010501, P:RNA secondary structure unwinding	K14776
gene	g279	tig00000574	AUGUSTUS	41635	55306	+	Sprot-uniprot homology= Serine/threonine-protein phosphatase 6 regulatory subunit 3-B		K15501
gene	g280	tig00000574	AUGUSTUS	60148	70875	+	Uncharacterized predicted gene	NA	NA
gene	g281	tig00000574	AUGUSTUS	75604	78021	+	Uncharacterized predicted gene	NA	NA
gene	g282	tig00000582	AUGUSTUS	21121	22927	-	Uncharacterized predicted gene	NA	NA
gene	g283	tig00000583	AUGUSTUS	4849	15300	-	Sprot-uniprot homology= PAB-dependent poly(A)-specific ribonuclease subunit PAN3 {ECO:0000255|HAMAP-Rule:MF_03181}	GO:0005737, C:cytoplasm'GO:0000932, C:P-body'GO:0031251, C:PAN complex'GO:0005524, F:ATP binding'GO:0003723, F:RNA binding'GO:0000290, P:deadenylation-dependent decapping of nuclear-transcribed mRNA'GO:0006397, P:mRNA processing'GO:0000289, P:nuclear-transcribed mRNA poly(A) tail shortening'GO:0010606, P:positive regulation of cytoplasmic mRNA processing body assembly'GO:0090503, P:RNA phosphodie…	K12572
gene	g284	tig00000583	AUGUSTUS	18761	23427	+	Sequence homology, NCBI's 'non-redundant'= KPJ16606.1 Retrovirus-related Pol polyprotein from transposon TNT 1-94 [Papilio machaon]	NA	NA
gene	g285	tig00000589	AUGUSTUS	3171	6971	-	Sprot-uniprot homology= Spondin-1	GO:0005578, C:proteinaceous extracellular matrix'GO:0046872, F:metal ion binding'GO:0007155, P:cell adhesion	NA
gene	g287	tig00000596	AUGUSTUS	135934	136812	+	Sequence homology, NCBI's 'non-redundant'= XP_013177568.1 PREDICTED: uncharacterized protein LOC106125026 [Papilio xuthus]	NA	NA
gene	g288	tig00000596	AUGUSTUS	166949	214366	+	Uncharacterized predicted gene	NA	NA
gene	g289	tig00000596	AUGUSTUS	222815	224359	+	Uncharacterized predicted gene	NA	NA
gene	g290	tig00000596	AUGUSTUS	244328	284702	+	Sequence homology, NCBI's 'non-redundant'= XP_013184314.1 PREDICTED: uncharacterized protein LOC106130098 [Amyelois transitella] XP_013184316.1 PREDICTED: uncharacterized protein LOC106130098 [Amyelois transitella]	NA	NA
gene	g291	tig00000596	AUGUSTUS	287325	298157	-	Sprot-uniprot homology= Syndetin {ECO:0000303|PubMed:25799061}	GO:1990745, C:EARP complex'GO:0070062, C:extracellular exosome'GO:0016020, C:membrane'GO:0055037, C:recycling endosome'GO:0000149, F:SNARE binding'GO:0032456, P:endocytic recycling'GO:0015031, P:protein transport	NA
gene	g292	tig00000596	AUGUSTUS	298228	329823	+	Sprot-uniprot homology= F-box/WD repeat-containing protein 1A	GO:0005829, C:cytosol'GO:0005654, C:nucleoplasm'GO:0019005, C:SCF ubiquitin ligase complex'GO:0008013, F:beta-catenin binding'GO:0016874, F:ligase activity'GO:0046983, F:protein dimerization activity'GO:0045309, F:protein phosphorylated amino acid binding'GO:0061630, F:ubiquitin protein ligase activity'GO:0004842, F:ubiquitin-protein transferase activity'GO:0060444, P:branching involved in mammar…	K03362
gene	g293	tig00000596	AUGUSTUS	356662	387168	+	Sequence homology, NCBI's 'non-redundant'= XP_013184302.1 PREDICTED: DNA ligase 1-like [Amyelois transitella]	NA	NA
gene	g294	tig00000596	AUGUSTUS	417853	434982	+	Uncharacterized predicted gene	NA	NA
gene	g295	tig00000596	AUGUSTUS	474250	548314	+	Sequence homology, NCBI's 'non-redundant'= XP_004925157.1 PREDICTED: golgin subfamily A member 6-like protein 22 isoform X1 [Bombyx mori]	NA	NA
gene	g296	tig00000596	AUGUSTUS	563409	588764	-	Sprot-uniprot homology= Mannosyl-oligosaccharide glucosidase	GO:0005789, C:endoplasmic reticulum membrane'GO:0016021, C:integral component of membrane'GO:0004573, F:mannosyl-oligosaccharide glucosidase activity'GO:0009311, P:oligosaccharide metabolic process	NA
gene	g297	tig00000596	AUGUSTUS	602011	714202	+	Uncharacterized predicted gene	NA	NA
gene	g298	tig00000596	AUGUSTUS	716276	731796	+	Sprot-uniprot homology= LIM domain-binding protein 2	GO:0005634, C:nucleus'GO:0030274, F:LIM domain binding'GO:0000989, F:transcription factor activity, transcription factor binding'GO:0006357, P:regulation of transcription from RNA polymerase II promoter	NA
gene	g299	tig00000596	AUGUSTUS	735443	748823	+	Sprot-uniprot homology= LIM domain-binding protein 2	GO:0005634, C:nucleus'GO:0030274, F:LIM domain binding'GO:0000989, F:transcription factor activity, transcription factor binding'GO:0006357, P:regulation of transcription from RNA polymerase II promoter	NA
gene	g300	tig00000596	AUGUSTUS	762697	767210	+	Sprot-uniprot homology= Translocon-associated protein subunit delta	GO:0005783, C:endoplasmic reticulum'GO:0070062, C:extracellular exosome'GO:0016021, C:integral component of membrane'GO:0005784, C:Sec61 translocon complex	K04571
gene	g301	tig00000596	AUGUSTUS	770391	773892	+	Sprot-uniprot homology= 39S ribosomal protein L43, mitochondrial	GO:0005743, C:mitochondrial inner membrane'GO:0005762, C:mitochondrial large ribosomal subunit'GO:0005761, C:mitochondrial ribosome'GO:0003723, F:RNA binding'GO:0003735, F:structural constituent of ribosome'GO:0070125, P:mitochondrial translational elongation'GO:0070126, P:mitochondrial translational termination'GO:0006412, P:translation	K17424
gene	g302	tig00000596	AUGUSTUS	788198	806355	+	Sequence homology, NCBI's 'non-redundant'= XP_013184330.1 PREDICTED: probable tyrosyl-DNA phosphodiesterase [Amyelois transitella]	NA	NA
gene	g303	tig00000596	AUGUSTUS	809430	822748	+	Sequence homology, NCBI's 'non-redundant'= XP_013174288.1 PREDICTED: probable tyrosyl-DNA phosphodiesterase [Papilio xuthus]	NA	K10862
gene	g304	tig00000596	AUGUSTUS	842991	869143	+	Sprot-uniprot homology= Probable tyrosyl-DNA phosphodiesterase	GO:0005737, C:cytoplasm'GO:0005634, C:nucleus'GO:0017005, F:3'-tyrosyl-DNA phosphodiesterase activity'GO:0003690, F:double-stranded DNA binding'GO:0004527, F:exonuclease activity'GO:0003697, F:single-stranded DNA binding'GO:0007417, P:central nervous system development'GO:0006281, P:DNA repair'GO:0006302, P:double-strand break repair'GO:0045197, P:establishment or maintenance of epithelial cell a…	K10862
gene	g305	tig00000596	AUGUSTUS	874858	882198	+	Uncharacterized predicted gene	NA	NA
gene	g306	tig00000596	AUGUSTUS	882366	884266	+	Sprot-uniprot homology= Retrovirus-related Pol polyprotein from transposon TNT 1-94	GO:0004190, F:aspartic-type endopeptidase activity'GO:0004519, F:endonuclease activity'GO:0003676, F:nucleic acid binding'GO:0003964, F:RNA-directed DNA polymerase activity'GO:0008270, F:zinc ion binding'GO:0015074, P:DNA integration	NA
gene	g307	tig00000596	AUGUSTUS	956049	966208	+	Sequence homology, NCBI's 'non-redundant'= EHJ70801.1 hypothetical protein KGM_14539 [Danaus plexippus]	NA	NA
gene	g308	tig00000596	AUGUSTUS	985969	1143824	-	Sprot-uniprot homology= Protein neuralized	GO:0005737, C:cytoplasm'GO:0005829, C:cytosol'GO:0005634, C:nucleus'GO:0048471, C:perinuclear region of cytoplasm'GO:0005886, C:plasma membrane'GO:0003677, F:DNA binding'GO:1901981, F:phosphatidylinositol phosphate binding'GO:0061630, F:ubiquitin protein ligase activity'GO:0004842, F:ubiquitin-protein transferase activity'GO:0008270, F:zinc ion binding'GO:0008356, P:asymmetric cell division'GO:00…	K01931
gene	g309	tig00000596	AUGUSTUS	1145694	1182114	-	Sprot-uniprot homology= Aldo-keto reductase family 1 member B15 {ECO:0000305}	GO:0005829, C:cytosol'GO:0005759, C:mitochondrial matrix'GO:0005739, C:mitochondrion'GO:0004303, F:estradiol 17-beta-dehydrogenase activity'GO:0016616, F:oxidoreductase activity, acting on the CH-OH group of donors, NAD or NADP as acceptor'GO:0006703, P:estrogen biosynthetic process	NA
gene	g310	tig00000596	AUGUSTUS	1200659	1214778	-	Sprot-uniprot homology= Synaptic vesicular amine transporter	GO:0042583, C:chromaffin granule'GO:0030659, C:cytoplasmic vesicle membrane'GO:0005887, C:integral component of plasma membrane'GO:0098793, C:presynapse'GO:0015238, F:drug transmembrane transporter activity'GO:0097159, F:organic cyclic compound binding'GO:0015222, F:serotonin transmembrane transporter activity'GO:0015842, P:aminergic neurotransmitter loading into synaptic vesicle'GO:0035864, P:re…	K08155
gene	g311	tig00000600	AUGUSTUS	20351	24732	-	Uncharacterized predicted gene	NA	NA
gene	g312	tig00000600	AUGUSTUS	46130	52214	-	Uncharacterized predicted gene	NA	NA
gene	g313	tig00000612	AUGUSTUS	2861	63588	-	Sequence homology, NCBI's 'non-redundant'= XP_013149306.1 PREDICTED: focal adhesion kinase 1-like [Papilio polytes]	NA	NA
gene	g314	tig00000617	AUGUSTUS	1	15464	+	Sequence homology, NCBI's 'non-redundant'= XP_013192695.1 PREDICTED: protein kinase C and casein kinase substrate in neurons protein 1 isoform X5 [Amyelois transitella]	NA	K20123
gene	g315	tig00000623	AUGUSTUS	48254	61361	+	Sprot-uniprot homology= Purine-rich element-binding protein gamma	GO:0005634, C:nucleus'GO:0003677, F:DNA binding'GO:0003723, F:RNA binding	K21772
gene	g316	tig00000623	AUGUSTUS	113567	115764	-	Sprot-uniprot homology= RNA-directed DNA polymerase from mobile element jockey	GO:0003964, F:RNA-directed DNA polymerase activity	NA
gene	g317	tig00000623	AUGUSTUS	116413	118289	-	Sprot-uniprot homology= Nucleic-acid-binding protein from transposon X-element	GO:0019013, C:viral nucleocapsid'GO:0003676, F:nucleic acid binding'GO:0008270, F:zinc ion binding'GO:0006313, P:transposition, DNA-mediated	NA
gene	g318	tig00000624	AUGUSTUS	15967	16413	-	Uncharacterized predicted gene	NA	NA
gene	g319	tig00000624	AUGUSTUS	114014	129283	+	Sprot-uniprot homology= Protein alan shepard	GO:0005829, C:cytosol'GO:0003723, F:RNA binding'GO:0008344, P:adult locomotory behavior'GO:0008050, P:female courtship behavior'GO:0042332, P:gravitaxis'GO:0007552, P:metamorphosis'GO:0016322, P:neuron remodeling'GO:0034976, P:response to endoplasmic reticulum stress'GO:0009629, P:response to gravity'GO:0030431, P:sleep	NA
gene	g320	tig00000624	AUGUSTUS	135707	151820	-	Sprot-uniprot homology= Ribosome biogenesis protein WDR12 homolog {ECO:0000255|HAMAP-Rule:MF_03029}	GO:0005654, C:nucleoplasm'GO:0070545, C:PeBoW complex'GO:0000463, P:maturation of LSU-rRNA from tricistronic rRNA transcript (SSU-rRNA, 5.8S rRNA, LSU-rRNA)	K14863
gene	g321	tig00000624	AUGUSTUS	162294	179023	+	Sprot-uniprot homology= WD repeat-containing protein 75	GO:0005730, C:nucleolus'GO:0006355, P:regulation of transcription, DNA-templated'GO:0006364, P:rRNA processing'GO:0006351, P:transcription, DNA-templated	K14552
gene	g322	tig00000624	AUGUSTUS	189978	193709	+	Sequence homology, NCBI's 'non-redundant'= XP_012550979.1 PREDICTED: uncharacterized protein LOC101745349 [Bombyx mori]	NA	NA
gene	g323	tig00000624	AUGUSTUS	194817	204622	-	Uncharacterized predicted gene	NA	NA
gene	g324	tig00000631	AUGUSTUS	47593	55423	+	Sequence homology, NCBI's 'non-redundant'= XP_011559423.1 PREDICTED: uncharacterized protein LOC105389918 [Plutella xylostella]	NA	NA
gene	g325	tig00000660	AUGUSTUS	29896	31088	+	Sequence homology, NCBI's 'non-redundant'= EHJ69664.1 hypothetical protein KGM_18821 [Danaus plexippus]	NA	NA
gene	g326	tig00000675	AUGUSTUS	29241	30543	-	Sequence homology, NCBI's 'non-redundant'= FAA00586.1 TPA: putative cuticle protein [Bombyx mori]	NA	NA
gene	g327	tig00000675	AUGUSTUS	46660	50156	-	Sequence homology, NCBI's 'non-redundant'= NP_001166678.1 cuticular protein RR-2 motif 84 precursor [Bombyx mori] FAA00587.1 TPA: putative cuticle protein [Bombyx mori]	NA	NA
gene	g328	tig00000675	AUGUSTUS	61686	66604	-	Sequence homology, NCBI's 'non-redundant'= NP_001166675.1 cuticular protein RR-2 motif 87 precursor [Bombyx mori] FAA00590.1 TPA: putative cuticle protein [Bombyx mori]	NA	NA
gene	g329	tig00000675	AUGUSTUS	81308	83716	-	Sequence homology, NCBI's 'non-redundant'= NP_001166675.1 cuticular protein RR-2 motif 87 precursor [Bombyx mori] FAA00590.1 TPA: putative cuticle protein [Bombyx mori]	NA	NA
gene	g330	tig00000675	AUGUSTUS	88665	107773	-	Sequence homology, NCBI's 'non-redundant'= NP_001166676.1 cuticular protein RR-2 motif 86 precursor [Bombyx mori] FAA00589.1 TPA: putative cuticle protein [Bombyx mori]	NA	NA
gene	g331	tig00000675	AUGUSTUS	115220	118611	-	Sequence homology, NCBI's 'non-redundant'= XP_013187187.1 PREDICTED: cuticle protein 7-like [Amyelois transitella]	NA	NA
gene	g332	tig00000675	AUGUSTUS	129823	138398	-	Sequence homology, NCBI's 'non-redundant'= NP_001166675.1 cuticular protein RR-2 motif 87 precursor [Bombyx mori] FAA00590.1 TPA: putative cuticle protein [Bombyx mori]	NA	NA
gene	g333	tig00000675	AUGUSTUS	144162	148850	+	Sequence homology, NCBI's 'non-redundant'= KOB53761.1 reverse transcriptase, partial [Operophtera brumata]	NA	NA
gene	g334	tig00000675	AUGUSTUS	150909	152471	-	Sequence homology, NCBI's 'non-redundant'= NP_001166676.1 cuticular protein RR-2 motif 86 precursor [Bombyx mori] FAA00589.1 TPA: putative cuticle protein [Bombyx mori]	NA	NA
gene	g337	tig00000675	AUGUSTUS	171717	173942	-	Sequence homology, NCBI's 'non-redundant'= NP_001166676.1 cuticular protein RR-2 motif 86 precursor [Bombyx mori] FAA00589.1 TPA: putative cuticle protein [Bombyx mori]	NA	NA
gene	g338	tig00000675	AUGUSTUS	180722	189511	-	Sequence homology, NCBI's 'non-redundant'= NP_001166676.1 cuticular protein RR-2 motif 86 precursor [Bombyx mori] FAA00589.1 TPA: putative cuticle protein [Bombyx mori]	NA	NA
gene	g339	tig00000675	AUGUSTUS	200666	207632	-	Sequence homology, NCBI's 'non-redundant'= KPJ09757.1 Cuticle protein 19 [Papilio machaon]	NA	NA
gene	g340	tig00000675	AUGUSTUS	212801	224087	-	Sequence homology, NCBI's 'non-redundant'= KPJ09757.1 Cuticle protein 19 [Papilio machaon]	NA	NA
gene	g341	tig00000675	AUGUSTUS	229662	239548	+	Sequence homology, NCBI's 'non-redundant'= NP_001166675.1 cuticular protein RR-2 motif 87 precursor [Bombyx mori] FAA00590.1 TPA: putative cuticle protein [Bombyx mori]	NA	NA
gene	g342	tig00000675	AUGUSTUS	250865	269382	-	Sequence homology, NCBI's 'non-redundant'= KPJ09757.1 Cuticle protein 19 [Papilio machaon]	NA	NA
gene	g343	tig00000675	AUGUSTUS	272751	273925	-	Sequence homology, NCBI's 'non-redundant'= NP_001166675.1 cuticular protein RR-2 motif 87 precursor [Bombyx mori] FAA00590.1 TPA: putative cuticle protein [Bombyx mori]	NA	NA
gene	g344	tig00000675	AUGUSTUS	276928	278157	-	Sequence homology, NCBI's 'non-redundant'= NP_001166675.1 cuticular protein RR-2 motif 87 precursor [Bombyx mori] FAA00590.1 TPA: putative cuticle protein [Bombyx mori]	NA	NA
gene	g345	tig00000676	AUGUSTUS	1	24047	+	Sequence homology, NCBI's 'non-redundant'= NP_001166675.1 cuticular protein RR-2 motif 87 precursor [Bombyx mori] FAA00590.1 TPA: putative cuticle protein [Bombyx mori]	NA	NA
gene	g346	tig00000678	AUGUSTUS	67271	99513	+	Sequence homology, NCBI's 'non-redundant'= XP_012549699.1 PREDICTED: solute carrier family 46 member 3-like [Bombyx mori] XP_012549700.1 PREDICTED: solute carrier family 46 member 3-like [Bombyx mori] XP_012549701.1 PREDICTED: solute carrier family 46 member 3-like [Bombyx mori] XP_004930683.2 PREDICTED: solute carrier family 46 member 3-like [Bombyx mori]	NA	K20840
gene	g347	tig00000678	AUGUSTUS	102969	115262	-	Uncharacterized predicted gene	NA	NA
gene	g348	tig00000678	AUGUSTUS	115864	121654	-	Uncharacterized predicted gene	NA	NA
gene	g349	tig00000684	AUGUSTUS	1	20694	+	Sprot-uniprot homology= DNA polymerase epsilon catalytic subunit A	GO:0008622, C:epsilon DNA polymerase complex'GO:0005654, C:nucleoplasm'GO:0005634, C:nucleus'GO:0005886, C:plasma membrane'GO:0051539, F:4 iron, 4 sulfur cluster binding'GO:0003682, F:chromatin binding'GO:0003677, F:DNA binding'GO:0003887, F:DNA-directed DNA polymerase activity'GO:0000166, F:nucleotide binding'GO:0008310, F:single-stranded DNA 3'-5' exodeoxyribonuclease activity'GO:0008270, F:zin…	K02324
gene	g350	tig00000685	AUGUSTUS	85293	100182	-	Sequence homology, NCBI's 'non-redundant'= KFM73858.1 PiggyBac transposable element-derived protein 4, partial [Stegodyphus mimosarum]	NA	NA
gene	g351	tig00000686	AUGUSTUS	2754	13909	+	Sequence homology, NCBI's 'non-redundant'= KOB75348.1 Uncharacterized protein OBRU01_07642 [Operophtera brumata]	NA	NA
gene	g352	tig00000686	AUGUSTUS	19933	20947	-	Sprot-uniprot homology= Adenylate kinase {ECO:0000255|HAMAP-Rule:MF_03168}	GO:0005829, C:cytosol'GO:0005758, C:mitochondrial intermembrane space'GO:0004017, F:adenylate kinase activity'GO:0005524, F:ATP binding'GO:0006172, P:ADP biosynthetic process	K00939
gene	g353	tig00000686	AUGUSTUS	25295	36826	+	Sequence homology, NCBI's 'non-redundant'= XP_013188675.1 PREDICTED: nucleoporin NUP188 homolog [Amyelois transitella]	NA	K14311
gene	g355	tig00000708	AUGUSTUS	1530	20456	+	Sequence homology, NCBI's 'non-redundant'= JAT79925.1 hypothetical protein g.17158 [Pectinophora gossypiella]	NA	NA
gene	g356	tig00000714	AUGUSTUS	146	2606	+	Sequence homology, NCBI's 'non-redundant'= KOB68298.1 Runt [Operophtera brumata]	NA	K20213
gene	g358	tig00000714	AUGUSTUS	151898	184113	+	Sprot-uniprot homology= Runt-related transcription factor 1	GO:0005634, C:nucleus'GO:0005524, F:ATP binding'GO:1990841, F:promoter-specific chromatin binding'GO:0000981, F:RNA polymerase II transcription factor activity, sequence-specific DNA binding'GO:1990837, F:sequence-specific double-stranded DNA binding'GO:0002062, P:chondrocyte differentiation'GO:0030097, P:hemopoiesis'GO:0030182, P:neuron differentiation'GO:0001503, P:ossification'GO:0030728, P:ov…	NA
gene	g360	tig00000714	AUGUSTUS	246632	250412	+	Sequence homology, NCBI's 'non-redundant'= XP_012550591.1 PREDICTED: runt-related transcription factor 3-like isoform X2 [Bombyx mori]	NA	NA
gene	g361	tig00000714	AUGUSTUS	268655	270465	+	Sprot-uniprot homology= Pre-mRNA-splicing regulator female-lethal(2)D	GO:0005634, C:nucleus'GO:0048749, P:compound eye development'GO:0019099, P:female germ-line sex determination'GO:0070868, P:heterochromatin organization involved in chromatin silencing'GO:0046331, P:lateral inhibition'GO:0080009, P:mRNA methylation'GO:0006397, P:mRNA processing'GO:0007539, P:primary sex determination, soma'GO:0000381, P:regulation of alternative mRNA splicing, via spliceosome'GO:…	NA
gene	g362	tig00000714	AUGUSTUS	284653	285366	-	Sequence homology, NCBI's 'non-redundant'= XP_013189800.1 PREDICTED: centrosomal protein of 162 kDa [Amyelois transitella]	NA	NA
gene	g363	tig00000714	AUGUSTUS	285507	331221	+	Sprot-uniprot homology= Pre-mRNA-processing factor 6	GO:0071013, C:catalytic step 2 spliceosome'GO:0016020, C:membrane'GO:0016607, C:nuclear speck'GO:0005634, C:nucleus'GO:0046540, C:U4/U6 x U5 tri-snRNP complex'GO:0005682, C:U5 snRNP'GO:0050681, F:androgen receptor binding'GO:0043021, F:ribonucleoprotein complex binding'GO:0003723, F:RNA binding'GO:0003713, F:transcription coactivator activity'GO:0045944, P:positive regulation of transcription fro…	K12855
gene	g364	tig00000714	AUGUSTUS	343228	356806	-	Sequence homology, NCBI's 'non-redundant'= XP_013183364.1 PREDICTED: uncharacterized protein LOC106129371 [Amyelois transitella] XP_013185476.1 PREDICTED: uncharacterized protein LOC106131035 [Amyelois transitella] XP_013193685.1 PREDICTED: uncharacterized protein LOC106137413 [Amyelois transitella] XP_013195603.1 PREDICTED: uncharacterized protein LOC106138861 [Amyelois transitella]	NA	NA
gene	g365	tig00000714	AUGUSTUS	358467	367646	-	Uncharacterized predicted gene	NA	NA
gene	g366	tig00000714	AUGUSTUS	368857	369905	-	Sequence homology, NCBI's 'non-redundant'= XP_011879086.1 PREDICTED: uncharacterized protein K02A2.6-like [Vollenhovia emeryi]	NA	NA
gene	g367	tig00000714	AUGUSTUS	372375	383329	+	Sprot-uniprot homology= Retrovirus-related Pol polyprotein from transposon 17.6	GO:0004190, F:aspartic-type endopeptidase activity'GO:0004519, F:endonuclease activity'GO:0003676, F:nucleic acid binding'GO:0003964, F:RNA-directed DNA polymerase activity'GO:0015074, P:DNA integration	NA
gene	g368	tig00000714	AUGUSTUS	386258	390133	-	Sprot-uniprot homology= Probable ribonuclease ZC3H12B	GO:0004519, F:endonuclease activity'GO:0046872, F:metal ion binding	K18668
gene	g369	tig00000714	AUGUSTUS	450168	461571	+	Uncharacterized predicted gene	NA	NA
gene	g370	tig00000714	AUGUSTUS	475819	487797	+	Sequence homology, NCBI's 'non-redundant'= XP_013189680.1 PREDICTED: uncharacterized protein LOC106134231 [Amyelois transitella]	NA	NA
gene	g371	tig00000714	AUGUSTUS	493757	509514	+	Uncharacterized predicted gene	NA	NA
gene	g372	tig00000714	AUGUSTUS	510621	537978	+	Uncharacterized predicted gene	NA	NA
gene	g373	tig00000714	AUGUSTUS	554401	566253	+	Sprot-uniprot homology= U3 small nucleolar RNA-associated protein 14 homolog A	GO:0005730, C:nucleolus'GO:0032040, C:small-subunit processome'GO:0030490, P:maturation of SSU-rRNA	K14567
gene	g374	tig00000714	AUGUSTUS	568507	569506	-	Uncharacterized predicted gene	NA	NA
gene	g375	tig00000714	AUGUSTUS	573210	581124	+	Sprot-uniprot homology= Probable ATP-dependent RNA helicase DDX46	GO:0015030, C:Cajal body'GO:0016607, C:nuclear speck'GO:0005524, F:ATP binding'GO:0004004, F:ATP-dependent RNA helicase activity'GO:0003723, F:RNA binding'GO:0007420, P:brain development'GO:0060216, P:definitive hemopoiesis'GO:0048546, P:digestive tract morphogenesis'GO:0031017, P:exocrine pancreas development'GO:0072576, P:liver morphogenesis'GO:0000398, P:mRNA splicing, via spliceosome'GO:00456…	K12811
gene	g377	tig00000714	AUGUSTUS	585865	604142	+	Sprot-uniprot homology= Probable ATP-dependent RNA helicase DDX46	GO:0015030, C:Cajal body'GO:0001650, C:fibrillar center'GO:0016020, C:membrane'GO:0016607, C:nuclear speck'GO:0005634, C:nucleus'GO:0005524, F:ATP binding'GO:0004004, F:ATP-dependent RNA helicase activity'GO:0003723, F:RNA binding'GO:0000398, P:mRNA splicing, via spliceosome'GO:0010468, P:regulation of gene expression'GO:0010501, P:RNA secondary structure unwinding	K12811
gene	g378	tig00000714	AUGUSTUS	646341	647954	-	Sprot-uniprot homology= Enhancer of split mbeta protein	GO:0005634, C:nucleus'GO:0046983, F:protein dimerization activity'GO:0043565, F:sequence-specific DNA binding'GO:0003700, F:transcription factor activity, sequence-specific DNA binding'GO:0030154, P:cell differentiation'GO:0048749, P:compound eye development'GO:0000122, P:negative regulation of transcription from RNA polymerase II promoter'GO:0007399, P:nervous system development'GO:0007219, P:No…	K09090
gene	g379	tig00000714	AUGUSTUS	750043	751364	-	Sequence homology, NCBI's 'non-redundant'= NP_001136227.1 enhancer of split malpha [Bombyx mori] ACJ65011.1 m4-like protein [Bombyx mori]	NA	NA
gene	g380	tig00000715	AUGUSTUS	1	29015	+	Sprot-uniprot homology= Protein asunder	GO:0005737, C:cytoplasm'GO:0032039, C:integrator complex'GO:0005634, C:nucleus'GO:0048471, C:perinuclear region of cytoplasm'GO:0051301, P:cell division'GO:0051642, P:centrosome localization'GO:0046843, P:dorsal appendage formation'GO:0030317, P:flagellated sperm motility'GO:0051321, P:meiotic cell cycle'GO:0051663, P:oocyte nucleus localization involved in oocyte dorsal/ventral axis specificatio…	NA
gene	g381	tig00000715	AUGUSTUS	31524	41281	-	Sequence homology, NCBI's 'non-redundant'= XP_013199965.1 PREDICTED: uncharacterized protein LOC106142662 [Amyelois transitella]	NA	NA
gene	g383	tig00000722	AUGUSTUS	21048	23879	+	Sequence homology, NCBI's 'non-redundant'= KOB78811.1 Uncharacterized protein OBRU01_01700 [Operophtera brumata]	NA	NA
gene	g385	tig00000728	AUGUSTUS	1	15600	-	Sequence homology, NCBI's 'non-redundant'= XP_013140163.1 PREDICTED: uncharacterized protein LOC106104614 isoform X1 [Papilio polytes]	NA	NA
gene	g387	tig00000742	AUGUSTUS	32312	35625	-	Sequence homology, NCBI's 'non-redundant'= KPJ04955.1 hypothetical protein RR46_04071 [Papilio xuthus]	NA	NA
gene	g388	tig00000746	AUGUSTUS	8291	24739	-	Sprot-uniprot homology= Small conductance calcium-activated potassium channel protein	GO:0016021, C:integral component of membrane'GO:0043025, C:neuronal cell body'GO:0005886, C:plasma membrane'GO:0005516, F:calmodulin binding'GO:0009881, F:photoreceptor activity'GO:0016286, F:small conductance calcium-activated potassium channel activity'GO:0006813, P:potassium ion transport'GO:0016057, P:regulation of membrane potential in photoreceptor cell	K04944
gene	g389	tig00000748	AUGUSTUS	6083	18921	+	Sprot-uniprot homology= Microtubule-associated protein tau	GO:0030424, C:axon'GO:0005829, C:cytosol'GO:0005874, C:microtubule'GO:0005886, C:plasma membrane'GO:0008017, F:microtubule binding	K04380
gene	g391	tig00000750	AUGUSTUS	18350	30359	+	Sprot-uniprot homology= Protein unc-80 homolog	GO:0034703, C:cation channel complex'GO:0005261, F:cation channel activity'GO:0055080, P:cation homeostasis'GO:0045475, P:locomotor rhythm	NA
gene	g392	tig00000752	AUGUSTUS	1	3839	+	Uncharacterized predicted gene	NA	NA
gene	g393	tig00000753	AUGUSTUS	1	36190	+	Sprot-uniprot homology= Zinc finger protein swm {ECO:0000305}	GO:0005634, C:nucleus'GO:0046872, F:metal ion binding'GO:0003729, F:mRNA binding'GO:0006397, P:mRNA processing'GO:0051028, P:mRNA transport'GO:0007275, P:multicellular organism development'GO:1900364, P:negative regulation of mRNA polyadenylation'GO:0045879, P:negative regulation of smoothened signaling pathway'GO:0010628, P:positive regulation of gene expression'GO:0046833, P:positive regulation…	K13192
gene	g394	tig00000758	AUGUSTUS	1	432	+	Uncharacterized predicted gene	NA	NA
gene	g395	tig00000758	AUGUSTUS	6288	17812	-	Uncharacterized predicted gene	NA	NA
gene	g396	tig00000758	AUGUSTUS	39583	43746	+	Sequence homology, NCBI's 'non-redundant'= AFI64310.1 neutral lipase [Helicoverpa armigera]	NA	NA
gene	g397	tig00000775	AUGUSTUS	22891	75163	+	Sprot-uniprot homology= Junctophilin-1	GO:0005783, C:endoplasmic reticulum'GO:0005789, C:endoplasmic reticulum membrane'GO:0016021, C:integral component of membrane'GO:0030314, C:junctional membrane complex'GO:0014701, C:junctional sarcoplasmic reticulum membrane'GO:0005886, C:plasma membrane'GO:0016529, C:sarcoplasmic reticulum'GO:0030018, C:Z disc'GO:0008307, F:structural constituent of muscle'GO:0007517, P:muscle organ development	K19530
gene	g398	tig00000775	AUGUSTUS	76409	77844	+	Sequence homology, NCBI's 'non-redundant'= XP_013188778.1 PREDICTED: junctophilin-1-like [Amyelois transitella]	NA	NA
gene	g399	tig00000775	AUGUSTUS	97631	100869	+	Sequence homology, NCBI's 'non-redundant'= XP_014370016.1 PREDICTED: uncharacterized protein LOC106720006 isoform X2 [Papilio machaon] KPJ06506.1 hypothetical protein RR48_14245 [Papilio machaon]	NA	K19530
gene	g400	tig00000782	AUGUSTUS	31004	33948	+	Sequence homology, NCBI's 'non-redundant'= KOB77193.1 Ecdysteroid 22-kinase [Operophtera brumata]	NA	NA
gene	g402	tig00000783	AUGUSTUS	79349	83586	+	Sequence homology, NCBI's 'non-redundant'= XP_013171417.1 PREDICTED: RNA-directed DNA polymerase from mobile element jockey-like [Papilio xuthus]	NA	NA
gene	g403	tig00000786	AUGUSTUS	5981	25690	-	Uncharacterized predicted gene	NA	NA
gene	g404	tig00000794	AUGUSTUS	4700	5642	-	Sequence homology, NCBI's 'non-redundant'= ACE75096.1 conserved hypothetical protein [Glyptapanteles flavicoxis]	NA	NA
gene	g405	tig00000794	AUGUSTUS	11632	23062	+	Uncharacterized predicted gene	NA	NA
gene	g406	tig00000794	AUGUSTUS	34035	43131	+	Sprot-uniprot homology= Cytochrome P450 4C1	GO:0005789, C:endoplasmic reticulum membrane'GO:0031090, C:organelle membrane'GO:0070330, F:aromatase activity'GO:0020037, F:heme binding'GO:0005506, F:iron ion binding	NA
gene	g407	tig00000794	AUGUSTUS	57926	112422	+	Sprot-uniprot homology= Cytochrome P450 4C1	GO:0005789, C:endoplasmic reticulum membrane'GO:0031090, C:organelle membrane'GO:0070330, F:aromatase activity'GO:0020037, F:heme binding'GO:0005506, F:iron ion binding	K15001
gene	g408	tig00000794	AUGUSTUS	234692	240422	+	Sequence homology, NCBI's 'non-redundant'= ABU88427.1 cytochrome p450 CYP4S1 [Helicoverpa armigera]	NA	NA
gene	g409	tig00000799	AUGUSTUS	7522	12623	+	Sequence homology, NCBI's 'non-redundant'= OCA43557.1 hypothetical protein XENTR_v90003995mg [Xenopus tropicalis]	NA	NA
gene	g410	tig00000804	AUGUSTUS	2760	21784	+	Sequence homology, NCBI's 'non-redundant'= ANI22016.1 UDP-glycosyltransferase 48D1 [Spodoptera exigua]	NA	K00699
gene	g411	tig00000811	AUGUSTUS	23799	24686	+	Sequence homology, NCBI's 'non-redundant'= BAD86656.1 reverse transcriptase [Bombyx mori]	NA	NA
gene	g412	tig00000814	AUGUSTUS	93059	94078	+	Sequence homology, NCBI's 'non-redundant'= XP_012550612.1 PREDICTED: inactive dipeptidyl peptidase 10 [Bombyx mori]	NA	NA
gene	g413	tig00000815	AUGUSTUS	20729	26676	-	Uncharacterized predicted gene	NA	NA
gene	g414	tig00000816	AUGUSTUS	1	21712	+	Sequence homology, NCBI's 'non-redundant'= XP_013196520.1 PREDICTED: lachesin-like [Amyelois transitella]	NA	NA
gene	g415	tig00000816	AUGUSTUS	24158	34664	-	Sequence homology, NCBI's 'non-redundant'= KPJ11780.1 WD repeat, SAM and U-box domain-containing protein 1 [Papilio machaon]	NA	NA
gene	g416	tig00000816	AUGUSTUS	35798	46584	-	Sequence homology, NCBI's 'non-redundant'= KPJ11780.1 WD repeat, SAM and U-box domain-containing protein 1 [Papilio machaon]	NA	NA
gene	g417	tig00000816	AUGUSTUS	54550	60015	-	Sequence homology, NCBI's 'non-redundant'= XP_012544905.1 PREDICTED: vegetative incompatibility protein HET-E-1-like [Bombyx mori]	NA	NA
gene	g418	tig00000816	AUGUSTUS	77521	88046	+	Uncharacterized predicted gene	NA	NA
gene	g419	tig00000816	AUGUSTUS	88175	116298	-	Sequence homology, NCBI's 'non-redundant'= XP_011562937.1 PREDICTED: uncharacterized protein LOC105392943 [Plutella xylostella]	NA	NA
gene	g420	tig00000816	AUGUSTUS	165352	168413	-	Sequence homology, NCBI's 'non-redundant'= KOB67946.1 Uncharacterized protein OBRU01_19125 [Operophtera brumata]	NA	NA
gene	g421	tig00000816	AUGUSTUS	168955	173554	+	Sprot-uniprot homology= RNA-directed DNA polymerase from mobile element jockey	GO:0003964, F:RNA-directed DNA polymerase activity	NA
gene	g422	tig00000816	AUGUSTUS	192291	200908	-	Sprot-uniprot homology= Membrane-bound alkaline phosphatase	GO:0031225, C:anchored component of membrane'GO:0005886, C:plasma membrane'GO:0004035, F:alkaline phosphatase activity'GO:0046872, F:metal ion binding	K01077
gene	g423	tig00000816	AUGUSTUS	211567	212172	+	Sequence homology, NCBI's 'non-redundant'= KOB74820.1 Uncharacterized protein OBRU01_07814 [Operophtera brumata]	NA	NA
gene	g426	tig00000816	AUGUSTUS	245040	248367	-	Sequence homology, NCBI's 'non-redundant'= XP_014366187.1 PREDICTED: uncharacterized protein LOC106717015 [Papilio machaon]	NA	NA
gene	g427	tig00000816	AUGUSTUS	257573	262741	+	Sequence homology, NCBI's 'non-redundant'= KOB79218.1 Zinc finger DNA binding protein [Operophtera brumata]	NA	NA
gene	g428	tig00000816	AUGUSTUS	267563	269112	-	Sequence homology, NCBI's 'non-redundant'= XP_011564809.1 PREDICTED: uncharacterized protein LOC105394598 [Plutella xylostella]	NA	NA
gene	g429	tig00000816	AUGUSTUS	285496	289303	+	Uncharacterized predicted gene	NA	NA
gene	g431	tig00000826	AUGUSTUS	1	9958	-	Sprot-uniprot homology= Sorting nexin-27	GO:0005829, C:cytosol'GO:0005769, C:early endosome'GO:0031901, C:early endosome membrane'GO:0005768, C:endosome'GO:0001772, C:immunological synapse'GO:0005654, C:nucleoplasm'GO:0030904, C:retromer complex'GO:0071203, C:WASH complex'GO:0035091, F:phosphatidylinositol binding'GO:0032266, F:phosphatidylinositol-3-phosphate binding'GO:0016197, P:endosomal transport'GO:0008333, P:endosome to lysosome …	K17936
gene	g433	tig00000830	AUGUSTUS	16873	17346	-	Sequence homology, NCBI's 'non-redundant'= XP_014357665.1 PREDICTED: histone-lysine N-methyltransferase SETMAR-like [Papilio machaon]	NA	NA
gene	g435	tig00000834	AUGUSTUS	10686	34855	-	Sprot-uniprot homology= Gamma-glutamyltranspeptidase 1	GO:0005615, C:extracellular space'GO:0005887, C:integral component of plasma membrane'GO:0005886, C:plasma membrane'GO:0003840, F:gamma-glutamyltransferase activity'GO:0036374, F:glutathione hydrolase activity'GO:0016755, F:transferase activity, transferring amino-acyl groups'GO:0007568, P:aging'GO:0034599, P:cellular response to oxidative stress'GO:0006536, P:glutamate metabolic process'GO:00067…	K18592
gene	g436	tig00000845	AUGUSTUS	3202	26097	-	Sequence homology, NCBI's 'non-redundant'= EHJ63749.1 hypothetical protein KGM_18069 [Danaus plexippus]	NA	NA
gene	g437	tig00000846	AUGUSTUS	2671	19121	+	Sequence homology, NCBI's 'non-redundant'= JAT87865.1 hypothetical protein g.19474 [Pectinophora gossypiella]	NA	NA
gene	g438	tig00000846	AUGUSTUS	21828	26068	-	Sprot-uniprot homology= PiggyBac transposable element-derived protein 3		NA
gene	g439	tig00000846	AUGUSTUS	34162	41177	-	Sprot-uniprot homology= Protein jagunal {ECO:0000250|UniProtKB:Q7K1V5}	GO:0005789, C:endoplasmic reticulum membrane'GO:0016021, C:integral component of membrane'GO:0004129, F:cytochrome-c oxidase activity'GO:0022416, P:chaeta development'GO:0008407, P:chaeta morphogenesis'GO:0007029, P:endoplasmic reticulum organization'GO:0051686, P:establishment of ER localization'GO:0006887, P:exocytosis'GO:0001555, P:oocyte growth'GO:0022904, P:respiratory electron transport cha…	NA
gene	g440	tig00000861	AUGUSTUS	7548	41716	+	Sprot-uniprot homology= Multidrug resistance protein 1	GO:0016324, C:apical plasma membrane'GO:0000139, C:Golgi membrane'GO:0016021, C:integral component of membrane'GO:0016020, C:membrane'GO:0005524, F:ATP binding'GO:0015238, F:drug transmembrane transporter activity'GO:0005215, F:transporter activity'GO:0008559, F:xenobiotic-transporting ATPase activity'GO:0007420, P:brain development'GO:0071217, P:cellular response to external biotic stimulus'GO:0…	K05658
gene	g441	tig00000862	AUGUSTUS	4444	10054	+	Sequence homology, NCBI's 'non-redundant'= XP_011564809.1 PREDICTED: uncharacterized protein LOC105394598 [Plutella xylostella]	NA	NA
gene	g442	tig00000865	AUGUSTUS	1218	14064	-	Sequence homology, NCBI's 'non-redundant'= KOB73533.1 E3 ubiquitin-protein ligase hyd [Operophtera brumata]	NA	NA
gene	g443	tig00000865	AUGUSTUS	24586	34397	+	Sequence homology, NCBI's 'non-redundant'= XP_013193149.1 PREDICTED: uncharacterized protein LOC106136975 isoform X2 [Amyelois transitella]	NA	NA
gene	g444	tig00000870	AUGUSTUS	7666	36716	+	Sprot-uniprot homology= Translation initiation factor eIF-2B subunit delta	GO:0005737, C:cytoplasm'GO:0005851, C:eukaryotic translation initiation factor 2B complex'GO:0005085, F:guanyl-nucleotide exchange factor activity'GO:0003743, F:translation initiation factor activity'GO:0031369, F:translation initiation factor binding'GO:0051716, P:cellular response to stimulus'GO:0021766, P:hippocampus development'GO:0042552, P:myelination'GO:1905098, P:negative regulation of gu…	K03680
gene	g445	tig00000870	AUGUSTUS	37580	39362	-	Sprot-uniprot homology= Dolichyl-diphosphooligosaccharide--protein glycosyltransferase subunit 1	GO:0016021, C:integral component of membrane'GO:0042470, C:melanosome'GO:0008250, C:oligosaccharyltransferase complex'GO:0004579, F:dolichyl-diphosphooligosaccharide-protein glycotransferase activity'GO:0018279, P:protein N-linked glycosylation via asparagine	K12666
gene	g446	tig00000870	AUGUSTUS	42688	44028	+	Uncharacterized predicted gene	NA	NA
gene	g447	tig00000870	AUGUSTUS	69328	97905	-	Sprot-uniprot homology= Protein disulfide-isomerase A6	GO:0005788, C:endoplasmic reticulum lumen'GO:0005793, C:endoplasmic reticulum-Golgi intermediate compartment'GO:0042470, C:melanosome'GO:0005886, C:plasma membrane'GO:0005790, C:smooth endoplasmic reticulum'GO:0005509, F:calcium ion binding'GO:0003756, F:protein disulfide isomerase activity'GO:0043277, P:apoptotic cell clearance'GO:0045454, P:cell redox homeostasis'GO:0030168, P:platelet activati…	K09584
gene	g448	tig00000870	AUGUSTUS	103768	110766	+	Sprot-uniprot homology= Deoxynucleoside kinase	GO:0005737, C:cytoplasm'GO:0005739, C:mitochondrion'GO:0005524, F:ATP binding'GO:0019136, F:deoxynucleoside kinase activity'GO:0016301, F:kinase activity'GO:0004797, F:thymidine kinase activity'GO:0071897, P:DNA biosynthetic process'GO:0006165, P:nucleoside diphosphate phosphorylation'GO:0046939, P:nucleotide phosphorylation'GO:0016310, P:phosphorylation'GO:0006230, P:TMP biosynthetic process	NA
gene	g449	tig00000872	AUGUSTUS	189408	191285	-	Uncharacterized predicted gene	NA	NA
gene	g450	tig00000872	AUGUSTUS	193406	211283	-	Sprot-uniprot homology= Hepatic leukemia factor	GO:0005634, C:nucleus'GO:0003677, F:DNA binding'GO:0003690, F:double-stranded DNA binding'GO:0000977, F:RNA polymerase II regulatory region sequence-specific DNA binding'GO:0043565, F:sequence-specific DNA binding'GO:0001077, F:transcriptional activator activity, RNA polymerase II core promoter proximal region sequence-specific binding'GO:0001228, F:transcriptional activator activity, RNA polymer…	K09057
gene	g451	tig00000872	AUGUSTUS	439784	444486	-	Sequence homology, NCBI's 'non-redundant'= XP_006811429.1 PREDICTED: uncharacterized protein LOC102809780, partial [Saccoglossus kowalevskii]	NA	NA
gene	g452	tig00000872	AUGUSTUS	448964	451556	-	Sprot-uniprot homology= Proton-coupled amino acid transporter-like protein CG1139 {ECO:0000305}	GO:0016021, C:integral component of membrane'GO:0005886, C:plasma membrane'GO:0005774, C:vacuolar membrane'GO:0015171, F:amino acid transmembrane transporter activity'GO:0003333, P:amino acid transmembrane transport'GO:0040007, P:growth'GO:0040008, P:regulation of growth	K14209
gene	g453	tig00000878	AUGUSTUS	39080	115281	-	Sequence homology, NCBI's 'non-redundant'= XP_013200029.1 PREDICTED: uncharacterized protein LOC106142705 [Amyelois transitella]	NA	NA
gene	g454	tig00000883	AUGUSTUS	42315	44140	+	Sequence homology, NCBI's 'non-redundant'= XP_011564498.1 PREDICTED: uncharacterized protein LOC105394311 [Plutella xylostella]	NA	NA
gene	g455	tig00000883	AUGUSTUS	128366	157181	+	Sprot-uniprot homology= Transient receptor potential channel pyrexia	GO:0034703, C:cation channel complex'GO:0016021, C:integral component of membrane'GO:0005262, F:calcium channel activity'GO:0005261, F:cation channel activity'GO:0006816, P:calcium ion transport'GO:0006812, P:cation transport'GO:0048060, P:negative gravitaxis'GO:0006813, P:potassium ion transport'GO:0051290, P:protein heterotetramerization'GO:0009408, P:response to heat	NA
gene	g456	tig00000883	AUGUSTUS	197521	203630	+	Sprot-uniprot homology= KH domain-containing, RNA-binding, signal transduction-associated protein 2	GO:0005634, C:nucleus'GO:0003723, F:RNA binding'GO:0006397, P:mRNA processing'GO:0006355, P:regulation of transcription, DNA-templated'GO:0006351, P:transcription, DNA-templated	K14942
gene	g457	tig00000883	AUGUSTUS	219544	246224	+	Sprot-uniprot homology= SH3 domain-binding protein 5-like	GO:0005737, C:cytoplasm'GO:0004860, F:protein kinase inhibitor activity'GO:0017124, F:SH3 domain binding'GO:0035556, P:intracellular signal transduction'GO:0061099, P:negative regulation of protein tyrosine kinase activity	NA
gene	g458	tig00000883	AUGUSTUS	272009	292874	-	Sequence homology, NCBI's 'non-redundant'= XP_013191626.1 PREDICTED: zinc transporter 2-like [Amyelois transitella] XP_013198585.1 PREDICTED: zinc transporter 2-like [Amyelois transitella]	NA	K14689
gene	g460	tig00000883	AUGUSTUS	347223	356406	-	Sprot-uniprot homology= Phosphatidylinositide phosphatase SAC1	GO:0030424, C:axon'GO:0012505, C:endomembrane system'GO:0005789, C:endoplasmic reticulum membrane'GO:0016021, C:integral component of membrane'GO:0043025, C:neuronal cell body'GO:0071683, C:sensory dendrite'GO:0016791, F:phosphatase activity'GO:0052866, F:phosphatidylinositol phosphate phosphatase activity'GO:0008088, P:axo-dendritic transport'GO:0016199, P:axon midline choice point recognition'G…	K21797
gene	g461	tig00000886	AUGUSTUS	17304	19822	+	Sequence homology, NCBI's 'non-redundant'= KPJ02323.1 hypothetical protein RR46_08120 [Papilio xuthus]	NA	NA
gene	g462	tig00000906	AUGUSTUS	31137	37820	-	Sequence homology, NCBI's 'non-redundant'= XP_004931356.1 PREDICTED: ataxin-2 homolog isoform X1 [Bombyx mori]	NA	NA
gene	g464	tig00000908	AUGUSTUS	12551	16167	+	Uncharacterized predicted gene	NA	NA
gene	g465	tig00000920	AUGUSTUS	25041	31264	-	Sprot-uniprot homology= Mediator of RNA polymerase II transcription subunit 18	GO:0016592, C:mediator complex'GO:0001104, F:RNA polymerase II transcription cofactor activity'GO:0006351, P:transcription, DNA-templated	K15135
gene	g466	tig00000936	AUGUSTUS	53646	54563	+	Sequence homology, NCBI's 'non-redundant'= XP_013188600.1 PREDICTED: uncharacterized protein LOC106133424 [Amyelois transitella]	NA	NA
gene	g467	tig00000940	AUGUSTUS	11183	22196	+	Sprot-uniprot homology= NADH dehydrogenase [ubiquinone] flavoprotein 2, mitochondrial	GO:0005747, C:mitochondrial respiratory chain complex I'GO:0005739, C:mitochondrion'GO:0043209, C:myelin sheath'GO:0051537, F:2 iron, 2 sulfur cluster binding'GO:0046872, F:metal ion binding'GO:0008137, F:NADH dehydrogenase (ubiquinone) activity'GO:0048738, P:cardiac muscle tissue development'GO:0006120, P:mitochondrial electron transport, NADH to ubiquinone'GO:0007399, P:nervous system developme…	K03943
gene	g468	tig00000942	AUGUSTUS	1	10831	+	Sequence homology, NCBI's 'non-redundant'= XP_013134486.1 PREDICTED: proton-coupled folate transporter-like [Papilio polytes]	NA	NA
gene	g469	tig00000943	AUGUSTUS	19790	29687	+	Uncharacterized predicted gene	NA	NA
gene	g470	tig00000943	AUGUSTUS	31080	32382	-	Uncharacterized predicted gene	NA	NA
gene	g471	tig00000945	AUGUSTUS	14056	31053	+	Sequence homology, NCBI's 'non-redundant'= XP_013142479.1 PREDICTED: uncharacterized protein LOC106106446 [Papilio polytes]	NA	NA
gene	g472	tig00000945	AUGUSTUS	47129	50007	+	Sequence homology, NCBI's 'non-redundant'= XP_012826093.1 PREDICTED: uncharacterized protein K02A2.6-like [Xenopus tropicalis]	NA	NA
gene	g473	tig00000950	AUGUSTUS	10770	11629	-	Sequence homology, NCBI's 'non-redundant'= JAT89338.1 hypothetical protein g.4043, partial [Pectinophora gossypiella]	NA	NA
gene	g474	tig00000950	AUGUSTUS	26227	37342	+	Sprot-uniprot homology= UBX domain-containing protein 4	GO:0005829, C:cytosol'GO:0005783, C:endoplasmic reticulum'GO:0005789, C:endoplasmic reticulum membrane'GO:0005635, C:nuclear envelope'GO:0006986, P:response to unfolded protein'GO:0030433, P:ubiquitin-dependent ERAD pathway	NA
gene	g476	tig00000950	AUGUSTUS	225481	247597	+	Sequence homology, NCBI's 'non-redundant'= XP_012544862.1 PREDICTED: R3H domain-containing protein 2 isoform X2 [Bombyx mori]	NA	NA
gene	g477	tig00000953	AUGUSTUS	143805	160916	+	Sequence homology, NCBI's 'non-redundant'= KPJ06072.1 putative RNA-directed DNA polymerase from transposon BS [Papilio machaon]	NA	NA
gene	g478	tig00000953	AUGUSTUS	346891	368066	+	Sequence homology, NCBI's 'non-redundant'= KOB68460.1 Uncharacterized protein OBRU01_18342 [Operophtera brumata]	NA	NA
gene	g479	tig00000953	AUGUSTUS	373730	388704	+	Sprot-uniprot homology= Uncharacterized short-chain type dehydrogenase/reductase y4vI	GO:0016491, F:oxidoreductase activity	NA
gene	g480	tig00000953	AUGUSTUS	394440	406897	+	Sprot-uniprot homology= Uncharacterized short-chain type dehydrogenase/reductase y4vI	GO:0016491, F:oxidoreductase activity	NA
gene	g481	tig00000953	AUGUSTUS	439770	452318	+	Sprot-uniprot homology= 3-oxoacyl-[acyl-carrier-protein] reductase FabG	GO:0102131, F:3-oxo-glutaryl-[acp] methyl ester reductase activity'GO:0102132, F:3-oxo-pimeloyl-[acp] methyl ester reductase activity'GO:0004316, F:3-oxoacyl-[acyl-carrier-protein] reductase (NADPH) activity'GO:0051287, F:NAD binding'GO:0006633, P:fatty acid biosynthetic process	NA
gene	g482	tig00000953	AUGUSTUS	529077	530103	-	Sequence homology, NCBI's 'non-redundant'= XP_014357665.1 PREDICTED: histone-lysine N-methyltransferase SETMAR-like [Papilio machaon]	NA	NA
gene	g483	tig00000959	AUGUSTUS	23596	25908	-	Sprot-uniprot homology= Retrovirus-related Pol polyprotein from transposon 297	GO:0004190, F:aspartic-type endopeptidase activity'GO:0004519, F:endonuclease activity'GO:0003676, F:nucleic acid binding'GO:0003964, F:RNA-directed DNA polymerase activity'GO:0015074, P:DNA integration	NA
gene	g484	tig00000961	AUGUSTUS	16837	24184	-	Sequence homology, NCBI's 'non-redundant'= KPJ17347.1 hypothetical protein RR48_08533 [Papilio machaon]	NA	NA
gene	g485	tig00000961	AUGUSTUS	72889	85745	+	Uncharacterized predicted gene	NA	NA
gene	g486	tig00000961	AUGUSTUS	100716	107025	+	Uncharacterized predicted gene	NA	NA
gene	g487	tig00000964	AUGUSTUS	43928	50444	-	Sequence homology, NCBI's 'non-redundant'= XP_013182173.1 PREDICTED: guanylate cyclase 32E-like [Papilio xuthus]	NA	NA
gene	g488	tig00000971	AUGUSTUS	1	12219	+	Sequence homology, NCBI's 'non-redundant'= EHJ74236.1 hypothetical protein KGM_03679 [Danaus plexippus]	NA	NA
gene	g489	tig00000976	AUGUSTUS	57705	60817	+	Sprot-uniprot homology= Golgi to ER traffic protein 4 homolog	GO:0071818, C:BAT3 complex'GO:0005829, C:cytosol'GO:0071816, P:tail-anchored membrane protein insertion into ER membrane'GO:0006810, P:transport	NA
gene	g490	tig00000984	AUGUSTUS	47586	51554	+	Sequence homology, NCBI's 'non-redundant'= KOB58242.1 putative RNA-directed DNA polymerase from transposon BS, partial [Operophtera brumata]	NA	NA
gene	g491	tig00000987	AUGUSTUS	109112	115145	-	Sprot-uniprot homology= Cadherin-related tumor suppressor	GO:0016324, C:apical plasma membrane'GO:0016021, C:integral component of membrane'GO:0005887, C:integral component of plasma membrane'GO:0005739, C:mitochondrion'GO:0045296, F:cadherin binding'GO:0005509, F:calcium ion binding'GO:0050839, F:cell adhesion molecule binding'GO:0004872, F:receptor activity'GO:0016339, P:calcium-dependent cell-cell adhesion via plasma membrane cell adhesion molecules'…	K16669
gene	g492	tig00000987	AUGUSTUS	150980	190703	-	Uncharacterized predicted gene	NA	NA
gene	g493	tig00000987	AUGUSTUS	196953	203070	+	Sprot-uniprot homology= Synaptic vesicle 2-related protein	GO:0030054, C:cell junction'GO:0016021, C:integral component of membrane'GO:0008021, C:synaptic vesicle'GO:0030672, C:synaptic vesicle membrane'GO:0022891, F:substrate-specific transmembrane transporter activity	NA
gene	g494	tig00000987	AUGUSTUS	217297	219858	-	Sprot-uniprot homology= Lysine-specific demethylase lid	GO:0005634, C:nucleus'GO:0070822, C:Sin3-type complex'GO:0003677, F:DNA binding'GO:0032453, F:histone demethylase activity (H3-K4 specific)'GO:0034647, F:histone demethylase activity (H3-trimethyl-K4 specific)'GO:0016706, F:oxidoreductase activity, acting on paired donors, with incorporation or reduction of molecular oxygen, 2-oxoglutarate as one donor, and incorporation of one atom each of oxyge…	K11446
gene	g495	tig00000987	AUGUSTUS	236248	245979	+	Sprot-uniprot homology= 39S ribosomal protein L38, mitochondrial	GO:0005743, C:mitochondrial inner membrane'GO:0005762, C:mitochondrial large ribosomal subunit'GO:0070125, P:mitochondrial translational elongation'GO:0070124, P:mitochondrial translational initiation	K17419
gene	g496	tig00000987	AUGUSTUS	251266	257227	-	Sprot-uniprot homology= Hsc70-interacting protein	GO:0005737, C:cytoplasm'GO:0046983, F:protein dimerization activity	K09560
gene	g497	tig00000987	AUGUSTUS	393425	393916	+	Uncharacterized predicted gene	NA	NA
gene	g498	tig00000987	AUGUSTUS	437426	465942	+	Sprot-uniprot homology= Leucine-rich repeat-containing protein 24	GO:0016021, C:integral component of membrane'GO:0051965, P:positive regulation of synapse assembly	NA
gene	g499	tig00000990	AUGUSTUS	13188	25022	-	Sequence homology, NCBI's 'non-redundant'= KPI94426.1 WD repeat-containing protein 75 [Papilio xuthus]	NA	NA
gene	g501	tig00000997	AUGUSTUS	142279	144325	-	Sprot-uniprot homology= E3 ubiquitin-protein ligase LRSAM1 {ECO:0000305}	GO:0005737, C:cytoplasm'GO:0005829, C:cytosol'GO:0016020, C:membrane'GO:0005886, C:plasma membrane'GO:0061630, F:ubiquitin protein ligase activity'GO:0004842, F:ubiquitin-protein transferase activity'GO:0008270, F:zinc ion binding'GO:0006914, P:autophagy'GO:0045806, P:negative regulation of endocytosis'GO:2000786, P:positive regulation of autophagosome assembly'GO:1904417, P:positive regulation o…	K10641
gene	g502	tig00000997	AUGUSTUS	148112	161343	-	Sequence homology, NCBI's 'non-redundant'= XP_012547830.1 PREDICTED: zinc metalloproteinase nas-4-like isoform X2 [Bombyx mori]	NA	NA
gene	g504	tig00000997	AUGUSTUS	203694	213542	-	Sprot-uniprot homology= Guanine nucleotide-releasing factor 2	GO:0005622, C:intracellular'GO:0017034, F:Rap guanyl-nucleotide exchange factor activity'GO:0005088, F:Ras guanyl-nucleotide exchange factor activity'GO:0017124, F:SH3 domain binding'GO:0016203, P:muscle attachment'GO:0043547, P:positive regulation of GTPase activity'GO:0007265, P:Ras protein signal transduction'GO:0043087, P:regulation of GTPase activity'GO:0045214, P:sarcomere organization'GO:0…	K06277
gene	g505	tig00000997	AUGUSTUS	214025	214689	+	Uncharacterized predicted gene	NA	NA
gene	g506	tig00000997	AUGUSTUS	216275	217709	+	Sequence homology, NCBI's 'non-redundant'= XP_011568415.1 PREDICTED: uncharacterized protein LOC105398060 [Plutella xylostella]	NA	NA
gene	g507	tig00000997	AUGUSTUS	218165	259029	-	Sprot-uniprot homology= Guanine nucleotide-releasing factor 2	GO:0005622, C:intracellular'GO:0017034, F:Rap guanyl-nucleotide exchange factor activity'GO:0005088, F:Ras guanyl-nucleotide exchange factor activity'GO:0017124, F:SH3 domain binding'GO:0016203, P:muscle attachment'GO:0043547, P:positive regulation of GTPase activity'GO:0007265, P:Ras protein signal transduction'GO:0043087, P:regulation of GTPase activity'GO:0045214, P:sarcomere organization'GO:0…	NA
gene	g508	tig00000997	AUGUSTUS	300971	331861	-	Uncharacterized predicted gene	NA	NA
gene	g509	tig00000997	AUGUSTUS	332291	445457	+	Uncharacterized predicted gene	NA	NA
gene	g510	tig00001010	AUGUSTUS	239	15463	-	Sprot-uniprot homology= Piwi-like protein Siwi {ECO:0000305}	GO:0005737, C:cytoplasm'GO:1990923, C:PET complex'GO:0004521, F:endoribonuclease activity'GO:0000287, F:magnesium ion binding'GO:0034584, F:piRNA binding'GO:0030154, P:cell differentiation'GO:0031047, P:gene silencing by RNA'GO:0051321, P:meiotic cell cycle'GO:0007275, P:multicellular organism development'GO:0034587, P:piRNA metabolic process'GO:0007283, P:spermatogenesis	K02156
gene	g513	tig00001024	AUGUSTUS	9146	28299	+	Sprot-uniprot homology= Splicing factor 1	GO:0016604, C:nuclear body'GO:0005654, C:nucleoplasm'GO:0005634, C:nucleus'GO:0005840, C:ribosome'GO:0005681, C:spliceosomal complex'GO:0042802, F:identical protein binding'GO:0045131, F:pre-mRNA branch point binding'GO:0003723, F:RNA binding'GO:0003714, F:transcription corepressor activity'GO:0008270, F:zinc ion binding'GO:0033327, P:Leydig cell differentiation'GO:0030238, P:male sex determinati…	K13095
gene	g514	tig00001024	AUGUSTUS	28348	50113	+	Sprot-uniprot homology= Unconventional myosin-Ib	GO:0005884, C:actin filament'GO:0045177, C:apical part of cell'GO:0005903, C:brush border'GO:0071944, C:cell periphery'GO:0005737, C:cytoplasm'GO:0005769, C:early endosome'GO:0010008, C:endosome membrane'GO:0070062, C:extracellular exosome'GO:0030175, C:filopodium'GO:0016459, C:myosin complex'GO:0048471, C:perinuclear region of cytoplasm'GO:0005886, C:plasma membrane'GO:0051015, F:actin filament …	K10356
gene	g515	tig00001024	AUGUSTUS	53875	64565	+	Sequence homology, NCBI's 'non-redundant'= EHJ65234.1 hypothetical protein KGM_13986 [Danaus plexippus]	NA	NA
gene	g516	tig00001024	AUGUSTUS	85304	131020	-	Sequence homology, NCBI's 'non-redundant'= XP_004926596.1 PREDICTED: uncharacterized protein LOC101739641 [Bombyx mori]	NA	NA
gene	g517	tig00001024	AUGUSTUS	132747	147624	+	Sprot-uniprot homology= MOB kinase activator-like 1	GO:0005813, C:centrosome'GO:0005829, C:cytosol'GO:0005634, C:nucleus'GO:0005886, C:plasma membrane'GO:0046872, F:metal ion binding'GO:0019901, F:protein kinase binding'GO:0006915, P:apoptotic process'GO:0008283, P:cell proliferation'GO:0007059, P:chromosome segregation'GO:0007275, P:multicellular organism development'GO:0030707, P:ovarian follicle cell development'GO:0007165, P:signal transduction	K06685
gene	g518	tig00001027	AUGUSTUS	18519	22243	-	Sprot-uniprot homology= Prostaglandin reductase 1	GO:0005737, C:cytoplasm'GO:0036132, F:13-prostaglandin reductase activity'GO:0047522, F:15-oxoprostaglandin 13-oxidase activity'GO:0032440, F:2-alkenal reductase [NAD(P)] activity	K13948
gene	g519	tig00001027	AUGUSTUS	35870	37222	-	Uncharacterized predicted gene	NA	NA
gene	g520	tig00001027	AUGUSTUS	56783	64515	+	Sequence homology, NCBI's 'non-redundant'= AGQ45607.1 alcohol dehydrogenase, partial [Agrotis ipsilon]	NA	K13948
gene	g521	tig00001027	AUGUSTUS	73375	74378	+	Sprot-uniprot homology= Prostaglandin reductase 1	GO:0005737, C:cytoplasm'GO:0036132, F:13-prostaglandin reductase activity'GO:0047522, F:15-oxoprostaglandin 13-oxidase activity'GO:0032440, F:2-alkenal reductase [NAD(P)] activity	K13948
gene	g522	tig00001027	AUGUSTUS	132104	149059	+	Sprot-uniprot homology= STIP1 homology and U box-containing protein 1 {ECO:0000305}	GO:0005829, C:cytosol'GO:0005783, C:endoplasmic reticulum'GO:0070062, C:extracellular exosome'GO:0042405, C:nuclear inclusion body'GO:0005654, C:nucleoplasm'GO:0000151, C:ubiquitin ligase complex'GO:0030018, C:Z disc'GO:0001664, F:G-protein coupled receptor binding'GO:0030544, F:Hsp70 protein binding'GO:0051879, F:Hsp90 protein binding'GO:0019900, F:kinase binding'GO:0051787, F:misfolded protein …	K09561
gene	g523	tig00001029	AUGUSTUS	48666	53321	+	Sequence homology, NCBI's 'non-redundant'= XP_004932517.1 PREDICTED: extracellular serine/threonine protein kinase FAM20C isoform X1 [Bombyx mori]	NA	NA
gene	g524	tig00001036	AUGUSTUS	1	1120	+	Uncharacterized predicted gene	NA	NA
gene	g525	tig00001038	AUGUSTUS	1	3403	-	Sprot-uniprot homology= Forkhead box protein F1-A	GO:0005634, C:nucleus'GO:0003677, F:DNA binding'GO:0043565, F:sequence-specific DNA binding'GO:0003700, F:transcription factor activity, sequence-specific DNA binding'GO:0030509, P:BMP signaling pathway'GO:0030154, P:cell differentiation'GO:0008283, P:cell proliferation'GO:0048566, P:embryonic digestive tract development'GO:0045893, P:positive regulation of transcription, DNA-templated'GO:0006355…	K09399
gene	g526	tig00001038	AUGUSTUS	26286	30937	-	Sequence homology, NCBI's 'non-redundant'= XP_013139114.1 PREDICTED: PCI domain-containing protein 2 homolog [Papilio polytes]	NA	NA
gene	g527	tig00001040	AUGUSTUS	6954	10797	-	Sequence homology, NCBI's 'non-redundant'= KOB65829.1 reverse transcriptase [Operophtera brumata]	NA	NA
gene	g528	tig00001042	AUGUSTUS	19394	30890	+	Sequence homology, NCBI's 'non-redundant'= XP_012557143.1 PREDICTED: uncharacterized protein LOC105844739 [Hydra vulgaris]	NA	NA
gene	g529	tig00001042	AUGUSTUS	31588	32926	-	Sequence homology, NCBI's 'non-redundant'= XP_014364713.1 PREDICTED: uncharacterized protein K02A2.6-like [Papilio machaon]	NA	NA
gene	g530	tig00001042	AUGUSTUS	40495	43243	+	Uncharacterized predicted gene	NA	NA
gene	g531	tig00001042	AUGUSTUS	46026	69206	+	Sequence homology, NCBI's 'non-redundant'= XP_013173307.1 PREDICTED: protein tipE [Papilio xuthus]	NA	NA
gene	g532	tig00001042	AUGUSTUS	75465	90341	-	Sequence homology, NCBI's 'non-redundant'= XP_013147338.1 PREDICTED: uncharacterized protein LOC106110164 [Papilio polytes]	NA	NA
gene	g533	tig00001042	AUGUSTUS	133490	149286	+	Sprot-uniprot homology= Actin-interacting protein 1	GO:0042643, C:actomyosin, actin portion'GO:0030864, C:cortical actin cytoskeleton'GO:0005856, C:cytoskeleton'GO:0003779, F:actin binding'GO:0051015, F:actin filament binding'GO:0030042, P:actin filament depolymerization'GO:0007298, P:border follicle cell migration'GO:0001736, P:establishment of planar polarity'GO:0035317, P:imaginal disc-derived wing hair organization'GO:0034316, P:negative regul…	NA
gene	g534	tig00001042	AUGUSTUS	161938	171194	-	Sequence homology, NCBI's 'non-redundant'= KPJ01284.1 Protein tramtrack, alpha isoform [Papilio xuthus]	NA	NA
gene	g535	tig00001042	AUGUSTUS	218806	219608	-	Uncharacterized predicted gene	NA	NA
gene	g537	tig00001042	AUGUSTUS	382298	413611	+	Sprot-uniprot homology= Chitinase A	GO:0008061, F:chitin binding'GO:0004568, F:chitinase activity'GO:0006032, P:chitin catabolic process'GO:0000272, P:polysaccharide catabolic process	K01183
gene	g538	tig00001042	AUGUSTUS	441095	454858	+	Uncharacterized predicted gene	NA	NA
gene	g539	tig00001042	AUGUSTUS	458558	477467	+	Uncharacterized predicted gene	NA	NA
gene	g540	tig00001042	AUGUSTUS	535316	549955	-	Sequence homology, NCBI's 'non-redundant'= XP_013195046.1 PREDICTED: hemicentin-2-like [Amyelois transitella]	NA	NA
gene	g542	tig00001050	AUGUSTUS	15368	24196	-	Uncharacterized predicted gene	NA	NA
gene	g543	tig00001050	AUGUSTUS	26661	30906	+	Sprot-uniprot homology= Ubiquitin-conjugating enzyme E2 G2	GO:0005524, F:ATP binding'GO:0004842, F:ubiquitin-protein transferase activity'GO:0070936, P:protein K48-linked ubiquitination'GO:0018279, P:protein N-linked glycosylation via asparagine'GO:0030433, P:ubiquitin-dependent ERAD pathway	K04555
gene	g544	tig00001050	AUGUSTUS	40241	60926	+	Sprot-uniprot homology= Autophagy-related protein 13 homolog	GO:1990316, C:ATG1/ULK1 kinase complex'GO:0005829, C:cytosol'GO:0000407, C:pre-autophagosomal structure'GO:0019901, F:protein kinase binding'GO:0019887, F:protein kinase regulator activity'GO:0032147, P:activation of protein kinase activity'GO:0000045, P:autophagosome assembly'GO:0006914, P:autophagy'GO:0035096, P:larval midgut cell programmed cell death'GO:0045850, P:positive regulation of nurse…	K08331
gene	g545	tig00001050	AUGUSTUS	90217	127289	-	Uncharacterized predicted gene	NA	NA
gene	g548	tig00001064	AUGUSTUS	1	7490	+	Uncharacterized predicted gene	NA	NA
gene	g549	tig00001066	AUGUSTUS	296	6656	+	Sequence homology, NCBI's 'non-redundant'= XP_004932772.1 PREDICTED: 5-formyltetrahydrofolate cyclo-ligase [Bombyx mori]	NA	K01934
gene	g550	tig00001067	AUGUSTUS	744	3775	+	Sequence homology, NCBI's 'non-redundant'= KPI98213.1 N-alpha-acetyltransferase 15, NatA auxiliary subunit [Papilio xuthus]	NA	NA
gene	g551	tig00001067	AUGUSTUS	9567	43213	-	Sprot-uniprot homology= Deoxycytidylate deaminase	GO:0070062, C:extracellular exosome'GO:0004132, F:dCMP deaminase activity'GO:0042802, F:identical protein binding'GO:0008270, F:zinc ion binding'GO:0009165, P:nucleotide biosynthetic process'GO:0006220, P:pyrimidine nucleotide metabolic process	K01493
gene	g552	tig00001068	AUGUSTUS	1079	5734	+	Uncharacterized predicted gene	NA	NA
gene	g553	tig00001075	AUGUSTUS	1	2959	+	Uncharacterized predicted gene	NA	NA
gene	g554	tig00001088	AUGUSTUS	1141	3727	+	Sequence homology, NCBI's 'non-redundant'= XP_013191560.1 PREDICTED: uncharacterized protein LOC106135734 isoform X2 [Amyelois transitella]	NA	NA
gene	g555	tig00001102	AUGUSTUS	31847	66039	-	Sprot-uniprot homology= Pituitary homeobox homolog Ptx1	GO:0005634, C:nucleus'GO:0005667, C:transcription factor complex'GO:0043565, F:sequence-specific DNA binding'GO:0003700, F:transcription factor activity, sequence-specific DNA binding'GO:0048813, P:dendrite morphogenesis'GO:0006357, P:regulation of transcription from RNA polymerase II promoter'GO:0006351, P:transcription, DNA-templated	K04686
gene	g556	tig00001122	AUGUSTUS	8395	24724	-	Sprot-uniprot homology= Cysteine--tRNA ligase, cytoplasmic	GO:0005737, C:cytoplasm'GO:0005524, F:ATP binding'GO:0004817, F:cysteine-tRNA ligase activity'GO:0046872, F:metal ion binding'GO:0000049, F:tRNA binding'GO:0006423, P:cysteinyl-tRNA aminoacylation	K01883
gene	g557	tig00001125	AUGUSTUS	3716	12110	+	Sequence homology, NCBI's 'non-redundant'= XP_004927915.1 PREDICTED: intraflagellar transport protein 88 homolog [Bombyx mori]	NA	K16474
gene	g558	tig00001128	AUGUSTUS	52123	55710	+	Uncharacterized predicted gene	NA	NA
gene	g559	tig00001128	AUGUSTUS	423508	424530	-	Sprot-uniprot homology= Netrin-1	GO:0005604, C:basement membrane'GO:0071944, C:cell periphery'GO:0005737, C:cytoplasm'GO:0033564, P:anterior/posterior axon guidance'GO:0032488, P:Cdc42 protein signal transduction'GO:0040023, P:establishment of nucleus localization'GO:0042472, P:inner ear morphogenesis'GO:0030517, P:negative regulation of axon extension'GO:0001764, P:neuron migration'GO:0045773, P:positive regulation of axon exte…	K06843
gene	g560	tig00001128	AUGUSTUS	442937	463275	-	Sequence homology, NCBI's 'non-redundant'= OLP78734.1 S-antigen protein [Symbiodinium microadriaticum]	NA	NA
gene	g561	tig00001128	AUGUSTUS	475029	476926	-	Sprot-uniprot homology= Uncharacterized protein K02A2.6	GO:0003676, F:nucleic acid binding'GO:0008270, F:zinc ion binding'GO:0015074, P:DNA integration	NA
gene	g562	tig00001128	AUGUSTUS	477256	478687	-	Sequence homology, NCBI's 'non-redundant'= XP_013168951.1 PREDICTED: uncharacterized protein K02A2.6-like, partial [Papilio xuthus]	NA	NA
gene	g563	tig00001128	AUGUSTUS	526558	597979	-	Sequence homology, NCBI's 'non-redundant'= KOB70997.1 putative coiled-coil and C2 domain containing 2A [Operophtera brumata]	NA	NA
gene	g564	tig00001128	AUGUSTUS	606471	625611	+	Sprot-uniprot homology= Uncharacterized protein C18orf8	GO:0005765, C:lysosomal membrane	NA
gene	g565	tig00001128	AUGUSTUS	628860	631844	-	Sprot-uniprot homology= Alcohol dehydrogenase class-3	GO:0005737, C:cytoplasm'GO:0004022, F:alcohol dehydrogenase (NAD) activity'GO:0051903, F:S-(hydroxymethyl)glutathione dehydrogenase activity'GO:0008270, F:zinc ion binding'GO:0006069, P:ethanol oxidation	K00121
gene	g566	tig00001128	AUGUSTUS	637496	638473	+	Sprot-uniprot homology= NHP2-like protein 1	GO:0005730, C:nucleolus'GO:0005681, C:spliceosomal complex'GO:0003723, F:RNA binding'GO:0006397, P:mRNA processing'GO:0042254, P:ribosome biogenesis'GO:0008380, P:RNA splicing	K12845
gene	g567	tig00001128	AUGUSTUS	638524	653737	+	Sprot-uniprot homology= RNA-binding protein 40	GO:0005654, C:nucleoplasm'GO:0005634, C:nucleus'GO:0005689, C:U12-type spliceosomal complex'GO:0097157, F:pre-mRNA intronic binding'GO:0030626, F:U12 snRNA binding'GO:0032502, P:developmental process'GO:0000398, P:mRNA splicing, via spliceosome'GO:0008380, P:RNA splicing	K13157
gene	g568	tig00001128	AUGUSTUS	653987	656254	-	Sequence homology, NCBI's 'non-redundant'= JAT90468.1 hypothetical protein g.1726 [Pectinophora gossypiella]	NA	NA
gene	g569	tig00001128	AUGUSTUS	667466	670232	-	Sprot-uniprot homology= Cleavage and polyadenylation specificity factor subunit 4	GO:0043231, C:intracellular membrane-bounded organelle'GO:0005847, C:mRNA cleavage and polyadenylation specificity factor complex'GO:0005654, C:nucleoplasm'GO:0004521, F:endoribonuclease activity'GO:0003723, F:RNA binding'GO:0008270, F:zinc ion binding'GO:0046778, P:modification by virus of host mRNA processing'GO:0031124, P:mRNA 3'-end processing'GO:0006406, P:mRNA export from nucleus'GO:0006378…	NA
gene	g570	tig00001128	AUGUSTUS	672725	673417	+	Sprot-uniprot homology= Ribosomal RNA-processing protein 7 homolog A	GO:0003723, F:RNA binding	K14545
gene	g571	tig00001128	AUGUSTUS	676849	691550	-	Sequence homology, NCBI's 'non-redundant'= XP_011554593.1 PREDICTED: uncharacterized protein C7orf26 homolog [Plutella xylostella]	NA	NA
gene	g572	tig00001128	AUGUSTUS	694088	702437	+	Sprot-uniprot homology= Serine/threonine-protein kinase SMG1	GO:0005737, C:cytoplasm'GO:0005654, C:nucleoplasm'GO:0005634, C:nucleus'GO:0005524, F:ATP binding'GO:0046872, F:metal ion binding'GO:0004674, F:protein serine/threonine kinase activity'GO:0003723, F:RNA binding'GO:0042162, F:telomeric DNA binding'GO:0006281, P:DNA repair'GO:0000184, P:nuclear-transcribed mRNA catabolic process, nonsense-mediated decay'GO:0018105, P:peptidyl-serine phosphorylation…	K08873
gene	g573	tig00001128	AUGUSTUS	706432	712324	-	Sequence homology, NCBI's 'non-redundant'= XP_004924179.1 PREDICTED: 5-hydroxytryptamine receptor 1A [Bombyx mori]	NA	NA
gene	g574	tig00001129	AUGUSTUS	44973	47121	-	Sprot-uniprot homology= Pyruvate kinase	GO:0005829, C:cytosol'GO:0005811, C:lipid particle'GO:0043186, C:P granule'GO:0005524, F:ATP binding'GO:0016301, F:kinase activity'GO:0000287, F:magnesium ion binding'GO:0030955, F:potassium ion binding'GO:0004743, F:pyruvate kinase activity'GO:0006096, P:glycolytic process'GO:0007520, P:myoblast fusion'GO:0006090, P:pyruvate metabolic process'GO:0010906, P:regulation of glucose metabolic process…	K00873
gene	g575	tig00001129	AUGUSTUS	57431	60693	+	Uncharacterized predicted gene	NA	NA
gene	g576	tig00001129	AUGUSTUS	63511	86479	-	Sprot-uniprot homology= Cullin-3-B	GO:0031463, C:Cul3-RING ubiquitin ligase complex'GO:0000139, C:Golgi membrane'GO:0005634, C:nucleus'GO:0005827, C:polar microtubule'GO:0031625, F:ubiquitin protein ligase binding'GO:0016477, P:cell migration'GO:0048208, P:COPII vesicle coating'GO:0040016, P:embryonic cleavage'GO:0006888, P:ER to Golgi vesicle-mediated transport'GO:0007229, P:integrin-mediated signaling pathway'GO:0007080, P:mitot…	K03869
gene	g577	tig00001129	AUGUSTUS	126466	139619	+	Uncharacterized predicted gene	NA	NA
gene	g578	tig00001134	AUGUSTUS	1	481	+	Uncharacterized predicted gene	NA	NA
gene	g579	tig00001134	AUGUSTUS	818	2161	+	Sequence homology, NCBI's 'non-redundant'= EHJ70885.1 putative pol-like protein [Danaus plexippus]	NA	NA
gene	g580	tig00001134	AUGUSTUS	2656	3191	-	Uncharacterized predicted gene	NA	NA
gene	g581	tig00001148	AUGUSTUS	51607	74302	+	Sequence homology, NCBI's 'non-redundant'= XP_012551798.1 PREDICTED: nostrin isoform X1 [Bombyx mori]	NA	K20126
gene	g582	tig00001148	AUGUSTUS	88255	128170	-	Sprot-uniprot homology= Transmembrane protein 198	GO:0031410, C:cytoplasmic vesicle'GO:0016021, C:integral component of membrane'GO:0005886, C:plasma membrane'GO:0012506, C:vesicle membrane'GO:0007275, P:multicellular organism development'GO:0016055, P:Wnt signaling pathway	NA
gene	g583	tig00001148	AUGUSTUS	142915	163760	+	Sprot-uniprot homology= Protein DDI1 homolog 2	GO:0004190, F:aspartic-type endopeptidase activity	K11885
gene	g584	tig00001148	AUGUSTUS	175739	181007	-	Sprot-uniprot homology= SH2 domain-containing protein 3C	GO:0005737, C:cytoplasm'GO:0016020, C:membrane'GO:0005085, F:guanyl-nucleotide exchange factor activity'GO:0005070, F:SH3/SH2 adaptor activity'GO:0005068, F:transmembrane receptor protein tyrosine kinase adaptor activity'GO:0007254, P:JNK cascade'GO:0007165, P:signal transduction'GO:0007264, P:small GTPase mediated signal transduction	NA
gene	g585	tig00001148	AUGUSTUS	205967	248965	+	Sprot-uniprot homology= ADP-ribosylation factor-like protein 5B	GO:0005622, C:intracellular'GO:0005525, F:GTP binding'GO:0007264, P:small GTPase mediated signal transduction	K07950
gene	g586	tig00001148	AUGUSTUS	251615	258381	-	Sprot-uniprot homology= Alpha-mannosidase 2	GO:0005801, C:cis-Golgi network'GO:0070062, C:extracellular exosome'GO:0005615, C:extracellular space'GO:0005794, C:Golgi apparatus'GO:0000139, C:Golgi membrane'GO:0016021, C:integral component of membrane'GO:0016020, C:membrane'GO:0004559, F:alpha-mannosidase activity'GO:0030246, F:carbohydrate binding'GO:0016787, F:hydrolase activity'GO:0016799, F:hydrolase activity, hydrolyzing N-glycosyl comp…	K01191
gene	g587	tig00001148	AUGUSTUS	287539	452239	+	Sequence homology, NCBI's 'non-redundant'= XP_013179035.1 PREDICTED: L-galactose dehydrogenase-like [Papilio xuthus]	NA	NA
gene	g588	tig00001148	AUGUSTUS	512713	529992	+	Sequence homology, NCBI's 'non-redundant'= XP_012551732.1 PREDICTED: uncharacterized protein LOC101742281 [Bombyx mori]	NA	NA
gene	g589	tig00001148	AUGUSTUS	558604	560552	-	Sequence homology, NCBI's 'non-redundant'= XP_012551806.1 PREDICTED: uncharacterized protein LOC105842565 [Bombyx mori] ADA67927.1 putative lysozyme [Bombyx mori]	NA	NA
gene	g591	tig00001158	AUGUSTUS	13337	24480	-	Sequence homology, NCBI's 'non-redundant'= JAT87934.1 hypothetical protein g.7499, partial [Pectinophora gossypiella] JAT89774.1 hypothetical protein g.7498, partial [Pectinophora gossypiella]	NA	NA
gene	g592	tig00001163	AUGUSTUS	2531	3286	+	Uncharacterized predicted gene	NA	NA
gene	g593	tig00001170	AUGUSTUS	9580	34603	+	Sprot-uniprot homology= Diphthine--ammonia ligase	GO:0005524, F:ATP binding'GO:0017178, F:diphthine-ammonia ligase activity'GO:0017183, P:peptidyl-diphthamide biosynthetic process from peptidyl-histidine	K06927
gene	g595	tig00001175	AUGUSTUS	40834	61264	-	Sprot-uniprot homology= Tetratricopeptide repeat protein 28	GO:0005813, C:centrosome'GO:0005737, C:cytoplasm'GO:0030496, C:midbody'GO:0000922, C:spindle pole'GO:0007049, P:cell cycle'GO:0051301, P:cell division'GO:0007346, P:regulation of mitotic cell cycle	NA
gene	g596	tig00001177	AUGUSTUS	11156	12417	-	Sequence homology, NCBI's 'non-redundant'= EZA58000.1 hypothetical protein X777_02008 [Cerapachys biroi]	NA	NA
gene	g597	tig00001177	AUGUSTUS	17826	37538	+	Sprot-uniprot homology= Ubiquitin carboxyl-terminal hydrolase 14	GO:0009986, C:cell surface'GO:0031410, C:cytoplasmic vesicle'GO:0005829, C:cytosol'GO:0070062, C:extracellular exosome'GO:0005886, C:plasma membrane'GO:0000502, C:proteasome complex'GO:0045202, C:synapse'GO:0004866, F:endopeptidase inhibitor activity'GO:0070628, F:proteasome binding'GO:0004843, F:thiol-dependent ubiquitin-specific protease activity'GO:0007268, P:chemical synaptic transmission'GO:…	K11843
gene	g598	tig00001177	AUGUSTUS	67235	69817	-	Sequence homology, NCBI's 'non-redundant'= XP_013163252.1 PREDICTED: uncharacterized protein LOC106114540 [Papilio xuthus] KPJ04042.1 hypothetical protein RR46_07801 [Papilio xuthus]	NA	NA
gene	g599	tig00001177	AUGUSTUS	82177	84422	-	Sprot-uniprot homology= E3 ubiquitin-protein ligase TRIM71	GO:0000932, C:P-body'GO:0035198, F:miRNA binding'GO:0004842, F:ubiquitin-protein transferase activity'GO:0008270, F:zinc ion binding'GO:0010172, P:embryonic body morphogenesis'GO:0008543, P:fibroblast growth factor receptor signaling pathway'GO:0000082, P:G1/S transition of mitotic cell cycle'GO:0035278, P:miRNA mediated inhibition of translation'GO:0010586, P:miRNA metabolic process'GO:0021915, …	K12035
gene	g600	tig00001177	AUGUSTUS	84488	152500	+	Sprot-uniprot homology= DNA replication licensing factor MCM4	GO:0042555, C:MCM complex'GO:0005634, C:nucleus'GO:0005524, F:ATP binding'GO:0003677, F:DNA binding'GO:0003678, F:DNA helicase activity'GO:0006260, P:DNA replication'GO:0006270, P:DNA replication initiation'GO:0007052, P:mitotic spindle organization	K02212
gene	g602	tig00001177	AUGUSTUS	167888	175044	+	Sprot-uniprot homology= DNA replication licensing factor MCM4	GO:0042555, C:MCM complex'GO:0005634, C:nucleus'GO:0005524, F:ATP binding'GO:0003677, F:DNA binding'GO:0003678, F:DNA helicase activity'GO:0006260, P:DNA replication'GO:0006270, P:DNA replication initiation'GO:0007052, P:mitotic spindle organization	K02212
gene	g603	tig00001177	AUGUSTUS	178918	193448	-	Sprot-uniprot homology= Protein ABHD4 {ECO:0000305}	GO:0005789, C:endoplasmic reticulum membrane'GO:0016787, F:hydrolase activity'GO:0016042, P:lipid catabolic process'GO:0036152, P:phosphatidylethanolamine acyl-chain remodeling	K13699
gene	g604	tig00001177	AUGUSTUS	203286	212076	+	Sprot-uniprot homology= Bardet-Biedl syndrome 2 protein homolog	GO:0034464, C:BBSome'GO:0036064, C:ciliary basal body'GO:0060170, C:ciliary membrane'GO:0005737, C:cytoplasm'GO:0016020, C:membrane'GO:0031514, C:motile cilium'GO:0060271, P:cilium assembly'GO:0007368, P:determination of left/right symmetry'GO:0007369, P:gastrulation'GO:0046907, P:intracellular transport'GO:0070121, P:Kupffer's vesicle development'GO:0032402, P:melanosome transport'GO:1905515, P:…	K16747
gene	g605	tig00001179	AUGUSTUS	10138	27374	+	Uncharacterized predicted gene	NA	NA
gene	g606	tig00001185	AUGUSTUS	9930	17993	-	Sprot-uniprot homology= Tigger transposable element-derived protein 6	GO:0005634, C:nucleus'GO:0003677, F:DNA binding	NA
gene	g607	tig00001185	AUGUSTUS	21568	23396	-	Sequence homology, NCBI's 'non-redundant'= JAT86437.1 hypothetical protein g.15794, partial [Pectinophora gossypiella]	NA	NA
gene	g609	tig00001194	AUGUSTUS	18871	20837	-	Sequence homology, NCBI's 'non-redundant'= XP_018576909.1 PREDICTED: uncharacterized protein LOC108915372 [Anoplophora glabripennis]	NA	NA
gene	g610	tig00001207	AUGUSTUS	1	23603	-	Sprot-uniprot homology= Zinc finger SWIM domain-containing protein 4	GO:0008270, F:zinc ion binding	NA
gene	g611	tig00001208	AUGUSTUS	55033	73346	+	Sequence homology, NCBI's 'non-redundant'= XP_013186838.1 PREDICTED: uncharacterized protein LOC106132070 isoform X1 [Amyelois transitella]	NA	NA
gene	g612	tig00001208	AUGUSTUS	75592	79543	+	Sequence homology, NCBI's 'non-redundant'= XP_012550848.1 PREDICTED: orcokinin isoform X3 [Bombyx mori]	NA	NA
gene	g613	tig00001211	AUGUSTUS	32167	38791	+	Sprot-uniprot homology= Mediator of RNA polymerase II transcription subunit 1	GO:0016592, C:mediator complex'GO:0001104, F:RNA polymerase II transcription cofactor activity'GO:0006351, P:transcription, DNA-templated	K15144
gene	g616	tig00001214	AUGUSTUS	6365	8218	-	Sprot-uniprot homology= Histone H2A	GO:0000786, C:nucleosome'GO:0005634, C:nucleus'GO:0003677, F:DNA binding'GO:0046982, F:protein heterodimerization activity	K11251
gene	g617	tig00001214	AUGUSTUS	17346	20600	-	Sprot-uniprot homology= Histone H4	GO:0000786, C:nucleosome'GO:0005634, C:nucleus'GO:0003677, F:DNA binding'GO:0046982, F:protein heterodimerization activity'GO:0006352, P:DNA-templated transcription, initiation'GO:0006334, P:nucleosome assembly	NA
gene	g618	tig00001214	AUGUSTUS	20776	21873	-	Sprot-uniprot homology= Histone H3	GO:0000786, C:nucleosome'GO:0005634, C:nucleus'GO:0003677, F:DNA binding'GO:0046982, F:protein heterodimerization activity	K11253
gene	g620	tig00001216	AUGUSTUS	597	6846	+	Sequence homology, NCBI's 'non-redundant'= KOB71688.1 Uncharacterized protein OBRU01_08196, partial [Operophtera brumata]	NA	NA
gene	g621	tig00001216	AUGUSTUS	17192	31378	-	Sequence homology, NCBI's 'non-redundant'= XP_013142501.1 PREDICTED: cytochrome P450 3A19-like [Papilio polytes]	NA	NA
gene	g622	tig00001218	AUGUSTUS	14633	15421	+	Sprot-uniprot homology= RWD domain-containing protein 2B		NA
gene	g623	tig00001218	AUGUSTUS	17842	21651	-	Sequence homology, NCBI's 'non-redundant'= XP_011548968.1 PREDICTED: uncharacterized protein LOC105381025 [Plutella xylostella]	NA	NA
gene	g624	tig00001218	AUGUSTUS	29368	45816	+	Sprot-uniprot homology= Anaphase-promoting complex subunit 4	GO:0005680, C:anaphase-promoting complex'GO:0005829, C:cytosol'GO:0005654, C:nucleoplasm'GO:0005634, C:nucleus'GO:0019903, F:protein phosphatase binding'GO:0004842, F:ubiquitin-protein transferase activity'GO:0031145, P:anaphase-promoting complex-dependent catabolic process'GO:0051301, P:cell division'GO:0051436, P:negative regulation of ubiquitin-protein ligase activity involved in mitotic cell …	K03351
gene	g625	tig00001218	AUGUSTUS	46091	63662	-	Sequence homology, NCBI's 'non-redundant'= EHJ65931.1 hypothetical protein KGM_14895 [Danaus plexippus]	NA	NA
gene	g626	tig00001218	AUGUSTUS	64660	67854	+	Uncharacterized predicted gene	NA	NA
gene	g627	tig00001218	AUGUSTUS	69130	81472	+	Sequence homology, NCBI's 'non-redundant'= JAA82673.1 COP9 complex subunit 3-like protein [Pararge aegeria]	NA	NA
gene	g629	tig00001219	AUGUSTUS	6883	44879	+	Sprot-uniprot homology= Facilitated trehalose transporter Tret1 {ECO:0000250|UniProtKB:Q7PIR5}	GO:0016021, C:integral component of membrane'GO:0005886, C:plasma membrane'GO:0015574, F:trehalose transmembrane transporter activity'GO:0015771, P:trehalose transport	K08145
gene	g630	tig00001222	AUGUSTUS	11767	23541	-	Sequence homology, NCBI's 'non-redundant'= XP_004929823.2 PREDICTED: N(G),N(G)-dimethylarginine dimethylaminohydrolase 1 [Bombyx mori]	NA	K01482
gene	g633	tig00001225	AUGUSTUS	12605	27083	-	Uncharacterized predicted gene	NA	NA
gene	g634	tig00001226	AUGUSTUS	31911	95643	-	Sequence homology, NCBI's 'non-redundant'= XP_013170822.1 PREDICTED: transcription factor kayak isoform X1 [Papilio xuthus]	NA	NA
gene	g635	tig00001226	AUGUSTUS	101730	104241	+	Sprot-uniprot homology= Transcription factor IIIB 90 kDa subunit	GO:0000126, C:transcription factor TFIIIB complex'GO:0046872, F:metal ion binding'GO:0017025, F:TBP-class protein binding'GO:0001026, F:TFIIIB-type transcription factor activity'GO:0070897, P:DNA-templated transcriptional preinitiation complex assembly'GO:0043488, P:regulation of mRNA stability'GO:0006383, P:transcription from RNA polymerase III promoter	K15196
gene	g636	tig00001226	AUGUSTUS	106284	108804	-	Sprot-uniprot homology= BTB/POZ domain-containing protein 3	GO:0005829, C:cytosol'GO:0005634, C:nucleus'GO:0019005, C:SCF ubiquitin ligase complex'GO:0031625, F:ubiquitin protein ligase binding'GO:0021987, P:cerebral cortex development'GO:0048813, P:dendrite morphogenesis'GO:0043161, P:proteasome-mediated ubiquitin-dependent protein catabolic process'GO:0042787, P:protein ubiquitination involved in ubiquitin-dependent protein catabolic process'GO:0030162,…	K10478
gene	g637	tig00001230	AUGUSTUS	1	3759	-	Sprot-uniprot homology= V-type proton ATPase subunit H	GO:0000221, C:vacuolar proton-transporting V-type ATPase, V1 domain'GO:0046961, F:proton-transporting ATPase activity, rotational mechanism'GO:0015991, P:ATP hydrolysis coupled proton transport	K02144
gene	g638	tig00001230	AUGUSTUS	10342	28341	+	Sequence homology, NCBI's 'non-redundant'= XP_004931779.1 PREDICTED: tRNA-splicing endonuclease subunit Sen2 [Bombyx mori]	NA	NA
gene	g639	tig00001230	AUGUSTUS	28409	28847	-	Sprot-uniprot homology= COX assembly mitochondrial protein homolog	GO:0005739, C:mitochondrion'GO:0046872, F:metal ion binding	K18171
gene	g640	tig00001230	AUGUSTUS	30493	31727	+	Sprot-uniprot homology= 26S proteasome non-ATPase regulatory subunit 14	GO:0005875, C:microtubule associated complex'GO:0000502, C:proteasome complex'GO:0005838, C:proteasome regulatory particle'GO:0008541, C:proteasome regulatory particle, lid subcomplex'GO:0046872, F:metal ion binding'GO:0008237, F:metallopeptidase activity'GO:0004843, F:thiol-dependent ubiquitin-specific protease activity'GO:0043161, P:proteasome-mediated ubiquitin-dependent protein catabolic proc…	K03030
gene	g641	tig00001230	AUGUSTUS	34172	46057	-	Uncharacterized predicted gene	NA	NA
gene	g642	tig00001232	AUGUSTUS	16643	17227	-	Uncharacterized predicted gene	NA	NA
gene	g643	tig00001234	AUGUSTUS	11087	12268	+	Sequence homology, NCBI's 'non-redundant'= XP_014358571.1 PREDICTED: uncharacterized protein LOC106710902 [Papilio machaon]	NA	NA
gene	g645	tig00001239	AUGUSTUS	33966	89223	+	Sprot-uniprot homology= Patronin	GO:0005813, C:centrosome'GO:0005737, C:cytoplasm'GO:0005874, C:microtubule'GO:0030496, C:midbody'GO:0005819, C:spindle'GO:0005516, F:calmodulin binding'GO:0008017, F:microtubule binding'GO:0051011, F:microtubule minus-end binding'GO:0030507, F:spectrin binding'GO:0007049, P:cell cycle'GO:0051013, P:microtubule severing'GO:0007026, P:negative regulation of microtubule depolymerization'GO:0031175, …	K17493
gene	g646	tig00001239	AUGUSTUS	100344	101232	+	Sequence homology, NCBI's 'non-redundant'= KOB73882.1 hypothetical protein OBRU01_10436 [Operophtera brumata]	NA	NA
gene	g647	tig00001239	AUGUSTUS	103443	118458	-	Sprot-uniprot homology= Putative zinc finger protein 286B	GO:0005634, C:nucleus'GO:0003677, F:DNA binding'GO:0046872, F:metal ion binding'GO:0003700, F:transcription factor activity, sequence-specific DNA binding'GO:0006355, P:regulation of transcription, DNA-templated'GO:0006351, P:transcription, DNA-templated	NA
gene	g650	tig00001248	AUGUSTUS	13029	14570	+	Sprot-uniprot homology= Histone H3	GO:0000786, C:nucleosome'GO:0005634, C:nucleus'GO:0003677, F:DNA binding'GO:0046982, F:protein heterodimerization activity	NA
gene	g654	tig00001248	AUGUSTUS	26203	27050	+	Sprot-uniprot homology= Histone H4	GO:0000786, C:nucleosome'GO:0005634, C:nucleus'GO:0003677, F:DNA binding'GO:0046982, F:protein heterodimerization activity'GO:0006352, P:DNA-templated transcription, initiation'GO:0006334, P:nucleosome assembly	K11254
gene	g655	tig00001249	AUGUSTUS	22216	31969	+	Sprot-uniprot homology= Parafibromin	GO:0016593, C:Cdc73/Paf1 complex'GO:0005829, C:cytosol'GO:0000784, C:nuclear chromosome, telomeric region'GO:0005634, C:nucleus'GO:0000993, F:RNA polymerase II core binding'GO:0001076, F:transcription factor activity, RNA polymerase II transcription factor binding'GO:0007049, P:cell cycle'GO:0071222, P:cellular response to lipopolysaccharide'GO:0001711, P:endodermal cell fate commitment'GO:003352…	K15175
gene	g657	tig00001255	AUGUSTUS	31815	32438	-	Sequence homology, NCBI's 'non-redundant'= XP_014616400.1 PREDICTED: uncharacterized protein LOC106793738 [Polistes canadensis]	NA	NA
gene	g658	tig00001255	AUGUSTUS	39843	44883	-	Sequence homology, NCBI's 'non-redundant'= XP_013182414.1 PREDICTED: uncharacterized protein LOC106128530 [Papilio xuthus] XP_013182415.1 PREDICTED: uncharacterized protein LOC106128530 [Papilio xuthus]	NA	NA
gene	g659	tig00001255	AUGUSTUS	53887	58868	-	Sprot-uniprot homology= Retrovirus-related Pol polyprotein from transposon TNT 1-94	GO:0004190, F:aspartic-type endopeptidase activity'GO:0004519, F:endonuclease activity'GO:0003676, F:nucleic acid binding'GO:0003964, F:RNA-directed DNA polymerase activity'GO:0008270, F:zinc ion binding'GO:0015074, P:DNA integration	NA
gene	g660	tig00001255	AUGUSTUS	62413	78526	+	Sprot-uniprot homology= Isocitrate dehydrogenase [NADP] cytoplasmic	GO:0005829, C:cytosol'GO:0070062, C:extracellular exosome'GO:0005739, C:mitochondrion'GO:0005777, C:peroxisome'GO:0045296, F:cadherin binding'GO:0004450, F:isocitrate dehydrogenase (NADP+) activity'GO:0000287, F:magnesium ion binding'GO:0051287, F:NAD binding'GO:0050661, F:NADP binding'GO:0042803, F:protein homodimerization activity'GO:0005102, F:receptor binding'GO:0006103, P:2-oxoglutarate meta…	K00031
gene	g661	tig00001255	AUGUSTUS	160921	163560	+	Sequence homology, NCBI's 'non-redundant'= XP_012553007.1 PREDICTED: low-density lipoprotein receptor-related protein 2 isoform X3 [Bombyx mori]	NA	NA
gene	g662	tig00001255	AUGUSTUS	187305	189100	+	Sequence homology, NCBI's 'non-redundant'= XP_012554959.1 PREDICTED: tigger transposable element-derived protein 6-like, partial [Hydra vulgaris]	NA	NA
gene	g663	tig00001255	AUGUSTUS	196602	244494	+	Sprot-uniprot homology= GATOR complex protein DEPDC5 {ECO:0000305}	GO:0005829, C:cytosol'GO:1990130, C:GATOR1 complex'GO:0005765, C:lysosomal membrane'GO:0005764, C:lysosome'GO:0048471, C:perinuclear region of cytoplasm'GO:0005096, F:GTPase activator activity'GO:0032403, F:protein complex binding'GO:0034198, P:cellular response to amino acid starvation'GO:0035556, P:intracellular signal transduction'GO:0032007, P:negative regulation of TOR signaling'GO:1904262, …	K20404
gene	g664	tig00001255	AUGUSTUS	259277	263760	+	Sprot-uniprot homology= GATOR complex protein DEPDC5 {ECO:0000305}	GO:0005829, C:cytosol'GO:1990130, C:GATOR1 complex'GO:0005765, C:lysosomal membrane'GO:0005764, C:lysosome'GO:0048471, C:perinuclear region of cytoplasm'GO:0005096, F:GTPase activator activity'GO:0032403, F:protein complex binding'GO:0034198, P:cellular response to amino acid starvation'GO:0035556, P:intracellular signal transduction'GO:0032007, P:negative regulation of TOR signaling'GO:1904262, …	NA
gene	g665	tig00001255	AUGUSTUS	266698	267680	-	Sprot-uniprot homology= Caspase-1	GO:0004197, F:cysteine-type endopeptidase activity'GO:0006915, P:apoptotic process	K04397
gene	g666	tig00001255	AUGUSTUS	279122	284440	+	Sequence homology, NCBI's 'non-redundant'= AEH16631.1 parathyroid hormone-responsive B1 [Helicoverpa armigera]	NA	K19398
gene	g667	tig00001255	AUGUSTUS	288350	301062	-	Sprot-uniprot homology= Obg-like ATPase 1 {ECO:0000255|HAMAP-Rule:MF_03167}	GO:0005737, C:cytoplasm'GO:0005524, F:ATP binding'GO:0016887, F:ATPase activity'GO:0005525, F:GTP binding'GO:0046872, F:metal ion binding	K19788
gene	g668	tig00001255	AUGUSTUS	301248	316932	-	Sprot-uniprot homology= Protein Asterix	GO:0016021, C:integral component of membrane	NA
gene	g669	tig00001255	AUGUSTUS	405991	413664	-	Sprot-uniprot homology= Transcription factor Sp9	GO:0005634, C:nucleus'GO:0003677, F:DNA binding'GO:0046872, F:metal ion binding'GO:0000981, F:RNA polymerase II transcription factor activity, sequence-specific DNA binding'GO:0030326, P:embryonic limb morphogenesis'GO:0035118, P:embryonic pectoral fin morphogenesis'GO:0045743, P:positive regulation of fibroblast growth factor receptor signaling pathway'GO:0006357, P:regulation of transcription f…	K09199
gene	g670	tig00001255	AUGUSTUS	567992	569212	-	Sprot-uniprot homology= Transcription factor Sp3	GO:0005634, C:nucleus'GO:0016605, C:PML body'GO:0017053, C:transcriptional repressor complex'GO:0003682, F:chromatin binding'GO:0000987, F:core promoter proximal region sequence-specific DNA binding'GO:0046872, F:metal ion binding'GO:0000979, F:RNA polymerase II core promoter sequence-specific DNA binding'GO:0000981, F:RNA polymerase II transcription factor activity, sequence-specific DNA binding…	NA
gene	g671	tig00001255	AUGUSTUS	590917	614413	-	Sprot-uniprot homology= Endoplasmic reticulum resident protein 44	GO:0009986, C:cell surface'GO:0005783, C:endoplasmic reticulum'GO:0005788, C:endoplasmic reticulum lumen'GO:0005789, C:endoplasmic reticulum membrane'GO:0005793, C:endoplasmic reticulum-Golgi intermediate compartment'GO:0070062, C:extracellular exosome'GO:0003756, F:protein disulfide isomerase activity'GO:0045454, P:cell redox homeostasis'GO:0009100, P:glycoprotein metabolic process'GO:0006457, P…	K17264
gene	g672	tig00001274	AUGUSTUS	1	30641	+	Sequence homology, NCBI's 'non-redundant'= XP_012546710.1 PREDICTED: hemicentin-1-like isoform X2 [Bombyx mori]	NA	NA
gene	g673	tig00001274	AUGUSTUS	32468	34880	+	Sequence homology, NCBI's 'non-redundant'= EHJ78264.1 hypothetical protein KGM_11956 [Danaus plexippus]	NA	NA
gene	g674	tig00001274	AUGUSTUS	36863	64643	-	Sequence homology, NCBI's 'non-redundant'= XP_013139178.1 PREDICTED: protein Fer3 [Papilio polytes] XP_013139179.1 PREDICTED: protein Fer3 [Papilio polytes]	NA	NA
gene	g675	tig00001274	AUGUSTUS	69335	78917	-	Sprot-uniprot homology= CXXC-type zinc finger protein 1	GO:0048188, C:Set1C/COMPASS complex'GO:0003677, F:DNA binding'GO:0008270, F:zinc ion binding'GO:0051568, P:histone H3-K4 methylation'GO:0006355, P:regulation of transcription, DNA-templated'GO:0006351, P:transcription, DNA-templated	K14960
gene	g676	tig00001274	AUGUSTUS	79003	86494	+	Sprot-uniprot homology= WD repeat-containing protein 92	GO:0006915, P:apoptotic process	NA
gene	g677	tig00001274	AUGUSTUS	96006	118971	-	Sprot-uniprot homology= Protein pellino	GO:0005737, C:cytoplasm'GO:0005886, C:plasma membrane'GO:0019207, F:kinase regulator activity'GO:0061630, F:ubiquitin protein ligase activity'GO:0006955, P:immune response'GO:0008348, P:negative regulation of antimicrobial humoral response'GO:0045751, P:negative regulation of Toll signaling pathway'GO:1902524, P:positive regulation of protein K48-linked ubiquitination'GO:0042325, P:regulation of …	K11964
gene	g678	tig00001274	AUGUSTUS	244036	274208	-	Sprot-uniprot homology= Transcription factor IIIB 90 kDa subunit	GO:0000126, C:transcription factor TFIIIB complex'GO:0046872, F:metal ion binding'GO:0017025, F:TBP-class protein binding'GO:0001026, F:TFIIIB-type transcription factor activity'GO:0070897, P:DNA-templated transcriptional preinitiation complex assembly'GO:0043488, P:regulation of mRNA stability'GO:0006383, P:transcription from RNA polymerase III promoter	K15196
gene	g680	tig00001281	AUGUSTUS	32871	35447	+	Uncharacterized predicted gene	NA	NA
gene	g681	tig00001281	AUGUSTUS	36820	42937	+	Sequence homology, NCBI's 'non-redundant'= KOB67145.1 putative sugar transporter, partial [Operophtera brumata]	NA	NA
gene	g683	tig00001282	AUGUSTUS	10716	40596	-	Sprot-uniprot homology= Ankyrin repeat domain-containing protein 13D	GO:0005737, C:cytoplasm'GO:0005770, C:late endosome'GO:0005886, C:plasma membrane	K21437
gene	g684	tig00001284	AUGUSTUS	1	42506	+	Sprot-uniprot homology= Trifunctional purine biosynthetic protein adenosine-3	GO:0005737, C:cytoplasm'GO:0005524, F:ATP binding'GO:0046872, F:metal ion binding'GO:0004637, F:phosphoribosylamine-glycine ligase activity'GO:0004641, F:phosphoribosylformylglycinamidine cyclo-ligase activity'GO:0004644, F:phosphoribosylglycinamide formyltransferase activity'GO:0006189, P:'de novo' IMP biosynthetic process'GO:0009113, P:purine nucleobase biosynthetic process	K11787
gene	g685	tig00001290	AUGUSTUS	1	7146	+	Sequence homology, NCBI's 'non-redundant'= ABX56676.2 chitin synthase 1 [Mamestra brassicae]	NA	K00698
gene	g686	tig00001290	AUGUSTUS	8338	10924	+	Sequence homology, NCBI's 'non-redundant'= AOE23678.1 chitin synthase A [Phthorimaea operculella]	NA	K00698
gene	g687	tig00001290	AUGUSTUS	11178	13103	-	Uncharacterized predicted gene	NA	NA
gene	g688	tig00001290	AUGUSTUS	13335	20567	+	Sequence homology, NCBI's 'non-redundant'= AOZ56906.1 chitin synthase A, partial [Mythimna separata]	NA	K00698
gene	g689	tig00001290	AUGUSTUS	21041	23829	-	Sprot-uniprot homology= COP9 signalosome complex subunit 8	GO:0008180, C:COP9 signalosome'GO:0005737, C:cytoplasm'GO:0010387, P:COP9 signalosome assembly'GO:0000338, P:protein deneddylation	K12181
gene	g690	tig00001301	AUGUSTUS	1	22620	-	Uncharacterized predicted gene	NA	NA
gene	g691	tig00001301	AUGUSTUS	24230	46172	+	Sprot-uniprot homology= CTD nuclear envelope phosphatase 1 homolog	GO:0005737, C:cytoplasm'GO:0005789, C:endoplasmic reticulum membrane'GO:0016021, C:integral component of membrane'GO:0071595, C:Nem1-Spo7 phosphatase complex'GO:0005635, C:nuclear envelope'GO:0031965, C:nuclear membrane'GO:0004721, F:phosphoprotein phosphatase activity'GO:0004722, F:protein serine/threonine phosphatase activity'GO:0007474, P:imaginal disc-derived wing vein specification'GO:003051…	K17617
gene	g692	tig00001301	AUGUSTUS	57424	58770	-	Sprot-uniprot homology= mRNA-decapping enzyme 1A	GO:0005737, C:cytoplasm'GO:0005829, C:cytosol'GO:0016020, C:membrane'GO:0005634, C:nucleus'GO:0000932, C:P-body'GO:0008047, F:enzyme activator activity'GO:0030234, F:enzyme regulator activity'GO:0016787, F:hydrolase activity'GO:0042802, F:identical protein binding'GO:0019894, F:kinesin binding'GO:0003729, F:mRNA binding'GO:0000290, P:deadenylation-dependent decapping of nuclear-transcribed mRNA'G…	K12611
gene	g693	tig00001305	AUGUSTUS	23604	35036	-	Sequence homology, NCBI's 'non-redundant'= XP_004927987.2 PREDICTED: fork head domain transcription factor slp2 [Bombyx mori]	NA	NA
gene	g695	tig00001306	AUGUSTUS	15256	37867	-	Sequence homology, NCBI's 'non-redundant'= KPI99124.1 DNA topoisomerase 2-binding protein 1-A [Papilio xuthus]	NA	K10728
gene	g696	tig00001309	AUGUSTUS	1	16136	+	Sequence homology, NCBI's 'non-redundant'= XP_013189534.1 PREDICTED: WD repeat-containing protein 6 [Amyelois transitella]	NA	NA
gene	g697	tig00001310	AUGUSTUS	54147	67865	+	Uncharacterized predicted gene	NA	NA
gene	g698	tig00001310	AUGUSTUS	68092	88801	+	Sprot-uniprot homology= CTD small phosphatase-like protein 2	GO:0004721, F:phosphoprotein phosphatase activity	K17616
gene	g699	tig00001310	AUGUSTUS	105783	158219	+	Sequence homology, NCBI's 'non-redundant'= XP_011548968.1 PREDICTED: uncharacterized protein LOC105381025 [Plutella xylostella]	NA	NA
gene	g700	tig00001310	AUGUSTUS	160159	180339	-	Sprot-uniprot homology= Aldo-keto reductase AKR2E4	GO:0016491, F:oxidoreductase activity'GO:0008202, P:steroid metabolic process	K00011
gene	g702	tig00001317	AUGUSTUS	1	28735	+	Sprot-uniprot homology= GRAM domain-containing protein 1B	GO:0016021, C:integral component of membrane'GO:0016020, C:membrane	NA
gene	g703	tig00001317	AUGUSTUS	31947	32902	+	Uncharacterized predicted gene	NA	NA
gene	g704	tig00001317	AUGUSTUS	47854	52533	-	Sprot-uniprot homology= Ubiquitin-40S ribosomal protein S27a	GO:0005634, C:nucleus'GO:0005840, C:ribosome'GO:0046872, F:metal ion binding'GO:0003735, F:structural constituent of ribosome'GO:0006412, P:translation	K02977
gene	g705	tig00001317	AUGUSTUS	54495	55688	-	Sprot-uniprot homology= Ribosome biogenesis protein NSA2 homolog	GO:0005730, C:nucleolus'GO:0030687, C:preribosome, large subunit precursor'GO:0003723, F:RNA binding'GO:0000460, P:maturation of 5.8S rRNA'GO:0000470, P:maturation of LSU-rRNA	K14842
gene	g706	tig00001317	AUGUSTUS	83640	95169	+	Sequence homology, NCBI's 'non-redundant'= XP_004930715.1 PREDICTED: E3 ubiquitin-protein ligase Mdm2-like [Bombyx mori]	NA	NA
gene	g707	tig00001317	AUGUSTUS	177089	193178	+	Sequence homology, NCBI's 'non-redundant'= KPJ16168.1 Protein ovarian tumor locus [Papilio machaon]	NA	NA
gene	g708	tig00001317	AUGUSTUS	202245	232605	+	Uncharacterized predicted gene	NA	NA
gene	g709	tig00001318	AUGUSTUS	6154	16842	+	Sprot-uniprot homology= Regucalcin	GO:0005737, C:cytoplasm'GO:0005634, C:nucleus'GO:0005509, F:calcium ion binding'GO:0030234, F:enzyme regulator activity'GO:0004341, F:gluconolactonase activity'GO:0008270, F:zinc ion binding'GO:0006874, P:cellular calcium ion homeostasis'GO:0019853, P:L-ascorbic acid biosynthetic process'GO:0032781, P:positive regulation of ATPase activity'GO:0050848, P:regulation of calcium-mediated signaling	K01053
gene	g710	tig00001322	AUGUSTUS	108	6249	+	Sprot-uniprot homology= Aldo-keto reductase AKR2E4	GO:0016491, F:oxidoreductase activity'GO:0008202, P:steroid metabolic process	K00011
gene	g712	tig00001340	AUGUSTUS	17949	20392	+	Sprot-uniprot homology= Retrovirus-related Pol polyprotein from transposon 17.6	GO:0004190, F:aspartic-type endopeptidase activity'GO:0004519, F:endonuclease activity'GO:0003676, F:nucleic acid binding'GO:0003964, F:RNA-directed DNA polymerase activity'GO:0015074, P:DNA integration	NA
gene	g713	tig00001340	AUGUSTUS	20502	22041	+	Sequence homology, NCBI's 'non-redundant'= XP_014370475.1 PREDICTED: uncharacterized protein LOC106720343 [Papilio machaon]	NA	NA
gene	g714	tig00001340	AUGUSTUS	45112	48385	-	Sequence homology, NCBI's 'non-redundant'= EFN74901.1 Transposable element Tc3 transposase, partial [Camponotus floridanus]	NA	NA
gene	g715	tig00001340	AUGUSTUS	54395	68911	+	Sequence homology, NCBI's 'non-redundant'= XP_004923372.1 PREDICTED: N-acetylneuraminate lyase-like [Bombyx mori]	NA	K01639
gene	g716	tig00001340	AUGUSTUS	83457	93002	+	Sequence homology, NCBI's 'non-redundant'= XP_013188012.1 PREDICTED: uncharacterized protein LOC106132978 [Amyelois transitella]	NA	NA
gene	g717	tig00001340	AUGUSTUS	93074	111434	+	Sprot-uniprot homology= PiggyBac transposable element-derived protein 4		NA
gene	g718	tig00001340	AUGUSTUS	119382	128526	-	Sequence homology, NCBI's 'non-redundant'= XP_013171075.1 PREDICTED: N-acetylneuraminate lyase-like [Papilio xuthus]	NA	K01639
gene	g719	tig00001340	AUGUSTUS	134198	144571	+	Sequence homology, NCBI's 'non-redundant'= XP_013194921.1 PREDICTED: uncharacterized protein LOC106138339 [Amyelois transitella]	NA	NA
gene	g720	tig00001340	AUGUSTUS	165868	172529	+	Sprot-uniprot homology= SAGA-associated factor 11 homolog {ECO:0000255|HAMAP-Rule:MF_03047}	GO:0005634, C:nucleus'GO:0046872, F:metal ion binding'GO:0016569, P:covalent chromatin modification'GO:0006355, P:regulation of transcription, DNA-templated'GO:0006351, P:transcription, DNA-templated	K11363
gene	g722	tig00001345	AUGUSTUS	15175	29850	+	Sequence homology, NCBI's 'non-redundant'= XP_014357538.1 PREDICTED: uncharacterized protein LOC106710075 [Papilio machaon]	NA	NA
gene	g723	tig00001346	AUGUSTUS	15645	18229	+	Uncharacterized predicted gene	NA	NA
gene	g724	tig00001349	AUGUSTUS	3132	23172	-	Sequence homology, NCBI's 'non-redundant'= XP_014361446.1 PREDICTED: uncharacterized protein LOC106713229 [Papilio machaon]	NA	NA
gene	g725	tig00001351	AUGUSTUS	11185	22499	-	Sequence homology, NCBI's 'non-redundant'= XP_011499598.1 PREDICTED: tRNA pseudouridine(38/39) synthase [Ceratosolen solmsi marchali]	NA	K01855
gene	g726	tig00001355	AUGUSTUS	1644	11235	+	Sprot-uniprot homology= Adenylosuccinate synthetase {ECO:0000255|HAMAP-Rule:MF_03125}	GO:0005737, C:cytoplasm'GO:0004019, F:adenylosuccinate synthase activity'GO:0005525, F:GTP binding'GO:0046872, F:metal ion binding'GO:0044208, P:'de novo' AMP biosynthetic process	K01939
gene	g727	tig00001361	AUGUSTUS	28204	31430	-	Sprot-uniprot homology= RNA-directed DNA polymerase from mobile element jockey	GO:0003964, F:RNA-directed DNA polymerase activity	NA
gene	g728	tig00001370	AUGUSTUS	1	87486	-	Uncharacterized predicted gene	NA	NA
gene	g729	tig00001370	AUGUSTUS	107552	111176	+	Sequence homology, NCBI's 'non-redundant'= AOG75344.1 luciferase-like 3, partial [Eueides isabella]	NA	NA
gene	g730	tig00001370	AUGUSTUS	112525	118257	+	Sprot-uniprot homology= 4-coumarate--CoA ligase-like 7	GO:0005777, C:peroxisome'GO:0005524, F:ATP binding'GO:0004321, F:fatty-acyl-CoA synthase activity'GO:0016874, F:ligase activity'GO:0009695, P:jasmonic acid biosynthetic process'GO:0031408, P:oxylipin biosynthetic process	NA
gene	g731	tig00001370	AUGUSTUS	123159	132131	-	Sprot-uniprot homology= Fructose-bisphosphate aldolase	GO:0005829, C:cytosol'GO:0031430, C:M band'GO:0030018, C:Z disc'GO:0004332, F:fructose-bisphosphate aldolase activity'GO:0006096, P:glycolytic process'GO:0007498, P:mesoderm development'GO:0007095, P:mitotic G2 DNA damage checkpoint	K01623
gene	g732	tig00001370	AUGUSTUS	143546	145128	+	Sequence homology, NCBI's 'non-redundant'= XP_013193098.1 PREDICTED: uncharacterized protein LOC106136949 isoform X2 [Amyelois transitella] XP_013197142.1 PREDICTED: uncharacterized protein LOC106140144 isoform X2 [Amyelois transitella] XP_013197143.1 PREDICTED: uncharacterized protein LOC106140144 isoform X2 [Amyelois transitella]	NA	NA
gene	g733	tig00001370	AUGUSTUS	145467	174135	+	Sprot-uniprot homology= Fructose-bisphosphate aldolase	GO:0005829, C:cytosol'GO:0031430, C:M band'GO:0030018, C:Z disc'GO:0004332, F:fructose-bisphosphate aldolase activity'GO:0006096, P:glycolytic process'GO:0007498, P:mesoderm development'GO:0007095, P:mitotic G2 DNA damage checkpoint	K01623
gene	g734	tig00001373	AUGUSTUS	17791	29090	+	Uncharacterized predicted gene	NA	NA
gene	g735	tig00001375	AUGUSTUS	1	13481	+	Sequence homology, NCBI's 'non-redundant'= KOB66670.1 Takeout/JHBP like protein [Operophtera brumata]	NA	NA
gene	g737	tig00001376	AUGUSTUS	23784	24646	-	Uncharacterized predicted gene	NA	NA
gene	g738	tig00001377	AUGUSTUS	1327	14332	-	Sprot-uniprot homology= Fructose-bisphosphate aldolase	GO:0005829, C:cytosol'GO:0031430, C:M band'GO:0030018, C:Z disc'GO:0004332, F:fructose-bisphosphate aldolase activity'GO:0006096, P:glycolytic process'GO:0007498, P:mesoderm development'GO:0007095, P:mitotic G2 DNA damage checkpoint	K01623
gene	g739	tig00001377	AUGUSTUS	18283	27605	+	Sprot-uniprot homology= Fructose-bisphosphate aldolase	GO:0005829, C:cytosol'GO:0031430, C:M band'GO:0030018, C:Z disc'GO:0004332, F:fructose-bisphosphate aldolase activity'GO:0006096, P:glycolytic process'GO:0007498, P:mesoderm development'GO:0007095, P:mitotic G2 DNA damage checkpoint	K01623
gene	g741	tig00001385	AUGUSTUS	20572	49289	+	Sprot-uniprot homology= Neuroligin-1	GO:0030424, C:axon'GO:0009986, C:cell surface'GO:0030425, C:dendrite'GO:0005887, C:integral component of plasma membrane'GO:0005886, C:plasma membrane'GO:0045202, C:synapse'GO:0052689, F:carboxylic ester hydrolase activity'GO:0042043, F:neurexin family protein binding'GO:0004872, F:receptor activity'GO:0046929, P:negative regulation of neurotransmitter secretion'GO:0007158, P:neuron cell-cell adh…	K07378
gene	g742	tig00001393	AUGUSTUS	13631	15431	+	Uncharacterized predicted gene	NA	NA
gene	g743	tig00001404	AUGUSTUS	1	7701	-	Sequence homology, NCBI's 'non-redundant'= EHJ72006.1 hypothetical protein KGM_04342 [Danaus plexippus]	NA	NA
gene	g744	tig00001404	AUGUSTUS	12746	18042	+	Sprot-uniprot homology= Retrovirus-related Pol polyprotein from transposon TNT 1-94	GO:0004190, F:aspartic-type endopeptidase activity'GO:0004519, F:endonuclease activity'GO:0003676, F:nucleic acid binding'GO:0003964, F:RNA-directed DNA polymerase activity'GO:0008270, F:zinc ion binding'GO:0015074, P:DNA integration	NA
gene	g746	tig00001408	AUGUSTUS	13062	29834	+	Sprot-uniprot homology= E3 ubiquitin-protein ligase RNF19A	GO:0005813, C:centrosome'GO:0005737, C:cytoplasm'GO:0005829, C:cytosol'GO:0016021, C:integral component of membrane'GO:0000151, C:ubiquitin ligase complex'GO:0008134, F:transcription factor binding'GO:0031624, F:ubiquitin conjugating enzyme binding'GO:0061630, F:ubiquitin protein ligase activity'GO:0004842, F:ubiquitin-protein transferase activity'GO:0008270, F:zinc ion binding'GO:0000226, P:micr…	K11972
gene	g747	tig00001409	AUGUSTUS	13272	13601	-	Sequence homology, NCBI's 'non-redundant'= JAT86321.1 hypothetical protein g.13993 [Pectinophora gossypiella] JAT86947.1 hypothetical protein g.13994 [Pectinophora gossypiella]	NA	NA
gene	g748	tig00001409	AUGUSTUS	25804	32317	-	Sprot-uniprot homology= 60S ribosomal protein L37	GO:0005840, C:ribosome'GO:0046872, F:metal ion binding'GO:0019843, F:rRNA binding'GO:0003735, F:structural constituent of ribosome'GO:0006412, P:translation	K02922
gene	g749	tig00001413	AUGUSTUS	17441	34412	+	Sprot-uniprot homology= Glycine receptor subunit alpha-2	GO:0030054, C:cell junction'GO:0042995, C:cell projection'GO:0034707, C:chloride channel complex'GO:0005887, C:integral component of plasma membrane'GO:0045211, C:postsynaptic membrane'GO:0016934, F:extracellular-glycine-gated chloride channel activity'GO:0016594, F:glycine binding'GO:0022852, F:glycine-gated chloride ion channel activity'GO:0046872, F:metal ion binding'GO:0071230, P:cellular res…	K05397
gene	g750	tig00001414	AUGUSTUS	44809	46658	+	Sequence homology, NCBI's 'non-redundant'= KFM73858.1 PiggyBac transposable element-derived protein 4, partial [Stegodyphus mimosarum]	NA	NA
gene	g751	tig00001414	AUGUSTUS	79172	81662	+	Uncharacterized predicted gene	NA	NA
gene	g752	tig00001415	AUGUSTUS	15787	36461	+	Uncharacterized predicted gene	NA	NA
gene	g753	tig00001418	AUGUSTUS	1	2698	+	Sprot-uniprot homology= B-cell lymphoma/leukemia 11B	GO:0043005, C:neuron projection'GO:0005634, C:nucleus'GO:0046872, F:metal ion binding'GO:0000978, F:RNA polymerase II core promoter proximal region sequence-specific DNA binding'GO:0043565, F:sequence-specific DNA binding'GO:0044212, F:transcription regulatory region DNA binding'GO:0001077, F:transcriptional activator activity, RNA polymerase II core promoter proximal region sequence-specific bin…	NA
gene	g755	tig00001421	AUGUSTUS	20057	36902	-	Uncharacterized predicted gene	NA	NA
gene	g756	tig00001426	AUGUSTUS	16803	18511	+	Sequence homology, NCBI's 'non-redundant'= XP_018322729.1 PREDICTED: uncharacterized protein LOC108735312 [Agrilus planipennis]	NA	NA
gene	g757	tig00001432	AUGUSTUS	1	17292	+	Sequence homology, NCBI's 'non-redundant'= EHJ71833.1 hypothetical protein KGM_00129 [Danaus plexippus]	NA	NA
gene	g758	tig00001438	AUGUSTUS	1	29253	+	Sequence homology, NCBI's 'non-redundant'= KPJ02314.1 Membrane-associated guanylate kinase, WW and PDZ domain-containing protein 2 [Papilio xuthus]	NA	NA
gene	g759	tig00001444	AUGUSTUS	7972	26850	+	Sprot-uniprot homology= Inositol 1,4,5-trisphosphate receptor	GO:0005783, C:endoplasmic reticulum'GO:0005789, C:endoplasmic reticulum membrane'GO:0016021, C:integral component of membrane'GO:0005886, C:plasma membrane'GO:0005509, F:calcium ion binding'GO:0005220, F:inositol 1,4,5-trisphosphate-sensitive calcium-release channel activity'GO:0006874, P:cellular calcium ion homeostasis'GO:0055089, P:fatty acid homeostasis'GO:0007629, P:flight behavior'GO:003053…	K04958
gene	g760	tig00001448	AUGUSTUS	6740	22848	-	Uncharacterized predicted gene	NA	NA
gene	g761	tig00001453	AUGUSTUS	5279	14350	+	Sequence homology, NCBI's 'non-redundant'= XP_013193561.1 PREDICTED: RNA-directed DNA polymerase from mobile element jockey-like isoform X1 [Amyelois transitella] XP_013193562.1 PREDICTED: RNA-directed DNA polymerase from mobile element jockey-like isoform X2 [Amyelois transitella]	NA	NA
gene	g763	tig00001460	AUGUSTUS	33583	137177	+	Sequence homology, NCBI's 'non-redundant'= XP_013142555.1 PREDICTED: actin cytoskeleton-regulatory complex protein pan1 isoform X9 [Papilio polytes]	NA	NA
gene	g764	tig00001476	AUGUSTUS	687	28547	+	Sprot-uniprot homology= 3-oxoacyl-[acyl-carrier-protein] reductase FabG	GO:0102131, F:3-oxo-glutaryl-[acp] methyl ester reductase activity'GO:0102132, F:3-oxo-pimeloyl-[acp] methyl ester reductase activity'GO:0004316, F:3-oxoacyl-[acyl-carrier-protein] reductase (NADPH) activity'GO:0051287, F:NAD binding'GO:0050661, F:NADP binding'GO:0030497, P:fatty acid elongation	NA
gene	g765	tig00001478	AUGUSTUS	32271	33355	-	Sequence homology, NCBI's 'non-redundant'= APL98304.1 putative DD41D transposase [Bactrocera tryoni]	NA	NA
gene	g766	tig00001478	AUGUSTUS	73381	84050	-	Sprot-uniprot homology= Alpha-amylase 1	GO:0004556, F:alpha-amylase activity'GO:0046872, F:metal ion binding'GO:0005975, P:carbohydrate metabolic process	K01176
gene	g767	tig00001499	AUGUSTUS	21810	44809	+	Sprot-uniprot homology= Protein yellow	GO:0005576, C:extracellular region'GO:0060179, P:male mating behavior'GO:0042438, P:melanin biosynthetic process'GO:0007275, P:multicellular organism development	NA
gene	g768	tig00001500	AUGUSTUS	10072	15321	+	Uncharacterized predicted gene	NA	NA
gene	g769	tig00001516	AUGUSTUS	1	12605	-	Sprot-uniprot homology= Diacylglycerol kinase eta {ECO:0000250|UniProtKB:Q86XP1}	GO:0005737, C:cytoplasm'GO:0005768, C:endosome'GO:0005524, F:ATP binding'GO:0004143, F:diacylglycerol kinase activity'GO:0046872, F:metal ion binding'GO:0003951, F:NAD+ kinase activity'GO:0035556, P:intracellular signal transduction'GO:0007205, P:protein kinase C-activating G-protein coupled receptor signaling pathway'GO:0051259, P:protein oligomerization	K00901
gene	g771	tig00001517	AUGUSTUS	1	8432	-	Sequence homology, NCBI's 'non-redundant'= JAT82868.1 hypothetical protein g.135, partial [Pectinophora gossypiella]	NA	NA
gene	g772	tig00001517	AUGUSTUS	10463	15853	-	Sequence homology, NCBI's 'non-redundant'= EZA57978.1 hypothetical protein X777_02025 [Cerapachys biroi]	NA	NA
gene	g773	tig00001517	AUGUSTUS	22455	28667	+	Sequence homology, NCBI's 'non-redundant'= KOB72511.1 TRAS3 protein [Operophtera brumata]	NA	NA
gene	g774	tig00001519	AUGUSTUS	26454	39745	-	Sprot-uniprot homology= Elongation of very long chain fatty acids protein AAEL008004	GO:0030176, C:integral component of endoplasmic reticulum membrane'GO:0102336, F:3-oxo-arachidoyl-CoA synthase activity'GO:0102337, F:3-oxo-cerotoyl-CoA synthase activity'GO:0102338, F:3-oxo-lignoceronyl-CoA synthase activity'GO:0006633, P:fatty acid biosynthetic process	NA
gene	g776	tig00001524	AUGUSTUS	22847	30668	+	Sprot-uniprot homology= Splicing factor 3B subunit 4	GO:0005654, C:nucleoplasm'GO:0005681, C:spliceosomal complex'GO:0005689, C:U12-type spliceosomal complex'GO:0003723, F:RNA binding'GO:0006397, P:mRNA processing'GO:0000398, P:mRNA splicing, via spliceosome'GO:0048026, P:positive regulation of mRNA splicing, via spliceosome'GO:0008380, P:RNA splicing'GO:0000375, P:RNA splicing, via transesterification reactions	K12831
gene	g777	tig00001525	AUGUSTUS	1	12499	-	Sprot-uniprot homology= Protein MON2 homolog	GO:0015031, P:protein transport	NA
gene	g778	tig00001525	AUGUSTUS	14003	15552	+	Sprot-uniprot homology= Retrovirus-related Pol polyprotein from transposon opus	GO:0005634, C:nucleus'GO:0004519, F:endonuclease activity'GO:0003676, F:nucleic acid binding'GO:0008233, F:peptidase activity'GO:0003964, F:RNA-directed DNA polymerase activity'GO:0015074, P:DNA integration'GO:0006313, P:transposition, DNA-mediated	NA
gene	g779	tig00001525	AUGUSTUS	30945	43567	+	Sequence homology, NCBI's 'non-redundant'= EHJ64406.1 hypothetical protein KGM_18352 [Danaus plexippus]	NA	NA
gene	g780	tig00001526	AUGUSTUS	27459	28535	+	Sequence homology, NCBI's 'non-redundant'= KOB73800.1 UPF0439 protein C9orf30-like protein [Operophtera brumata]	NA	NA
gene	g781	tig00001526	AUGUSTUS	29331	30776	-	Sequence homology, NCBI's 'non-redundant'= KOB73799.1 Uncharacterized protein OBRU01_10026 [Operophtera brumata]	NA	NA
gene	g782	tig00001529	AUGUSTUS	1	1867	-	Uncharacterized predicted gene	NA	NA
gene	g783	tig00001529	AUGUSTUS	24109	27664	+	Uncharacterized predicted gene	NA	NA
gene	g784	tig00001529	AUGUSTUS	27963	30054	+	Uncharacterized predicted gene	NA	NA
gene	g785	tig00001529	AUGUSTUS	38801	40853	+	Sequence homology, NCBI's 'non-redundant'= XP_013195491.1 PREDICTED: mucin-2-like [Amyelois transitella]	NA	NA
gene	g786	tig00001529	AUGUSTUS	92071	137398	-	Sequence homology, NCBI's 'non-redundant'= XP_013171372.1 PREDICTED: apoptosis-inducing factor 1, mitochondrial-like [Papilio xuthus]	NA	K04727
gene	g787	tig00001529	AUGUSTUS	137730	196419	-	Sprot-uniprot homology= RING finger protein 121	GO:0005789, C:endoplasmic reticulum membrane'GO:0000139, C:Golgi membrane'GO:0016021, C:integral component of membrane'GO:0061630, F:ubiquitin protein ligase activity'GO:0008270, F:zinc ion binding'GO:0030968, P:endoplasmic reticulum unfolded protein response'GO:0019228, P:neuronal action potential'GO:0072659, P:protein localization to plasma membrane'GO:1903069, P:regulation of ER-associated ubi…	K15698
gene	g788	tig00001531	AUGUSTUS	16215	28332	+	Sequence homology, NCBI's 'non-redundant'= AFH57171.1 REPAT32 [Spodoptera littoralis]	NA	NA
gene	g789	tig00001533	AUGUSTUS	6304	9781	+	Sequence homology, NCBI's 'non-redundant'= XP_011568415.1 PREDICTED: uncharacterized protein LOC105398060 [Plutella xylostella]	NA	NA
gene	g790	tig00001535	AUGUSTUS	1	5727	+	Sequence homology, NCBI's 'non-redundant'= JAT85555.1 hypothetical protein g.1334, partial [Pectinophora gossypiella]	NA	NA
gene	g791	tig00001535	AUGUSTUS	11442	13604	-	Sequence homology, NCBI's 'non-redundant'= XP_008182864.1 PREDICTED: uncharacterized protein LOC103309369 [Acyrthosiphon pisum]	NA	NA
gene	g792	tig00001535	AUGUSTUS	17488	21433	-	Sequence homology, NCBI's 'non-redundant'= XP_011566240.1 PREDICTED: zinc finger BED domain-containing protein 1-like [Plutella xylostella]	NA	NA
gene	g793	tig00001535	AUGUSTUS	23452	43039	-	Uncharacterized predicted gene	NA	NA
gene	g794	tig00001535	AUGUSTUS	57163	72840	-	Sequence homology, NCBI's 'non-redundant'= XP_016661068.1 PREDICTED: uncharacterized protein LOC107884099 [Acyrthosiphon pisum]	NA	NA
gene	g795	tig00001536	AUGUSTUS	27663	42060	+	Sprot-uniprot homology= Alpha-amylase	GO:0004556, F:alpha-amylase activity'GO:0046872, F:metal ion binding'GO:0005975, P:carbohydrate metabolic process	K01176
gene	g796	tig00001537	AUGUSTUS	1	37521	+	Sprot-uniprot homology= Agrin	GO:0044295, C:axonal growth cone'GO:0005605, C:basal lamina'GO:0005604, C:basement membrane'GO:0030054, C:cell junction'GO:0005576, C:extracellular region'GO:0016021, C:integral component of membrane'GO:0005886, C:plasma membrane'GO:0005578, C:proteinaceous extracellular matrix'GO:0045202, C:synapse'GO:0036122, F:BMP binding'GO:0005509, F:calcium ion binding'GO:0035374, F:chondroitin sulfate bind…	K06254
gene	g797	tig00001537	AUGUSTUS	38220	46228	+	Sprot-uniprot homology= Agrin	GO:0005605, C:basal lamina'GO:0005604, C:basement membrane'GO:0030054, C:cell junction'GO:0009986, C:cell surface'GO:0005829, C:cytosol'GO:0070062, C:extracellular exosome'GO:0031012, C:extracellular matrix'GO:0005576, C:extracellular region'GO:0005615, C:extracellular space'GO:0005796, C:Golgi lumen'GO:0016021, C:integral component of membrane'GO:0005886, C:plasma membrane'GO:0045202, C:synapse'…	K06254
gene	g798	tig00001537	AUGUSTUS	251654	252295	-	Sequence homology, NCBI's 'non-redundant'= XP_011554304.1 PREDICTED: uncharacterized protein LOC105385598 [Plutella xylostella]	NA	NA
gene	g799	tig00001539	AUGUSTUS	1	12309	-	Sequence homology, NCBI's 'non-redundant'= XP_014367515.1 PREDICTED: uncharacterized protein LOC106718039 [Papilio machaon]	NA	NA
gene	g800	tig00001539	AUGUSTUS	18684	36968	-	Sequence homology, NCBI's 'non-redundant'= EHJ65493.1 hypothetical protein KGM_17540 [Danaus plexippus]	NA	NA
gene	g801	tig00001549	AUGUSTUS	3459	5596	+	Sprot-uniprot homology= Glucose-1-phosphatase	GO:0042597, C:periplasmic space'GO:0003993, F:acid phosphatase activity'GO:0008877, F:glucose-1-phosphatase activity	NA
gene	g802	tig00001555	AUGUSTUS	17793	28508	-	Sequence homology, NCBI's 'non-redundant'= ERL87422.1 hypothetical protein D910_04816 [Dendroctonus ponderosae]	NA	NA
gene	g803	tig00001555	AUGUSTUS	47070	50877	-	Uncharacterized predicted gene	NA	NA
gene	g804	tig00001555	AUGUSTUS	51327	52154	-	Uncharacterized predicted gene	NA	NA
gene	g805	tig00001555	AUGUSTUS	53889	54424	+	Uncharacterized predicted gene	NA	NA
gene	g806	tig00001555	AUGUSTUS	54470	55886	-	Sequence homology, NCBI's 'non-redundant'= XP_014354717.1 PREDICTED: uncharacterized protein LOC106707794 [Papilio machaon]	NA	NA
gene	g808	tig00001555	AUGUSTUS	59130	92452	+	Uncharacterized predicted gene	NA	NA
gene	g809	tig00001555	AUGUSTUS	101530	102625	+	Uncharacterized predicted gene	NA	NA
gene	g810	tig00001555	AUGUSTUS	155237	164930	+	Sequence homology, NCBI's 'non-redundant'= XP_011561858.1 PREDICTED: RNA-directed DNA polymerase from mobile element jockey-like [Plutella xylostella]	NA	NA
gene	g811	tig00001556	AUGUSTUS	1	9305	-	Sequence homology, NCBI's 'non-redundant'= ABC02870.1 fatty acid binding protein [Helicoverpa assulta]	NA	NA
gene	g813	tig00001557	AUGUSTUS	9694	49388	+	Sprot-uniprot homology= Prolyl endopeptidase	GO:0005737, C:cytoplasm'GO:0005829, C:cytosol'GO:0016020, C:membrane'GO:0005634, C:nucleus'GO:0004252, F:serine-type endopeptidase activity'GO:0070008, F:serine-type exopeptidase activity'GO:0019538, P:protein metabolic process	K01322
gene	g814	tig00001559	AUGUSTUS	8759	14143	-	Sequence homology, NCBI's 'non-redundant'= JAA78571.1 transposon BEL-like protein, partial [Pararge aegeria]	NA	NA
gene	g815	tig00001563	AUGUSTUS	23349	29284	+	Sequence homology, NCBI's 'non-redundant'= EHJ66750.1 putative DNA topoisomerase 2-binding protein 1 [Danaus plexippus]	NA	NA
gene	g817	tig00001580	AUGUSTUS	1	26024	-	Uncharacterized predicted gene	NA	NA
gene	g818	tig00001582	AUGUSTUS	5823	9149	-	Sequence homology, NCBI's 'non-redundant'= XP_013195548.1 PREDICTED: uncharacterized protein LOC106138813 [Amyelois transitella]	NA	NA
gene	g819	tig00001584	AUGUSTUS	18108	33640	-	Sprot-uniprot homology= Allatostatin	GO:0005576, C:extracellular region'GO:0005184, F:neuropeptide hormone activity'GO:0045968, P:negative regulation of juvenile hormone biosynthetic process'GO:0007218, P:neuropeptide signaling pathway	NA
gene	g820	tig00001584	AUGUSTUS	83752	92645	+	Uncharacterized predicted gene	NA	NA
gene	g821	tig00001584	AUGUSTUS	137966	174322	-	Uncharacterized predicted gene	NA	NA
gene	g822	tig00001584	AUGUSTUS	187899	196273	+	Sprot-uniprot homology= RNA-binding protein with serine-rich domain 1	GO:0061574, C:ASAP complex'GO:0005737, C:cytoplasm'GO:0016607, C:nuclear speck'GO:0003723, F:RNA binding'GO:0006397, P:mRNA processing'GO:0048025, P:negative regulation of mRNA splicing, via spliceosome'GO:0000184, P:nuclear-transcribed mRNA catabolic process, nonsense-mediated decay'GO:0043065, P:positive regulation of apoptotic process'GO:0000381, P:regulation of alternative mRNA splicing, via …	K14325
gene	g823	tig00001584	AUGUSTUS	201581	204437	-	Sequence homology, NCBI's 'non-redundant'= XP_013186926.1 PREDICTED: cell cycle checkpoint protein RAD17 [Amyelois transitella]	NA	K06662
gene	g824	tig00001584	AUGUSTUS	208597	212843	+	Sequence homology, NCBI's 'non-redundant'= NP_001298384.1 NADH-quinone oxidoreductase subunit B 2-like [Papilio polytes] BAM19144.1 NADH-plastoquinone oxidoreductase [Papilio polytes]	NA	K03940
gene	g825	tig00001584	AUGUSTUS	218427	235805	-	Sequence homology, NCBI's 'non-redundant'= XP_012550942.1 PREDICTED: fibrosin-1-like protein isoform X4 [Bombyx mori]	NA	NA
gene	g827	tig00001603	AUGUSTUS	8137	30754	+	Sprot-uniprot homology= Tyramine beta-hydroxylase	GO:0005615, C:extracellular space'GO:0016021, C:integral component of membrane'GO:0030667, C:secretory granule membrane'GO:0005507, F:copper ion binding'GO:0004500, F:dopamine beta-monooxygenase activity'GO:0016715, F:oxidoreductase activity, acting on paired donors, with incorporation or reduction of molecular oxygen, reduced ascorbate as one donor, and incorporation of one atom of oxygen'GO:000…	K00503
gene	g829	tig00001608	AUGUSTUS	8989	22253	+	Sprot-uniprot homology= Menin	GO:0000785, C:chromatin'GO:0032154, C:cleavage furrow'GO:0005829, C:cytosol'GO:0035097, C:histone methyltransferase complex'GO:0000790, C:nuclear chromatin'GO:0016363, C:nuclear matrix'GO:0005634, C:nucleus'GO:0043234, C:protein complex'GO:0003682, F:chromatin binding'GO:0003690, F:double-stranded DNA binding'GO:0000400, F:four-way junction DNA binding'GO:0018024, F:histone-lysine N-methyltransfe…	K14970
gene	g830	tig00001608	AUGUSTUS	49724	52518	-	Uncharacterized predicted gene	NA	NA
gene	g831	tig00001610	AUGUSTUS	31775	44958	-	Uncharacterized predicted gene	NA	NA
gene	g832	tig00001611	AUGUSTUS	4816	24239	+	Sprot-uniprot homology= Inverted formin-2	GO:0003779, F:actin binding'GO:0017048, F:Rho GTPase binding'GO:0030036, P:actin cytoskeleton organization	NA
gene	g833	tig00001611	AUGUSTUS	28765	35204	+	Sprot-uniprot homology= FH2 domain-containing protein 1		NA
gene	g834	tig00001611	AUGUSTUS	37148	43678	+	Sequence homology, NCBI's 'non-redundant'= XP_004927068.2 PREDICTED: inverted formin-2-like [Bombyx mori]	NA	NA
gene	g835	tig00001611	AUGUSTUS	51199	63415	-	Sequence homology, NCBI's 'non-redundant'= XP_013191034.1 PREDICTED: uncharacterized protein LOC106135318 [Amyelois transitella]	NA	NA
gene	g836	tig00001611	AUGUSTUS	78240	94933	-	Sprot-uniprot homology= Dystrophin, isoforms A/C/F/G/H	GO:0005938, C:cell cortex'GO:0005737, C:cytoplasm'GO:0005856, C:cytoskeleton'GO:0016010, C:dystrophin-associated glycoprotein complex'GO:0042383, C:sarcolemma'GO:0045202, C:synapse'GO:0003779, F:actin binding'GO:0008092, F:cytoskeletal protein binding'GO:0008307, F:structural constituent of muscle'GO:0005198, F:structural molecule activity'GO:0050699, F:WW domain binding'GO:0008270, F:zinc ion bi…	NA
gene	g837	tig00001612	AUGUSTUS	20113	23997	+	Sequence homology, NCBI's 'non-redundant'= XP_013191530.1 PREDICTED: CLK4-associating serine/arginine rich protein [Amyelois transitella]	NA	NA
gene	g839	tig00001614	AUGUSTUS	15468	27238	-	Sequence homology, NCBI's 'non-redundant'= XP_004925578.1 PREDICTED: multidrug resistance-associated protein 7 [Bombyx mori]	NA	NA
gene	g840	tig00001617	AUGUSTUS	14080	22543	-	Uncharacterized predicted gene	NA	NA
gene	g841	tig00001625	AUGUSTUS	1	36661	+	Sequence homology, NCBI's 'non-redundant'= XP_012550601.1 PREDICTED: uncharacterized protein LOC105842396 [Bombyx mori]	NA	NA
gene	g844	tig00001630	AUGUSTUS	28295	31046	-	Sprot-uniprot homology= Retrovirus-related Pol polyprotein from transposon TNT 1-94	GO:0004190, F:aspartic-type endopeptidase activity'GO:0004519, F:endonuclease activity'GO:0003676, F:nucleic acid binding'GO:0003964, F:RNA-directed DNA polymerase activity'GO:0008270, F:zinc ion binding'GO:0015074, P:DNA integration	NA
gene	g845	tig00001637	AUGUSTUS	1471	29616	+	Sprot-uniprot homology= Integrator complex subunit 1 {ECO:0000303|PubMed:21078872}	GO:0016021, C:integral component of membrane'GO:0032039, C:integrator complex'GO:0031965, C:nuclear membrane'GO:0034472, P:snRNA 3'-end processing'GO:0016180, P:snRNA processing'GO:0034474, P:U2 snRNA 3'-end processing	K13138
gene	g846	tig00001637	AUGUSTUS	30277	44248	+	Sequence homology, NCBI's 'non-redundant'= JAA89075.1 Integrator complex subunit 1, partial [Pararge aegeria]	NA	NA
gene	g847	tig00001638	AUGUSTUS	21801	23412	+	Sprot-uniprot homology= Sialidase	GO:0031225, C:anchored component of membrane'GO:0005886, C:plasma membrane'GO:0052794, F:exo-alpha-(2->3)-sialidase activity'GO:0052795, F:exo-alpha-(2->6)-sialidase activity'GO:0052796, F:exo-alpha-(2->8)-sialidase activity'GO:0008152, P:metabolic process'GO:0009405, P:pathogenesis	NA
gene	g848	tig00001645	AUGUSTUS	5680	17345	+	Sprot-uniprot homology= Protein phosphatase 1 regulatory subunit 37	GO:0019902, F:phosphatase binding'GO:0004864, F:protein phosphatase inhibitor activity'GO:0010923, P:negative regulation of phosphatase activity	K17576
gene	g849	tig00001647	AUGUSTUS	1	22138	+	Sprot-uniprot homology= Gelsolin	GO:0005884, C:actin filament'GO:0005829, C:cytosol'GO:0005576, C:extracellular region'GO:0003779, F:actin binding'GO:0046872, F:metal ion binding'GO:0030041, P:actin filament polymerization'GO:0006909, P:phagocytosis	K05768
gene	g850	tig00001648	AUGUSTUS	1	20614	-	Uncharacterized predicted gene	NA	NA
gene	g851	tig00001649	AUGUSTUS	5023	7113	+	Uncharacterized predicted gene	NA	NA
gene	g853	tig00001656	AUGUSTUS	7138	16471	-	Sequence homology, NCBI's 'non-redundant'= XP_014361716.1 PREDICTED: protein yellow-like [Papilio machaon]	NA	NA
gene	g854	tig00001662	AUGUSTUS	148568	159411	-	Sprot-uniprot homology= Headcase protein	GO:0030424, C:axon'GO:0005737, C:cytoplasm'GO:0030425, C:dendrite'GO:0048471, C:perinuclear region of cytoplasm'GO:0048675, P:axon extension'GO:0035147, P:branch fusion, open tracheal system'GO:0007476, P:imaginal disc-derived wing morphogenesis'GO:0002165, P:instar larval or pupal development'GO:0050768, P:negative regulation of neurogenesis'GO:0035155, P:negative regulation of terminal cell fat…	NA
gene	g855	tig00001662	AUGUSTUS	239265	266609	-	Sprot-uniprot homology= Headcase protein	GO:0030424, C:axon'GO:0005737, C:cytoplasm'GO:0030425, C:dendrite'GO:0048471, C:perinuclear region of cytoplasm'GO:0048675, P:axon extension'GO:0035147, P:branch fusion, open tracheal system'GO:0007476, P:imaginal disc-derived wing morphogenesis'GO:0002165, P:instar larval or pupal development'GO:0050768, P:negative regulation of neurogenesis'GO:0035155, P:negative regulation of terminal cell fat…	NA
gene	g856	tig00001662	AUGUSTUS	289686	292039	+	Uncharacterized predicted gene	NA	NA
gene	g857	tig00001662	AUGUSTUS	409177	418516	+	Sprot-uniprot homology= Serine protease 7 {ECO:0000303|PubMed:16256951}	GO:0005576, C:extracellular region'GO:0004252, F:serine-type endopeptidase activity'GO:0035006, P:melanization defense response'GO:0035008, P:positive regulation of melanization defense response'GO:0006508, P:proteolysis	NA
gene	g858	tig00001678	AUGUSTUS	1	18429	+	Sequence homology, NCBI's 'non-redundant'= XP_011554272.1 PREDICTED: uncharacterized protein LOC105385569 [Plutella xylostella]	NA	NA
gene	g859	tig00001678	AUGUSTUS	23570	25095	+	Sequence homology, NCBI's 'non-redundant'= XP_011554272.1 PREDICTED: uncharacterized protein LOC105385569 [Plutella xylostella]	NA	NA
gene	g861	tig00001681	AUGUSTUS	30828	35401	+	Sprot-uniprot homology= Transposon Tf2-9 polyprotein	GO:0005737, C:cytoplasm'GO:0004190, F:aspartic-type endopeptidase activity'GO:0003677, F:DNA binding'GO:0003887, F:DNA-directed DNA polymerase activity'GO:0004519, F:endonuclease activity'GO:0046872, F:metal ion binding'GO:0003723, F:RNA binding'GO:0003964, F:RNA-directed DNA polymerase activity'GO:0015074, P:DNA integration'GO:0006310, P:DNA recombination	NA
gene	g862	tig00001682	AUGUSTUS	23180	43542	+	Sprot-uniprot homology= Transcription factor castor	GO:0005634, C:nucleus'GO:0003677, F:DNA binding'GO:0046872, F:metal ion binding'GO:0003700, F:transcription factor activity, sequence-specific DNA binding'GO:0007417, P:central nervous system development'GO:0007402, P:ganglion mother cell fate determination'GO:0048699, P:generation of neurons'GO:0021782, P:glial cell development'GO:0016319, P:mushroom body development'GO:0045892, P:negative regul…	NA
gene	g863	tig00001686	AUGUSTUS	2689	21410	-	Sequence homology, NCBI's 'non-redundant'= XP_013183487.1 PREDICTED: cyclic AMP-dependent transcription factor ATF-6 alpha isoform X2 [Amyelois transitella]	NA	K09054
gene	g864	tig00001686	AUGUSTUS	23487	25631	+	Uncharacterized predicted gene	NA	NA
gene	g865	tig00001689	AUGUSTUS	7064	23260	-	Sprot-uniprot homology= Eukaryotic translation initiation factor 4H	GO:0016281, C:eukaryotic translation initiation factor 4F complex'GO:0016020, C:membrane'GO:0048471, C:perinuclear region of cytoplasm'GO:0005844, C:polysome'GO:0045296, F:cadherin binding'GO:0043024, F:ribosomal small subunit binding'GO:0003723, F:RNA binding'GO:0033592, F:RNA strand annealing activity'GO:0034057, F:RNA strand-exchange activity'GO:0003743, F:translation initiation factor activit…	NA
gene	g866	tig00001689	AUGUSTUS	24423	29981	+	Sequence homology, NCBI's 'non-redundant'= XP_004926906.1 PREDICTED: DNA polymerase V [Bombyx mori]	NA	K02331
gene	g867	tig00001689	AUGUSTUS	30423	34108	+	Sequence homology, NCBI's 'non-redundant'= KOB71997.1 putative DNA polymerase v [Operophtera brumata]	NA	K02331
gene	g868	tig00001689	AUGUSTUS	57675	126235	-	Sequence homology, NCBI's 'non-redundant'= JAT79761.1 hypothetical protein g.6100, partial [Pectinophora gossypiella]	NA	K13118
gene	g869	tig00001692	AUGUSTUS	21225	34949	-	Sprot-uniprot homology= Protein obstructor-E {ECO:0000303|PubMed:28076349}	GO:0005578, C:proteinaceous extracellular matrix'GO:0008061, F:chitin binding'GO:0042302, F:structural constituent of cuticle'GO:0006030, P:chitin metabolic process	NA
gene	g870	tig00001696	AUGUSTUS	1	674	+	Uncharacterized predicted gene	NA	NA
gene	g871	tig00001696	AUGUSTUS	3413	16945	+	Sequence homology, NCBI's 'non-redundant'= XP_004923460.1 PREDICTED: nuclear pore glycoprotein p62 [Bombyx mori]	NA	NA
gene	g872	tig00001696	AUGUSTUS	26244	32952	-	Sequence homology, NCBI's 'non-redundant'= JAA80042.1 Checkpoint protein HUS1, partial [Pararge aegeria]	NA	K10903
gene	g873	tig00001697	AUGUSTUS	14799	18421	-	Sequence homology, NCBI's 'non-redundant'= XP_012544598.1 PREDICTED: uncharacterized protein LOC105841419 [Bombyx mori]	NA	NA
gene	g874	tig00001699	AUGUSTUS	16427	18576	+	Sprot-uniprot homology= Protein lethal(2)essential for life	GO:0048471, C:perinuclear region of cytoplasm'GO:0030018, C:Z disc'GO:0051082, F:unfolded protein binding'GO:0061077, P:chaperone-mediated protein folding'GO:0007275, P:multicellular organism development'GO:0042026, P:protein refolding'GO:0010998, P:regulation of translational initiation by eIF2 alpha phosphorylation'GO:0009408, P:response to heat'GO:0045214, P:sarcomere organization	K09542
gene	g875	tig00001699	AUGUSTUS	28107	30177	-	Sprot-uniprot homology= Retrovirus-related Pol polyprotein from transposon gypsy	GO:0004519, F:endonuclease activity'GO:0003676, F:nucleic acid binding'GO:0003964, F:RNA-directed DNA polymerase activity'GO:0015074, P:DNA integration	NA
gene	g876	tig00001703	AUGUSTUS	29324	33704	-	Sprot-uniprot homology= Interleukin-1 receptor-associated kinase 4	GO:0005737, C:cytoplasm'GO:0005634, C:nucleus'GO:0005524, F:ATP binding'GO:0005149, F:interleukin-1 receptor binding'GO:0000287, F:magnesium ion binding'GO:0004674, F:protein serine/threonine kinase activity'GO:0001816, P:cytokine production'GO:0045087, P:innate immune response'GO:0070498, P:interleukin-1-mediated signaling pathway'GO:0035556, P:intracellular signal transduction'GO:0002446, P:neu…	K04733
gene	g877	tig00001714	AUGUSTUS	1	18105	-	Uncharacterized predicted gene	NA	NA
gene	g878	tig00001728	AUGUSTUS	1	3748	-	Uncharacterized predicted gene	NA	K14686
gene	g879	tig00001729	AUGUSTUS	1	24024	+	Sprot-uniprot homology= Protein pigeon		NA
gene	g880	tig00001732	AUGUSTUS	323868	325397	+	Sprot-uniprot homology= Protein jim lovell	GO:0005634, C:nucleus'GO:0003677, F:DNA binding'GO:0042332, P:gravitaxis'GO:0030536, P:larval feeding behavior'GO:0008346, P:larval walking behavior'GO:0031987, P:locomotion involved in locomotory behavior'GO:0008049, P:male courtship behavior'GO:0048060, P:negative gravitaxis'GO:0048477, P:oogenesis'GO:0006357, P:regulation of transcription from RNA polymerase II promoter'GO:0007418, P:ventral m…	NA
gene	g881	tig00001732	AUGUSTUS	379962	385625	+	Sprot-uniprot homology= Protein jim lovell	GO:0005634, C:nucleus'GO:0003677, F:DNA binding'GO:0042332, P:gravitaxis'GO:0030536, P:larval feeding behavior'GO:0008346, P:larval walking behavior'GO:0031987, P:locomotion involved in locomotory behavior'GO:0008049, P:male courtship behavior'GO:0048060, P:negative gravitaxis'GO:0048477, P:oogenesis'GO:0006357, P:regulation of transcription from RNA polymerase II promoter'GO:0007418, P:ventral m…	NA
gene	g882	tig00001732	AUGUSTUS	403306	451582	-	Sprot-uniprot homology= ATPase family AAA domain-containing protein 2	GO:0070062, C:extracellular exosome'GO:0005654, C:nucleoplasm'GO:0005634, C:nucleus'GO:0005524, F:ATP binding'GO:0016887, F:ATPase activity'GO:0003682, F:chromatin binding'GO:0042393, F:histone binding'GO:0006325, P:chromatin organization'GO:0031936, P:negative regulation of chromatin silencing'GO:0045944, P:positive regulation of transcription from RNA polymerase II promoter'GO:0045893, P:positi…	NA
gene	g883	tig00001732	AUGUSTUS	498256	501941	+	Sequence homology, NCBI's 'non-redundant'= JAT84932.1 hypothetical protein g.1781 [Pectinophora gossypiella]	NA	K20820
gene	g884	tig00001732	AUGUSTUS	504280	585196	+	Sequence homology, NCBI's 'non-redundant'= XP_013148238.1 PREDICTED: monocyte to macrophage differentiation factor [Papilio polytes]	NA	K11064
gene	g885	tig00001732	AUGUSTUS	596810	598875	-	Sprot-uniprot homology= Arginine--tRNA ligase, cytoplasmic	GO:0005737, C:cytoplasm'GO:0004814, F:arginine-tRNA ligase activity'GO:0005524, F:ATP binding'GO:0006420, P:arginyl-tRNA aminoacylation	K01887
gene	g886	tig00001732	AUGUSTUS	605409	628705	-	Uncharacterized predicted gene	NA	NA
gene	g887	tig00001732	AUGUSTUS	647459	672059	-	Sprot-uniprot homology= DNA-directed RNA polymerase, mitochondrial	GO:0034245, C:mitochondrial DNA-directed RNA polymerase complex'GO:0005759, C:mitochondrial matrix'GO:0042645, C:mitochondrial nucleoid'GO:0005739, C:mitochondrion'GO:0003899, F:DNA-directed 5'-3' RNA polymerase activity'GO:0000997, F:mitochondrial RNA polymerase core promoter sequence-specific DNA binding'GO:0003723, F:RNA binding'GO:0007005, P:mitochondrion organization'GO:0006390, P:transcript…	K10908
gene	g888	tig00001732	AUGUSTUS	677485	692946	+	Sequence homology, NCBI's 'non-redundant'= XP_013189674.1 PREDICTED: uncharacterized protein LOC106134226 [Amyelois transitella]	NA	NA
gene	g889	tig00001732	AUGUSTUS	728844	730910	-	Uncharacterized predicted gene	NA	NA
gene	g890	tig00001732	AUGUSTUS	737509	741620	+	Sequence homology, NCBI's 'non-redundant'= XP_011556366.1 PREDICTED: uncharacterized protein LOC105387351 [Plutella xylostella]	NA	NA
gene	g891	tig00001732	AUGUSTUS	746435	758128	+	Uncharacterized predicted gene	NA	NA
gene	g892	tig00001732	AUGUSTUS	778774	783874	+	Uncharacterized predicted gene	NA	NA
gene	g893	tig00001732	AUGUSTUS	790319	802264	-	Sprot-uniprot homology= Probable actin-related protein 2/3 complex subunit 2	GO:0005885, C:Arp2/3 protein complex'GO:0005737, C:cytoplasm'GO:0051015, F:actin filament binding'GO:0005200, F:structural constituent of cytoskeleton'GO:0030041, P:actin filament polymerization'GO:0034314, P:Arp2/3 complex-mediated actin nucleation	K05758
gene	g894	tig00001732	AUGUSTUS	804702	819292	+	Sprot-uniprot homology= Serine/threonine-protein kinase mTOR	GO:0005737, C:cytoplasm'GO:0005829, C:cytosol'GO:0030425, C:dendrite'GO:0012505, C:endomembrane system'GO:0005789, C:endoplasmic reticulum membrane'GO:0000139, C:Golgi membrane'GO:0005765, C:lysosomal membrane'GO:0005764, C:lysosome'GO:0016020, C:membrane'GO:0005741, C:mitochondrial outer membrane'GO:0043025, C:neuronal cell body'GO:0005634, C:nucleus'GO:0016605, C:PML body'GO:0031931, C:TORC1 co…	K07203
gene	g895	tig00001732	AUGUSTUS	829084	843259	+	Sequence homology, NCBI's 'non-redundant'= XP_021004027.1 zinc finger BED domain-containing protein 4-like [Parasteatoda tepidariorum]	NA	NA
gene	g896	tig00001732	AUGUSTUS	884696	917866	-	Sprot-uniprot homology= Target of rapamycin	GO:0031931, C:TORC1 complex'GO:0031932, C:TORC2 complex'GO:0005524, F:ATP binding'GO:0044877, F:macromolecular complex binding'GO:0004672, F:protein kinase activity'GO:0043621, F:protein self-association'GO:0004674, F:protein serine/threonine kinase activity'GO:0045176, P:apical protein localization'GO:0006914, P:autophagy'GO:0007411, P:axon guidance'GO:0007049, P:cell cycle'GO:0006974, P:cellula…	K07203
gene	g897	tig00001732	AUGUSTUS	920008	920929	-	Sprot-uniprot homology= Target of rapamycin	GO:0031931, C:TORC1 complex'GO:0031932, C:TORC2 complex'GO:0005524, F:ATP binding'GO:0044877, F:macromolecular complex binding'GO:0004672, F:protein kinase activity'GO:0043621, F:protein self-association'GO:0004674, F:protein serine/threonine kinase activity'GO:0045176, P:apical protein localization'GO:0006914, P:autophagy'GO:0007411, P:axon guidance'GO:0007049, P:cell cycle'GO:0006974, P:cellula…	K07203
gene	g898	tig00001732	AUGUSTUS	921845	952373	+	Sprot-uniprot homology= Ubiquitin conjugation factor E4 B {ECO:0000305}	GO:0005737, C:cytoplasm'GO:0005634, C:nucleus'GO:0000151, C:ubiquitin ligase complex'GO:0005524, F:ATP binding'GO:0051117, F:ATPase binding'GO:0019899, F:enzyme binding'GO:0061630, F:ubiquitin protein ligase activity'GO:0034450, F:ubiquitin-ubiquitin ligase activity'GO:0051082, F:unfolded protein binding'GO:0044257, P:cellular protein catabolic process'GO:0008626, P:granzyme-mediated apoptotic si…	K10597
gene	g899	tig00001732	AUGUSTUS	954036	956406	-	Sprot-uniprot homology= UbiA prenyltransferase domain-containing protein 1 homolog	GO:0012505, C:endomembrane system'GO:0005783, C:endoplasmic reticulum'GO:0030173, C:integral component of Golgi membrane'GO:0016020, C:membrane'GO:0031966, C:mitochondrial membrane'GO:0005739, C:mitochondrion'GO:0004659, F:prenyltransferase activity'GO:0035167, P:larval lymph gland hemopoiesis'GO:0009234, P:menaquinone biosynthetic process'GO:0070584, P:mitochondrion morphogenesis'GO:0035207, P:n…	NA
gene	g900	tig00001732	AUGUSTUS	961713	977993	-	Uncharacterized predicted gene	NA	NA
gene	g901	tig00001732	AUGUSTUS	978744	982338	+	Sprot-uniprot homology= Zinc finger CCHC domain-containing protein 9	GO:0005730, C:nucleolus'GO:0003723, F:RNA binding'GO:0008270, F:zinc ion binding'GO:0010923, P:negative regulation of phosphatase activity'GO:0006351, P:transcription, DNA-templated	K17578
gene	g902	tig00001732	AUGUSTUS	987491	997439	-	Sequence homology, NCBI's 'non-redundant'= XP_011560447.1 PREDICTED: protein msta, isoform A [Plutella xylostella]	NA	NA
gene	g903	tig00001732	AUGUSTUS	1002890	1007826	+	Sprot-uniprot homology= Voltage-dependent anion-selective channel	GO:0005811, C:lipid particle'GO:0005875, C:microtubule associated complex'GO:0005741, C:mitochondrial outer membrane'GO:0005739, C:mitochondrion'GO:0016006, C:Nebenkern'GO:0046930, C:pore complex'GO:0015288, F:porin activity'GO:0008308, F:voltage-gated anion channel activity'GO:0006811, P:ion transport'GO:0006839, P:mitochondrial transport'GO:0007005, P:mitochondrion organization'GO:0045494, P:ph…	K15040
gene	g904	tig00001732	AUGUSTUS	1011803	1021648	-	Sprot-uniprot homology= COP9 signalosome complex subunit 4	GO:0030054, C:cell junction'GO:0008180, C:COP9 signalosome'GO:0005829, C:cytosol'GO:0070062, C:extracellular exosome'GO:0016607, C:nuclear speck'GO:0005634, C:nucleus'GO:0008021, C:synaptic vesicle'GO:0000338, P:protein deneddylation	K12178
gene	g905	tig00001732	AUGUSTUS	1027190	1072187	+	Sequence homology, NCBI's 'non-redundant'= EHJ65118.1 hypothetical protein KGM_22197 [Danaus plexippus]	NA	NA
gene	g906	tig00001732	AUGUSTUS	1082188	1090777	+	Sprot-uniprot homology= Erlin-2 {ECO:0000250|UniProtKB:O94905}	GO:0005789, C:endoplasmic reticulum membrane'GO:0016021, C:integral component of membrane'GO:0015485, F:cholesterol binding'GO:0031625, F:ubiquitin protein ligase binding'GO:0008203, P:cholesterol metabolic process'GO:0032933, P:SREBP signaling pathway'GO:0030433, P:ubiquitin-dependent ERAD pathway	NA
gene	g907	tig00001732	AUGUSTUS	1094757	1111998	+	Sprot-uniprot homology= NADH-ubiquinone oxidoreductase 75 kDa subunit, mitochondrial	GO:0005747, C:mitochondrial respiratory chain complex I'GO:0005739, C:mitochondrion'GO:0051537, F:2 iron, 2 sulfur cluster binding'GO:0051539, F:4 iron, 4 sulfur cluster binding'GO:0009055, F:electron carrier activity'GO:0046872, F:metal ion binding'GO:0008137, F:NADH dehydrogenase (ubiquinone) activity'GO:0003954, F:NADH dehydrogenase activity'GO:0042773, P:ATP synthesis coupled electron transpo…	K03934
gene	g908	tig00001732	AUGUSTUS	1213842	1229984	+	Sprot-uniprot homology= Reversion-inducing cysteine-rich protein with Kazal motifs	GO:0031225, C:anchored component of membrane'GO:0005886, C:plasma membrane'GO:0004866, F:endopeptidase inhibitor activity'GO:0004867, F:serine-type endopeptidase inhibitor activity'GO:0001955, P:blood vessel maturation'GO:0007566, P:embryo implantation'GO:0035115, P:embryonic forelimb morphogenesis'GO:0030198, P:extracellular matrix organization'GO:0030336, P:negative regulation of cell migration…	K17461
gene	g911	tig00001740	AUGUSTUS	1	19667	+	Sprot-uniprot homology= Myosin-VIIa	GO:0005737, C:cytoplasm'GO:0016459, C:myosin complex'GO:0003779, F:actin binding'GO:0030898, F:actin-dependent ATPase activity'GO:0005524, F:ATP binding'GO:0003774, F:motor activity'GO:0032027, F:myosin light chain binding'GO:0030048, P:actin filament-based movement'GO:0048800, P:antennal morphogenesis'GO:0008407, P:chaeta morphogenesis'GO:0035317, P:imaginal disc-derived wing hair organization'G…	NA
gene	g912	tig00001740	AUGUSTUS	27027	38878	+	Sprot-uniprot homology= Myosin-VIIa	GO:0005737, C:cytoplasm'GO:0016459, C:myosin complex'GO:0003779, F:actin binding'GO:0030898, F:actin-dependent ATPase activity'GO:0005524, F:ATP binding'GO:0003774, F:motor activity'GO:0032027, F:myosin light chain binding'GO:0030048, P:actin filament-based movement'GO:0048800, P:antennal morphogenesis'GO:0008407, P:chaeta morphogenesis'GO:0035317, P:imaginal disc-derived wing hair organization'G…	K10359
gene	g914	tig00001743	AUGUSTUS	11474	19884	-	Uncharacterized predicted gene	NA	NA
gene	g915	tig00001743	AUGUSTUS	20866	22704	+	Sequence homology, NCBI's 'non-redundant'= JAT81410.1 hypothetical protein g.16517 [Pectinophora gossypiella]	NA	NA
gene	g918	tig00001746	AUGUSTUS	5378	22635	+	Sprot-uniprot homology= Radial spoke head protein 6 homolog A	GO:0005622, C:intracellular	NA
gene	g919	tig00001746	AUGUSTUS	27378	38065	-	Sprot-uniprot homology= Nuclear export mediator factor NEMF homolog {ECO:0000250|UniProtKB:O60524}	GO:0005634, C:nucleus'GO:1902231, P:positive regulation of intrinsic apoptotic signaling pathway in response to DNA damage'GO:1902167, P:positive regulation of intrinsic apoptotic signaling pathway in response to DNA damage by p53 class mediator'GO:0006611, P:protein export from nucleus	NA
gene	g920	tig00001747	AUGUSTUS	18702	122018	+	Sequence homology, NCBI's 'non-redundant'= KOB70663.1 Serine protease like protein [Operophtera brumata]	NA	NA
gene	g921	tig00001747	AUGUSTUS	182467	188735	-	Sequence homology, NCBI's 'non-redundant'= XP_013188929.1 PREDICTED: uncharacterized protein LOC106133666 [Amyelois transitella]	NA	NA
gene	g922	tig00001752	AUGUSTUS	8437	44682	+	Sprot-uniprot homology= Probable phosphorylase b kinase regulatory subunit beta	GO:0005964, C:phosphorylase kinase complex'GO:0005886, C:plasma membrane'GO:0005516, F:calmodulin binding'GO:0003824, F:catalytic activity'GO:0005977, P:glycogen metabolic process'GO:0006468, P:protein phosphorylation	K07190
gene	g923	tig00001752	AUGUSTUS	45618	47233	-	Sprot-uniprot homology= DnaJ homolog shv {ECO:0000305}	GO:0005615, C:extracellular space'GO:0005634, C:nucleus'GO:0005886, C:plasma membrane'GO:0051082, F:unfolded protein binding'GO:0007155, P:cell adhesion'GO:0060250, P:germ-line stem-cell niche homeostasis'GO:0036098, P:male germ-line stem cell population maintenance'GO:2001046, P:positive regulation of integrin-mediated signaling pathway'GO:0006457, P:protein folding	K09517
gene	g924	tig00001752	AUGUSTUS	49045	52348	+	Sprot-uniprot homology= Proteasome subunit beta type-7	GO:0005829, C:cytosol'GO:0070062, C:extracellular exosome'GO:0005654, C:nucleoplasm'GO:0005634, C:nucleus'GO:0000502, C:proteasome complex'GO:0005839, C:proteasome core complex'GO:0004298, F:threonine-type endopeptidase activity'GO:1903955, P:positive regulation of protein targeting to mitochondrion'GO:0051603, P:proteolysis involved in cellular protein catabolic process	K02739
gene	g925	tig00001752	AUGUSTUS	54341	89560	+	Sprot-uniprot homology= ATPase WRNIP1	GO:0016020, C:membrane'GO:0005634, C:nucleus'GO:0048471, C:perinuclear region of cytoplasm'GO:0005524, F:ATP binding'GO:0016887, F:ATPase activity'GO:0003677, F:DNA binding'GO:0042802, F:identical protein binding'GO:0046872, F:metal ion binding'GO:0006260, P:DNA replication'GO:0000731, P:DNA synthesis involved in DNA repair'GO:0030174, P:regulation of DNA-dependent DNA replication initiation	K07478
gene	g926	tig00001752	AUGUSTUS	90378	95325	-	Sprot-uniprot homology= DNA topoisomerase 1	GO:0005694, C:chromosome'GO:0005634, C:nucleus'GO:0001046, F:core promoter sequence-specific DNA binding'GO:0003917, F:DNA topoisomerase type I activity'GO:0006338, P:chromatin remodeling'GO:0032922, P:circadian regulation of gene expression'GO:0006265, P:DNA topological change	K03163
gene	g927	tig00001752	AUGUSTUS	95395	106715	-	Sprot-uniprot homology= mRNA cap guanine-N7 methyltransferase	GO:0001650, C:fibrillar center'GO:0005845, C:mRNA cap binding complex'GO:0005654, C:nucleoplasm'GO:0005634, C:nucleus'GO:0043235, C:receptor complex'GO:0004482, F:mRNA (guanine-N7-)-methyltransferase activity'GO:0003723, F:RNA binding'GO:0006370, P:7-methylguanosine mRNA capping'GO:0036265, P:RNA (guanine-N7)-methylation	K00565
gene	g928	tig00001758	AUGUSTUS	7191	28635	-	Sprot-uniprot homology= Nucleobindin-2	GO:0005737, C:cytoplasm'GO:0005783, C:endoplasmic reticulum'GO:0005615, C:extracellular space'GO:0005797, C:Golgi medial cisterna'GO:0016020, C:membrane'GO:0005635, C:nuclear envelope'GO:0005509, F:calcium ion binding'GO:0003677, F:DNA binding'GO:0005164, F:tumor necrosis factor receptor binding'GO:1901142, P:insulin metabolic process'GO:0032099, P:negative regulation of appetite'GO:0030818, P:ne…	K20371
gene	g929	tig00001759	AUGUSTUS	3540	18757	-	Sequence homology, NCBI's 'non-redundant'= XP_013194269.1 PREDICTED: uncharacterized protein LOC106137879 isoform X1 [Amyelois transitella]	NA	NA
gene	g931	tig00001767	AUGUSTUS	7981	9453	-	Uncharacterized predicted gene	NA	NA
gene	g932	tig00001768	AUGUSTUS	1	20241	-	Uncharacterized predicted gene	NA	NA
gene	g933	tig00001784	AUGUSTUS	3477	16081	+	Sequence homology, NCBI's 'non-redundant'= KOB74820.1 Uncharacterized protein OBRU01_07814 [Operophtera brumata]	NA	NA
gene	g934	tig00001791	AUGUSTUS	15263	19654	+	Uncharacterized predicted gene	NA	NA
gene	g935	tig00001798	AUGUSTUS	15195	16759	-	Uncharacterized predicted gene	NA	NA
gene	g936	tig00001799	AUGUSTUS	1	1527	-	Uncharacterized predicted gene	NA	NA
gene	g937	tig00001800	AUGUSTUS	1	16768	-	Uncharacterized predicted gene	NA	NA
gene	g939	tig00001805	AUGUSTUS	17585	23818	+	Sequence homology, NCBI's 'non-redundant'= KPJ09229.1 hypothetical protein RR48_15370 [Papilio machaon]	NA	NA
gene	g941	tig00001812	AUGUSTUS	18449	72264	+	Sprot-uniprot homology= Cytoplasmic FMR1-interacting protein	GO:0045177, C:apical part of cell'GO:0031209, C:SCAR complex'GO:0007411, P:axon guidance'GO:0033627, P:cell adhesion mediated by integrin'GO:0030031, P:cell projection assembly'GO:0022416, P:chaeta development'GO:0001745, P:compound eye morphogenesis'GO:0030866, P:cortical actin cytoskeleton organization'GO:0006909, P:phagocytosis'GO:0008360, P:regulation of cell shape'GO:0050807, P:regulation of…	K05749
gene	g942	tig00001812	AUGUSTUS	77253	79866	-	Sprot-uniprot homology= Protein toll	GO:0009986, C:cell surface'GO:0032154, C:cleavage furrow'GO:0005737, C:cytoplasm'GO:0005769, C:early endosome'GO:0009897, C:external side of plasma membrane'GO:0016021, C:integral component of membrane'GO:0005886, C:plasma membrane'GO:0043234, C:protein complex'GO:0019955, F:cytokine binding'GO:0042802, F:identical protein binding'GO:0070976, F:TIR domain binding'GO:0004888, F:transmembrane signa…	NA
gene	g943	tig00001813	AUGUSTUS	21012	21798	+	Uncharacterized predicted gene	NA	NA
gene	g944	tig00001814	AUGUSTUS	109235	113920	+	Uncharacterized predicted gene	NA	NA
gene	g945	tig00001814	AUGUSTUS	342879	348951	+	Sequence homology, NCBI's 'non-redundant'= EHJ71237.1 hypothetical protein KGM_08610 [Danaus plexippus]	NA	NA
gene	g948	tig00001824	AUGUSTUS	21089	25813	+	Sequence homology, NCBI's 'non-redundant'= KOB73453.1 Uncharacterized protein OBRU01_10725 [Operophtera brumata]	NA	NA
gene	g949	tig00001824	AUGUSTUS	26032	39398	+	Sequence homology, NCBI's 'non-redundant'= JAT88889.1 hypothetical protein g.13776, partial [Pectinophora gossypiella]	NA	NA
gene	g950	tig00001824	AUGUSTUS	40576	41417	-	Sprot-uniprot homology= Transcription elongation factor S-II	GO:0005634, C:nucleus'GO:0003677, F:DNA binding'GO:0001139, F:transcription factor activity, core RNA polymerase II recruiting'GO:0008270, F:zinc ion binding'GO:0006368, P:transcription elongation from RNA polymerase II promoter	K03145
gene	g951	tig00001824	AUGUSTUS	41615	73601	+	Uncharacterized predicted gene	NA	NA
gene	g952	tig00001824	AUGUSTUS	82498	97794	+	Sprot-uniprot homology= Putative defense protein Hdd11	GO:0005576, C:extracellular region'GO:0042742, P:defense response to bacterium'GO:0042832, P:defense response to protozoan'GO:0045087, P:innate immune response	NA
gene	g953	tig00001824	AUGUSTUS	103703	156007	+	Sprot-uniprot homology= Protein eyes shut	GO:0009986, C:cell surface'GO:0005576, C:extracellular region'GO:0005615, C:extracellular space'GO:0016021, C:integral component of membrane'GO:0097730, C:non-motile cilium'GO:0005509, F:calcium ion binding'GO:0005201, F:extracellular matrix structural constituent'GO:0000902, P:cell morphogenesis'GO:0042052, P:rhabdomere development'GO:0010378, P:temperature compensation of the circadian clock	K19601
gene	g954	tig00001824	AUGUSTUS	166568	176964	-	Sprot-uniprot homology= Fibronectin type-III domain-containing protein 3a	GO:0000139, C:Golgi membrane'GO:0016021, C:integral component of membrane	NA
gene	g955	tig00001824	AUGUSTUS	316595	344286	-	Sprot-uniprot homology= Transcription-associated protein 1	GO:0005737, C:cytoplasm'GO:0000123, C:histone acetyltransferase complex'GO:0005875, C:microtubule associated complex'GO:0035267, C:NuA4 histone acetyltransferase complex'GO:0005634, C:nucleus'GO:0005700, C:polytene chromosome'GO:0005703, C:polytene chromosome puff'GO:0000124, C:SAGA complex'GO:0016301, F:kinase activity'GO:0016573, P:histone acetylation'GO:0043486, P:histone exchange'GO:0043966, …	K08874
gene	g956	tig00001828	AUGUSTUS	39952	43757	+	Uncharacterized predicted gene	NA	NA
gene	g958	tig00001839	AUGUSTUS	17627	18684	+	Uncharacterized predicted gene	NA	NA
gene	g959	tig00001839	AUGUSTUS	26103	53544	+	Uncharacterized predicted gene	NA	NA
gene	g960	tig00001839	AUGUSTUS	59431	67519	+	Sequence homology, NCBI's 'non-redundant'= KOB72511.1 TRAS3 protein [Operophtera brumata]	NA	NA
gene	g963	tig00001842	AUGUSTUS	49053	50535	-	Sequence homology, NCBI's 'non-redundant'= KPJ05866.1 Excitatory amino acid transporter 3 [Papilio xuthus]	NA	NA
gene	g964	tig00001845	AUGUSTUS	19404	37459	-	Sprot-uniprot homology= Protein single-minded	GO:0005737, C:cytoplasm'GO:0005634, C:nucleus'GO:0005667, C:transcription factor complex'GO:0046982, F:protein heterodimerization activity'GO:0000978, F:RNA polymerase II core promoter proximal region sequence-specific DNA binding'GO:0043565, F:sequence-specific DNA binding'GO:0000982, F:transcription factor activity, RNA polymerase II core promoter proximal region sequence-specific binding'GO:00…	K09100
gene	g965	tig00001845	AUGUSTUS	133500	134315	-	Uncharacterized predicted gene	NA	NA
gene	g966	tig00001845	AUGUSTUS	161360	162653	-	Sprot-uniprot homology= DNA-directed RNA polymerases I, II, and III subunit RPABC3	GO:0005665, C:DNA-directed RNA polymerase II, core complex'GO:0005730, C:nucleolus'GO:0005654, C:nucleoplasm'GO:0005634, C:nucleus'GO:0032993, C:protein-DNA complex'GO:0003899, F:DNA-directed 5'-3' RNA polymerase activity'GO:0003697, F:single-stranded DNA binding'GO:0034587, P:piRNA metabolic process'GO:0006366, P:transcription from RNA polymerase II promoter	K03016
gene	g967	tig00001845	AUGUSTUS	163457	166974	+	Sprot-uniprot homology= H/ACA ribonucleoprotein complex subunit 4	GO:0031429, C:box H/ACA snoRNP complex'GO:0005730, C:nucleolus'GO:0009982, F:pseudouridine synthase activity'GO:0003723, F:RNA binding'GO:0000495, P:box H/ACA snoRNA 3'-end processing'GO:0009267, P:cellular response to starvation'GO:0007281, P:germ cell development'GO:1990481, P:mRNA pseudouridine synthesis'GO:0022008, P:neurogenesis'GO:0001522, P:pseudouridine synthesis'GO:0042254, P:ribosome bi…	K11131
gene	g968	tig00001845	AUGUSTUS	181176	288616	+	Sequence homology, NCBI's 'non-redundant'= XP_018325072.1 PREDICTED: uncharacterized protein LOC108736949 [Agrilus planipennis]	NA	NA
gene	g969	tig00001845	AUGUSTUS	360239	375871	-	Sequence homology, NCBI's 'non-redundant'= AHY99688.1 UDP-glycosyltransferase 41D2 [Spodoptera littoralis]	NA	K00699
gene	g970	tig00001845	AUGUSTUS	395234	418395	-	Sequence homology, NCBI's 'non-redundant'= XP_011564809.1 PREDICTED: uncharacterized protein LOC105394598 [Plutella xylostella]	NA	NA
gene	g971	tig00001845	AUGUSTUS	455237	456961	-	Sprot-uniprot homology= Transposon Tf2-6 polyprotein	GO:0004190, F:aspartic-type endopeptidase activity'GO:0003677, F:DNA binding'GO:0003887, F:DNA-directed DNA polymerase activity'GO:0004519, F:endonuclease activity'GO:0046872, F:metal ion binding'GO:0003723, F:RNA binding'GO:0003964, F:RNA-directed DNA polymerase activity'GO:0015074, P:DNA integration'GO:0006310, P:DNA recombination	NA
gene	g972	tig00001845	AUGUSTUS	458053	481588	+	Sprot-uniprot homology= UDP-glucuronosyltransferase 2C1	GO:0005789, C:endoplasmic reticulum membrane'GO:0016021, C:integral component of membrane'GO:0031090, C:organelle membrane'GO:0015020, F:glucuronosyltransferase activity'GO:0008152, P:metabolic process	K00699
gene	g973	tig00001845	AUGUSTUS	495600	513931	-	Sequence homology, NCBI's 'non-redundant'= KPJ12631.1 WD repeat-containing protein 60 [Papilio machaon]	NA	NA
gene	g974	tig00001845	AUGUSTUS	524140	525350	-	Sprot-uniprot homology= Dihydrolipoyllysine-residue succinyltransferase component of 2-oxoglutarate dehydrogenase complex, mitochondrial	GO:0005739, C:mitochondrion'GO:0045252, C:oxoglutarate dehydrogenase complex'GO:0004149, F:dihydrolipoyllysine-residue succinyltransferase activity'GO:0033512, P:L-lysine catabolic process to acetyl-CoA via saccharopine'GO:0006099, P:tricarboxylic acid cycle	K00658
gene	g975	tig00001845	AUGUSTUS	546796	551454	-	Uncharacterized predicted gene	NA	NA
gene	g976	tig00001845	AUGUSTUS	575395	580384	-	Sequence homology, NCBI's 'non-redundant'= KPJ12629.1 Glycerophosphodiester phosphodiesterase 1 [Papilio machaon]	NA	NA
gene	g977	tig00001845	AUGUSTUS	587800	613813	+	Sequence homology, NCBI's 'non-redundant'= XP_011562057.1 PREDICTED: uncharacterized protein LOC105392157 [Plutella xylostella] XP_011553506.1 PREDICTED: uncharacterized protein LOC105384911 [Plutella xylostella]	NA	NA
gene	g981	tig00001851	AUGUSTUS	3783	11510	+	Uncharacterized predicted gene	NA	NA
gene	g982	tig00001852	AUGUSTUS	1	12171	-	Sprot-uniprot homology= Retrovirus-related Pol polyprotein from transposon TNT 1-94	GO:0004190, F:aspartic-type endopeptidase activity'GO:0004519, F:endonuclease activity'GO:0003676, F:nucleic acid binding'GO:0003964, F:RNA-directed DNA polymerase activity'GO:0008270, F:zinc ion binding'GO:0015074, P:DNA integration	NA
gene	g983	tig00001852	AUGUSTUS	14552	15624	+	Sprot-uniprot homology= Glutathione S-transferase 1, isoform D	GO:0018833, F:DDT-dehydrochlorinase activity'GO:0004364, F:glutathione transferase activity	K00799
gene	g984	tig00001852	AUGUSTUS	16480	21336	-	Sequence homology, NCBI's 'non-redundant'= KOB64175.1 SNARE-associated protein Snapin [Operophtera brumata]	NA	K20002
gene	g985	tig00001852	AUGUSTUS	26453	35313	-	Sprot-uniprot homology= Leucine-rich repeat-containing protein 49	GO:0005737, C:cytoplasm'GO:0005874, C:microtubule	K16606
gene	g987	tig00001858	AUGUSTUS	2004	15156	+	Sequence homology, NCBI's 'non-redundant'= KYN50096.1 hypothetical protein ALC62_00124, partial [Cyphomyrmex costatus]	NA	NA
gene	g989	tig00001865	AUGUSTUS	1	11839	+	Uncharacterized predicted gene	NA	NA
gene	g990	tig00001866	AUGUSTUS	1	30738	+	Sprot-uniprot homology= Transient receptor potential cation channel trpm	GO:0034703, C:cation channel complex'GO:0005261, F:cation channel activity'GO:0097682, F:intracellular phosphatidylinositol-3,5-bisphosphate-sensitive cation channel activity'GO:0046873, F:metal ion transmembrane transporter activity'GO:0098655, P:cation transmembrane transport'GO:0016049, P:cell growth'GO:0070838, P:divalent metal ion transport'GO:0010960, P:magnesium ion homeostasis'GO:0007005,…	K04978
gene	g991	tig00001874	AUGUSTUS	131	12389	-	Sequence homology, NCBI's 'non-redundant'= AQY15761.1 phosphatidylinositol 3,4,5-trisphosphate 3-phosphatase and dual-specificity protein phosphatase [Helicoverpa armigera]	NA	K01110
gene	g992	tig00001883	AUGUSTUS	1	32809	-	Sprot-uniprot homology= DNA polymerase epsilon catalytic subunit A	GO:0008622, C:epsilon DNA polymerase complex'GO:0005654, C:nucleoplasm'GO:0005634, C:nucleus'GO:0005886, C:plasma membrane'GO:0051539, F:4 iron, 4 sulfur cluster binding'GO:0003682, F:chromatin binding'GO:0003677, F:DNA binding'GO:0003887, F:DNA-directed DNA polymerase activity'GO:0000166, F:nucleotide binding'GO:0008310, F:single-stranded DNA 3'-5' exodeoxyribonuclease activity'GO:0008270, F:zin…	K02324
gene	g993	tig00001884	AUGUSTUS	45939	87461	+	Sprot-uniprot homology= Ubiquitin carboxyl-terminal hydrolase 5	GO:0004843, F:thiol-dependent ubiquitin-specific protease activity'GO:0043130, F:ubiquitin binding'GO:0008270, F:zinc ion binding'GO:0032436, P:positive regulation of proteasomal ubiquitin-dependent protein catabolic process'GO:0016579, P:protein deubiquitination'GO:0071108, P:protein K48-linked deubiquitination'GO:0006511, P:ubiquitin-dependent protein catabolic process	K11836
gene	g994	tig00001884	AUGUSTUS	93889	95315	-	Sequence homology, NCBI's 'non-redundant'= XP_013170218.1 PREDICTED: 28S ribosomal protein S18a, mitochondrial [Papilio xuthus]	NA	K02963
gene	g995	tig00001884	AUGUSTUS	98878	141796	-	Sequence homology, NCBI's 'non-redundant'= XP_012546626.1 PREDICTED: perilipin-4 isoform X4 [Bombyx mori]	NA	K20254
gene	g996	tig00001884	AUGUSTUS	144176	162800	+	Sprot-uniprot homology= Centrosomal protein of 131 kDa	GO:0034451, C:centriolar satellite'GO:0036064, C:ciliary basal body'GO:0061822, C:ciliary cap'GO:0035869, C:ciliary transition zone'GO:0000242, C:pericentriolar material'GO:0008344, P:adult locomotory behavior'GO:0035082, P:axoneme assembly'GO:0097711, P:ciliary basal body docking'GO:1905349, P:ciliary transition zone assembly'GO:0060271, P:cilium assembly'GO:0042073, P:intraciliary transport'GO:…	K16540
gene	g997	tig00001884	AUGUSTUS	163284	175182	-	Sprot-uniprot homology= Protein deadpan	GO:0005634, C:nucleus'GO:0003677, F:DNA binding'GO:0046983, F:protein dimerization activity'GO:0001078, F:transcriptional repressor activity, RNA polymerase II core promoter proximal region sequence-specific binding'GO:0008344, P:adult locomotory behavior'GO:0048813, P:dendrite morphogenesis'GO:0007549, P:dosage compensation'GO:0008345, P:larval locomotory behavior'GO:0000122, P:negative regulati…	K09090
gene	g998	tig00001884	AUGUSTUS	201322	207409	-	Sequence homology, NCBI's 'non-redundant'= XP_013170114.1 PREDICTED: myosin-11-like isoform X1 [Papilio xuthus]	NA	NA
gene	g999	tig00001886	AUGUSTUS	47263	48314	+	Sequence homology, NCBI's 'non-redundant'= XP_013196001.1 PREDICTED: uncharacterized protein LOC106139163 isoform X1 [Amyelois transitella] XP_013196002.1 PREDICTED: uncharacterized protein LOC106139163 isoform X2 [Amyelois transitella]	NA	NA
gene	g1000	tig00001886	AUGUSTUS	88593	91487	-	Sequence homology, NCBI's 'non-redundant'= XP_013192701.1 PREDICTED: uncharacterized protein LOC106136635 isoform X2 [Amyelois transitella]	NA	NA
gene	g1001	tig00001886	AUGUSTUS	91976	122152	-	Sequence homology, NCBI's 'non-redundant'= KPI98249.1 UHRF1-binding protein 1-like [Papilio xuthus]	NA	NA
gene	g1002	tig00001886	AUGUSTUS	122766	126834	+	Sequence homology, NCBI's 'non-redundant'= KOB67472.1 Uncharacterized protein OBRU01_19782, partial [Operophtera brumata]	NA	NA
gene	g1003	tig00001886	AUGUSTUS	127022	162968	-	Sequence homology, NCBI's 'non-redundant'= XP_012551608.1 PREDICTED: UHRF1-binding protein 1-like isoform X1 [Bombyx mori]	NA	NA
gene	g1004	tig00001886	AUGUSTUS	165607	168624	+	Sequence homology, NCBI's 'non-redundant'= XP_013171476.1 PREDICTED: cilia- and flagella-associated protein 97-like [Papilio xuthus]	NA	NA
gene	g1005	tig00001887	AUGUSTUS	14070	20597	+	Uncharacterized predicted gene	NA	NA
gene	g1006	tig00001887	AUGUSTUS	21950	38558	+	Sprot-uniprot homology= Another transcription unit protein	GO:0016593, C:Cdc73/Paf1 complex'GO:0005634, C:nucleus'GO:1990269, F:RNA polymerase II C-terminal domain phosphoserine binding'GO:0016570, P:histone modification'GO:0032968, P:positive regulation of transcription elongation from RNA polymerase II promoter'GO:0035206, P:regulation of hemocyte proliferation'GO:0006368, P:transcription elongation from RNA polymerase II promoter	K15177
gene	g1007	tig00001890	AUGUSTUS	1	17202	-	Sprot-uniprot homology= Membrane alanyl aminopeptidase	GO:0031225, C:anchored component of membrane'GO:0005886, C:plasma membrane'GO:0004177, F:aminopeptidase activity'GO:0008237, F:metallopeptidase activity'GO:0008270, F:zinc ion binding	NA
gene	g1008	tig00001890	AUGUSTUS	18668	23141	-	Sprot-uniprot homology= Membrane alanyl aminopeptidase	GO:0031225, C:anchored component of membrane'GO:0005886, C:plasma membrane'GO:0004177, F:aminopeptidase activity'GO:0008237, F:metallopeptidase activity'GO:0008270, F:zinc ion binding	NA
gene	g1009	tig00001897	AUGUSTUS	3744	6247	-	Sprot-uniprot homology= Cyclin-dependent kinase 9	GO:0005694, C:chromosome'GO:0008024, C:cyclin/CDK positive transcription elongation factor complex'GO:0005524, F:ATP binding'GO:0030332, F:cyclin binding'GO:0004693, F:cyclin-dependent protein serine/threonine kinase activity'GO:0008353, F:RNA polymerase II carboxy-terminal domain kinase activity'GO:0008134, F:transcription factor binding'GO:0044212, F:transcription regulatory region DNA binding'…	K02211
gene	g1010	tig00001897	AUGUSTUS	15000	19977	+	Sequence homology, NCBI's 'non-redundant'= XP_013193561.1 PREDICTED: RNA-directed DNA polymerase from mobile element jockey-like isoform X1 [Amyelois transitella] XP_013193562.1 PREDICTED: RNA-directed DNA polymerase from mobile element jockey-like isoform X2 [Amyelois transitella]	NA	NA
gene	g1011	tig00001899	AUGUSTUS	1	16783	+	Sprot-uniprot homology= Gamma-1-syntrophin	GO:0005737, C:cytoplasm'GO:0005856, C:cytoskeleton'GO:0005634, C:nucleus'GO:0032587, C:ruffle membrane'GO:0016013, C:syntrophin complex'GO:0003779, F:actin binding'GO:0008022, F:protein C-terminus binding'GO:0005198, F:structural molecule activity'GO:0007154, P:cell communication	NA
gene	g1012	tig00001926	AUGUSTUS	1	3698	+	Uncharacterized predicted gene	NA	NA
gene	g1013	tig00001926	AUGUSTUS	20397	27084	+	Sequence homology, NCBI's 'non-redundant'= XP_004926577.1 PREDICTED: neuroendocrine protein 7B2 [Bombyx mori] XP_012546168.1 PREDICTED: neuroendocrine protein 7B2 [Bombyx mori] XP_012546169.1 PREDICTED: neuroendocrine protein 7B2 [Bombyx mori] XP_012546170.1 PREDICTED: neuroendocrine protein 7B2 [Bombyx mori]	NA	NA
gene	g1014	tig00001927	AUGUSTUS	3332	4080	+	Sequence homology, NCBI's 'non-redundant'= KPJ11409.1 Transposon Ty3-G Gag-Pol polyprotein [Papilio machaon]	NA	NA
gene	g1015	tig00001927	AUGUSTUS	5751	6425	+	Sequence homology, NCBI's 'non-redundant'= EHJ66391.1 hypothetical protein KGM_06314 [Danaus plexippus]	NA	NA
gene	g1016	tig00001927	AUGUSTUS	12540	13980	+	Uncharacterized predicted gene	NA	NA
gene	g1017	tig00001927	AUGUSTUS	32854	40856	-	Sequence homology, NCBI's 'non-redundant'= XP_004921648.1 PREDICTED: 15-hydroxyprostaglandin dehydrogenase [NAD(+)]-like [Bombyx mori]	NA	K00069
gene	g1018	tig00001930	AUGUSTUS	77459	79384	-	Uncharacterized predicted gene	NA	NA
gene	g1019	tig00001932	AUGUSTUS	16558	19984	+	Sprot-uniprot homology= Uncharacterized protein K02A2.6	GO:0003676, F:nucleic acid binding'GO:0008270, F:zinc ion binding'GO:0015074, P:DNA integration	NA
gene	g1020	tig00001932	AUGUSTUS	25041	35800	+	Sprot-uniprot homology= Facilitated trehalose transporter Tret1 {ECO:0000250|UniProtKB:Q7PIR5}	GO:0016021, C:integral component of membrane'GO:0005886, C:plasma membrane'GO:0015574, F:trehalose transmembrane transporter activity'GO:0015771, P:trehalose transport	K08145
gene	g1021	tig00001941	AUGUSTUS	1	32719	-	Sprot-uniprot homology= Membrane alanyl aminopeptidase	GO:0031225, C:anchored component of membrane'GO:0005886, C:plasma membrane'GO:0004177, F:aminopeptidase activity'GO:0008237, F:metallopeptidase activity'GO:0008270, F:zinc ion binding	NA
gene	g1022	tig00001943	AUGUSTUS	14798	21105	-	Sequence homology, NCBI's 'non-redundant'= ADE05592.1 cytochrome P450 333B11 [Manduca sexta]	NA	NA
gene	g1023	tig00001947	AUGUSTUS	1	31785	-	Uncharacterized predicted gene	NA	NA
gene	g1025	tig00001949	AUGUSTUS	28849	41807	+	Sprot-uniprot homology= Nuclear receptor corepressor 2	GO:0000118, C:histone deacetylase complex'GO:0016020, C:membrane'GO:0016604, C:nuclear body'GO:0000790, C:nuclear chromatin'GO:0016363, C:nuclear matrix'GO:0005654, C:nucleoplasm'GO:0005634, C:nucleus'GO:0017053, C:transcriptional repressor complex'GO:0003677, F:DNA binding'GO:0042826, F:histone deacetylase binding'GO:0016922, F:ligand-dependent nuclear receptor binding'GO:0005112, F:Notch bindin…	NA
gene	g1026	tig00001950	AUGUSTUS	10304	21931	+	Sequence homology, NCBI's 'non-redundant'= XP_018334658.1 PREDICTED: uncharacterized protein LOC108743582 [Agrilus planipennis]	NA	NA
gene	g1027	tig00001950	AUGUSTUS	32240	33728	-	Uncharacterized predicted gene	NA	NA
gene	g1028	tig00001950	AUGUSTUS	34522	48601	+	Sprot-uniprot homology= Cullin-2	GO:0031462, C:Cul2-RING ubiquitin ligase complex'GO:0005730, C:nucleolus'GO:0005654, C:nucleoplasm'GO:0030891, C:VCB complex'GO:0032403, F:protein complex binding'GO:0031625, F:ubiquitin protein ligase binding'GO:0030163, P:protein catabolic process'GO:0042787, P:protein ubiquitination involved in ubiquitin-dependent protein catabolic process	K03870
gene	g1029	tig00001956	AUGUSTUS	1	21819	-	Sequence homology, NCBI's 'non-redundant'= NP_001091806.1 cathepsin L-like proteinase precursor [Bombyx mori] ABJ97193.1 cathepsin L-like proteinase [Bombyx mori]	NA	NA
gene	g1030	tig00001958	AUGUSTUS	12591	34029	+	Sprot-uniprot homology= Chloride channel protein 2	GO:0015629, C:actin cytoskeleton'GO:0016324, C:apical plasma membrane'GO:0009925, C:basal plasma membrane'GO:0034707, C:chloride channel complex'GO:0005887, C:integral component of plasma membrane'GO:0005254, F:chloride channel activity'GO:0005247, F:voltage-gated chloride channel activity'GO:1902476, P:chloride transmembrane transport'GO:0006821, P:chloride transport'GO:0003091, P:renal water ho…	K05011
gene	g1031	tig00001961	AUGUSTUS	40900	44149	+	Sequence homology, NCBI's 'non-redundant'= XP_014356448.1 PREDICTED: uncharacterized protein LOC106709215 isoform X1 [Papilio machaon] KPJ16510.1 hypothetical protein RR48_08101 [Papilio machaon]	NA	NA
gene	g1032	tig00001967	AUGUSTUS	1	16169	+	Sprot-uniprot homology= Vacuolar protein sorting-associated protein 45	GO:0010008, C:endosome membrane'GO:0005794, C:Golgi apparatus'GO:0000139, C:Golgi membrane'GO:0016021, C:integral component of membrane'GO:0015031, P:protein transport'GO:0006904, P:vesicle docking involved in exocytosis	K12479
gene	g1033	tig00001967	AUGUSTUS	29212	34569	-	Uncharacterized predicted gene	NA	NA
gene	g1034	tig00001967	AUGUSTUS	36646	122294	+	Sprot-uniprot homology= Retinol dehydrogenase 14	GO:0005783, C:endoplasmic reticulum'GO:0005765, C:lysosomal membrane'GO:0016020, C:membrane'GO:0005739, C:mitochondrion'GO:0005634, C:nucleus'GO:0008106, F:alcohol dehydrogenase (NADP+) activity'GO:0001649, P:osteoblast differentiation'GO:0042572, P:retinol metabolic process	NA
gene	g1035	tig00001967	AUGUSTUS	130905	158357	-	Sequence homology, NCBI's 'non-redundant'= XP_013167716.1 PREDICTED: GPI transamidase component PIG-S isoform X1 [Papilio xuthus]	NA	K05291
gene	g1036	tig00001983	AUGUSTUS	1	15980	-	Uncharacterized predicted gene	NA	NA
gene	g1037	tig00001983	AUGUSTUS	25117	51455	+	Sprot-uniprot homology= Graves disease carrier protein	GO:0016021, C:integral component of membrane'GO:0005743, C:mitochondrial inner membrane'GO:0005739, C:mitochondrion'GO:0015297, F:antiporter activity'GO:0015291, F:secondary active transmembrane transporter activity'GO:0022857, F:transmembrane transporter activity'GO:0009108, P:coenzyme biosynthetic process'GO:0006839, P:mitochondrial transport'GO:0006810, P:transport	K15084
gene	g1038	tig00001986	AUGUSTUS	21572	34404	+	Sequence homology, NCBI's 'non-redundant'= KPI91338.1 Venom allergen 5.02 [Papilio xuthus]	NA	K19919
gene	g1039	tig00001986	AUGUSTUS	44064	80770	+	Sequence homology, NCBI's 'non-redundant'= EHJ63916.1 SCP-related protein [Danaus plexippus]	NA	NA
gene	g1040	tig00001986	AUGUSTUS	103324	104857	-	Sprot-uniprot homology= Uncharacterized oxidoreductase TM_0325	GO:0016491, F:oxidoreductase activity	NA
gene	g1041	tig00001986	AUGUSTUS	105003	124715	+	Sprot-uniprot homology= DnaJ homolog subfamily C member 8		K09528
gene	g1042	tig00001986	AUGUSTUS	161509	379730	-	Sprot-uniprot homology= Forkhead box protein O {ECO:0000250|UniProtKB:Q95V55}	GO:0005737, C:cytoplasm'GO:0005634, C:nucleus'GO:0043565, F:sequence-specific DNA binding'GO:0003700, F:transcription factor activity, sequence-specific DNA binding'GO:0007049, P:cell cycle'GO:0030154, P:cell differentiation'GO:0042593, P:glucose homeostasis'GO:0010259, P:multicellular organism aging'GO:0030308, P:negative regulation of cell growth'GO:0008285, P:negative regulation of cell prolif…	K09408
gene	g1043	tig00001987	AUGUSTUS	57844	66435	+	Uncharacterized predicted gene	NA	NA
gene	g1044	tig00001999	AUGUSTUS	1	15819	+	Uncharacterized predicted gene	NA	NA
gene	g1045	tig00001999	AUGUSTUS	19974	23504	+	Uncharacterized predicted gene	NA	NA
gene	g1046	tig00001999	AUGUSTUS	42023	66516	+	Sprot-uniprot homology= Probable ATP-dependent RNA helicase kurz	GO:0005737, C:cytoplasm'GO:0005730, C:nucleolus'GO:0005524, F:ATP binding'GO:0004004, F:ATP-dependent RNA helicase activity'GO:0004386, F:helicase activity'GO:0003723, F:RNA binding'GO:0022008, P:neurogenesis'GO:0006396, P:RNA processing	K14780
gene	g1047	tig00002003	AUGUSTUS	358	11880	-	Sequence homology, NCBI's 'non-redundant'= XP_011559627.1 PREDICTED: apyrase-like, partial [Plutella xylostella]	NA	NA
gene	g1049	tig00002022	AUGUSTUS	38293	44172	-	Sequence homology, NCBI's 'non-redundant'= XP_014356400.1 PREDICTED: uncharacterized protein LOC106709196 [Papilio machaon]	NA	NA
gene	g1050	tig00002030	AUGUSTUS	1595	36755	+	Sequence homology, NCBI's 'non-redundant'= XP_012548409.1 PREDICTED: uncharacterized protein LOC101739668 isoform X4 [Bombyx mori]	NA	NA
gene	g1051	tig00002031	AUGUSTUS	17810	20602	-	Uncharacterized predicted gene	NA	NA
gene	g1052	tig00002032	AUGUSTUS	1484	4119	+	Sequence homology, NCBI's 'non-redundant'= XP_004932240.1 PREDICTED: uncharacterized protein LOC101739983 [Bombyx mori]	NA	NA
gene	g1053	tig00002032	AUGUSTUS	24757	33056	-	Sequence homology, NCBI's 'non-redundant'= XP_004932239.1 PREDICTED: uncharacterized protein LOC101739844 [Bombyx mori]	NA	NA
gene	g1055	tig00002041	AUGUSTUS	3995	9518	-	Sprot-uniprot homology= Glutathione S-transferase 2	GO:0004364, F:glutathione transferase activity	K04097
gene	g1057	tig00002041	AUGUSTUS	41941	63818	+	Sequence homology, NCBI's 'non-redundant'= XP_014298660.1 PREDICTED: tigger transposable element-derived protein 6-like [Microplitis demolitor]	NA	NA
gene	g1058	tig00002042	AUGUSTUS	21965	30155	+	Uncharacterized predicted gene	NA	NA
gene	g1059	tig00002047	AUGUSTUS	12995	26722	+	Sequence homology, NCBI's 'non-redundant'= JAT79358.1 hypothetical protein g.10208 [Pectinophora gossypiella] JAT80543.1 hypothetical protein g.10219 [Pectinophora gossypiella] JAT82186.1 hypothetical protein g.10158 [Pectinophora gossypiella] JAT84653.1 hypothetical protein g.10168 [Pectinophora gossypiella] JAT85829.1 hypothetical protein g.10183 [Pectinophora gossypiella]	NA	NA
gene	g1060	tig00002051	AUGUSTUS	31450	37797	-	Sequence homology, NCBI's 'non-redundant'= EHJ75495.1 hypothetical protein KGM_02337 [Danaus plexippus]	NA	NA
gene	g1061	tig00002063	AUGUSTUS	1	13970	-	Uncharacterized predicted gene	NA	NA
gene	g1062	tig00002063	AUGUSTUS	20528	37591	+	Sequence homology, NCBI's 'non-redundant'= XP_014365460.1 PREDICTED: pregnancy zone protein-like [Papilio machaon]	NA	NA
gene	g1064	tig00002070	AUGUSTUS	15009	23300	+	Sequence homology, NCBI's 'non-redundant'= XP_013194971.1 PREDICTED: uncharacterized protein LOC106138384 [Amyelois transitella]	NA	NA
gene	g1065	tig00002072	AUGUSTUS	13970	15964	+	Sprot-uniprot homology= CAAX prenyl protease 1 homolog	GO:0070062, C:extracellular exosome'GO:0030176, C:integral component of endoplasmic reticulum membrane'GO:0016020, C:membrane'GO:0005637, C:nuclear inner membrane'GO:0046872, F:metal ion binding'GO:0004222, F:metalloendopeptidase activity'GO:0008235, F:metalloexopeptidase activity'GO:0071586, P:CAAX-box protein processing'GO:0006998, P:nuclear envelope organization'GO:0030327, P:prenylated protei…	K06013
gene	g1066	tig00002078	AUGUSTUS	61417	61947	+	Sprot-uniprot homology= Protein lethal(2)essential for life	GO:0048471, C:perinuclear region of cytoplasm'GO:0030018, C:Z disc'GO:0051082, F:unfolded protein binding'GO:0061077, P:chaperone-mediated protein folding'GO:0007275, P:multicellular organism development'GO:0042026, P:protein refolding'GO:0010998, P:regulation of translational initiation by eIF2 alpha phosphorylation'GO:0009408, P:response to heat'GO:0045214, P:sarcomere organization	K09542
gene	g1067	tig00002084	AUGUSTUS	37005	50641	+	Sprot-uniprot homology= Protein lap4	GO:0016327, C:apicolateral plasma membrane'GO:0016323, C:basolateral plasma membrane'GO:0005923, C:bicellular tight junction'GO:0045169, C:fusome'GO:0016328, C:lateral plasma membrane'GO:0031594, C:neuromuscular junction'GO:0005918, C:septate junction'GO:0030714, P:anterior/posterior axis specification, follicular epithelium'GO:0008105, P:asymmetric protein localization'GO:0060581, P:cell fate co…	NA
gene	g1068	tig00002089	AUGUSTUS	8630	13310	+	Sprot-uniprot homology= Transposon Ty3-I Gag-Pol polyprotein	GO:0005737, C:cytoplasm'GO:0005634, C:nucleus'GO:0000943, C:retrotransposon nucleocapsid'GO:0004190, F:aspartic-type endopeptidase activity'GO:0005524, F:ATP binding'GO:0003677, F:DNA binding'GO:0003887, F:DNA-directed DNA polymerase activity'GO:0008233, F:peptidase activity'GO:0004540, F:ribonuclease activity'GO:0003723, F:RNA binding'GO:0003964, F:RNA-directed DNA polymerase activity'GO:0004523…	NA
gene	g1069	tig00002091	AUGUSTUS	24262	30130	+	Sprot-uniprot homology= Dual specificity tyrosine-phosphorylation-regulated kinase 2	GO:0005737, C:cytoplasm'GO:0005829, C:cytosol'GO:0030529, C:intracellular ribonucleoprotein complex'GO:0005654, C:nucleoplasm'GO:0005634, C:nucleus'GO:0000151, C:ubiquitin ligase complex'GO:0005524, F:ATP binding'GO:0000287, F:magnesium ion binding'GO:0030145, F:manganese ion binding'GO:0004674, F:protein serine/threonine kinase activity'GO:0004712, F:protein serine/threonine/tyrosine kinase acti…	K18669
gene	g1070	tig00002092	AUGUSTUS	3276	11160	+	Uncharacterized predicted gene	NA	NA
gene	g1072	tig00002107	AUGUSTUS	7382	20689	-	Uncharacterized predicted gene	NA	NA
gene	g1074	tig00002124	AUGUSTUS	19874	23197	-	Sequence homology, NCBI's 'non-redundant'= XP_011875029.1 PREDICTED: uncharacterized protein LOC105565991 [Vollenhovia emeryi]	NA	NA
gene	g1075	tig00002124	AUGUSTUS	31241	35556	+	Sprot-uniprot homology= Actin-related protein 3	GO:0005884, C:actin filament'GO:0005885, C:Arp2/3 protein complex'GO:0005737, C:cytoplasm'GO:0030027, C:lamellipodium'GO:0003779, F:actin binding'GO:0005524, F:ATP binding'GO:0005200, F:structural constituent of cytoskeleton'GO:0030036, P:actin cytoskeleton organization'GO:0030037, P:actin filament reorganization involved in cell cycle'GO:0034314, P:Arp2/3 complex-mediated actin nucleation'GO:000…	K18584
gene	g1076	tig00002132	AUGUSTUS	1	2229	-	Sequence homology, NCBI's 'non-redundant'= XP_004925905.1 PREDICTED: 72 kDa inositol polyphosphate 5-phosphatase [Bombyx mori]	NA	NA
gene	g1077	tig00002136	AUGUSTUS	19608	20224	+	Uncharacterized predicted gene	NA	NA
gene	g1079	tig00002139	AUGUSTUS	66241	69382	+	Sprot-uniprot homology= Probable RNA-directed DNA polymerase from transposon X-element	GO:0003964, F:RNA-directed DNA polymerase activity'GO:0006313, P:transposition, DNA-mediated	NA
gene	g1081	tig00002150	AUGUSTUS	8842	11933	-	Sequence homology, NCBI's 'non-redundant'= XP_004926898.1 PREDICTED: MOG interacting and ectopic P-granules protein 1-like [Bombyx mori]	NA	NA
gene	g1082	tig00002150	AUGUSTUS	13315	16139	-	Sprot-uniprot homology= Protein unc-45 homolog B {ECO:0000250|UniProtKB:Q8IWX7, ECO:0000312|EMBL:AAH76400.1}	GO:0031672, C:A band'GO:0005737, C:cytoplasm'GO:0048471, C:perinuclear region of cytoplasm'GO:0030018, C:Z disc'GO:0048738, P:cardiac muscle tissue development'GO:0002088, P:lens development in camera-type eye'GO:0048747, P:muscle fiber development'GO:0030239, P:myofibril assembly'GO:0060538, P:skeletal muscle organ development'GO:0007519, P:skeletal muscle tissue development	NA
gene	g1083	tig00002150	AUGUSTUS	17688	25194	+	Sprot-uniprot homology= T-complex protein 1 subunit zeta	GO:0001669, C:acrosomal vesicle'GO:0044297, C:cell body'GO:0005832, C:chaperonin-containing T-complex'GO:0005829, C:cytosol'GO:0070062, C:extracellular exosome'GO:0031012, C:extracellular matrix'GO:0005874, C:microtubule'GO:0002199, C:zona pellucida receptor complex'GO:0005524, F:ATP binding'GO:0044183, F:protein binding involved in protein folding'GO:0003723, F:RNA binding'GO:0051082, F:unfolded…	K09498
gene	g1084	tig00002168	AUGUSTUS	18051	25960	+	Uncharacterized predicted gene	NA	NA
gene	g1085	tig00002170	AUGUSTUS	6673	20050	+	Sequence homology, NCBI's 'non-redundant'= KOB78818.1 Lyase [Operophtera brumata]	NA	NA
gene	g1086	tig00002170	AUGUSTUS	20129	22059	+	Sequence homology, NCBI's 'non-redundant'= KOB78817.1 Darkener of apricot [Operophtera brumata]	NA	NA
gene	g1087	tig00002172	AUGUSTUS	181	3335	-	Uncharacterized predicted gene	NA	NA
gene	g1089	tig00002174	AUGUSTUS	29268	31595	+	Sequence homology, NCBI's 'non-redundant'= KOB77008.1 Ecdysteroid 22-kinase [Operophtera brumata]	NA	NA
gene	g1090	tig00002175	AUGUSTUS	1	27316	+	Sequence homology, NCBI's 'non-redundant'= XP_011554803.1 PREDICTED: lysophospholipid acyltransferase 7-like [Plutella xylostella] XP_011552036.1 PREDICTED: lysophospholipid acyltransferase 7-like [Plutella xylostella]	NA	K13516
gene	g1091	tig00002186	AUGUSTUS	1	30531	+	Sprot-uniprot homology= Dynein heavy chain 1, axonemal	GO:0005858, C:axonemal dynein complex'GO:0005737, C:cytoplasm'GO:0036156, C:inner dynein arm'GO:0005874, C:microtubule'GO:0036126, C:sperm flagellum'GO:0005524, F:ATP binding'GO:0016887, F:ATPase activity'GO:0003777, F:microtubule motor activity'GO:0003341, P:cilium movement'GO:0060285, P:cilium-dependent cell motility'GO:0030317, P:flagellated sperm motility'GO:0036159, P:inner dynein arm assemb…	NA
gene	g1093	tig00002197	AUGUSTUS	7806	8255	-	Uncharacterized predicted gene	NA	NA
gene	g1094	tig00002198	AUGUSTUS	1	13771	+	Sequence homology, NCBI's 'non-redundant'= KOB70769.1 Intestinal mucin, partial [Operophtera brumata]	NA	NA
gene	g1095	tig00002198	AUGUSTUS	37897	43054	+	Uncharacterized predicted gene	NA	NA
gene	g1096	tig00002199	AUGUSTUS	1	12421	+	Uncharacterized predicted gene	NA	NA
gene	g1097	tig00002200	AUGUSTUS	11325	22502	-	Sequence homology, NCBI's 'non-redundant'= XP_013195144.1 PREDICTED: uncharacterized protein LOC106138521 [Amyelois transitella]	NA	NA
gene	g1098	tig00002207	AUGUSTUS	30672	31315	-	Sequence homology, NCBI's 'non-redundant'= JAA90739.1 non-LTR retrotransposon CATS [Pararge aegeria]	NA	NA
gene	g1099	tig00002218	AUGUSTUS	19810	39646	-	Sprot-uniprot homology= Tyrosine-protein kinase Fer	GO:0005912, C:adherens junction'GO:0031234, C:extrinsic component of cytoplasmic side of plasma membrane'GO:0019898, C:extrinsic component of membrane'GO:0005886, C:plasma membrane'GO:0005524, F:ATP binding'GO:0004715, F:non-membrane spanning protein tyrosine kinase activity'GO:0005543, F:phospholipid binding'GO:0004713, F:protein tyrosine kinase activity'GO:0005102, F:receptor binding'GO:0051017…	K08889
gene	g1100	tig00002220	AUGUSTUS	155597	159137	+	Uncharacterized predicted gene	NA	NA
gene	g1101	tig00002224	AUGUSTUS	1	12238	+	Sequence homology, NCBI's 'non-redundant'= KOB68363.1 Apyrase, partial [Operophtera brumata]	NA	K19970
gene	g1102	tig00002229	AUGUSTUS	7825	9792	-	Sequence homology, NCBI's 'non-redundant'= XP_013201121.1 PREDICTED: uncharacterized protein LOC106143546 [Amyelois transitella]	NA	NA
gene	g1104	tig00002229	AUGUSTUS	48445	55906	+	Sprot-uniprot homology= Calreticulin	GO:0005788, C:endoplasmic reticulum lumen'GO:0005509, F:calcium ion binding'GO:0030246, F:carbohydrate binding'GO:0051082, F:unfolded protein binding'GO:0006457, P:protein folding	K08057
gene	g1105	tig00002233	AUGUSTUS	60067	63576	-	Sprot-uniprot homology= Heat shock protein 70 B2	GO:0005524, F:ATP binding	K03283
gene	g1106	tig00002233	AUGUSTUS	79070	140121	-	Sprot-uniprot homology= Probable 2-oxoglutarate dehydrogenase E1 component DHKTD1 homolog, mitochondrial	GO:0031966, C:mitochondrial membrane'GO:0005739, C:mitochondrion'GO:0045252, C:oxoglutarate dehydrogenase complex'GO:0004591, F:oxoglutarate dehydrogenase (succinyl-transferring) activity'GO:0030976, F:thiamine pyrophosphate binding'GO:0006091, P:generation of precursor metabolites and energy'GO:0006096, P:glycolytic process'GO:0006099, P:tricarboxylic acid cycle	K15791
gene	g1107	tig00002233	AUGUSTUS	148362	172540	-	Sequence homology, NCBI's 'non-redundant'= XP_004923544.1 PREDICTED: probable 2-oxoglutarate dehydrogenase E1 component DHKTD1 homolog, mitochondrial isoform X1 [Bombyx mori]	NA	NA
gene	g1108	tig00002233	AUGUSTUS	234140	237810	-	Sequence homology, NCBI's 'non-redundant'= XP_013168051.1 PREDICTED: uncharacterized protein LOC106118039 [Papilio xuthus]	NA	NA
gene	g1109	tig00002233	AUGUSTUS	271104	314170	+	Uncharacterized predicted gene	NA	NA
gene	g1110	tig00002233	AUGUSTUS	345664	365182	-	Sprot-uniprot homology= Chaoptin	GO:0005886, C:plasma membrane'GO:0007155, P:cell adhesion'GO:0050896, P:response to stimulus'GO:0007601, P:visual perception	NA
gene	g1111	tig00002237	AUGUSTUS	754	28500	-	Sprot-uniprot homology= Probable multidrug resistance-associated protein lethal(2)03659	GO:0005887, C:integral component of plasma membrane'GO:0005524, F:ATP binding'GO:0042626, F:ATPase activity, coupled to transmembrane movement of substances'GO:0007275, P:multicellular organism development'GO:0055085, P:transmembrane transport	K05673
gene	g1112	tig00002237	AUGUSTUS	32653	42056	-	Sprot-uniprot homology= Probable multidrug resistance-associated protein lethal(2)03659	GO:0005887, C:integral component of plasma membrane'GO:0005524, F:ATP binding'GO:0042626, F:ATPase activity, coupled to transmembrane movement of substances'GO:0007275, P:multicellular organism development'GO:0055085, P:transmembrane transport	K05673
gene	g1113	tig00002238	AUGUSTUS	1	662	+	Uncharacterized predicted gene	NA	NA
gene	g1115	tig00002241	AUGUSTUS	44450	48454	+	Sprot-uniprot homology= Retrovirus-related Pol polyprotein from transposon opus	GO:0005634, C:nucleus'GO:0004519, F:endonuclease activity'GO:0003676, F:nucleic acid binding'GO:0008233, F:peptidase activity'GO:0003964, F:RNA-directed DNA polymerase activity'GO:0015074, P:DNA integration'GO:0006313, P:transposition, DNA-mediated	NA
gene	g1116	tig00002241	AUGUSTUS	137317	150553	+	Sequence homology, NCBI's 'non-redundant'= XP_013192621.1 PREDICTED: probable ATP-dependent RNA helicase DHX35 [Amyelois transitella]	NA	NA
gene	g1117	tig00002241	AUGUSTUS	204016	210995	-	Uncharacterized predicted gene	NA	NA
gene	g1118	tig00002241	AUGUSTUS	233427	273083	-	Sequence homology, NCBI's 'non-redundant'= EHJ76866.1 hypothetical protein KGM_18714 [Danaus plexippus]	NA	NA
gene	g1119	tig00002241	AUGUSTUS	383892	385535	-	Uncharacterized predicted gene	NA	NA
gene	g1120	tig00002241	AUGUSTUS	414377	425826	-	Uncharacterized predicted gene	NA	NA
gene	g1121	tig00002256	AUGUSTUS	4719	11944	+	Sequence homology, NCBI's 'non-redundant'= XP_012546692.1 PREDICTED: uncharacterized protein LOC105841772 [Bombyx mori]	NA	NA
gene	g1122	tig00002258	AUGUSTUS	15966	20519	+	Sprot-uniprot homology= Catalase	GO:0005739, C:mitochondrion'GO:0005777, C:peroxisome'GO:0016209, F:antioxidant activity'GO:0004096, F:catalase activity'GO:0020037, F:heme binding'GO:0046872, F:metal ion binding'GO:0007568, P:aging'GO:0008340, P:determination of adult lifespan'GO:0003007, P:heart morphogenesis'GO:0042744, P:hydrogen peroxide catabolic process'GO:0038001, P:paracrine signaling'GO:0072593, P:reactive oxygen specie…	K03781
gene	g1123	tig00002260	AUGUSTUS	1	17243	+	Sequence homology, NCBI's 'non-redundant'= XP_013178933.1 PREDICTED: intersectin-1 isoform X2 [Papilio xuthus]	NA	NA
gene	g1124	tig00002261	AUGUSTUS	11065	20800	+	Sprot-uniprot homology= Cubilin	GO:0016324, C:apical plasma membrane'GO:0010008, C:endosome membrane'GO:0005765, C:lysosomal membrane'GO:0005764, C:lysosome'GO:0005509, F:calcium ion binding'GO:0031419, F:cobalamin binding'GO:0008203, P:cholesterol metabolic process'GO:0015031, P:protein transport	NA
gene	g1125	tig00002261	AUGUSTUS	20850	25867	+	Sprot-uniprot homology= Fibropellin-1	GO:0032579, C:apical lamina of hyaline layer'GO:0031410, C:cytoplasmic vesicle'GO:0005615, C:extracellular space'GO:0005509, F:calcium ion binding	NA
gene	g1126	tig00002266	AUGUSTUS	1	33102	+	Sequence homology, NCBI's 'non-redundant'= EHJ69390.1 dynamin-associated protein [Danaus plexippus]	NA	NA
gene	g1127	tig00002269	AUGUSTUS	26303	29331	-	Sequence homology, NCBI's 'non-redundant'= KPJ00865.1 hypothetical protein RR46_00728 [Papilio xuthus]	NA	NA
gene	g1129	tig00002282	AUGUSTUS	32038	33197	+	Sequence homology, NCBI's 'non-redundant'= EHJ75712.1 endonuclease-reverse transcriptase [Danaus plexippus]	NA	NA
gene	g1130	tig00002301	AUGUSTUS	1	2686	+	Uncharacterized predicted gene	NA	K08762
gene	g1131	tig00002301	AUGUSTUS	18039	19696	-	Sequence homology, NCBI's 'non-redundant'= XP_013197347.1 PREDICTED: superoxide dismutase [Cu-Zn]-like [Amyelois transitella]	NA	K04565
gene	g1132	tig00002302	AUGUSTUS	1	34842	+	Sprot-uniprot homology= Sodium/hydrogen exchanger 9B2	GO:0016324, C:apical plasma membrane'GO:0016323, C:basolateral plasma membrane'GO:0030054, C:cell junction'GO:0010008, C:endosome membrane'GO:0016021, C:integral component of membrane'GO:0005743, C:mitochondrial inner membrane'GO:0031966, C:mitochondrial membrane'GO:0005886, C:plasma membrane'GO:0097228, C:sperm principal piece'GO:0030672, C:synaptic vesicle membrane'GO:0042802, F:identical prote…	NA
gene	g1135	tig00002321	AUGUSTUS	57676	93304	+	Sequence homology, NCBI's 'non-redundant'= KOB79218.1 Zinc finger DNA binding protein [Operophtera brumata]	NA	NA
gene	g1136	tig00002330	AUGUSTUS	36703	39216	+	Sequence homology, NCBI's 'non-redundant'= KOB67979.1 Centaurin-gamma-1A [Operophtera brumata]	NA	NA
gene	g1137	tig00002330	AUGUSTUS	79947	86608	-	Uncharacterized predicted gene	NA	NA
gene	g1138	tig00002333	AUGUSTUS	8150	30613	+	Sprot-uniprot homology= Protein spinster	GO:0016021, C:integral component of membrane'GO:0031902, C:late endosome membrane'GO:0005765, C:lysosomal membrane'GO:0005764, C:lysosome'GO:0045202, C:synapse'GO:0031982, C:vesicle'GO:0046624, F:sphingolipid transporter activity'GO:0009267, P:cellular response to starvation'GO:0007619, P:courtship behavior'GO:0006897, P:endocytosis'GO:0008333, P:endosome to lysosome transport'GO:0010001, P:glial…	NA
gene	g1139	tig00002334	AUGUSTUS	18148	27738	+	Sequence homology, NCBI's 'non-redundant'= XP_004932692.1 PREDICTED: uncharacterized protein LOC101738769 [Bombyx mori]	NA	NA
gene	g1140	tig00002351	AUGUSTUS	19966	22654	+	Sequence homology, NCBI's 'non-redundant'= KPJ19689.1 Prolyl endopeptidase [Papilio machaon]	NA	NA
gene	g1141	tig00002357	AUGUSTUS	1	26459	-	Sprot-uniprot homology= Annexin B9	GO:0005938, C:cell cortex'GO:0012505, C:endomembrane system'GO:0003779, F:actin binding'GO:0005509, F:calcium ion binding'GO:0005544, F:calcium-dependent phospholipid binding'GO:0030507, F:spectrin binding'GO:0061467, P:basolateral protein localization'GO:0032509, P:endosome transport via multivesicular body sorting pathway'GO:0030011, P:maintenance of cell polarity'GO:0010797, P:regulation of mu…	K17095
gene	g1143	tig00002360	AUGUSTUS	2977	18947	-	Sequence homology, NCBI's 'non-redundant'= KOB76631.1 ADP-ribosylation factor-like protein [Operophtera brumata]	NA	NA
gene	g1144	tig00002369	AUGUSTUS	23061	36220	+	Sprot-uniprot homology= Cytochrome P450 9e2	GO:0005789, C:endoplasmic reticulum membrane'GO:0031090, C:organelle membrane'GO:0020037, F:heme binding'GO:0005506, F:iron ion binding'GO:0004497, F:monooxygenase activity'GO:0016705, F:oxidoreductase activity, acting on paired donors, with incorporation or reduction of molecular oxygen	K15003
gene	g1145	tig00002369	AUGUSTUS	36526	39442	-	Sprot-uniprot homology= Transposable element Tcb2 transposase	GO:0005634, C:nucleus'GO:0003677, F:DNA binding'GO:0015074, P:DNA integration'GO:0006313, P:transposition, DNA-mediated	NA
gene	g1146	tig00002369	AUGUSTUS	51633	52976	+	Sequence homology, NCBI's 'non-redundant'= AEY75582.1 cytochrome P450, partial [Helicoverpa armigera]	NA	NA
gene	g1147	tig00002372	AUGUSTUS	9628	15312	+	Sequence homology, NCBI's 'non-redundant'= JAT83256.1 hypothetical protein g.9245, partial [Pectinophora gossypiella]	NA	NA
gene	g1148	tig00002372	AUGUSTUS	30019	32779	-	Sequence homology, NCBI's 'non-redundant'= JAT83256.1 hypothetical protein g.9245, partial [Pectinophora gossypiella]	NA	NA
gene	g1150	tig00002377	AUGUSTUS	20590	29767	-	Sequence homology, NCBI's 'non-redundant'= XP_013189133.1 PREDICTED: uncharacterized protein LOC106133836 [Amyelois transitella]	NA	NA
gene	g1151	tig00002378	AUGUSTUS	1	23659	+	Uncharacterized predicted gene	NA	NA
gene	g1152	tig00002380	AUGUSTUS	9879	18584	+	Uncharacterized predicted gene	NA	NA
gene	g1153	tig00002380	AUGUSTUS	27566	28415	-	Sprot-uniprot homology= Copia protein	GO:0004190, F:aspartic-type endopeptidase activity'GO:0005524, F:ATP binding'GO:0003676, F:nucleic acid binding'GO:0008270, F:zinc ion binding'GO:0015074, P:DNA integration	NA
gene	g1154	tig00002380	AUGUSTUS	32157	50380	+	Uncharacterized predicted gene	NA	NA
gene	g1155	tig00002380	AUGUSTUS	52783	58059	-	Sequence homology, NCBI's 'non-redundant'= JAT82174.1 hypothetical protein g.484, partial [Pectinophora gossypiella]	NA	NA
gene	g1156	tig00002380	AUGUSTUS	81275	83377	-	Sequence homology, NCBI's 'non-redundant'= XP_013173145.1 PREDICTED: uncharacterized protein LOC106121863 [Papilio xuthus]	NA	NA
gene	g1157	tig00002380	AUGUSTUS	89240	95826	+	Sequence homology, NCBI's 'non-redundant'= XP_013194630.1 PREDICTED: protein fem-1 homolog A [Amyelois transitella]	NA	NA
gene	g1158	tig00002380	AUGUSTUS	98471	112628	-	Sprot-uniprot homology= Protein Skeletor, isoforms B/C	GO:0005737, C:cytoplasm'GO:0005874, C:microtubule'GO:0005730, C:nucleolus'GO:0005634, C:nucleus'GO:0005700, C:polytene chromosome'GO:0005819, C:spindle'GO:0004500, F:dopamine beta-monooxygenase activity'GO:0006584, P:catecholamine metabolic process'GO:0051301, P:cell division'GO:0051321, P:meiotic cell cycle'GO:0006997, P:nucleus organization'GO:0051225, P:spindle assembly	NA
gene	g1159	tig00002380	AUGUSTUS	141423	142974	+	Uncharacterized predicted gene	NA	NA
gene	g1160	tig00002380	AUGUSTUS	144692	182789	+	Sprot-uniprot homology= Protein Skeletor, isoforms B/C	GO:0005737, C:cytoplasm'GO:0005874, C:microtubule'GO:0005730, C:nucleolus'GO:0005634, C:nucleus'GO:0005700, C:polytene chromosome'GO:0005819, C:spindle'GO:0004500, F:dopamine beta-monooxygenase activity'GO:0006584, P:catecholamine metabolic process'GO:0051301, P:cell division'GO:0051321, P:meiotic cell cycle'GO:0006997, P:nucleus organization'GO:0051225, P:spindle assembly	NA
gene	g1161	tig00002380	AUGUSTUS	187602	196200	-	Uncharacterized predicted gene	NA	NA
gene	g1162	tig00002381	AUGUSTUS	18304	20438	-	Sprot-uniprot homology= Heat shock protein 68	GO:0005811, C:lipid particle'GO:0005875, C:microtubule associated complex'GO:0005739, C:mitochondrion'GO:0005524, F:ATP binding'GO:0051082, F:unfolded protein binding'GO:0008340, P:determination of adult lifespan'GO:0022008, P:neurogenesis'GO:0006457, P:protein folding'GO:0042594, P:response to starvation	K03283
gene	g1163	tig00002381	AUGUSTUS	25104	27900	+	Sprot-uniprot homology= Heat shock protein 70 B2	GO:0005524, F:ATP binding	K03283
gene	g1164	tig00002383	AUGUSTUS	21137	27949	+	Uncharacterized predicted gene	NA	NA
gene	g1165	tig00002384	AUGUSTUS	1	16122	+	Uncharacterized predicted gene	NA	NA
gene	g1166	tig00002390	AUGUSTUS	9454	29750	+	Sprot-uniprot homology= Zinc finger CCCH domain-containing protein 15 homolog	GO:0046872, F:metal ion binding	NA
gene	g1167	tig00002390	AUGUSTUS	32710	35717	+	Sprot-uniprot homology= Dynein assembly factor 4, axonemal {ECO:0000250|UniProtKB:Q8WXU2}	GO:0005813, C:centrosome'GO:0005737, C:cytoplasm'GO:0005829, C:cytosol'GO:0097730, C:non-motile cilium'GO:0005634, C:nucleus'GO:0005886, C:plasma membrane'GO:0030331, F:estrogen receptor binding'GO:0003341, P:cilium movement'GO:0007368, P:determination of left/right symmetry'GO:0003351, P:epithelial cilium movement'GO:0007507, P:heart development'GO:0036159, P:inner dynein arm assembly'GO:0007611…	K19758
gene	g1168	tig00002390	AUGUSTUS	37411	39873	-	Sprot-uniprot homology= Probable cytosolic oligopeptidase A	GO:0048046, C:apoplast'GO:0009507, C:chloroplast'GO:0005829, C:cytosol'GO:0046872, F:metal ion binding'GO:0004222, F:metalloendopeptidase activity'GO:0046686, P:response to cadmium ion'GO:0006465, P:signal peptide processing	K01414
gene	g1169	tig00002390	AUGUSTUS	45635	61240	-	Sprot-uniprot homology= Carcinine transporter {ECO:0000303|PubMed:26653853, ECO:0000303|PubMed:26713872}	GO:0030424, C:axon'GO:0043679, C:axon terminus'GO:0016021, C:integral component of membrane'GO:0005886, C:plasma membrane'GO:1905131, F:carcinine transmembrane transporter activity'GO:0005326, F:neurotransmitter transporter activity'GO:0008514, F:organic anion transmembrane transporter activity'GO:1905130, P:carcinine import across plasma membrane'GO:0050908, P:detection of light stimulus involve…	K08202
gene	g1170	tig00002390	AUGUSTUS	111265	150124	-	Sprot-uniprot homology= Protein lifeguard 1	GO:0005783, C:endoplasmic reticulum'GO:0005794, C:Golgi apparatus'GO:0016021, C:integral component of membrane'GO:0044325, F:ion channel binding'GO:0032469, P:endoplasmic reticulum calcium ion homeostasis'GO:1902236, P:negative regulation of endoplasmic reticulum stress-induced intrinsic apoptotic signaling pathway	K06890
gene	g1171	tig00002390	AUGUSTUS	150713	157828	+	Uncharacterized predicted gene	NA	NA
gene	g1172	tig00002392	AUGUSTUS	1	34013	-	Sequence homology, NCBI's 'non-redundant'= XP_013195698.1 PREDICTED: double-stranded RNA-specific editase Adar-like [Amyelois transitella]	NA	K13194
gene	g1173	tig00002393	AUGUSTUS	15342	21440	+	Uncharacterized predicted gene	NA	NA
gene	g1174	tig00002396	AUGUSTUS	179	24271	-	Sprot-uniprot homology= 1,4-alpha-glucan-branching enzyme	GO:0003844, F:1,4-alpha-glucan branching enzyme activity'GO:0043169, F:cation binding'GO:0004553, F:hydrolase activity, hydrolyzing O-glycosyl compounds'GO:0005978, P:glycogen biosynthetic process	K00700
gene	g1175	tig00002396	AUGUSTUS	25506	40607	-	Sprot-uniprot homology= 39S ribosomal protein L41, mitochondrial	GO:0030529, C:intracellular ribonucleoprotein complex'GO:0005762, C:mitochondrial large ribosomal subunit'GO:0003735, F:structural constituent of ribosome'GO:0006412, P:translation	NA
gene	g1177	tig00002405	AUGUSTUS	11974	20614	+	Sequence homology, NCBI's 'non-redundant'= ADI61824.1 endonuclease-reverse transcriptase [Bombyx mori]	NA	NA
gene	g1178	tig00002405	AUGUSTUS	27667	62107	+	Sprot-uniprot homology= PAS domain-containing serine/threonine-protein kinase	GO:0005737, C:cytoplasm'GO:0005829, C:cytosol'GO:0005634, C:nucleus'GO:0005524, F:ATP binding'GO:0035091, F:phosphatidylinositol binding'GO:0004674, F:protein serine/threonine kinase activity'GO:0045719, P:negative regulation of glycogen biosynthetic process'GO:0045727, P:positive regulation of translation'GO:0046777, P:protein autophosphorylation'GO:0006468, P:protein phosphorylation'GO:2000505,…	K08801
gene	g1179	tig00002405	AUGUSTUS	76004	102146	-	Sprot-uniprot homology= Prolyl endopeptidase {ECO:0000250|UniProtKB:P23687}	GO:0005829, C:cytosol'GO:0004175, F:endopeptidase activity'GO:0042277, F:peptide binding'GO:0004252, F:serine-type endopeptidase activity'GO:0070008, F:serine-type exopeptidase activity'GO:0006508, P:proteolysis	K01322
gene	g1180	tig00002412	AUGUSTUS	17998	18738	-	Uncharacterized predicted gene	NA	NA
gene	g1181	tig00002415	AUGUSTUS	10864	12027	+	Sequence homology, NCBI's 'non-redundant'= XP_012547951.1 PREDICTED: uncharacterized protein LOC105842017 [Bombyx mori]	NA	NA
gene	g1182	tig00002417	AUGUSTUS	5903	9624	+	Uncharacterized predicted gene	NA	NA
gene	g1183	tig00002417	AUGUSTUS	327545	331952	+	Sprot-uniprot homology= Furin-like protease 2	GO:0016021, C:integral component of membrane'GO:0005886, C:plasma membrane'GO:0004252, F:serine-type endopeptidase activity'GO:0051048, P:negative regulation of secretion'GO:0010906, P:regulation of glucose metabolic process	NA
gene	g1184	tig00002417	AUGUSTUS	332297	334085	+	Sprot-uniprot homology= Furin-like protease 2	GO:0016021, C:integral component of membrane'GO:0005886, C:plasma membrane'GO:0004252, F:serine-type endopeptidase activity'GO:0051048, P:negative regulation of secretion'GO:0010906, P:regulation of glucose metabolic process	K08654
gene	g1186	tig00002417	AUGUSTUS	474444	478051	-	Sprot-uniprot homology= Transposon Ty3-G Gag-Pol polyprotein	GO:0005737, C:cytoplasm'GO:0005634, C:nucleus'GO:0000943, C:retrotransposon nucleocapsid'GO:0004190, F:aspartic-type endopeptidase activity'GO:0005524, F:ATP binding'GO:0003677, F:DNA binding'GO:0003887, F:DNA-directed DNA polymerase activity'GO:0008233, F:peptidase activity'GO:0004540, F:ribonuclease activity'GO:0003723, F:RNA binding'GO:0003964, F:RNA-directed DNA polymerase activity'GO:0004523…	NA
gene	g1187	tig00002417	AUGUSTUS	482773	498615	+	Sequence homology, NCBI's 'non-redundant'= KPI98000.1 Cytochrome P450 4V2 [Papilio xuthus]	NA	NA
gene	g1188	tig00002417	AUGUSTUS	506965	558579	+	Sprot-uniprot homology= Probable tubulin polyglutamylase TTLL2	GO:0005524, F:ATP binding'GO:0016874, F:ligase activity'GO:0006464, P:cellular protein modification process	K16600
gene	g1189	tig00002417	AUGUSTUS	568849	573935	-	Sequence homology, NCBI's 'non-redundant'= XP_014358269.1 PREDICTED: uncharacterized protein LOC106710656 [Papilio machaon]	NA	NA
gene	g1190	tig00002417	AUGUSTUS	574120	575483	-	Sequence homology, NCBI's 'non-redundant'= XP_013168606.1 PREDICTED: uncharacterized protein LOC106118493 [Papilio xuthus]	NA	NA
gene	g1192	tig00002421	AUGUSTUS	25799	33352	+	Uncharacterized predicted gene	NA	NA
gene	g1193	tig00002422	AUGUSTUS	1	13969	-	Sequence homology, NCBI's 'non-redundant'= XP_011858812.1 PREDICTED: uncharacterized protein LOC105556339, partial [Vollenhovia emeryi]	NA	NA
gene	g1194	tig00002422	AUGUSTUS	33533	35272	-	Uncharacterized predicted gene	NA	NA
gene	g1195	tig00002422	AUGUSTUS	37452	40095	-	Sprot-uniprot homology= Probable RNA-binding protein 46	GO:0003723, F:RNA binding	NA
gene	g1196	tig00002423	AUGUSTUS	39707	64678	+	Sprot-uniprot homology= Liprin-alpha-1	GO:0005737, C:cytoplasm'GO:0005829, C:cytosol'GO:0005925, C:focal adhesion'GO:0048786, C:presynaptic active zone'GO:0004871, F:signal transducer activity'GO:0007160, P:cell-matrix adhesion'GO:0014047, P:glutamate secretion'GO:0090005, P:negative regulation of establishment of protein localization to plasma membrane'GO:0051497, P:negative regulation of stress fiber assembly'GO:0007269, P:neurotran…	NA
gene	g1198	tig00002426	AUGUSTUS	33638	35240	+	Sequence homology, NCBI's 'non-redundant'= JAT89013.1 hypothetical protein g.8467 [Pectinophora gossypiella]	NA	NA
gene	g1200	tig00002433	AUGUSTUS	60362	164432	+	Uncharacterized predicted gene	NA	NA
gene	g1201	tig00002433	AUGUSTUS	181996	182819	+	Sequence homology, NCBI's 'non-redundant'= XP_014000716.1 PREDICTED: uncharacterized protein LOC106571789 [Salmo salar]	NA	NA
gene	g1202	tig00002433	AUGUSTUS	192057	197810	+	Uncharacterized predicted gene	NA	NA
gene	g1203	tig00002433	AUGUSTUS	279798	281126	-	Sequence homology, NCBI's 'non-redundant'= XP_013193153.1 PREDICTED: serine/threonine-protein phosphatase 2A regulatory subunit B'' subunit beta-like [Amyelois transitella]	NA	NA
gene	g1204	tig00002433	AUGUSTUS	282720	287752	+	Uncharacterized predicted gene	NA	NA
gene	g1205	tig00002433	AUGUSTUS	321417	343500	-	Sequence homology, NCBI's 'non-redundant'= KOB51833.1 Zinc finger DNA binding protein [Operophtera brumata] KOB71066.1 Zinc finger DNA binding protein [Operophtera brumata]	NA	NA
gene	g1206	tig00002433	AUGUSTUS	359916	360931	+	Sequence homology, NCBI's 'non-redundant'= YP_001031285.1 N gene-c9.1 [Hyposoter fugitivus ichnovirus] BAF45688.1 N gene-c9.1 [Hyposoter fugitivus ichnovirus]	NA	NA
gene	g1207	tig00002433	AUGUSTUS	389563	390814	-	Uncharacterized predicted gene	NA	NA
gene	g1208	tig00002433	AUGUSTUS	409185	499195	-	Sequence homology, NCBI's 'non-redundant'= KOB61355.1 Nanchung, partial [Operophtera brumata]	NA	K04974
gene	g1209	tig00002433	AUGUSTUS	518139	537201	+	Sprot-uniprot homology= Serine/threonine-protein kinase polo	GO:0005814, C:centriole'GO:0005813, C:centrosome'GO:0000940, C:condensed chromosome outer kinetochore'GO:0005737, C:cytoplasm'GO:0000776, C:kinetochore'GO:0005828, C:kinetochore microtubule'GO:0005874, C:microtubule'GO:0030496, C:midbody'GO:1990023, C:mitotic spindle midzone'GO:0005635, C:nuclear envelope'GO:0005819, C:spindle'GO:0000922, C:spindle pole'GO:0005524, F:ATP binding'GO:0004672, F:pro…	K06631
gene	g1210	tig00002433	AUGUSTUS	550331	552020	+	Sequence homology, NCBI's 'non-redundant'= XP_004922978.1 PREDICTED: steroid receptor RNA activator 1 [Bombyx mori]	NA	NA
gene	g1211	tig00002433	AUGUSTUS	555945	600742	-	Sprot-uniprot homology= Integrator complex subunit 4 {ECO:0000303|PubMed:21078872}	GO:0032039, C:integrator complex'GO:0005634, C:nucleus'GO:0022008, P:neurogenesis'GO:0034472, P:snRNA 3'-end processing'GO:0016180, P:snRNA processing	K13141
gene	g1212	tig00002433	AUGUSTUS	609596	626087	+	Sequence homology, NCBI's 'non-redundant'= XP_013196164.1 PREDICTED: retinol dehydrogenase 13-like isoform X2 [Amyelois transitella] XP_013196165.1 PREDICTED: retinol dehydrogenase 13-like isoform X2 [Amyelois transitella] XP_013196166.1 PREDICTED: retinol dehydrogenase 13-like isoform X2 [Amyelois transitella] XP_013196167.1 PREDICTED: retinol dehydrogenase 13-like isoform X2 [Amyelois transitel…	NA	K11153
gene	g1213	tig00002433	AUGUSTUS	635560	641970	-	Sprot-uniprot homology= Retinol dehydrogenase 14	GO:0005783, C:endoplasmic reticulum'GO:0005789, C:endoplasmic reticulum membrane'GO:0005765, C:lysosomal membrane'GO:0016020, C:membrane'GO:0005739, C:mitochondrion'GO:0005634, C:nucleus'GO:0052650, F:NADP-retinol dehydrogenase activity'GO:0016491, F:oxidoreductase activity'GO:0001649, P:osteoblast differentiation	NA
gene	g1214	tig00002433	AUGUSTUS	654234	663458	+	Sprot-uniprot homology= Retinol dehydrogenase 13	GO:0005743, C:mitochondrial inner membrane'GO:0052650, F:NADP-retinol dehydrogenase activity'GO:0042462, P:eye photoreceptor cell development'GO:0009644, P:response to high light intensity'GO:0010842, P:retina layer formation	NA
gene	g1215	tig00002433	AUGUSTUS	679514	690424	-	Sprot-uniprot homology= Retinol dehydrogenase 14	GO:0005783, C:endoplasmic reticulum'GO:0005789, C:endoplasmic reticulum membrane'GO:0005765, C:lysosomal membrane'GO:0016020, C:membrane'GO:0005739, C:mitochondrion'GO:0005634, C:nucleus'GO:0052650, F:NADP-retinol dehydrogenase activity'GO:0016491, F:oxidoreductase activity'GO:0001649, P:osteoblast differentiation	K11153
gene	g1216	tig00002436	AUGUSTUS	13908	24806	-	Sequence homology, NCBI's 'non-redundant'= XP_013193128.1 PREDICTED: filamin-A [Amyelois transitella]	NA	NA
gene	g1217	tig00002437	AUGUSTUS	1	35815	+	Sprot-uniprot homology= TATA-binding protein-associated factor 172	GO:0043231, C:intracellular membrane-bounded organelle'GO:0005654, C:nucleoplasm'GO:0005524, F:ATP binding'GO:0003677, F:DNA binding'GO:0004386, F:helicase activity'GO:0003700, F:transcription factor activity, sequence-specific DNA binding'GO:0035562, P:negative regulation of chromatin binding'GO:0045892, P:negative regulation of transcription, DNA-templated	K15192
gene	g1219	tig00002440	AUGUSTUS	3008	28107	-	Sprot-uniprot homology= Unconventional myosin-XV	GO:0005737, C:cytoplasm'GO:0070062, C:extracellular exosome'GO:0016459, C:myosin complex'GO:0032420, C:stereocilium'GO:0003779, F:actin binding'GO:0005524, F:ATP binding'GO:0005516, F:calmodulin binding'GO:0003774, F:motor activity'GO:0042472, P:inner ear morphogenesis'GO:0007626, P:locomotory behavior'GO:0007605, P:sensory perception of sound	K10361
gene	g1221	tig00002442	AUGUSTUS	2167	10452	-	Sequence homology, NCBI's 'non-redundant'= KYN50096.1 hypothetical protein ALC62_00124, partial [Cyphomyrmex costatus]	NA	NA
gene	g1222	tig00002442	AUGUSTUS	13323	36851	-	Sequence homology, NCBI's 'non-redundant'= XP_004928053.1 PREDICTED: ras-related and estrogen-regulated growth inhibitor [Bombyx mori]	NA	NA
gene	g1223	tig00002447	AUGUSTUS	4588	24313	-	Sprot-uniprot homology= Influenza virus NS1A-binding protein homolog B	GO:0015629, C:actin cytoskeleton'GO:0005737, C:cytoplasm'GO:0005634, C:nucleus	NA
gene	g1224	tig00002447	AUGUSTUS	32563	51025	+	Sprot-uniprot homology= Gamma-aminobutyric acid receptor subunit beta	GO:0030424, C:axon'GO:0030054, C:cell junction'GO:0034707, C:chloride channel complex'GO:0030425, C:dendrite'GO:0016021, C:integral component of membrane'GO:0005886, C:plasma membrane'GO:0045211, C:postsynaptic membrane'GO:0004890, F:GABA-A receptor activity'GO:0022851, F:GABA-gated chloride ion channel activity'GO:0030594, F:neurotransmitter receptor activity'GO:0002121, P:inter-male aggressive …	K05181
gene	g1225	tig00002448	AUGUSTUS	1	9929	-	Sequence homology, NCBI's 'non-redundant'= KPJ16611.1 Histone deacetylase 8 [Papilio machaon]	NA	NA
gene	g1226	tig00002448	AUGUSTUS	12534	14968	+	Uncharacterized predicted gene	NA	NA
gene	g1227	tig00002455	AUGUSTUS	29413	43139	+	Sprot-uniprot homology= Insulin gene enhancer protein ISL-2	GO:0005634, C:nucleus'GO:0003677, F:DNA binding'GO:0043565, F:sequence-specific DNA binding'GO:0008270, F:zinc ion binding'GO:0045665, P:negative regulation of neuron differentiation'GO:0048666, P:neuron development'GO:0048935, P:peripheral nervous system neuron development'GO:0006355, P:regulation of transcription, DNA-templated'GO:0031290, P:retinal ganglion cell axon guidance'GO:0021520, P:spi…	K09370
gene	g1229	tig00002467	AUGUSTUS	21743	24604	+	Sprot-uniprot homology= Developmentally-regulated GTP-binding protein 2	GO:0005829, C:cytosol'GO:0043231, C:intracellular membrane-bounded organelle'GO:0016020, C:membrane'GO:0005739, C:mitochondrion'GO:0005654, C:nucleoplasm'GO:0005525, F:GTP binding'GO:0007165, P:signal transduction	K06944
gene	g1230	tig00002473	AUGUSTUS	2005	23229	-	Sprot-uniprot homology= Alkyldihydroxyacetonephosphate synthase	GO:0005777, C:peroxisome'GO:0008609, F:alkylglycerone-phosphate synthase activity'GO:0071949, F:FAD binding'GO:0016614, F:oxidoreductase activity, acting on CH-OH group of donors'GO:0008611, P:ether lipid biosynthetic process'GO:0008610, P:lipid biosynthetic process	K00803
gene	g1231	tig00002478	AUGUSTUS	1	726	+	Sequence homology, NCBI's 'non-redundant'= ADI61816.1 endonuclease-reverse transcriptase [Bombyx mori]	NA	NA
gene	g1232	tig00002478	AUGUSTUS	4870	34831	-	Sprot-uniprot homology= Probable aconitate hydratase, mitochondrial	GO:0005739, C:mitochondrion'GO:0051539, F:4 iron, 4 sulfur cluster binding'GO:0003994, F:aconitate hydratase activity'GO:0046872, F:metal ion binding'GO:0006099, P:tricarboxylic acid cycle	K01681
gene	g1233	tig00002492	AUGUSTUS	5559	18940	-	Sequence homology, NCBI's 'non-redundant'= XP_018377324.1 PREDICTED: zinc finger BED domain-containing protein 1-like, partial [Trachymyrmex cornetzi]	NA	NA
gene	g1234	tig00002492	AUGUSTUS	19008	20955	+	Uncharacterized predicted gene	NA	NA
gene	g1235	tig00002496	AUGUSTUS	1	3743	+	Sprot-uniprot homology= Pheromone-binding protein	GO:0005550, F:pheromone binding'GO:0019236, P:response to pheromone'GO:0006810, P:transport	NA
gene	g1237	tig00002503	AUGUSTUS	687	35379	-	Sequence homology, NCBI's 'non-redundant'= XP_013162812.1 PREDICTED: dystroglycan isoform X2 [Papilio xuthus]	NA	NA
gene	g1238	tig00002510	AUGUSTUS	108103	111544	+	Sprot-uniprot homology= Microvitellogenin	GO:0005576, C:extracellular region	NA
gene	g1239	tig00002516	AUGUSTUS	9865	20327	-	Uncharacterized predicted gene	NA	NA
gene	g1240	tig00002516	AUGUSTUS	24095	27149	-	Uncharacterized predicted gene	NA	NA
gene	g1241	tig00002517	AUGUSTUS	1	6000	+	Sprot-uniprot homology= Probable 28S rRNA (cytosine-C(5))-methyltransferase	GO:0005730, C:nucleolus'GO:0003723, F:RNA binding'GO:0009383, F:rRNA (cytosine-C5-)-methyltransferase activity'GO:0000470, P:maturation of LSU-rRNA'GO:0008284, P:positive regulation of cell proliferation'GO:0070475, P:rRNA base methylation	K14835
gene	g1242	tig00002519	AUGUSTUS	9195	24621	-	Sprot-uniprot homology= Solute carrier family 22 member 1	GO:0016323, C:basolateral plasma membrane'GO:0005887, C:integral component of plasma membrane'GO:0005277, F:acetylcholine transmembrane transporter activity'GO:0005329, F:dopamine transmembrane transporter activity'GO:0005333, F:norepinephrine transmembrane transporter activity'GO:0008514, F:organic anion transmembrane transporter activity'GO:0015651, F:quaternary ammonium group transmembrane tra…	NA
gene	g1243	tig00002532	AUGUSTUS	4987	7812	-	Sequence homology, NCBI's 'non-redundant'= XP_013185236.1 PREDICTED: uncharacterized protein LOC106130852 [Amyelois transitella]	NA	NA
gene	g1244	tig00002534	AUGUSTUS	1	13650	+	Sequence homology, NCBI's 'non-redundant'= XP_013185370.1 PREDICTED: uncharacterized protein LOC106130957 [Amyelois transitella]	NA	NA
gene	g1245	tig00002534	AUGUSTUS	17423	39373	-	Sequence homology, NCBI's 'non-redundant'= EHJ69913.1 hypothetical protein KGM_20756 [Danaus plexippus]	NA	NA
gene	g1246	tig00002534	AUGUSTUS	41526	59564	-	Sequence homology, NCBI's 'non-redundant'= XP_013185338.1 PREDICTED: uncharacterized protein LOC106130935 [Amyelois transitella]	NA	NA
gene	g1247	tig00002534	AUGUSTUS	101047	103424	-	Sequence homology, NCBI's 'non-redundant'= KOB75181.1 Uncharacterized protein OBRU01_04774, partial [Operophtera brumata]	NA	NA
gene	g1248	tig00002534	AUGUSTUS	161240	162958	+	Sequence homology, NCBI's 'non-redundant'= KOB68049.1 Alkaline nuclease [Operophtera brumata]	NA	NA
gene	g1250	tig00002538	AUGUSTUS	4058	15245	+	Sequence homology, NCBI's 'non-redundant'= XP_013194409.1 PREDICTED: trypsin-like [Amyelois transitella]	NA	NA
gene	g1251	tig00002538	AUGUSTUS	23324	25055	-	Sprot-uniprot homology= V-type proton ATPase subunit G	GO:0016324, C:apical plasma membrane'GO:0016471, C:vacuolar proton-transporting V-type ATPase complex'GO:0016820, F:hydrolase activity, acting on acid anhydrides, catalyzing transmembrane movement of substances'GO:0015992, P:proton transport	K02152
gene	g1252	tig00002540	AUGUSTUS	111180	128674	+	Sequence homology, NCBI's 'non-redundant'= XP_012551573.1 PREDICTED: lysosomal alpha-glucosidase-like isoform X2 [Bombyx mori]	NA	K12316
gene	g1253	tig00002542	AUGUSTUS	1	3761	+	Uncharacterized predicted gene	NA	NA
gene	g1254	tig00002542	AUGUSTUS	29804	42354	+	Sequence homology, NCBI's 'non-redundant'= JAT13219.1 hypothetical protein g.9609, partial [Graphocephala atropunctata]	NA	NA
gene	g1255	tig00002542	AUGUSTUS	119313	135816	-	Sequence homology, NCBI's 'non-redundant'= ARO85772.1 pheromone biosynthesis activating neuropeptide receptor isoform B [Mamestra brassicae]	NA	NA
gene	g1256	tig00002542	AUGUSTUS	171290	172231	-	Sprot-uniprot homology= Pyrokinin-1 receptor {ECO:0000303|PubMed:16054112}	GO:0016021, C:integral component of membrane'GO:0005887, C:integral component of plasma membrane'GO:0004930, F:G-protein coupled receptor activity'GO:0008188, F:neuropeptide receptor activity'GO:0036401, F:pyrokinin receptor activity'GO:0007186, P:G-protein coupled receptor signaling pathway'GO:0090278, P:negative regulation of peptide hormone secretion'GO:0007218, P:neuropeptide signaling pathwa…	NA
gene	g1257	tig00002547	AUGUSTUS	12256	15309	+	Sequence homology, NCBI's 'non-redundant'= XP_012551442.1 PREDICTED: uncharacterized protein LOC101745010 [Bombyx mori]	NA	NA
gene	g1258	tig00002547	AUGUSTUS	16113	17559	+	Sequence homology, NCBI's 'non-redundant'= XP_013195936.1 PREDICTED: uncharacterized protein LOC106139113 [Amyelois transitella]	NA	NA
gene	g1260	tig00002547	AUGUSTUS	30632	37421	+	Sequence homology, NCBI's 'non-redundant'= XP_012549543.1 PREDICTED: NCK-interacting protein with SH3 domain [Bombyx mori]	NA	NA
gene	g1261	tig00002549	AUGUSTUS	1	9251	+	Sprot-uniprot homology= Lysyl oxidase homolog 2	GO:0005604, C:basement membrane'GO:0005694, C:chromosome'GO:0005615, C:extracellular space'GO:0016020, C:membrane'GO:0005634, C:nucleus'GO:0003682, F:chromatin binding'GO:0005507, F:copper ion binding'GO:0035064, F:methylated histone binding'GO:0070492, F:oligosaccharide binding'GO:0004720, F:protein-lysine 6-oxidase activity'GO:0005044, F:scavenger receptor activity'GO:0003714, F:transcription c…	K00280
gene	g1263	tig00002549	AUGUSTUS	46920	69082	-	Sprot-uniprot homology= ABC transporter G family member 23	GO:0016021, C:integral component of membrane'GO:0005524, F:ATP binding'GO:0016887, F:ATPase activity'GO:0006810, P:transport	NA
gene	g1264	tig00002549	AUGUSTUS	317030	327588	+	Sequence homology, NCBI's 'non-redundant'= XP_014364262.1 PREDICTED: ABC transporter G family member 20-like [Papilio machaon]	NA	NA
gene	g1266	tig00002551	AUGUSTUS	13547	24267	+	Sprot-uniprot homology= ER membrane protein complex subunit 2-A	GO:0005737, C:cytoplasm'GO:0005783, C:endoplasmic reticulum'GO:0072546, C:ER membrane protein complex'GO:0005634, C:nucleus	NA
gene	g1267	tig00002556	AUGUSTUS	2357	6679	+	Sprot-uniprot homology= Large neutral amino acids transporter small subunit 2	GO:0016323, C:basolateral plasma membrane'GO:0005737, C:cytoplasm'GO:0070062, C:extracellular exosome'GO:0016021, C:integral component of membrane'GO:0015171, F:amino acid transmembrane transporter activity'GO:0015179, F:L-amino acid transmembrane transporter activity'GO:0015101, F:organic cation transmembrane transporter activity'GO:0042605, F:peptide antigen binding'GO:0019534, F:toxin transpor…	NA
gene	g1268	tig00002556	AUGUSTUS	15748	19557	+	Sprot-uniprot homology= NADH dehydrogenase [ubiquinone] iron-sulfur protein 2, mitochondrial	GO:0005747, C:mitochondrial respiratory chain complex I'GO:0005739, C:mitochondrion'GO:0005654, C:nucleoplasm'GO:0051539, F:4 iron, 4 sulfur cluster binding'GO:0046872, F:metal ion binding'GO:0051287, F:NAD binding'GO:0008137, F:NADH dehydrogenase (ubiquinone) activity'GO:0048038, F:quinone binding'GO:0031625, F:ubiquitin protein ligase binding'GO:0042775, P:mitochondrial ATP synthesis coupled el…	K03935
gene	g1270	tig00002572	AUGUSTUS	5950	7580	+	Sequence homology, NCBI's 'non-redundant'= KOB75181.1 Uncharacterized protein OBRU01_04774, partial [Operophtera brumata]	NA	NA
gene	g1273	tig00002587	AUGUSTUS	37921	38873	+	Sequence homology, NCBI's 'non-redundant'= XP_004929735.1 PREDICTED: forkhead box protein C1 [Bombyx mori]	NA	NA
gene	g1274	tig00002587	AUGUSTUS	108230	110178	-	Sequence homology, NCBI's 'non-redundant'= EHJ72623.1 hypothetical protein KGM_20167 [Danaus plexippus]	NA	K11986
gene	g1275	tig00002588	AUGUSTUS	1	3708	-	Sequence homology, NCBI's 'non-redundant'= XP_013193602.1 PREDICTED: PWWP domain-containing protein 2A-like [Amyelois transitella]	NA	NA
gene	g1276	tig00002588	AUGUSTUS	8965	10830	-	Uncharacterized predicted gene	NA	NA
gene	g1278	tig00002600	AUGUSTUS	3165	9462	-	Sprot-uniprot homology= Transcription elongation regulator 1	GO:0005654, C:nucleoplasm'GO:0070064, F:proline-rich region binding'GO:0003723, F:RNA binding'GO:0001103, F:RNA polymerase II repressing transcription factor binding'GO:0001106, F:RNA polymerase II transcription corepressor activity'GO:0003700, F:transcription factor activity, sequence-specific DNA binding'GO:0000122, P:negative regulation of transcription from RNA polymerase II promoter'GO:00063…	K12824
gene	g1279	tig00002600	AUGUSTUS	20259	82286	-	Sprot-uniprot homology= Transcription elongation regulator 1	GO:0005654, C:nucleoplasm'GO:0070064, F:proline-rich region binding'GO:0003723, F:RNA binding'GO:0001103, F:RNA polymerase II repressing transcription factor binding'GO:0001106, F:RNA polymerase II transcription corepressor activity'GO:0003700, F:transcription factor activity, sequence-specific DNA binding'GO:0000122, P:negative regulation of transcription from RNA polymerase II promoter'GO:00063…	K12824
gene	g1280	tig00002601	AUGUSTUS	22551	26411	+	Uncharacterized predicted gene	NA	NA
gene	g1281	tig00002605	AUGUSTUS	3931	23244	-	Sprot-uniprot homology= N-acetylglucosaminyl-phosphatidylinositol biosynthetic protein	GO:0005789, C:endoplasmic reticulum membrane'GO:0000506, C:glycosylphosphatidylinositol-N-acetylglucosaminyltransferase (GPI-GnT) complex'GO:0016021, C:integral component of membrane'GO:0016020, C:membrane'GO:0017176, F:phosphatidylinositol N-acetylglucosaminyltransferase activity'GO:0006506, P:GPI anchor biosynthetic process	K03857
gene	g1283	tig00002616	AUGUSTUS	126237	129584	+	Sprot-uniprot homology= PiggyBac transposable element-derived protein 4		NA
gene	g1284	tig00002617	AUGUSTUS	5100	8844	-	Sequence homology, NCBI's 'non-redundant'= XP_013190647.1 PREDICTED: cirhin [Amyelois transitella]	NA	NA
gene	g1286	tig00002636	AUGUSTUS	2070	11501	-	Uncharacterized predicted gene	NA	NA
gene	g1287	tig00002636	AUGUSTUS	11923	34961	+	Sequence homology, NCBI's 'non-redundant'= EHJ74780.1 hypothetical protein KGM_19459 [Danaus plexippus]	NA	NA
gene	g1288	tig00002636	AUGUSTUS	40808	41308	-	Sequence homology, NCBI's 'non-redundant'= XP_013194073.1 PREDICTED: uncharacterized protein CG16817-like [Amyelois transitella]	NA	K15730
gene	g1289	tig00002636	AUGUSTUS	52721	84125	+	Sequence homology, NCBI's 'non-redundant'= XP_011564498.1 PREDICTED: uncharacterized protein LOC105394311 [Plutella xylostella]	NA	NA
gene	g1290	tig00002636	AUGUSTUS	131980	141981	+	Sprot-uniprot homology= Retinoid-inducible serine carboxypeptidase	GO:0005829, C:cytosol'GO:0070062, C:extracellular exosome'GO:0004185, F:serine-type carboxypeptidase activity'GO:0045776, P:negative regulation of blood pressure'GO:0097755, P:positive regulation of blood vessel diameter'GO:0051603, P:proteolysis involved in cellular protein catabolic process'GO:0042573, P:retinoic acid metabolic process	K09646
gene	g1291	tig00002636	AUGUSTUS	147786	220279	+	Sprot-uniprot homology= Cell division cycle protein 16 homolog	GO:0005680, C:anaphase-promoting complex'GO:0005813, C:centrosome'GO:0005737, C:cytoplasm'GO:0005634, C:nucleus'GO:0005876, C:spindle microtubule'GO:0007049, P:cell cycle'GO:0051301, P:cell division'GO:0070979, P:protein K11-linked ubiquitination	K03353
gene	g1292	tig00002639	AUGUSTUS	16232	28185	-	Sequence homology, NCBI's 'non-redundant'= XP_012550391.1 PREDICTED: uncharacterized protein LOC105842370 [Bombyx mori]	NA	NA
gene	g1293	tig00002639	AUGUSTUS	37676	41551	-	Uncharacterized predicted gene	NA	NA
gene	g1294	tig00002640	AUGUSTUS	16787	19627	+	Sprot-uniprot homology= Uncharacterized protein K02A2.6	GO:0003676, F:nucleic acid binding'GO:0008270, F:zinc ion binding'GO:0015074, P:DNA integration	NA
gene	g1295	tig00002646	AUGUSTUS	8770	18615	-	Sequence homology, NCBI's 'non-redundant'= XP_004926918.1 PREDICTED: uncharacterized protein LOC101735790 [Bombyx mori]	NA	NA
gene	g1296	tig00002650	AUGUSTUS	1	8408	+	Sprot-uniprot homology= High affinity cAMP-specific and IBMX-insensitive 3',5'-cyclic phosphodiesterase 8 {ECO:0000305}	GO:0004115, F:3',5'-cyclic-AMP phosphodiesterase activity'GO:0046872, F:metal ion binding'GO:0006198, P:cAMP catabolic process'GO:0046058, P:cAMP metabolic process'GO:0007498, P:mesoderm development'GO:1903206, P:negative regulation of hydrogen peroxide-induced cell death'GO:0070374, P:positive regulation of ERK1 and ERK2 cascade'GO:0007165, P:signal transduction	K18437
gene	g1297	tig00002650	AUGUSTUS	15614	38523	-	Sprot-uniprot homology= Collagen type IV alpha-3-binding protein	GO:0005783, C:endoplasmic reticulum'GO:0005794, C:Golgi apparatus'GO:0097001, F:ceramide binding'GO:0035620, F:ceramide transporter activity'GO:0035621, P:ER to Golgi ceramide transport'GO:0007517, P:muscle organ development	K08283
gene	g1298	tig00002650	AUGUSTUS	72591	82280	+	Sequence homology, NCBI's 'non-redundant'= XP_013198574.1 PREDICTED: uncharacterized protein LOC106141469 [Amyelois transitella]	NA	NA
gene	g1299	tig00002650	AUGUSTUS	91752	113611	-	Sprot-uniprot homology= Retrovirus-related Pol polyprotein from transposon TNT 1-94	GO:0004190, F:aspartic-type endopeptidase activity'GO:0004519, F:endonuclease activity'GO:0003676, F:nucleic acid binding'GO:0003964, F:RNA-directed DNA polymerase activity'GO:0008270, F:zinc ion binding'GO:0015074, P:DNA integration	NA
gene	g1300	tig00002650	AUGUSTUS	119649	135298	+	Sprot-uniprot homology= RNA polymerase II subunit A C-terminal domain phosphatase	GO:0015629, C:actin cytoskeleton'GO:0005813, C:centrosome'GO:0005737, C:cytoplasm'GO:0016591, C:DNA-directed RNA polymerase II, holoenzyme'GO:0030496, C:midbody'GO:0016607, C:nuclear speck'GO:0005634, C:nucleus'GO:0043234, C:protein complex'GO:0005819, C:spindle'GO:0051233, C:spindle midzone'GO:0000922, C:spindle pole'GO:0008420, F:CTD phosphatase activity'GO:0030957, F:Tat protein binding'GO:000…	K15732
gene	g1301	tig00002650	AUGUSTUS	138935	144163	-	Sequence homology, NCBI's 'non-redundant'= XP_013137120.1 PREDICTED: 28S ribosomal protein S17, mitochondrial [Papilio polytes]	NA	NA
gene	g1302	tig00002650	AUGUSTUS	144271	149229	+	Sprot-uniprot homology= Putative RNA-binding protein 15B	GO:0005654, C:nucleoplasm'GO:0003676, F:nucleic acid binding'GO:0003723, F:RNA binding'GO:0006397, P:mRNA processing'GO:0000381, P:regulation of alternative mRNA splicing, via spliceosome'GO:0006355, P:regulation of transcription, DNA-templated'GO:0008380, P:RNA splicing'GO:0006351, P:transcription, DNA-templated'GO:0016032, P:viral process	K13190
gene	g1303	tig00002650	AUGUSTUS	172607	175886	-	Sprot-uniprot homology= Neuralized-like protein 2	GO:0005737, C:cytoplasm'GO:0035556, P:intracellular signal transduction'GO:0016567, P:protein ubiquitination	K16782
gene	g1304	tig00002650	AUGUSTUS	176613	218929	+	Sprot-uniprot homology= Leukotriene A-4 hydrolase	GO:0005737, C:cytoplasm'GO:0005829, C:cytosol'GO:0070062, C:extracellular exosome'GO:0005654, C:nucleoplasm'GO:0005634, C:nucleus'GO:0004177, F:aminopeptidase activity'GO:0004301, F:epoxide hydrolase activity'GO:0004463, F:leukotriene-A4 hydrolase activity'GO:0070006, F:metalloaminopeptidase activity'GO:0042277, F:peptide binding'GO:0003723, F:RNA binding'GO:0008270, F:zinc ion binding'GO:0044267…	K01254
gene	g1305	tig00002650	AUGUSTUS	225094	226692	+	Sequence homology, NCBI's 'non-redundant'= EHJ63222.1 leukotriene A4 hydrolase [Danaus plexippus]	NA	NA
gene	g1306	tig00002652	AUGUSTUS	30957	31938	+	Sequence homology, NCBI's 'non-redundant'= ADI61816.1 endonuclease-reverse transcriptase [Bombyx mori]	NA	NA
gene	g1307	tig00002653	AUGUSTUS	6914	24573	-	Sprot-uniprot homology= Sodium/potassium-transporting ATPase subunit alpha-B	GO:0016021, C:integral component of membrane'GO:0005524, F:ATP binding'GO:0046872, F:metal ion binding'GO:0005391, F:sodium:potassium-exchanging ATPase activity	K01539
gene	g1308	tig00002655	AUGUSTUS	17136	19004	+	Sequence homology, NCBI's 'non-redundant'= XP_013193693.1 PREDICTED: protein phosphatase 1B [Amyelois transitella]	NA	NA
gene	g1309	tig00002655	AUGUSTUS	32019	49033	-	Uncharacterized predicted gene	NA	NA
gene	g1310	tig00002655	AUGUSTUS	76118	126451	+	Uncharacterized predicted gene	NA	NA
gene	g1311	tig00002655	AUGUSTUS	126488	130179	+	Sequence homology, NCBI's 'non-redundant'= KPI95276.1 Neurexin-3-alpha [Papilio xuthus]	NA	NA
gene	g1312	tig00002661	AUGUSTUS	20674	30585	+	Sequence homology, NCBI's 'non-redundant'= XP_013195591.1 PREDICTED: uncharacterized protein LOC106138849 [Amyelois transitella]	NA	NA
gene	g1313	tig00002664	AUGUSTUS	10473	17100	-	Sequence homology, NCBI's 'non-redundant'= XP_011554272.1 PREDICTED: uncharacterized protein LOC105385569 [Plutella xylostella]	NA	NA
gene	g1314	tig00002667	AUGUSTUS	18628	20732	+	Uncharacterized predicted gene	NA	NA
gene	g1316	tig00002675	AUGUSTUS	10440	20252	+	Sequence homology, NCBI's 'non-redundant'= XP_008557915.1 PREDICTED: tigger transposable element-derived protein 4-like [Microplitis demolitor]	NA	NA
gene	g1317	tig00002675	AUGUSTUS	25391	33914	-	Sprot-uniprot homology= tRNA-dihydrouridine(20) synthase [NAD(P)+]-like	GO:0005829, C:cytosol'GO:0005783, C:endoplasmic reticulum'GO:0005739, C:mitochondrion'GO:0003725, F:double-stranded RNA binding'GO:0050660, F:flavin adenine dinucleotide binding'GO:0004860, F:protein kinase inhibitor activity'GO:0017150, F:tRNA dihydrouridine synthase activity'GO:0060548, P:negative regulation of cell death	K05543
gene	g1318	tig00002676	AUGUSTUS	1	36700	+	Sequence homology, NCBI's 'non-redundant'= XP_014363595.1 PREDICTED: uncharacterized protein LOC106714961 isoform X3 [Papilio machaon]	NA	NA
gene	g1319	tig00002676	AUGUSTUS	91152	100395	+	Uncharacterized predicted gene	NA	NA
gene	g1320	tig00002676	AUGUSTUS	193367	194899	+	Sprot-uniprot homology= Calcium/calmodulin-dependent protein kinase type II alpha chain	GO:0030424, C:axon'GO:0005954, C:calcium- and calmodulin-dependent protein kinase complex'GO:0005737, C:cytoplasm'GO:0030425, C:dendrite'GO:0005886, C:plasma membrane'GO:0045211, C:postsynaptic membrane'GO:0048786, C:presynaptic active zone'GO:0005524, F:ATP binding'GO:0005516, F:calmodulin binding'GO:0004683, F:calmodulin-dependent protein kinase activity'GO:0004674, F:protein serine/threonine k…	K04515
gene	g1321	tig00002676	AUGUSTUS	204907	208034	-	Sequence homology, NCBI's 'non-redundant'= KOB68804.1 Uncharacterized protein OBRU01_17656, partial [Operophtera brumata]	NA	NA
gene	g1322	tig00002676	AUGUSTUS	208338	228051	+	Sequence homology, NCBI's 'non-redundant'= XP_004931934.1 PREDICTED: uncharacterized protein LOC101739091 isoform X1 [Bombyx mori]	NA	K16831
gene	g1323	tig00002676	AUGUSTUS	247857	264212	+	Sprot-uniprot homology= THUMP domain-containing protein 1 homolog	GO:0003723, F:RNA binding'GO:0006400, P:tRNA modification	K06963
gene	g1324	tig00002683	AUGUSTUS	6611	7691	-	Sequence homology, NCBI's 'non-redundant'= YP_003517871.1 gag-like protein [Lymantria xylina MNPV] ADD73840.1 gag-like protein [Lymantria xylina MNPV]	NA	NA
gene	g1325	tig00002685	AUGUSTUS	4741	22798	-	Sprot-uniprot homology= Sodium- and chloride-dependent glycine transporter 2	GO:0005887, C:integral component of plasma membrane'GO:0015187, F:glycine transmembrane transporter activity'GO:0015375, F:glycine:sodium symporter activity'GO:0046872, F:metal ion binding'GO:0005328, F:neurotransmitter:sodium symporter activity'GO:0036233, P:glycine import'GO:0015816, P:glycine transport'GO:0060012, P:synaptic transmission, glycinergic	K05038
gene	g1326	tig00002686	AUGUSTUS	1	5921	+	Sequence homology, NCBI's 'non-redundant'= XP_011548112.1 PREDICTED: exocyst complex component 1-like [Plutella xylostella]	NA	NA
gene	g1327	tig00002691	AUGUSTUS	1866	11780	-	Sprot-uniprot homology= GRAM domain-containing protein 1B	GO:0016021, C:integral component of membrane'GO:0016020, C:membrane	NA
gene	g1328	tig00002691	AUGUSTUS	46904	50329	-	Uncharacterized predicted gene	NA	NA
gene	g1329	tig00002691	AUGUSTUS	51492	70811	+	Sprot-uniprot homology= Ribosome biogenesis protein BMS1 homolog	GO:0030686, C:90S preribosome'GO:0005730, C:nucleolus'GO:0005654, C:nucleoplasm'GO:0005634, C:nucleus'GO:0005524, F:ATP binding'GO:0005525, F:GTP binding'GO:0003924, F:GTPase activity'GO:0003723, F:RNA binding'GO:0034511, F:U3 snoRNA binding'GO:0000479, P:endonucleolytic cleavage of tricistronic rRNA transcript (SSU-rRNA, 5.8S rRNA, LSU-rRNA)'GO:0000462, P:maturation of SSU-rRNA from tricistronic…	K14569
gene	g1330	tig00002691	AUGUSTUS	70843	91205	-	Sprot-uniprot homology= Liprin-alpha-1	GO:0005737, C:cytoplasm'GO:0005829, C:cytosol'GO:0005925, C:focal adhesion'GO:0048786, C:presynaptic active zone'GO:0004871, F:signal transducer activity'GO:0007160, P:cell-matrix adhesion'GO:0014047, P:glutamate secretion'GO:0090005, P:negative regulation of establishment of protein localization to plasma membrane'GO:0051497, P:negative regulation of stress fiber assembly'GO:0007269, P:neurotran…	NA
gene	g1331	tig00002695	AUGUSTUS	14941	18729	-	Uncharacterized predicted gene	NA	NA
gene	g1332	tig00002695	AUGUSTUS	21425	27969	+	Sprot-uniprot homology= Ribosome biogenesis protein BMS1 homolog	GO:0030686, C:90S preribosome'GO:0005730, C:nucleolus'GO:0005654, C:nucleoplasm'GO:0005634, C:nucleus'GO:0005524, F:ATP binding'GO:0005525, F:GTP binding'GO:0003924, F:GTPase activity'GO:0003723, F:RNA binding'GO:0034511, F:U3 snoRNA binding'GO:0000479, P:endonucleolytic cleavage of tricistronic rRNA transcript (SSU-rRNA, 5.8S rRNA, LSU-rRNA)'GO:0000462, P:maturation of SSU-rRNA from tricistronic…	K14569
gene	g1333	tig00002699	AUGUSTUS	60815	61091	+	Uncharacterized predicted gene	NA	NA
gene	g1335	tig00002706	AUGUSTUS	24344	56036	-	Sequence homology, NCBI's 'non-redundant'= XP_012548194.1 PREDICTED: PAX-interacting protein 1 [Bombyx mori]	NA	K14972
gene	g1336	tig00002712	AUGUSTUS	1	10205	+	Uncharacterized predicted gene	NA	NA
gene	g1337	tig00002713	AUGUSTUS	10649	11595	+	Uncharacterized predicted gene	NA	NA
gene	g1338	tig00002714	AUGUSTUS	29863	33330	+	Sprot-uniprot homology= Serine/threonine-protein phosphatase 2B catalytic subunit 3	GO:0005516, F:calmodulin binding'GO:0033192, F:calmodulin-dependent protein phosphatase activity'GO:0046872, F:metal ion binding'GO:0004722, F:protein serine/threonine phosphatase activity'GO:0051533, P:positive regulation of NFAT protein import into nucleus'GO:0006470, P:protein dephosphorylation'GO:0030431, P:sleep	K04348
gene	g1339	tig00002718	AUGUSTUS	8872	27618	+	Sprot-uniprot homology= Probable ATP-dependent RNA helicase DDX27	GO:0005694, C:chromosome'GO:0005730, C:nucleolus'GO:0005524, F:ATP binding'GO:0004004, F:ATP-dependent RNA helicase activity'GO:0003723, F:RNA binding'GO:0010501, P:RNA secondary structure unwinding'GO:0006364, P:rRNA processing	K13181
gene	g1341	tig00002731	AUGUSTUS	12672	25252	-	Sequence homology, NCBI's 'non-redundant'= XP_012549594.1 PREDICTED: lachesin-like [Bombyx mori]	NA	NA
gene	g1342	tig00002737	AUGUSTUS	1	22079	-	Sprot-uniprot homology= UPF0505 protein C16orf62 homolog	GO:0005829, C:cytosol'GO:0005769, C:early endosome'GO:0030904, C:retromer complex'GO:0008565, F:protein transporter activity'GO:0042147, P:retrograde transport, endosome to Golgi	NA
gene	g1343	tig00002737	AUGUSTUS	49095	50478	+	Sprot-uniprot homology= Tectonin beta-propeller repeat-containing protein	GO:0016021, C:integral component of membrane'GO:0030246, F:carbohydrate binding'GO:0007031, P:peroxisome organization	K17988
gene	g1344	tig00002739	AUGUSTUS	20785	33563	-	Sequence homology, NCBI's 'non-redundant'= XP_014367525.1 PREDICTED: uncharacterized protein LOC106718049 [Papilio machaon] KPJ08358.1 hypothetical protein RR48_13097 [Papilio machaon]	NA	NA
gene	g1345	tig00002747	AUGUSTUS	13193	16267	-	Uncharacterized predicted gene	NA	NA
gene	g1346	tig00002747	AUGUSTUS	30659	39573	-	Sequence homology, NCBI's 'non-redundant'= ABU98617.1 unknown, partial [Helicoverpa armigera]	NA	NA
gene	g1347	tig00002753	AUGUSTUS	15802	20280	+	Sequence homology, NCBI's 'non-redundant'= XP_013184398.1 PREDICTED: uncharacterized protein LOC106130169 [Amyelois transitella]	NA	NA
gene	g1350	tig00002770	AUGUSTUS	12488	34783	-	Sprot-uniprot homology= Calpain-7	GO:0005737, C:cytoplasm'GO:0005829, C:cytosol'GO:0070062, C:extracellular exosome'GO:0016604, C:nuclear body'GO:0005654, C:nucleoplasm'GO:0004198, F:calcium-dependent cysteine-type endopeptidase activity'GO:0004175, F:endopeptidase activity'GO:0090541, F:MIT domain binding'GO:0010634, P:positive regulation of epithelial cell migration'GO:0097264, P:self proteolysis	K08576
gene	g1351	tig00002770	AUGUSTUS	35235	54177	+	Sprot-uniprot homology= Zinc finger BED domain-containing protein 4	GO:0005737, C:cytoplasm'GO:0005654, C:nucleoplasm'GO:0005634, C:nucleus'GO:0046872, F:metal ion binding'GO:0046983, F:protein dimerization activity'GO:0000977, F:RNA polymerase II regulatory region sequence-specific DNA binding'GO:0003700, F:transcription factor activity, sequence-specific DNA binding'GO:0006357, P:regulation of transcription from RNA polymerase II promoter	NA
gene	g1352	tig00002770	AUGUSTUS	67694	106680	-	Sequence homology, NCBI's 'non-redundant'= XP_004925176.1 PREDICTED: uncharacterized protein LOC101746184 [Bombyx mori]	NA	NA
gene	g1353	tig00002794	AUGUSTUS	1	3183	-	Sprot-uniprot homology= Pre-mRNA-processing-splicing factor 8	GO:0071013, C:catalytic step 2 spliceosome'GO:0016020, C:membrane'GO:0016607, C:nuclear speck'GO:0005634, C:nucleus'GO:0046540, C:U4/U6 x U5 tri-snRNP complex'GO:0005682, C:U5 snRNP'GO:0070530, F:K63-linked polyubiquitin binding'GO:0003723, F:RNA binding'GO:0030623, F:U5 snRNA binding'GO:0017070, F:U6 snRNA binding'GO:0071222, P:cellular response to lipopolysaccharide'GO:0071356, P:cellular respo…	K12856
gene	g1354	tig00002794	AUGUSTUS	4714	8511	+	Sprot-uniprot homology= Probable RNA-directed DNA polymerase from transposon BS	GO:0003964, F:RNA-directed DNA polymerase activity'GO:0006313, P:transposition, DNA-mediated	NA
gene	g1355	tig00002794	AUGUSTUS	8740	19119	-	Sprot-uniprot homology= Pre-mRNA-processing-splicing factor 8	GO:0071013, C:catalytic step 2 spliceosome'GO:0016020, C:membrane'GO:0016607, C:nuclear speck'GO:0005634, C:nucleus'GO:0046540, C:U4/U6 x U5 tri-snRNP complex'GO:0005682, C:U5 snRNP'GO:0070530, F:K63-linked polyubiquitin binding'GO:0003723, F:RNA binding'GO:0030623, F:U5 snRNA binding'GO:0017070, F:U6 snRNA binding'GO:0071222, P:cellular response to lipopolysaccharide'GO:0071356, P:cellular respo…	K12856
gene	g1356	tig00002805	AUGUSTUS	53758	62284	-	Uncharacterized predicted gene	NA	NA
gene	g1357	tig00002822	AUGUSTUS	390377	392872	+	Sequence homology, NCBI's 'non-redundant'= EHJ72762.1 nicotinic acetylcholine receptor alpha 1 subunit [Danaus plexippus]	NA	NA
gene	g1359	tig00002822	AUGUSTUS	437494	443211	+	Sequence homology, NCBI's 'non-redundant'= XP_011561858.1 PREDICTED: RNA-directed DNA polymerase from mobile element jockey-like [Plutella xylostella]	NA	NA
gene	g1360	tig00002822	AUGUSTUS	526636	527617	-	Sequence homology, NCBI's 'non-redundant'= KOB68062.1 reverse transcriptase [Operophtera brumata]	NA	NA
gene	g1361	tig00002822	AUGUSTUS	528945	552312	+	Sprot-uniprot homology= Acetylcholine receptor subunit alpha-like 1	GO:0005892, C:acetylcholine-gated channel complex'GO:0030054, C:cell junction'GO:0045211, C:postsynaptic membrane'GO:0022848, F:acetylcholine-gated cation-selective channel activity'GO:0006812, P:cation transport'GO:0017085, P:response to insecticide'GO:0007271, P:synaptic transmission, cholinergic	K05312
gene	g1362	tig00002822	AUGUSTUS	637336	643332	+	Uncharacterized predicted gene	NA	NA
gene	g1363	tig00002822	AUGUSTUS	645675	651686	-	Sequence homology, NCBI's 'non-redundant'= XP_012545359.1 PREDICTED: uncharacterized protein LOC101743025 [Bombyx mori]	NA	NA
gene	g1365	tig00002825	AUGUSTUS	29414	80509	-	Sprot-uniprot homology= Peptidyl-prolyl cis-trans isomerase NIMA-interacting 4	GO:0005737, C:cytoplasm'GO:0005730, C:nucleolus'GO:0005819, C:spindle'GO:0003677, F:DNA binding'GO:0003755, F:peptidyl-prolyl cis-trans isomerase activity	K09579
gene	g1366	tig00002825	AUGUSTUS	84251	101433	+	Sprot-uniprot homology= Mediator of RNA polymerase II transcription subunit 12-like protein	GO:0016592, C:mediator complex'GO:0008013, F:beta-catenin binding'GO:0001105, F:RNA polymerase II transcription coactivator activity'GO:0008134, F:transcription factor binding	K15162
gene	g1367	tig00002825	AUGUSTUS	101926	123083	+	Sprot-uniprot homology= Mediator of RNA polymerase II transcription subunit 12	GO:0070847, C:core mediator complex'GO:0016592, C:mediator complex'GO:0005700, C:polytene chromosome'GO:0001105, F:RNA polymerase II transcription coactivator activity'GO:0001104, F:RNA polymerase II transcription cofactor activity'GO:0022416, P:chaeta development'GO:0048749, P:compound eye development'GO:0035072, P:ecdysone-mediated induction of salivary gland cell autophagic cell death'GO:00360…	K15162
gene	g1368	tig00002825	AUGUSTUS	123131	131157	-	Sequence homology, NCBI's 'non-redundant'= XP_012547951.1 PREDICTED: uncharacterized protein LOC105842017 [Bombyx mori]	NA	NA
gene	g1369	tig00002825	AUGUSTUS	131341	160607	+	Sprot-uniprot homology= Mediator of RNA polymerase II transcription subunit 12	GO:0070847, C:core mediator complex'GO:0016592, C:mediator complex'GO:0005700, C:polytene chromosome'GO:0001105, F:RNA polymerase II transcription coactivator activity'GO:0001104, F:RNA polymerase II transcription cofactor activity'GO:0022416, P:chaeta development'GO:0048749, P:compound eye development'GO:0035072, P:ecdysone-mediated induction of salivary gland cell autophagic cell death'GO:00360…	K15162
gene	g1370	tig00002825	AUGUSTUS	184028	206439	+	Sprot-uniprot homology= Twinkle protein, mitochondrial {ECO:0000305}	GO:0042645, C:mitochondrial nucleoid'GO:0005739, C:mitochondrion'GO:0043139, F:5'-3' DNA helicase activity'GO:0005524, F:ATP binding'GO:0003678, F:DNA helicase activity'GO:0002020, F:protease binding'GO:0003697, F:single-stranded DNA binding'GO:0071333, P:cellular response to glucose stimulus'GO:0006268, P:DNA unwinding involved in DNA replication'GO:0006264, P:mitochondrial DNA replication'GO:00…	K17680
gene	g1371	tig00002825	AUGUSTUS	206719	207787	-	Sequence homology, NCBI's 'non-redundant'= XP_004924617.1 PREDICTED: uncharacterized protein LOC101738297 [Bombyx mori]	NA	NA
gene	g1372	tig00002825	AUGUSTUS	214749	232086	-	Sprot-uniprot homology= Retrovirus-related Pol polyprotein from transposon TNT 1-94	GO:0004190, F:aspartic-type endopeptidase activity'GO:0004519, F:endonuclease activity'GO:0003676, F:nucleic acid binding'GO:0003964, F:RNA-directed DNA polymerase activity'GO:0008270, F:zinc ion binding'GO:0015074, P:DNA integration	NA
gene	g1373	tig00002825	AUGUSTUS	232147	233117	-	Sprot-uniprot homology= Retrovirus-related Pol polyprotein from transposon TNT 1-94	GO:0004190, F:aspartic-type endopeptidase activity'GO:0004519, F:endonuclease activity'GO:0003676, F:nucleic acid binding'GO:0003964, F:RNA-directed DNA polymerase activity'GO:0008270, F:zinc ion binding'GO:0015074, P:DNA integration	NA
gene	g1374	tig00002825	AUGUSTUS	234310	235065	-	Sequence homology, NCBI's 'non-redundant'= KOB78536.1 Retrovirus-related Pol polyprotein, partial [Operophtera brumata]	NA	NA
gene	g1375	tig00002828	AUGUSTUS	4902	8426	-	Sequence homology, NCBI's 'non-redundant'= JAA78571.1 transposon BEL-like protein, partial [Pararge aegeria]	NA	NA
gene	g1376	tig00002835	AUGUSTUS	668	3124	+	Sequence homology, NCBI's 'non-redundant'= KPJ08608.1 IQ domain-containing protein D [Papilio machaon]	NA	NA
gene	g1377	tig00002835	AUGUSTUS	5790	17054	-	Sequence homology, NCBI's 'non-redundant'= XP_004927376.1 PREDICTED: switch-associated protein 70-like [Bombyx mori]	NA	NA
gene	g1378	tig00002846	AUGUSTUS	28057	50692	+	Sprot-uniprot homology= Niemann-Pick C1 protein	GO:0005783, C:endoplasmic reticulum'GO:0005576, C:extracellular region'GO:0005887, C:integral component of plasma membrane'GO:0031902, C:late endosome membrane'GO:0005765, C:lysosomal membrane'GO:0005764, C:lysosome'GO:0005635, C:nuclear envelope'GO:0048471, C:perinuclear region of cytoplasm'GO:0015485, F:cholesterol binding'GO:0005319, F:lipid transporter activity'GO:0008206, P:bile acid metabol…	K12385
gene	g1380	tig00002846	AUGUSTUS	74725	98440	+	Sequence homology, NCBI's 'non-redundant'= XP_004924424.1 PREDICTED: thioredoxin domain-containing protein 15 [Bombyx mori]	NA	NA
gene	g1381	tig00002846	AUGUSTUS	109093	115143	+	Sprot-uniprot homology= Glyoxylate reductase/hydroxypyruvate reductase	GO:0005737, C:cytoplasm'GO:0005829, C:cytosol'GO:0070062, C:extracellular exosome'GO:0005782, C:peroxisomal matrix'GO:0031406, F:carboxylic acid binding'GO:0008465, F:glycerate dehydrogenase activity'GO:0030267, F:glyoxylate reductase (NADP) activity'GO:0016618, F:hydroxypyruvate reductase activity'GO:0051287, F:NAD binding'GO:0070402, F:NADPH binding'GO:0042803, F:protein homodimerization activi…	K00049
gene	g1382	tig00002847	AUGUSTUS	1	9756	-	Sprot-uniprot homology= Methylcrotonoyl-CoA carboxylase subunit alpha, mitochondrial	GO:0002169, C:3-methylcrotonyl-CoA carboxylase complex, mitochondrial'GO:0005829, C:cytosol'GO:1905202, C:methylcrotonoyl-CoA carboxylase complex'GO:0005743, C:mitochondrial inner membrane'GO:0005759, C:mitochondrial matrix'GO:0005739, C:mitochondrion'GO:0005524, F:ATP binding'GO:0009374, F:biotin binding'GO:0004075, F:biotin carboxylase activity'GO:0046872, F:metal ion binding'GO:0004485, F:meth…	K01968
gene	g1383	tig00002847	AUGUSTUS	11436	14397	+	Sprot-uniprot homology= Flap endonuclease GEN	GO:0005634, C:nucleus'GO:0035312, F:5'-3' exodeoxyribonuclease activity'GO:0003677, F:DNA binding'GO:0008311, F:double-stranded DNA 3'-5' exodeoxyribonuclease activity'GO:0004520, F:endodeoxyribonuclease activity'GO:0004519, F:endonuclease activity'GO:0046872, F:metal ion binding'GO:0008310, F:single-stranded DNA 3'-5' exodeoxyribonuclease activity'GO:0000737, P:DNA catabolic process, endonucleol…	K15338
gene	g1384	tig00002849	AUGUSTUS	32410	42535	+	Sprot-uniprot homology= Nuclear inhibitor of protein phosphatase 1	GO:0016607, C:nuclear speck'GO:0005654, C:nucleoplasm'GO:0005681, C:spliceosomal complex'GO:0003677, F:DNA binding'GO:0003729, F:mRNA binding'GO:0019888, F:protein phosphatase regulator activity'GO:0004865, F:protein serine/threonine phosphatase inhibitor activity'GO:0008283, P:cell proliferation'GO:0006397, P:mRNA processing'GO:0007275, P:multicellular organism development'GO:0035308, P:negative…	K13216
gene	g1385	tig00002862	AUGUSTUS	751	10372	+	Uncharacterized predicted gene	NA	NA
gene	g1386	tig00002866	AUGUSTUS	38896	49903	+	Uncharacterized predicted gene	NA	NA
gene	g1387	tig00002866	AUGUSTUS	54841	81857	+	Sequence homology, NCBI's 'non-redundant'= EHJ66798.1 hypothetical protein KGM_19585 [Danaus plexippus]	NA	NA
gene	g1388	tig00002866	AUGUSTUS	210062	260291	-	Sprot-uniprot homology= Dystrophin, isoform B	GO:0005938, C:cell cortex'GO:0005737, C:cytoplasm'GO:0005856, C:cytoskeleton'GO:0016010, C:dystrophin-associated glycoprotein complex'GO:0042383, C:sarcolemma'GO:0045202, C:synapse'GO:0003779, F:actin binding'GO:0008092, F:cytoskeletal protein binding'GO:0008307, F:structural constituent of muscle'GO:0005198, F:structural molecule activity'GO:0050699, F:WW domain binding'GO:0008270, F:zinc ion bi…	NA
gene	g1389	tig00002867	AUGUSTUS	20684	21266	+	Uncharacterized predicted gene	NA	NA
gene	g1390	tig00002867	AUGUSTUS	41549	47886	+	Sprot-uniprot homology= E3 ubiquitin-protein ligase mib1	GO:0005737, C:cytoplasm'GO:0031410, C:cytoplasmic vesicle'GO:0030139, C:endocytic vesicle'GO:0005815, C:microtubule organizing center'GO:0048471, C:perinuclear region of cytoplasm'GO:0005886, C:plasma membrane'GO:0043234, C:protein complex'GO:0000151, C:ubiquitin ligase complex'GO:0042803, F:protein homodimerization activity'GO:0004842, F:ubiquitin-protein transferase activity'GO:0008270, F:zinc …	K10645
gene	g1391	tig00002867	AUGUSTUS	55182	57309	-	Uncharacterized predicted gene	NA	NA
gene	g1392	tig00002870	AUGUSTUS	267	6310	-	Sequence homology, NCBI's 'non-redundant'= XP_011561923.1 PREDICTED: condensin complex subunit 1-like [Plutella xylostella]	NA	NA
gene	g1393	tig00002873	AUGUSTUS	72920	87012	+	Sprot-uniprot homology= Glutathione S-transferase 1	GO:0004364, F:glutathione transferase activity	NA
gene	g1394	tig00002873	AUGUSTUS	90985	121542	-	Sprot-uniprot homology= Glutathione S-transferase 1	GO:0004364, F:glutathione transferase activity	K00799
gene	g1395	tig00002873	AUGUSTUS	127809	131817	+	Sprot-uniprot homology= Retrovirus-related Pol polyprotein from transposon 297	GO:0004190, F:aspartic-type endopeptidase activity'GO:0004519, F:endonuclease activity'GO:0003676, F:nucleic acid binding'GO:0003964, F:RNA-directed DNA polymerase activity'GO:0015074, P:DNA integration	NA
gene	g1396	tig00002875	AUGUSTUS	8316	29985	+	Sprot-uniprot homology= 3-ketoacyl-CoA thiolase, mitochondrial	GO:0070062, C:extracellular exosome'GO:0005743, C:mitochondrial inner membrane'GO:0005759, C:mitochondrial matrix'GO:0005739, C:mitochondrion'GO:0003988, F:acetyl-CoA C-acyltransferase activity'GO:0003723, F:RNA binding'GO:0071456, P:cellular response to hypoxia'GO:0006695, P:cholesterol biosynthetic process'GO:0006635, P:fatty acid beta-oxidation'GO:1902109, P:negative regulation of mitochondria…	K07508
gene	g1398	tig00002875	AUGUSTUS	45826	61986	+	Sprot-uniprot homology= 3-ketoacyl-CoA thiolase, mitochondrial	GO:0070062, C:extracellular exosome'GO:0005743, C:mitochondrial inner membrane'GO:0005759, C:mitochondrial matrix'GO:0005739, C:mitochondrion'GO:0003988, F:acetyl-CoA C-acyltransferase activity'GO:0003723, F:RNA binding'GO:0071456, P:cellular response to hypoxia'GO:0006695, P:cholesterol biosynthetic process'GO:0006635, P:fatty acid beta-oxidation'GO:1902109, P:negative regulation of mitochondria…	K07508
gene	g1400	tig00002884	AUGUSTUS	33853	50666	+	Sequence homology, NCBI's 'non-redundant'= JAA87532.1 polyA-binding protein interacting protein, partial [Pararge aegeria]	NA	NA
gene	g1401	tig00002888	AUGUSTUS	3705	13332	-	Uncharacterized predicted gene	NA	NA
gene	g1402	tig00002888	AUGUSTUS	18004	22157	+	Sequence homology, NCBI's 'non-redundant'= KOB79218.1 Zinc finger DNA binding protein [Operophtera brumata]	NA	NA
gene	g1403	tig00002888	AUGUSTUS	22538	34760	+	Sprot-uniprot homology= Fatty acid synthase	GO:0005829, C:cytosol'GO:0070062, C:extracellular exosome'GO:0042587, C:glycogen granule'GO:0005794, C:Golgi apparatus'GO:0042470, C:melanosome'GO:0016020, C:membrane'GO:0005739, C:mitochondrion'GO:0005886, C:plasma membrane'GO:0047451, F:3-hydroxyoctanoyl-[acyl-carrier-protein] dehydratase activity'GO:0004317, F:3-hydroxypalmitoyl-[acyl-carrier-protein] dehydratase activity'GO:0102131, F:3-oxo-g…	K00665
gene	g1406	tig00002897	AUGUSTUS	6326	22167	+	Sprot-uniprot homology= Omega-amidase NIT2	GO:0005737, C:cytoplasm'GO:0050152, F:omega-amidase activity'GO:0006807, P:nitrogen compound metabolic process	K13566
gene	g1407	tig00002897	AUGUSTUS	37202	39836	+	Uncharacterized predicted gene	NA	NA
gene	g1408	tig00002909	AUGUSTUS	1	34729	-	Sprot-uniprot homology= Dynein heavy chain 3, axonemal	GO:0005858, C:axonemal dynein complex'GO:0005737, C:cytoplasm'GO:0005874, C:microtubule'GO:0005524, F:ATP binding'GO:0003777, F:microtubule motor activity'GO:0060285, P:cilium-dependent cell motility'GO:0007018, P:microtubule-based movement	K10408
gene	g1409	tig00002909	AUGUSTUS	43561	45644	-	Sequence homology, NCBI's 'non-redundant'= XP_013187890.1 PREDICTED: transmembrane channel-like protein 3 [Amyelois transitella]	NA	NA
gene	g1410	tig00002914	AUGUSTUS	1	10497	+	Uncharacterized predicted gene	NA	NA
gene	g1411	tig00002914	AUGUSTUS	12726	16072	+	Uncharacterized predicted gene	NA	NA
gene	g1412	tig00002925	AUGUSTUS	1	6447	-	Uncharacterized predicted gene	NA	NA
gene	g1413	tig00002925	AUGUSTUS	6542	6871	-	Uncharacterized predicted gene	NA	NA
gene	g1414	tig00002925	AUGUSTUS	6933	24246	-	Sprot-uniprot homology= Motor neuron and pancreas homeobox protein 1	GO:0005829, C:cytosol'GO:0005730, C:nucleolus'GO:0005634, C:nucleus'GO:0043565, F:sequence-specific DNA binding'GO:0003700, F:transcription factor activity, sequence-specific DNA binding'GO:0009653, P:anatomical structure morphogenesis'GO:0031018, P:endocrine pancreas development'GO:0006959, P:humoral immune response'GO:0048812, P:neuron projection morphogenesis'GO:0006357, P:regulation of transc…	K08025
gene	g1416	tig00002930	AUGUSTUS	16045	18686	+	Sequence homology, NCBI's 'non-redundant'= YP_008003807.1 unknown similar to AMEV266 [Mythimna separata entomopoxvirus 'L'] CCU56488.1 unknown similar to AMEV266 [Mythimna separata entomopoxvirus 'L']	NA	NA
gene	g1419	tig00002931	AUGUSTUS	39956	41852	+	Sequence homology, NCBI's 'non-redundant'= XP_014365991.1 PREDICTED: uncharacterized protein LOC106716864 [Papilio machaon]	NA	NA
gene	g1421	tig00002948	AUGUSTUS	7758	16347	+	Sequence homology, NCBI's 'non-redundant'= BAA95569.1 RNase H and integrase-like protein, partial [Bombyx mori]	NA	NA
gene	g1422	tig00002948	AUGUSTUS	27610	28821	-	Uncharacterized predicted gene	NA	NA
gene	g1423	tig00002949	AUGUSTUS	1	580	+	Uncharacterized predicted gene	NA	NA
gene	g1424	tig00002949	AUGUSTUS	48498	70183	+	Sprot-uniprot homology= Macrophage erythroblast attacher	GO:0005826, C:actomyosin contractile ring'GO:0005737, C:cytoplasm'GO:0034657, C:GID complex'GO:0005887, C:integral component of plasma membrane'GO:0016363, C:nuclear matrix'GO:0005654, C:nucleoplasm'GO:0005634, C:nucleus'GO:0005819, C:spindle'GO:0003779, F:actin binding'GO:0007155, P:cell adhesion'GO:0007049, P:cell cycle'GO:0051301, P:cell division'GO:0007010, P:cytoskeleton organization'GO:0048…	K18624
gene	g1425	tig00002949	AUGUSTUS	83195	126669	+	Uncharacterized predicted gene	NA	NA
gene	g1426	tig00002949	AUGUSTUS	132203	170256	+	Sequence homology, NCBI's 'non-redundant'= XP_013165622.1 PREDICTED: F-box/LRR-repeat protein 2 isoform X2 [Papilio xuthus]	NA	NA
gene	g1427	tig00002962	AUGUSTUS	16636	38318	+	Sequence homology, NCBI's 'non-redundant'= KPJ13888.1 cGMP-dependent protein kinase, isozyme 2 forms cD4/T1/T3A/T3B [Papilio machaon]	NA	K07376
gene	g1429	tig00002990	AUGUSTUS	21178	85580	-	Sequence homology, NCBI's 'non-redundant'= XP_013194967.1 PREDICTED: beta-1,4-galactosyltransferase 1-like [Amyelois transitella]	NA	NA
gene	g1430	tig00003014	AUGUSTUS	21858	41658	-	Sequence homology, NCBI's 'non-redundant'= NP_001127715.1 neuropeptide receptor A17 [Bombyx mori] BAG68416.1 neuropeptide receptor A17 [Bombyx mori]	NA	NA
gene	g1431	tig00003018	AUGUSTUS	11827	17412	+	Sequence homology, NCBI's 'non-redundant'= XP_011858405.1 PREDICTED: uncharacterized protein LOC105555964 [Vollenhovia emeryi]	NA	NA
gene	g1432	tig00003019	AUGUSTUS	7058	9799	+	Sequence homology, NCBI's 'non-redundant'= XP_014358269.1 PREDICTED: uncharacterized protein LOC106710656 [Papilio machaon]	NA	NA
gene	g1433	tig00003019	AUGUSTUS	9913	12206	+	Sequence homology, NCBI's 'non-redundant'= XP_013191356.1 PREDICTED: uncharacterized protein LOC106135555 [Amyelois transitella]	NA	NA
gene	g1434	tig00003025	AUGUSTUS	1	59769	+	Sequence homology, NCBI's 'non-redundant'= XP_013199908.1 PREDICTED: nuclear pore complex protein Nup214 isoform X1 [Amyelois transitella]	NA	K14317
gene	g1435	tig00003025	AUGUSTUS	72215	85835	+	Sprot-uniprot homology= TM2 domain-containing protein CG10795	GO:0016021, C:integral component of membrane	NA
gene	g1436	tig00003025	AUGUSTUS	110491	114757	-	Sequence homology, NCBI's 'non-redundant'= XP_013183999.1 PREDICTED: tigger transposable element-derived protein 6-like [Amyelois transitella]	NA	NA
gene	g1437	tig00003034	AUGUSTUS	1	11055	-	Uncharacterized predicted gene	NA	NA
gene	g1438	tig00003034	AUGUSTUS	19930	31348	+	Sequence homology, NCBI's 'non-redundant'= JAA79175.1 Uncharacterized protein [Pararge aegeria]	NA	NA
gene	g1439	tig00003034	AUGUSTUS	34961	48270	+	Uncharacterized predicted gene	NA	NA
gene	g1440	tig00003034	AUGUSTUS	52985	69536	-	Uncharacterized predicted gene	NA	NA
gene	g1441	tig00003046	AUGUSTUS	39259	63644	+	Uncharacterized predicted gene	NA	NA
gene	g1442	tig00003046	AUGUSTUS	76888	100405	-	Sprot-uniprot homology= Synaptotagmin-7 {ECO:0000305}	GO:0030054, C:cell junction'GO:0005829, C:cytosol'GO:0030425, C:dendrite'GO:0031045, C:dense core granule'GO:0032009, C:early phagosome'GO:0070062, C:extracellular exosome'GO:0016021, C:integral component of membrane'GO:0005765, C:lysosomal membrane'GO:0005764, C:lysosome'GO:0043025, C:neuronal cell body'GO:0005778, C:peroxisomal membrane'GO:0005777, C:peroxisome'GO:0030670, C:phagocytic vesicle …	K19907
gene	g1443	tig00003046	AUGUSTUS	132947	159253	-	Uncharacterized predicted gene	NA	NA
gene	g1444	tig00003050	AUGUSTUS	13711	15432	-	Sequence homology, NCBI's 'non-redundant'= ADI61816.1 endonuclease-reverse transcriptase [Bombyx mori]	NA	NA
gene	g1445	tig00003056	AUGUSTUS	1	15789	-	Sequence homology, NCBI's 'non-redundant'= XP_012550004.1 PREDICTED: uncharacterized protein LOC101741121 [Bombyx mori]	NA	NA
gene	g1446	tig00003056	AUGUSTUS	16001	21941	-	Sequence homology, NCBI's 'non-redundant'= EHJ78605.1 hypothetical protein KGM_09741 [Danaus plexippus]	NA	NA
gene	g1447	tig00003059	AUGUSTUS	92478	93338	-	Uncharacterized predicted gene	NA	NA
gene	g1449	tig00003082	AUGUSTUS	51060	63215	-	Sequence homology, NCBI's 'non-redundant'= XP_004925005.1 PREDICTED: uncharacterized protein LOC101741660 [Bombyx mori]	NA	NA
gene	g1450	tig00003084	AUGUSTUS	66992	78357	-	Sequence homology, NCBI's 'non-redundant'= XP_011557193.1 PREDICTED: RNA-directed DNA polymerase from mobile element jockey-like [Plutella xylostella]	NA	NA
gene	g1451	tig00003086	AUGUSTUS	1	14807	-	Sprot-uniprot homology= Src substrate protein p85	GO:0030054, C:cell junction'GO:0005905, C:clathrin-coated pit'GO:0030863, C:cortical cytoskeleton'GO:0043197, C:dendritic spine'GO:0005783, C:endoplasmic reticulum'GO:0005925, C:focal adhesion'GO:0030027, C:lamellipodium'GO:0005886, C:plasma membrane'GO:0002102, C:podosome'GO:0001726, C:ruffle'GO:0031532, P:actin cytoskeleton reorganization'GO:0030041, P:actin filament polymerization'GO:0048870, …	K06106
gene	g1452	tig00003086	AUGUSTUS	22994	26715	-	Sprot-uniprot homology= Acyl-CoA synthetase short-chain family member 3, mitochondrial	GO:0005739, C:mitochondrion'GO:0003987, F:acetate-CoA ligase activity'GO:0005524, F:ATP binding'GO:0008152, P:metabolic process	K01908
gene	g1453	tig00003087	AUGUSTUS	396	10748	-	Sequence homology, NCBI's 'non-redundant'= XP_013185683.1 PREDICTED: eye-specific diacylglycerol kinase isoform X1 [Amyelois transitella]	NA	NA
gene	g1456	tig00003115	AUGUSTUS	32498	51216	-	Uncharacterized predicted gene	NA	NA
gene	g1457	tig00003115	AUGUSTUS	52770	60046	+	Sequence homology, NCBI's 'non-redundant'= JAT90057.1 hypothetical protein g.4332 [Pectinophora gossypiella]	NA	NA
gene	g1458	tig00003115	AUGUSTUS	63541	98842	-	Sequence homology, NCBI's 'non-redundant'= XP_013162576.1 PREDICTED: 28S ribosomal protein S9, mitochondrial [Papilio xuthus]	NA	K02996
gene	g1459	tig00003115	AUGUSTUS	101796	133249	+	Sequence homology, NCBI's 'non-redundant'= EHJ77928.1 hypothetical protein KGM_05598 [Danaus plexippus]	NA	NA
gene	g1460	tig00003117	AUGUSTUS	18044	18876	+	Sequence homology, NCBI's 'non-redundant'= XP_013198236.1 PREDICTED: putative proline-rich protein 21, partial [Amyelois transitella]	NA	NA
gene	g1461	tig00003120	AUGUSTUS	1	8804	-	Sequence homology, NCBI's 'non-redundant'= XP_013185592.1 PREDICTED: LOW QUALITY PROTEIN: Bardet-Biedl syndrome 7 protein homolog [Amyelois transitella]	NA	NA
gene	g1462	tig00003120	AUGUSTUS	13446	19353	+	Sprot-uniprot homology= Translation initiation factor eIF-2B subunit epsilon	GO:0005737, C:cytoplasm'GO:0005829, C:cytosol'GO:0005851, C:eukaryotic translation initiation factor 2B complex'GO:0005634, C:nucleus'GO:0005085, F:guanyl-nucleotide exchange factor activity'GO:0003743, F:translation initiation factor activity'GO:0031369, F:translation initiation factor binding'GO:0007568, P:aging'GO:0014002, P:astrocyte development'GO:0048708, P:astrocyte differentiation'GO:0035…	K03240
gene	g1463	tig00003133	AUGUSTUS	27359	46029	+	Sequence homology, NCBI's 'non-redundant'= BAB21762.1 gag-like protein [Bombyx mori]	NA	NA
gene	g1466	tig00003155	AUGUSTUS	7436	26888	-	Sprot-uniprot homology= CCR4-NOT transcription complex subunit 6	GO:0030014, C:CCR4-NOT complex'GO:0005829, C:cytosol'GO:0016020, C:membrane'GO:0005634, C:nucleus'GO:0004532, F:exoribonuclease activity'GO:0046872, F:metal ion binding'GO:0004535, F:poly(A)-specific ribonuclease activity'GO:0003723, F:RNA binding'GO:0006977, P:DNA damage response, signal transduction by p53 class mediator resulting in cell cycle arrest'GO:0043928, P:exonucleolytic nuclear-transc…	K12603
gene	g1467	tig00003169	AUGUSTUS	1700	8742	+	Sequence homology, NCBI's 'non-redundant'= JAT83524.1 hypothetical protein g.12497, partial [Pectinophora gossypiella]	NA	NA
gene	g1468	tig00003169	AUGUSTUS	15597	32632	-	Sprot-uniprot homology= Protein ultraspiracle homolog	GO:0005634, C:nucleus'GO:0043565, F:sequence-specific DNA binding'GO:0003707, F:steroid hormone receptor activity'GO:0003700, F:transcription factor activity, sequence-specific DNA binding'GO:0008270, F:zinc ion binding'GO:0006351, P:transcription, DNA-templated	NA
gene	g1469	tig00003181	AUGUSTUS	5991	51513	-	Sequence homology, NCBI's 'non-redundant'= KPI94539.1 CD109 antigen [Papilio xuthus]	NA	NA
gene	g1470	tig00003184	AUGUSTUS	17649	19624	+	Sequence homology, NCBI's 'non-redundant'= XP_018334658.1 PREDICTED: uncharacterized protein LOC108743582 [Agrilus planipennis]	NA	NA
gene	g1471	tig00003184	AUGUSTUS	21690	24079	-	Sprot-uniprot homology= Small G protein signaling modulator 3 homolog		K20176
gene	g1472	tig00003184	AUGUSTUS	29884	31016	+	Sprot-uniprot homology= 60S acidic ribosomal protein P1	GO:0022625, C:cytosolic large ribosomal subunit'GO:0022626, C:cytosolic ribosome'GO:0005840, C:ribosome'GO:0030295, F:protein kinase activator activity'GO:0003735, F:structural constituent of ribosome'GO:0002181, P:cytoplasmic translation'GO:0045860, P:positive regulation of protein kinase activity'GO:0006414, P:translational elongation	K02942
gene	g1473	tig00003191	AUGUSTUS	1	23154	+	Sequence homology, NCBI's 'non-redundant'= AKA95280.1 ecdysone-responsive G-protein coupled protein-2 [Helicoverpa armigera]	NA	NA
gene	g1475	tig00003196	AUGUSTUS	15520	18181	-	Sequence homology, NCBI's 'non-redundant'= XP_016665036.1 PREDICTED: uncharacterized protein LOC107885857 isoform X2 [Acyrthosiphon pisum]	NA	NA
gene	g1476	tig00003197	AUGUSTUS	321	21645	+	Sprot-uniprot homology= DNA-directed RNA polymerase III subunit RPC2	GO:0005666, C:DNA-directed RNA polymerase III complex'GO:0003677, F:DNA binding'GO:0003899, F:DNA-directed 5'-3' RNA polymerase activity'GO:0046872, F:metal ion binding'GO:0032549, F:ribonucleoside binding'GO:0006383, P:transcription from RNA polymerase III promoter	K03021
gene	g1477	tig00003199	AUGUSTUS	24231	48164	+	Sprot-uniprot homology= NADPH--cytochrome P450 reductase {ECO:0000255|HAMAP-Rule:MF_03212}	GO:0005789, C:endoplasmic reticulum membrane'GO:0016021, C:integral component of membrane'GO:0010181, F:FMN binding'GO:0003958, F:NADPH-hemoprotein reductase activity	K00327
gene	g1478	tig00003207	AUGUSTUS	1	23863	-	Sprot-uniprot homology= Basement membrane-specific heparan sulfate proteoglycan core protein	GO:0005604, C:basement membrane'GO:0070062, C:extracellular exosome'GO:0031012, C:extracellular matrix'GO:0005576, C:extracellular region'GO:0005615, C:extracellular space'GO:0005925, C:focal adhesion'GO:0005796, C:Golgi lumen'GO:0043202, C:lysosomal lumen'GO:0005886, C:plasma membrane'GO:0005509, F:calcium ion binding'GO:0008022, F:protein C-terminus binding'GO:0001525, P:angiogenesis'GO:0044267…	NA
gene	g1479	tig00003209	AUGUSTUS	126765	178164	+	Sprot-uniprot homology= Dystrophin, isoform D {ECO:0000303|PubMed:10731132, ECO:0000303|PubMed:17543506}	GO:0005938, C:cell cortex'GO:0005737, C:cytoplasm'GO:0005856, C:cytoskeleton'GO:0016010, C:dystrophin-associated glycoprotein complex'GO:0042383, C:sarcolemma'GO:0045202, C:synapse'GO:0003779, F:actin binding'GO:0008092, F:cytoskeletal protein binding'GO:0008307, F:structural constituent of muscle'GO:0005198, F:structural molecule activity'GO:0050699, F:WW domain binding'GO:0008270, F:zinc ion bi…	NA
gene	g1480	tig00003209	AUGUSTUS	210784	250447	+	Sprot-uniprot homology= Dystrophin, isoform E {ECO:0000303|PubMed:10731132, ECO:0000303|PubMed:17543506}	GO:0005938, C:cell cortex'GO:0005737, C:cytoplasm'GO:0005856, C:cytoskeleton'GO:0016010, C:dystrophin-associated glycoprotein complex'GO:0042383, C:sarcolemma'GO:0045202, C:synapse'GO:0003779, F:actin binding'GO:0008092, F:cytoskeletal protein binding'GO:0008307, F:structural constituent of muscle'GO:0005198, F:structural molecule activity'GO:0050699, F:WW domain binding'GO:0008270, F:zinc ion bi…	NA
gene	g1481	tig00003212	AUGUSTUS	85743	136753	-	Sprot-uniprot homology= Senecionine N-oxygenase	GO:0005576, C:extracellular region'GO:0050660, F:flavin adenine dinucleotide binding'GO:0004499, F:N,N-dimethylaniline monooxygenase activity'GO:0050661, F:NADP binding'GO:0033784, F:senecionine N-oxygenase activity'GO:0009820, P:alkaloid metabolic process'GO:0055114, P:oxidation-reduction process'GO:0051289, P:protein homotetramerization	NA
gene	g1482	tig00003212	AUGUSTUS	176710	177739	+	Sequence homology, NCBI's 'non-redundant'= KPJ18138.1 Helicase SKI2W [Papilio machaon]	NA	NA
gene	g1483	tig00003212	AUGUSTUS	182510	203267	+	Sprot-uniprot homology= Helicase SKI2W	GO:0005829, C:cytosol'GO:0005634, C:nucleus'GO:0055087, C:Ski complex'GO:0005524, F:ATP binding'GO:0004004, F:ATP-dependent RNA helicase activity'GO:0003723, F:RNA binding'GO:0043928, P:exonucleolytic nuclear-transcribed mRNA catabolic process involved in deadenylation-dependent decay'GO:0070478, P:nuclear-transcribed mRNA catabolic process, 3'-5' exonucleolytic nonsense-mediated decay	K12599
gene	g1484	tig00003212	AUGUSTUS	208276	273265	+	Sprot-uniprot homology= Proteasome activator complex subunit 4	GO:0005829, C:cytosol'GO:0016607, C:nuclear speck'GO:0005634, C:nucleus'GO:0005839, C:proteasome core complex'GO:1990111, C:spermatoproteasome complex'GO:0070577, F:lysine-acetylated histone binding'GO:0016504, F:peptidase activator activity'GO:0070628, F:proteasome binding'GO:0006974, P:cellular response to DNA damage stimulus'GO:0006281, P:DNA repair'GO:0007275, P:multicellular organism develop…	K06699
gene	g1485	tig00003212	AUGUSTUS	282774	290453	-	Sprot-uniprot homology= Transcription initiation factor IIA subunit 2	GO:0005634, C:nucleus'GO:0005672, C:transcription factor TFIIA complex'GO:0001129, F:RNA polymerase II transcription factor activity, TBP-class protein binding, involved in preinitiation complex assembly'GO:0022008, P:neurogenesis'GO:0045944, P:positive regulation of transcription from RNA polymerase II promoter'GO:0006367, P:transcription initiation from RNA polymerase II promoter	K03123
gene	g1486	tig00003212	AUGUSTUS	304313	305101	-	Uncharacterized predicted gene	NA	NA
gene	g1487	tig00003212	AUGUSTUS	305141	305569	-	Uncharacterized predicted gene	NA	NA
gene	g1488	tig00003212	AUGUSTUS	305939	308236	-	Uncharacterized predicted gene	NA	NA
gene	g1489	tig00003212	AUGUSTUS	311651	321684	+	Uncharacterized predicted gene	NA	NA
gene	g1490	tig00003212	AUGUSTUS	393117	404050	+	Sprot-uniprot homology= Transient receptor potential channel pyrexia	GO:0034703, C:cation channel complex'GO:0016021, C:integral component of membrane'GO:0005262, F:calcium channel activity'GO:0005261, F:cation channel activity'GO:0006816, P:calcium ion transport'GO:0006812, P:cation transport'GO:0048060, P:negative gravitaxis'GO:0006813, P:potassium ion transport'GO:0051290, P:protein heterotetramerization'GO:0009408, P:response to heat	NA
gene	g1491	tig00003212	AUGUSTUS	405973	410071	-	Sprot-uniprot homology= Ubiquinone biosynthesis monooxygenase COQ6, mitochondrial {ECO:0000255|HAMAP-Rule:MF_03193}	GO:0042995, C:cell projection'GO:0005794, C:Golgi apparatus'GO:0005743, C:mitochondrial inner membrane'GO:0071949, F:FAD binding'GO:0016709, F:oxidoreductase activity, acting on paired donors, with incorporation or reduction of molecular oxygen, NAD(P)H as one donor, and incorporation of one atom of oxygen'GO:0006744, P:ubiquinone biosynthetic process	K06126
gene	g1492	tig00003212	AUGUSTUS	411398	419708	+	Sequence homology, NCBI's 'non-redundant'= XP_012544495.1 PREDICTED: protein FAM161A-like [Bombyx mori]	NA	NA
gene	g1493	tig00003212	AUGUSTUS	469658	473719	+	Sequence homology, NCBI's 'non-redundant'= JAT79397.1 hypothetical protein g.18358, partial [Pectinophora gossypiella]	NA	NA
gene	g1494	tig00003222	AUGUSTUS	1	11852	-	Sprot-uniprot homology= Myelin regulatory factor	GO:0005829, C:cytosol'GO:0005789, C:endoplasmic reticulum membrane'GO:0005794, C:Golgi apparatus'GO:0016021, C:integral component of membrane'GO:0005654, C:nucleoplasm'GO:0005634, C:nucleus'GO:0008233, F:peptidase activity'GO:0043565, F:sequence-specific DNA binding'GO:0003700, F:transcription factor activity, sequence-specific DNA binding'GO:0032286, P:central nervous system myelin maintenance'G…	NA
gene	g1495	tig00003229	AUGUSTUS	6443	9036	-	Sprot-uniprot homology= Aly/REF export factor 2	GO:0005737, C:cytoplasm'GO:0005681, C:spliceosomal complex'GO:0003723, F:RNA binding'GO:0003697, F:single-stranded DNA binding'GO:0006397, P:mRNA processing'GO:0051028, P:mRNA transport'GO:0008380, P:RNA splicing	K12881
gene	g1496	tig00003231	AUGUSTUS	28946	42645	+	Sequence homology, NCBI's 'non-redundant'= XP_012544866.1 PREDICTED: zinc finger CCCH domain-containing protein 13 [Bombyx mori] XP_012544867.1 PREDICTED: zinc finger CCCH domain-containing protein 13 [Bombyx mori]	NA	NA
gene	g1498	tig00003243	AUGUSTUS	1	17437	+	Uncharacterized predicted gene	NA	NA
gene	g1500	tig00003266	AUGUSTUS	1	17192	+	Sprot-uniprot homology= Ankyrin repeat domain-containing protein 17	GO:0000785, C:chromatin'GO:0005737, C:cytoplasm'GO:0016020, C:membrane'GO:0031965, C:nuclear membrane'GO:0005634, C:nucleus'GO:0003682, F:chromatin binding'GO:0003723, F:RNA binding'GO:0001955, P:blood vessel maturation'GO:0042742, P:defense response to bacterium'GO:0045087, P:innate immune response'GO:0051151, P:negative regulation of smooth muscle cell differentiation'GO:0045787, P:positive reg…	K16726
gene	g1501	tig00003266	AUGUSTUS	18769	22588	+	Sprot-uniprot homology= Ankyrin repeat domain-containing protein 17	GO:0000785, C:chromatin'GO:0005737, C:cytoplasm'GO:0016020, C:membrane'GO:0031965, C:nuclear membrane'GO:0005634, C:nucleus'GO:0003682, F:chromatin binding'GO:0003723, F:RNA binding'GO:0001955, P:blood vessel maturation'GO:0042742, P:defense response to bacterium'GO:0007492, P:endoderm development'GO:0045087, P:innate immune response'GO:0051151, P:negative regulation of smooth muscle cell differe…	NA
gene	g1503	tig00003268	AUGUSTUS	10207	17042	+	Sequence homology, NCBI's 'non-redundant'= KYN06617.1 hypothetical protein ALC62_02431 [Cyphomyrmex costatus]	NA	NA
gene	g1504	tig00003268	AUGUSTUS	30889	32855	+	Sequence homology, NCBI's 'non-redundant'= XP_011858253.1 PREDICTED: uncharacterized protein LOC105555822 [Vollenhovia emeryi]	NA	NA
gene	g1507	tig00003284	AUGUSTUS	25196	25975	-	Uncharacterized predicted gene	NA	NA
gene	g1508	tig00003296	AUGUSTUS	756	2980	+	Sprot-uniprot homology= Mitochondrial basic amino acids transporter	GO:0016021, C:integral component of membrane'GO:0005743, C:mitochondrial inner membrane'GO:0015227, F:acyl carnitine transmembrane transporter activity'GO:0015171, F:amino acid transmembrane transporter activity'GO:0006865, P:amino acid transport'GO:0006839, P:mitochondrial transport	K15109
gene	g1509	tig00003296	AUGUSTUS	39707	44114	+	Sequence homology, NCBI's 'non-redundant'= KOB76082.1 Poly U binding factor 68kD, partial [Operophtera brumata]	NA	NA
gene	g1511	tig00003298	AUGUSTUS	9440	10962	-	Sequence homology, NCBI's 'non-redundant'= XP_013197576.1 PREDICTED: uncharacterized protein LOC106140522, partial [Amyelois transitella]	NA	NA
gene	g1512	tig00003304	AUGUSTUS	1	19182	+	Sprot-uniprot homology= F-box/LRR-repeat protein 16	GO:0005737, C:cytoplasm	K10282
gene	g1514	tig00003313	AUGUSTUS	12618	39761	-	Sprot-uniprot homology= Probable phosphorylase b kinase regulatory subunit alpha	GO:0005964, C:phosphorylase kinase complex'GO:0005886, C:plasma membrane'GO:0005516, F:calmodulin binding'GO:0003824, F:catalytic activity'GO:0005977, P:glycogen metabolic process'GO:0006468, P:protein phosphorylation	K07190
gene	g1515	tig00003328	AUGUSTUS	34375	55885	+	Sequence homology, NCBI's 'non-redundant'= ANI22002.1 UDP-glycosyltransferase 40F3 [Spodoptera exigua]	NA	K00699
gene	g1516	tig00003339	AUGUSTUS	976	14102	-	Sprot-uniprot homology= Probable phosphorylase b kinase regulatory subunit alpha	GO:0005964, C:phosphorylase kinase complex'GO:0005886, C:plasma membrane'GO:0005516, F:calmodulin binding'GO:0003824, F:catalytic activity'GO:0005977, P:glycogen metabolic process'GO:0006468, P:protein phosphorylation	K07190
gene	g1517	tig00003339	AUGUSTUS	15263	25655	+	Sequence homology, NCBI's 'non-redundant'= XP_011548968.1 PREDICTED: uncharacterized protein LOC105381025 [Plutella xylostella]	NA	NA
gene	g1518	tig00003339	AUGUSTUS	52352	53339	+	Uncharacterized predicted gene	NA	NA
gene	g1520	tig00003340	AUGUSTUS	12657	14984	+	Uncharacterized predicted gene	NA	NA
gene	g1521	tig00003340	AUGUSTUS	41137	45278	+	Sequence homology, NCBI's 'non-redundant'= XP_018785889.1 PREDICTED: uncharacterized protein LOC108967094 [Bactrocera latifrons]	NA	NA
gene	g1522	tig00003340	AUGUSTUS	46090	48384	+	Sequence homology, NCBI's 'non-redundant'= KNE88188.1 hypothetical protein PSTG_18417, partial [Puccinia striiformis f. sp. tritici PST-78]	NA	NA
gene	g1523	tig00003342	AUGUSTUS	28112	28851	+	Uncharacterized predicted gene	NA	NA
gene	g1524	tig00003343	AUGUSTUS	91288	99940	-	Sprot-uniprot homology= Apyrase {ECO:0000303|PubMed:21848516}	GO:0005576, C:extracellular region'GO:0102490, F:8-oxo-dGTP phosphohydrolase activity'GO:0005524, F:ATP binding'GO:0016788, F:hydrolase activity, acting on ester bonds'GO:0046872, F:metal ion binding'GO:0009166, P:nucleotide catabolic process	NA
gene	g1525	tig00003382	AUGUSTUS	1	21945	+	Sequence homology, NCBI's 'non-redundant'= XP_013198740.1 PREDICTED: uncharacterized protein LOC106141648 [Amyelois transitella]	NA	NA
gene	g1526	tig00003383	AUGUSTUS	1	16921	+	Sequence homology, NCBI's 'non-redundant'= XP_012547020.1 PREDICTED: RNA-directed DNA polymerase from mobile element jockey-like [Bombyx mori]	NA	NA
gene	g1527	tig00003383	AUGUSTUS	20151	22296	+	Sequence homology, NCBI's 'non-redundant'= XP_012547020.1 PREDICTED: RNA-directed DNA polymerase from mobile element jockey-like [Bombyx mori]	NA	NA
gene	g1528	tig00003384	AUGUSTUS	28618	30965	-	Sequence homology, NCBI's 'non-redundant'= ADZ95961.1 reverse transcriptase, partial [Quentalia chromana]	NA	NA
gene	g1529	tig00003384	AUGUSTUS	31256	33775	-	Sequence homology, NCBI's 'non-redundant'= YP_003517871.1 gag-like protein [Lymantria xylina MNPV] ADD73840.1 gag-like protein [Lymantria xylina MNPV]	NA	NA
gene	g1530	tig00003384	AUGUSTUS	34217	36009	+	Uncharacterized predicted gene	NA	NA
gene	g1531	tig00003384	AUGUSTUS	75036	76440	+	Uncharacterized predicted gene	NA	NA
gene	g1532	tig00003386	AUGUSTUS	106211	120545	+	Sequence homology, NCBI's 'non-redundant'= XP_013187363.1 PREDICTED: uncharacterized protein LOC106132484 [Amyelois transitella]	NA	NA
gene	g1533	tig00003386	AUGUSTUS	144528	233142	-	Sprot-uniprot homology= Heat shock 70 kDa protein cognate 4	GO:0005634, C:nucleus'GO:0005524, F:ATP binding	K03283
gene	g1535	tig00003395	AUGUSTUS	19985	20517	-	Uncharacterized predicted gene	NA	NA
gene	g1536	tig00003398	AUGUSTUS	1	51391	+	Sprot-uniprot homology= Sorting nexin-2	GO:0005737, C:cytoplasm'GO:0005829, C:cytosol'GO:0031901, C:early endosome membrane'GO:0005768, C:endosome'GO:0010008, C:endosome membrane'GO:0070062, C:extracellular exosome'GO:0019898, C:extrinsic component of membrane'GO:0030027, C:lamellipodium'GO:0005764, C:lysosome'GO:0016020, C:membrane'GO:0043234, C:protein complex'GO:0030904, C:retromer complex'GO:0030905, C:retromer, tubulation complex'…	K17917
gene	g1537	tig00003409	AUGUSTUS	8608	17578	-	Sprot-uniprot homology= V-type proton ATPase 116 kDa subunit a isoform 1	GO:0030659, C:cytoplasmic vesicle membrane'GO:0016021, C:integral component of membrane'GO:0042470, C:melanosome'GO:0005886, C:plasma membrane'GO:0016471, C:vacuolar proton-transporting V-type ATPase complex'GO:0000220, C:vacuolar proton-transporting V-type ATPase, V0 domain'GO:0051117, F:ATPase binding'GO:0046961, F:proton-transporting ATPase activity, rotational mechanism'GO:0015991, P:ATP hydr…	K02154
gene	g1538	tig00003409	AUGUSTUS	24492	34474	+	Sprot-uniprot homology= Transmembrane protein 161B	GO:0016021, C:integral component of membrane	NA
gene	g1539	tig00003429	AUGUSTUS	27301	33287	+	Uncharacterized predicted gene	NA	NA
gene	g1540	tig00003433	AUGUSTUS	1	9448	+	Sprot-uniprot homology= Activating signal cointegrator 1 complex subunit 1	GO:0031594, C:neuromuscular junction'GO:0005634, C:nucleus'GO:0005667, C:transcription factor complex'GO:0003723, F:RNA binding'GO:0006355, P:regulation of transcription, DNA-templated'GO:0006351, P:transcription, DNA-templated	K18666
gene	g1541	tig00003433	AUGUSTUS	10615	13134	-	Sequence homology, NCBI's 'non-redundant'= XP_014365003.1 PREDICTED: uncharacterized protein LOC106716081 isoform X2 [Papilio machaon]	NA	NA
gene	g1543	tig00003435	AUGUSTUS	12830	33988	+	Sequence homology, NCBI's 'non-redundant'= XP_011547950.1 PREDICTED: outer dense fiber protein 3-like [Plutella xylostella]	NA	NA
gene	g1545	tig00003445	AUGUSTUS	3489	4366	-	Sprot-uniprot homology= Prostaglandin reductase 1	GO:0005737, C:cytoplasm'GO:0036132, F:13-prostaglandin reductase activity'GO:0047522, F:15-oxoprostaglandin 13-oxidase activity'GO:0032440, F:2-alkenal reductase [NAD(P)] activity	K13948
gene	g1546	tig00003445	AUGUSTUS	13318	23735	-	Sequence homology, NCBI's 'non-redundant'= KOB58214.1 Alcohol dehydrogenase [Operophtera brumata]	NA	NA
gene	g1547	tig00003445	AUGUSTUS	35453	36767	+	Uncharacterized predicted gene	NA	NA
gene	g1548	tig00003447	AUGUSTUS	22065	26397	-	Sequence homology, NCBI's 'non-redundant'= JAT89377.1 hypothetical protein g.5133 [Pectinophora gossypiella]	NA	NA
gene	g1549	tig00003453	AUGUSTUS	35156	36149	-	Sequence homology, NCBI's 'non-redundant'= ADX66345.1 allatostatin receptor [Manduca sexta]	NA	NA
gene	g1550	tig00003453	AUGUSTUS	57977	58831	-	Sequence homology, NCBI's 'non-redundant'= ADX66345.1 allatostatin receptor [Manduca sexta]	NA	NA
gene	g1551	tig00003458	AUGUSTUS	1	8874	-	Sequence homology, NCBI's 'non-redundant'= KOB77304.1 putative metal response element-binding transcription factor-1 [Operophtera brumata]	NA	NA
gene	g1552	tig00003460	AUGUSTUS	14980	16352	+	Sequence homology, NCBI's 'non-redundant'= XP_014369985.1 PREDICTED: helix-loop-helix protein 1 [Papilio machaon] KPJ06549.1 Helix-loop-helix protein 1 [Papilio machaon]	NA	K09075
gene	g1553	tig00003460	AUGUSTUS	16840	20452	-	Sprot-uniprot homology= Niemann-Pick type protein homolog 1B {ECO:0000305}	GO:0016021, C:integral component of membrane'GO:0005886, C:plasma membrane'GO:0007417, P:central nervous system development'GO:0008203, P:cholesterol metabolic process'GO:0007391, P:dorsal closure'GO:0030299, P:intestinal cholesterol absorption'GO:0007422, P:peripheral nervous system development	K12385
gene	g1554	tig00003468	AUGUSTUS	48781	50919	-	Sprot-uniprot homology= PiggyBac transposable element-derived protein 3		NA
gene	g1556	tig00003475	AUGUSTUS	30686	49924	-	Sequence homology, NCBI's 'non-redundant'= XP_012544254.1 PREDICTED: uncharacterized protein LOC101742676 isoform X1 [Bombyx mori]	NA	NA
gene	g1557	tig00003482	AUGUSTUS	1	11165	-	Uncharacterized predicted gene	NA	NA
gene	g1558	tig00003482	AUGUSTUS	12347	15903	-	Uncharacterized predicted gene	NA	NA
gene	g1559	tig00003482	AUGUSTUS	21499	40497	-	Sequence homology, NCBI's 'non-redundant'= XP_004926531.2 PREDICTED: importin-13 [Bombyx mori]	NA	NA
gene	g1560	tig00003483	AUGUSTUS	15521	26061	-	Sequence homology, NCBI's 'non-redundant'= KPI95612.1 Matrix metalloproteinase-16 [Papilio xuthus]	NA	NA
gene	g1561	tig00003490	AUGUSTUS	28262	30102	+	Sequence homology, NCBI's 'non-redundant'= EHJ68632.1 putative helentron 5 helitron-like transposon replicase/helicase/endonuclease [Danaus plexippus]	NA	NA
gene	g1562	tig00003490	AUGUSTUS	51489	62836	+	Uncharacterized predicted gene	NA	NA
gene	g1563	tig00003490	AUGUSTUS	65327	72419	-	Uncharacterized predicted gene	NA	NA
gene	g1564	tig00003490	AUGUSTUS	75505	90647	+	Sequence homology, NCBI's 'non-redundant'= XP_011556028.1 PREDICTED: UPF0415 protein C7orf25 homolog [Plutella xylostella]	NA	NA
gene	g1565	tig00003490	AUGUSTUS	90768	101153	+	Sequence homology, NCBI's 'non-redundant'= XP_013200180.1 PREDICTED: UPF0415 protein C7orf25 homolog [Amyelois transitella]	NA	NA
gene	g1566	tig00003490	AUGUSTUS	109954	114008	+	Sprot-uniprot homology= DNA polymerase theta {ECO:0000250|UniProtKB:O75417}	GO:0005737, C:cytoplasm'GO:0005634, C:nucleus'GO:0005524, F:ATP binding'GO:0003677, F:DNA binding'GO:0004386, F:helicase activity'GO:0016779, F:nucleotidyltransferase activity'GO:0006281, P:DNA repair'GO:0006261, P:DNA-dependent DNA replication'GO:0097681, P:double-strand break repair via alternative nonhomologous end joining'GO:0006289, P:nucleotide-excision repair	K02349
gene	g1567	tig00003490	AUGUSTUS	114455	123044	+	Sprot-uniprot homology= DNA polymerase theta {ECO:0000250|UniProtKB:O75417}	GO:0005737, C:cytoplasm'GO:0005634, C:nucleus'GO:0005524, F:ATP binding'GO:0003677, F:DNA binding'GO:0004386, F:helicase activity'GO:0016779, F:nucleotidyltransferase activity'GO:0006281, P:DNA repair'GO:0006261, P:DNA-dependent DNA replication'GO:0097681, P:double-strand break repair via alternative nonhomologous end joining'GO:0006289, P:nucleotide-excision repair	K02349
gene	g1568	tig00003502	AUGUSTUS	57197	91106	-	Sequence homology, NCBI's 'non-redundant'= XP_013181528.1 PREDICTED: uncharacterized protein LOC106127815 isoform X2 [Papilio xuthus] KPI92936.1 hypothetical protein RR46_14157 [Papilio xuthus]	NA	NA
gene	g1569	tig00003502	AUGUSTUS	104085	131034	-	Sequence homology, NCBI's 'non-redundant'= KOB64464.1 Uncharacterized protein OBRU01_24223 [Operophtera brumata]	NA	NA
gene	g1570	tig00003509	AUGUSTUS	35599	38222	+	Sprot-uniprot homology= Cytochrome P450 6B2	GO:0005789, C:endoplasmic reticulum membrane'GO:0031090, C:organelle membrane'GO:0070330, F:aromatase activity'GO:0020037, F:heme binding'GO:0005506, F:iron ion binding	K14999
gene	g1571	tig00003509	AUGUSTUS	62569	97036	+	Sprot-uniprot homology= Putative fatty acyl-CoA reductase CG5065 {ECO:0000250|UniProtKB:Q8WVX9, ECO:0000312|EMBL:AAF57974.1}	GO:0016021, C:integral component of membrane'GO:0005778, C:peroxisomal membrane'GO:0005777, C:peroxisome'GO:0080019, F:fatty-acyl-CoA reductase (alcohol-forming) activity'GO:0050062, F:long-chain-fatty-acyl-CoA reductase activity'GO:0008611, P:ether lipid biosynthetic process'GO:0010025, P:wax biosynthetic process	K13356
gene	g1572	tig00003517	AUGUSTUS	1	10817	-	Uncharacterized predicted gene	NA	NA
gene	g1573	tig00003529	AUGUSTUS	9350	11293	-	Sequence homology, NCBI's 'non-redundant'= XP_011567561.1 PREDICTED: uncharacterized protein LOC105397244 [Plutella xylostella]	NA	NA
gene	g1575	tig00003532	AUGUSTUS	1	6435	+	Sprot-uniprot homology= Pseudouridylate synthase 7 homolog	GO:0005634, C:nucleus'GO:0009982, F:pseudouridine synthase activity'GO:0003723, F:RNA binding'GO:0001522, P:pseudouridine synthesis'GO:0008033, P:tRNA processing	K06176
gene	g1576	tig00003535	AUGUSTUS	122376	157364	+	Sequence homology, NCBI's 'non-redundant'= KOB65381.1 Dorsal-ventral patterning protein tolloid, partial [Operophtera brumata]	NA	NA
gene	g1577	tig00003536	AUGUSTUS	1	13507	-	Sequence homology, NCBI's 'non-redundant'= KOB70198.1 Uncharacterized protein OBRU01_15813 [Operophtera brumata]	NA	NA
gene	g1578	tig00003536	AUGUSTUS	19497	44334	+	Uncharacterized predicted gene	NA	NA
gene	g1579	tig00003536	AUGUSTUS	87712	128251	-	Uncharacterized predicted gene	NA	NA
gene	g1580	tig00003536	AUGUSTUS	128558	141812	+	Sequence homology, NCBI's 'non-redundant'= KOB65513.1 Uncharacterized protein OBRU01_22504, partial [Operophtera brumata]	NA	NA
gene	g1582	tig00003543	AUGUSTUS	17064	18083	-	Sprot-uniprot homology= SUMO-activating enzyme subunit 1	GO:0005634, C:nucleus'GO:0008022, F:protein C-terminus binding'GO:0008641, F:small protein activating enzyme activity'GO:0016925, P:protein sumoylation	K10684
gene	g1583	tig00003543	AUGUSTUS	18421	28371	+	Sequence homology, NCBI's 'non-redundant'= KOB53258.1 SUMO-1 activating enzyme [Operophtera brumata]	NA	NA
gene	g1584	tig00003543	AUGUSTUS	28432	31134	+	Sprot-uniprot homology= Protein AATF	GO:0005737, C:cytoplasm'GO:0005730, C:nucleolus'GO:0043522, F:leucine zipper domain binding'GO:0003723, F:RNA binding'GO:0007155, P:cell adhesion'GO:0006974, P:cellular response to DNA damage stimulus'GO:0040016, P:embryonic cleavage'GO:0042985, P:negative regulation of amyloid precursor protein biosynthetic process'GO:0043066, P:negative regulation of apoptotic process'GO:0032929, P:negative reg…	K14782
gene	g1585	tig00003545	AUGUSTUS	3951	30089	+	Sprot-uniprot homology= Esterase E4	GO:0052689, F:carboxylic ester hydrolase activity	NA
gene	g1586	tig00003547	AUGUSTUS	1	20062	+	Uncharacterized predicted gene	NA	NA
gene	g1588	tig00003552	AUGUSTUS	1	13544	+	Sprot-uniprot homology= Probable methylthioribulose-1-phosphate dehydratase {ECO:0000255|HAMAP-Rule:MF_03116}	GO:0005737, C:cytoplasm'GO:0046570, F:methylthioribulose 1-phosphate dehydratase activity'GO:0008270, F:zinc ion binding'GO:0019509, P:L-methionine salvage from methylthioadenosine	K08964
gene	g1589	tig00003552	AUGUSTUS	20653	23959	+	Sequence homology, NCBI's 'non-redundant'= EFZ14204.1 hypothetical protein SINV_11917, partial [Solenopsis invicta]	NA	NA
gene	g1590	tig00003552	AUGUSTUS	38173	40985	+	Sequence homology, NCBI's 'non-redundant'= XP_013183364.1 PREDICTED: uncharacterized protein LOC106129371 [Amyelois transitella] XP_013185476.1 PREDICTED: uncharacterized protein LOC106131035 [Amyelois transitella] XP_013193685.1 PREDICTED: uncharacterized protein LOC106137413 [Amyelois transitella] XP_013195603.1 PREDICTED: uncharacterized protein LOC106138861 [Amyelois transitella]	NA	NA
gene	g1591	tig00003552	AUGUSTUS	42297	48357	+	Sequence homology, NCBI's 'non-redundant'= XP_018578361.1 PREDICTED: uncharacterized protein LOC108916564 [Anoplophora glabripennis]	NA	NA
gene	g1592	tig00003557	AUGUSTUS	6370	9430	+	Uncharacterized predicted gene	NA	NA
gene	g1594	tig00003557	AUGUSTUS	21221	33540	-	Sequence homology, NCBI's 'non-redundant'= KOB69996.1 Gag-like protein [Operophtera brumata]	NA	NA
gene	g1595	tig00003557	AUGUSTUS	50566	67202	-	Sprot-uniprot homology= DNA polymerase delta catalytic subunit	GO:0043625, C:delta DNA polymerase complex'GO:0005875, C:microtubule associated complex'GO:0008296, F:3'-5'-exodeoxyribonuclease activity'GO:0051539, F:4 iron, 4 sulfur cluster binding'GO:0003677, F:DNA binding'GO:0003887, F:DNA-directed DNA polymerase activity'GO:0046872, F:metal ion binding'GO:0000166, F:nucleotide binding'GO:0006287, P:base-excision repair, gap-filling'GO:0006974, P:cellular r…	K02327
gene	g1596	tig00003557	AUGUSTUS	98679	121192	+	Sprot-uniprot homology= Troponin C, isoform 3	GO:0005509, F:calcium ion binding	NA
gene	g1597	tig00003557	AUGUSTUS	127621	138189	-	Sprot-uniprot homology= BMP-binding endothelial regulator protein	GO:0005615, C:extracellular space'GO:0002043, P:blood vessel endothelial cell proliferation involved in sprouting angiogenesis'GO:0042118, P:endothelial cell activation'GO:0045446, P:endothelial cell differentiation'GO:0048839, P:inner ear development'GO:0030514, P:negative regulation of BMP signaling pathway'GO:0070374, P:positive regulation of ERK1 and ERK2 cascade'GO:0010594, P:regulation of e…	NA
gene	g1598	tig00003558	AUGUSTUS	10873	46629	-	Sequence homology, NCBI's 'non-redundant'= EHJ74119.1 down syndrome cell adhesion molecule [Danaus plexippus]	NA	NA
gene	g1600	tig00003569	AUGUSTUS	4983	6468	-	Sequence homology, NCBI's 'non-redundant'= XP_013188626.1 PREDICTED: uncharacterized protein LOC106133442 [Amyelois transitella]	NA	NA
gene	g1601	tig00003578	AUGUSTUS	9802	10947	+	Uncharacterized predicted gene	NA	NA
gene	g1602	tig00003578	AUGUSTUS	26653	43633	-	Sequence homology, NCBI's 'non-redundant'= KMQ88472.1 retrovirus-related gag-pol polyprotein [Lasius niger] KMQ89488.1 retrovirus-related gag-pol polyprotein [Lasius niger]	NA	NA
gene	g1603	tig00003584	AUGUSTUS	11107	11740	-	Sequence homology, NCBI's 'non-redundant'= KOB69407.1 Caudal [Operophtera brumata]	NA	NA
gene	g1604	tig00003585	AUGUSTUS	1	13090	-	Sequence homology, NCBI's 'non-redundant'= XP_004928434.1 PREDICTED: G-protein coupled receptor moody [Bombyx mori]	NA	NA
gene	g1605	tig00003590	AUGUSTUS	55955	97438	+	Sequence homology, NCBI's 'non-redundant'= EHJ66415.1 putative UNC93A protein [Danaus plexippus]	NA	NA
gene	g1606	tig00003590	AUGUSTUS	111660	113867	-	Sprot-uniprot homology= Lipase 3	GO:0016788, F:hydrolase activity, acting on ester bonds'GO:0016042, P:lipid catabolic process	K01052
gene	g1607	tig00003596	AUGUSTUS	219	26313	-	Sequence homology, NCBI's 'non-redundant'= KPJ13897.1 Ecdysteroid UDP-glucosyltransferase [Papilio machaon]	NA	K00699
gene	g1608	tig00003598	AUGUSTUS	22190	26694	-	Uncharacterized predicted gene	NA	NA
gene	g1609	tig00003599	AUGUSTUS	27222	38508	+	Sprot-uniprot homology= Translation elongation factor 2	GO:0005737, C:cytoplasm'GO:0005525, F:GTP binding'GO:0003924, F:GTPase activity'GO:0003746, F:translation elongation factor activity	K03234
gene	g1610	tig00003603	AUGUSTUS	28684	32489	-	Sequence homology, NCBI's 'non-redundant'= XP_015109328.1 PREDICTED: uncharacterized protein K02A2.6-like [Diachasma alloeum]	NA	NA
gene	g1611	tig00003608	AUGUSTUS	27595	29762	+	Uncharacterized predicted gene	NA	NA
gene	g1612	tig00003609	AUGUSTUS	1	16644	+	Sprot-uniprot homology= Sodium/potassium-transporting ATPase subunit beta-2	GO:0030424, C:axon'GO:0005886, C:plasma membrane'GO:0005918, C:septate junction'GO:0005890, C:sodium:potassium-exchanging ATPase complex'GO:0098655, P:cation transmembrane transport'GO:0006812, P:cation transport'GO:0061343, P:cell adhesion involved in heart morphogenesis'GO:0060857, P:establishment of glial blood-brain barrier'GO:0010248, P:establishment or maintenance of transmembrane electroch…	K01540
gene	g1613	tig00003616	AUGUSTUS	27506	28275	+	Sequence homology, NCBI's 'non-redundant'= XP_014357665.1 PREDICTED: histone-lysine N-methyltransferase SETMAR-like [Papilio machaon]	NA	NA
gene	g1614	tig00003617	AUGUSTUS	14504	19673	+	Uncharacterized predicted gene	NA	NA
gene	g1615	tig00003617	AUGUSTUS	27076	48630	-	Sprot-uniprot homology= Supervillin	GO:0015629, C:actin cytoskeleton'GO:0032154, C:cleavage furrow'GO:0043034, C:costamere'GO:0005737, C:cytoplasm'GO:0005829, C:cytosol'GO:0005925, C:focal adhesion'GO:0071437, C:invadopodium'GO:0036449, C:microtubule minus-end'GO:0030496, C:midbody'GO:0005634, C:nucleus'GO:0005886, C:plasma membrane'GO:0002102, C:podosome'GO:0051015, F:actin filament binding'GO:0007010, P:cytoskeleton organization'…	K10369
gene	g1617	tig00003632	AUGUSTUS	119	7657	+	Sprot-uniprot homology= Nucleolar protein 10	GO:0005730, C:nucleolus	K14788
gene	g1618	tig00003645	AUGUSTUS	13973	18661	+	Sprot-uniprot homology= Brachyurin	GO:0004252, F:serine-type endopeptidase activity'GO:0030574, P:collagen catabolic process	NA
gene	g1619	tig00003645	AUGUSTUS	25518	30363	+	Sequence homology, NCBI's 'non-redundant'= ACR15986.2 serine protease 11 [Mamestra configurata]	NA	NA
gene	g1621	tig00003645	AUGUSTUS	63318	77727	+	Sprot-uniprot homology= Ecdysteroid UDP-glucosyltransferase	GO:0016758, F:transferase activity, transferring hexosyl groups'GO:0008152, P:metabolic process	K00699
gene	g1622	tig00003645	AUGUSTUS	88922	119124	-	Uncharacterized predicted gene	NA	NA
gene	g1623	tig00003646	AUGUSTUS	6323	8212	+	Sequence homology, NCBI's 'non-redundant'= XP_004930975.1 PREDICTED: large neutral amino acids transporter small subunit 1 [Bombyx mori]	NA	NA
gene	g1624	tig00003648	AUGUSTUS	6344	18053	+	Sprot-uniprot homology= Adenosylhomocysteinase	GO:0005829, C:cytosol'GO:0004013, F:adenosylhomocysteinase activity'GO:0051287, F:NAD binding'GO:0006730, P:one-carbon metabolic process'GO:0019510, P:S-adenosylhomocysteine catabolic process'GO:0033353, P:S-adenosylmethionine cycle	K01251
gene	g1625	tig00003648	AUGUSTUS	35212	47690	-	Sprot-uniprot homology= Probable tRNA(His) guanylyltransferase	GO:0005739, C:mitochondrion'GO:0005524, F:ATP binding'GO:0005525, F:GTP binding'GO:0042802, F:identical protein binding'GO:0000287, F:magnesium ion binding'GO:0016779, F:nucleotidyltransferase activity'GO:0008193, F:tRNA guanylyltransferase activity'GO:0051289, P:protein homotetramerization'GO:0006400, P:tRNA modification'GO:0008033, P:tRNA processing	NA
gene	g1626	tig00003648	AUGUSTUS	58985	64087	-	Sequence homology, NCBI's 'non-redundant'= XP_011560669.1 PREDICTED: uncharacterized protein LOC105390966 [Plutella xylostella]	NA	NA
gene	g1627	tig00003648	AUGUSTUS	64152	76076	-	Sequence homology, NCBI's 'non-redundant'= EHJ78356.1 putative zinc finger MYM-type protein 1-like protein [Danaus plexippus]	NA	NA
gene	g1628	tig00003648	AUGUSTUS	98261	102161	-	Sprot-uniprot homology= Probable pre-mRNA-splicing factor ATP-dependent RNA helicase mog-4	GO:0005737, C:cytoplasm'GO:0005681, C:spliceosomal complex'GO:0005524, F:ATP binding'GO:0004004, F:ATP-dependent RNA helicase activity'GO:0003676, F:nucleic acid binding'GO:0048589, P:developmental growth'GO:0010172, P:embryonic body morphogenesis'GO:0040022, P:feminization of hermaphroditic germ-line'GO:0007281, P:germ cell development'GO:0000398, P:mRNA splicing, via spliceosome	K12813
gene	g1629	tig00003648	AUGUSTUS	105672	108588	-	Uncharacterized predicted gene	NA	NA
gene	g1630	tig00003648	AUGUSTUS	108631	112971	-	Sequence homology, NCBI's 'non-redundant'= XP_012547020.1 PREDICTED: RNA-directed DNA polymerase from mobile element jockey-like [Bombyx mori]	NA	NA
gene	g1631	tig00003649	AUGUSTUS	6202	11261	+	Sequence homology, NCBI's 'non-redundant'= AID54868.1 cytochrome P450 CYP341B2 [Helicoverpa armigera]	NA	NA
gene	g1632	tig00003649	AUGUSTUS	45961	77719	-	Sprot-uniprot homology= Cytochrome P450 4V2	GO:0005789, C:endoplasmic reticulum membrane'GO:0016021, C:integral component of membrane'GO:0020037, F:heme binding'GO:0005506, F:iron ion binding'GO:0004497, F:monooxygenase activity'GO:0016705, F:oxidoreductase activity, acting on paired donors, with incorporation or reduction of molecular oxygen'GO:0010430, P:fatty acid omega-oxidation'GO:0050896, P:response to stimulus'GO:0001523, P:retinoid…	NA
gene	g1633	tig00003649	AUGUSTUS	104362	109022	-	Sequence homology, NCBI's 'non-redundant'= XP_011553056.1 PREDICTED: uncharacterized protein LOC105384500 [Plutella xylostella]	NA	NA
gene	g1634	tig00003649	AUGUSTUS	150241	152164	+	Sequence homology, NCBI's 'non-redundant'= EHJ68083.1 hypothetical protein KGM_12325 [Danaus plexippus]	NA	NA
gene	g1635	tig00003652	AUGUSTUS	7590	22810	-	Sequence homology, NCBI's 'non-redundant'= XP_004925005.1 PREDICTED: uncharacterized protein LOC101741660 [Bombyx mori]	NA	NA
gene	g1636	tig00003653	AUGUSTUS	6631	13714	+	Sequence homology, NCBI's 'non-redundant'= KOB76462.1 Guanylate cyclase, partial [Operophtera brumata]	NA	NA
gene	g1637	tig00003653	AUGUSTUS	26022	35684	+	Sequence homology, NCBI's 'non-redundant'= JAT83960.1 hypothetical protein g.8517, partial [Pectinophora gossypiella]	NA	NA
gene	g1638	tig00003658	AUGUSTUS	34771	43715	-	Uncharacterized predicted gene	NA	NA
gene	g1639	tig00003659	AUGUSTUS	12944	35565	+	Sprot-uniprot homology= Glutamate receptor ionotropic, kainate 2	GO:0030054, C:cell junction'GO:0005622, C:intracellular'GO:0008328, C:ionotropic glutamate receptor complex'GO:0032983, C:kainate selective glutamate receptor complex'GO:0016020, C:membrane'GO:0043025, C:neuronal cell body'GO:0014069, C:postsynaptic density'GO:0045211, C:postsynaptic membrane'GO:0042734, C:presynaptic membrane'GO:0045202, C:synapse'GO:0005234, F:extracellular-glutamate-gated ion …	K05313
gene	g1640	tig00003661	AUGUSTUS	18567	22271	-	Uncharacterized predicted gene	NA	NA
gene	g1641	tig00003661	AUGUSTUS	25019	27228	+	Uncharacterized predicted gene	NA	NA
gene	g1642	tig00003661	AUGUSTUS	27671	43867	-	Sprot-uniprot homology= Protein jagged-1a	GO:0016021, C:integral component of membrane'GO:0005509, F:calcium ion binding'GO:0005112, F:Notch binding'GO:0060218, P:hematopoietic stem cell differentiation'GO:0007219, P:Notch signaling pathway'GO:0030878, P:thyroid gland development	NA
gene	g1644	tig00003664	AUGUSTUS	1221	28483	+	Sprot-uniprot homology= BTB/POZ domain-containing protein 10	GO:0005737, C:cytoplasm'GO:0001650, C:fibrillar center'GO:0005634, C:nucleus'GO:1901215, P:negative regulation of neuron death'GO:0042327, P:positive regulation of phosphorylation	K10482
gene	g1645	tig00003664	AUGUSTUS	44868	58781	-	Sprot-uniprot homology= Nucleolar GTP-binding protein 1	GO:0005730, C:nucleolus'GO:0005525, F:GTP binding'GO:0051301, P:cell division'GO:0090307, P:mitotic spindle assembly'GO:0042254, P:ribosome biogenesis	K06943
gene	g1646	tig00003665	AUGUSTUS	1	23468	+	Sequence homology, NCBI's 'non-redundant'= XP_011568964.1 PREDICTED: uncharacterized protein LOC105398543 [Plutella xylostella]	NA	NA
gene	g1648	tig00003680	AUGUSTUS	10069	26542	+	Sprot-uniprot homology= ATP-dependent zinc metalloprotease YME1 homolog	GO:0016021, C:integral component of membrane'GO:0005524, F:ATP binding'GO:0046872, F:metal ion binding'GO:0004222, F:metalloendopeptidase activity	K08955
gene	g1649	tig00003682	AUGUSTUS	1	17825	-	Sprot-uniprot homology= WD repeat-containing protein 35	GO:0005930, C:axoneme'GO:0005813, C:centrosome'GO:0036064, C:ciliary basal body'GO:0005929, C:cilium'GO:0005737, C:cytoplasm'GO:0030991, C:intraciliary transport particle A'GO:0035091, F:phosphatidylinositol binding'GO:0071333, P:cellular response to glucose stimulus'GO:1905705, P:cellular response to paclitaxel'GO:0071356, P:cellular response to tumor necrosis factor'GO:0060271, P:cilium assembl…	K19674
gene	g1650	tig00003682	AUGUSTUS	41837	55607	+	Sprot-uniprot homology= Sodium leak channel non-selective protein	GO:0016021, C:integral component of membrane'GO:0005886, C:plasma membrane'GO:0005261, F:cation channel activity'GO:0022840, F:leak channel activity'GO:0005272, F:sodium channel activity'GO:0005244, F:voltage-gated ion channel activity'GO:0070588, P:calcium ion transmembrane transport'GO:0006816, P:calcium ion transport'GO:0034220, P:ion transmembrane transport'GO:0086010, P:membrane depolarizati…	K21863
gene	g1651	tig00003688	AUGUSTUS	23236	27604	+	Uncharacterized predicted gene	NA	NA
gene	g1652	tig00003695	AUGUSTUS	1	23512	+	Sequence homology, NCBI's 'non-redundant'= XP_013174927.1 PREDICTED: nephrin-like [Papilio xuthus]	NA	NA
gene	g1653	tig00003699	AUGUSTUS	1	16544	-	Sprot-uniprot homology= Putative ferric-chelate reductase 1 homolog	GO:0016021, C:integral component of membrane'GO:0000293, F:ferric-chelate reductase activity'GO:0055114, P:oxidation-reduction process	NA
gene	g1654	tig00003702	AUGUSTUS	5603	5925	+	Uncharacterized predicted gene	NA	NA
gene	g1655	tig00003702	AUGUSTUS	7196	34732	-	Sprot-uniprot homology= Band 4.1-like protein 5	GO:0005912, C:adherens junction'GO:0005737, C:cytoplasm'GO:0005856, C:cytoskeleton'GO:0019898, C:extrinsic component of membrane'GO:0008092, F:cytoskeletal protein binding'GO:0005200, F:structural constituent of cytoskeleton'GO:0031032, P:actomyosin structure organization	NA
gene	g1656	tig00003702	AUGUSTUS	34849	46425	+	Sprot-uniprot homology= Eukaryotic translation initiation factor 3 subunit G {ECO:0000255|HAMAP-Rule:MF_03006}	GO:0005852, C:eukaryotic translation initiation factor 3 complex'GO:0003743, F:translation initiation factor activity	K03248
gene	g1657	tig00003702	AUGUSTUS	52200	57335	-	Sprot-uniprot homology= Probable tRNA N6-adenosine threonylcarbamoyltransferase, mitochondrial {ECO:0000255|HAMAP-Rule:MF_03179}	GO:0000408, C:EKC/KEOPS complex'GO:0005739, C:mitochondrion'GO:0046872, F:metal ion binding'GO:0004222, F:metalloendopeptidase activity'GO:0061711, F:N(6)-L-threonylcarbamoyladenine synthase'GO:0002949, P:tRNA threonylcarbamoyladenosine modification	K01409
gene	g1658	tig00003702	AUGUSTUS	71459	81004	+	Sprot-uniprot homology= Cytochrome P450 302a1, mitochondrial	GO:0031966, C:mitochondrial membrane'GO:0005739, C:mitochondrion'GO:0042767, F:ecdysteroid 22-hydroxylase activity'GO:0009055, F:electron carrier activity'GO:0020037, F:heme binding'GO:0005506, F:iron ion binding'GO:0016705, F:oxidoreductase activity, acting on paired donors, with incorporation or reduction of molecular oxygen'GO:0007417, P:central nervous system development'GO:0008362, P:chitin-…	K10721
gene	g1659	tig00003702	AUGUSTUS	90254	194234	-	Sequence homology, NCBI's 'non-redundant'= AHX25879.1 cuticle protein [Helicoverpa armigera]	NA	NA
gene	g1660	tig00003702	AUGUSTUS	209412	233160	-	Sequence homology, NCBI's 'non-redundant'= XP_013178210.1 PREDICTED: putative uncharacterized protein DDB_G0271606 [Papilio xuthus]	NA	NA
gene	g1661	tig00003702	AUGUSTUS	258570	302478	+	Sequence homology, NCBI's 'non-redundant'= NP_001166726.1 cuticular protein RR-1 motif 24 precursor [Bombyx mori] FAA00526.1 TPA: putative cuticle protein [Bombyx mori]	NA	NA
gene	g1662	tig00003702	AUGUSTUS	309266	310791	-	Sequence homology, NCBI's 'non-redundant'= NP_001166725.1 cuticular protein RR-1 motif 25 precursor [Bombyx mori] FAA00527.1 TPA: putative cuticle protein [Bombyx mori]	NA	NA
gene	g1663	tig00003702	AUGUSTUS	365957	367165	+	Sequence homology, NCBI's 'non-redundant'= KOB68159.1 Gag-like protein [Operophtera brumata]	NA	NA
gene	g1664	tig00003702	AUGUSTUS	427194	438214	-	Sequence homology, NCBI's 'non-redundant'= KPI97918.1 Flexible cuticle protein 12 [Papilio xuthus]	NA	NA
gene	g1665	tig00003703	AUGUSTUS	1	57248	+	Sprot-uniprot homology= PiggyBac transposable element-derived protein 4		NA
gene	g1668	tig00003706	AUGUSTUS	15205	20888	-	Sprot-uniprot homology= Probable chitinase 10 {ECO:0000312|FlyBase:FBgn0250907}	GO:0005576, C:extracellular region'GO:0008061, F:chitin binding'GO:0004568, F:chitinase activity'GO:0006032, P:chitin catabolic process'GO:0000272, P:polysaccharide catabolic process	K01183
gene	g1669	tig00003706	AUGUSTUS	20944	25264	+	Sequence homology, NCBI's 'non-redundant'= XP_013195591.1 PREDICTED: uncharacterized protein LOC106138849 [Amyelois transitella]	NA	NA
gene	g1671	tig00003708	AUGUSTUS	9853	25902	+	Sprot-uniprot homology= Triple functional domain protein	GO:0005737, C:cytoplasm'GO:0005524, F:ATP binding'GO:0004674, F:protein serine/threonine kinase activity'GO:0005089, F:Rho guanyl-nucleotide exchange factor activity'GO:0035023, P:regulation of Rho protein signal transduction	NA
gene	g1672	tig00003720	AUGUSTUS	1426	21152	-	Sprot-uniprot homology= Probable methyltransferase TARBP1	GO:0005634, C:nucleus'GO:0003723, F:RNA binding'GO:0070039, F:rRNA (guanosine-2'-O-)-methyltransferase activity'GO:0016423, F:tRNA (guanine) methyltransferase activity'GO:0000453, P:enzyme-directed rRNA 2'-O-methylation'GO:0006357, P:regulation of transcription from RNA polymerase II promoter'GO:0030488, P:tRNA methylation	NA
gene	g1673	tig00003728	AUGUSTUS	27954	31907	-	Sprot-uniprot homology= Toll-like receptor 6 {ECO:0000305}	GO:0016021, C:integral component of membrane'GO:0005886, C:plasma membrane'GO:0005030, F:neurotrophin receptor activity'GO:0003401, P:axis elongation'GO:0060026, P:convergent extension'GO:0070983, P:dendrite guidance	NA
gene	g1676	tig00003744	AUGUSTUS	43296	68061	-	Sprot-uniprot homology= AP-1 complex subunit beta-1	GO:0030131, C:clathrin adaptor complex'GO:0030669, C:clathrin-coated endocytic vesicle membrane'GO:0030659, C:cytoplasmic vesicle membrane'GO:0005829, C:cytosol'GO:0005794, C:Golgi apparatus'GO:0000139, C:Golgi membrane'GO:0043231, C:intracellular membrane-bounded organelle'GO:0005765, C:lysosomal membrane'GO:0032588, C:trans-Golgi network membrane'GO:0019901, F:protein kinase binding'GO:0008565,…	K12392
gene	g1677	tig00003746	AUGUSTUS	8038	12418	+	Sprot-uniprot homology= Triokinase/FMN cyclase	GO:0070062, C:extracellular exosome'GO:0005634, C:nucleus'GO:0005524, F:ATP binding'GO:0034012, F:FAD-AMP lyase (cyclizing) activity'GO:0004371, F:glycerone kinase activity'GO:0046872, F:metal ion binding'GO:0050354, F:triokinase activity'GO:0046835, P:carbohydrate phosphorylation'GO:0006071, P:glycerol metabolic process'GO:0039534, P:negative regulation of MDA-5 signaling pathway	K00863
gene	g1678	tig00003746	AUGUSTUS	17355	19262	+	Uncharacterized predicted gene	NA	NA
gene	g1679	tig00003746	AUGUSTUS	24616	30256	-	Sequence homology, NCBI's 'non-redundant'= XP_013175893.1 PREDICTED: STE20-related kinase adapter protein alpha isoform X2 [Papilio xuthus]	NA	NA
gene	g1682	tig00003762	AUGUSTUS	181098	192794	-	Sequence homology, NCBI's 'non-redundant'= XP_013183223.1 PREDICTED: G-protein coupled receptor Mth2-like isoform X1 [Amyelois transitella]	NA	NA
gene	g1683	tig00003762	AUGUSTUS	337573	370361	-	Sequence homology, NCBI's 'non-redundant'= XP_012550986.1 PREDICTED: inositol polyphosphate 5-phosphatase K-like isoform X2 [Bombyx mori]	NA	NA
gene	g1684	tig00003762	AUGUSTUS	381641	425567	-	Sequence homology, NCBI's 'non-redundant'= AFK24444.1 MyD88 [Spodoptera frugiperda]	NA	NA
gene	g1685	tig00003762	AUGUSTUS	448829	450267	-	Sequence homology, NCBI's 'non-redundant'= XP_004932069.1 PREDICTED: coiled-coil domain-containing protein 65-like [Bombyx mori]	NA	NA
gene	g1686	tig00003762	AUGUSTUS	458893	469876	+	Sprot-uniprot homology= Probable ATP-dependent DNA helicase HFM1	GO:0005524, F:ATP binding'GO:0004004, F:ATP-dependent RNA helicase activity'GO:0003676, F:nucleic acid binding'GO:0051321, P:meiotic cell cycle'GO:0010501, P:RNA secondary structure unwinding	K15271
gene	g1687	tig00003762	AUGUSTUS	475086	505614	-	Sprot-uniprot homology= Interferon-inducible double-stranded RNA-dependent protein kinase activator A	GO:0005737, C:cytoplasm'GO:0005829, C:cytosol'GO:0005622, C:intracellular'GO:0016020, C:membrane'GO:0005654, C:nucleoplasm'GO:0048471, C:perinuclear region of cytoplasm'GO:0070578, C:RISC-loading complex'GO:0003725, F:double-stranded RNA binding'GO:0008047, F:enzyme activator activity'GO:0019899, F:enzyme binding'GO:0042802, F:identical protein binding'GO:0042803, F:protein homodimerization activ…	K18420
gene	g1688	tig00003762	AUGUSTUS	511072	519560	-	Sprot-uniprot homology= Interferon-inducible double-stranded RNA-dependent protein kinase activator A	GO:0005737, C:cytoplasm'GO:0005829, C:cytosol'GO:0005622, C:intracellular'GO:0016020, C:membrane'GO:0005654, C:nucleoplasm'GO:0048471, C:perinuclear region of cytoplasm'GO:0070578, C:RISC-loading complex'GO:0003725, F:double-stranded RNA binding'GO:0008047, F:enzyme activator activity'GO:0019899, F:enzyme binding'GO:0042802, F:identical protein binding'GO:0042803, F:protein homodimerization activ…	K18420
gene	g1689	tig00003762	AUGUSTUS	521172	522504	+	Sequence homology, NCBI's 'non-redundant'= ABS50439.1 transposase, partial [Helicoverpa zea]	NA	NA
gene	g1690	tig00003762	AUGUSTUS	532799	534604	-	Uncharacterized predicted gene	NA	NA
gene	g1691	tig00003762	AUGUSTUS	553136	570822	+	Sprot-uniprot homology= Malate dehydrogenase {ECO:0000255|HAMAP-Rule:MF_01516}	GO:0030060, F:L-malate dehydrogenase activity'GO:0005975, P:carbohydrate metabolic process'GO:0006108, P:malate metabolic process'GO:0006099, P:tricarboxylic acid cycle	K00026
gene	g1692	tig00003762	AUGUSTUS	578891	580628	-	Uncharacterized predicted gene	NA	NA
gene	g1693	tig00003762	AUGUSTUS	586549	588002	+	Sequence homology, NCBI's 'non-redundant'= XP_013186824.1 PREDICTED: uncharacterized protein LOC106132056 [Amyelois transitella]	NA	NA
gene	g1694	tig00003762	AUGUSTUS	605346	619221	+	Sequence homology, NCBI's 'non-redundant'= EHJ63613.1 hypothetical protein KGM_19910 [Danaus plexippus]	NA	NA
gene	g1695	tig00003764	AUGUSTUS	1	2338	-	Sequence homology, NCBI's 'non-redundant'= XP_004929426.1 PREDICTED: probable ATP-dependent RNA helicase DDX28 [Bombyx mori]	NA	NA
gene	g1696	tig00003766	AUGUSTUS	39234	41148	-	Sequence homology, NCBI's 'non-redundant'= JAT79923.1 hypothetical protein g.2193, partial [Pectinophora gossypiella]	NA	NA
gene	g1697	tig00003766	AUGUSTUS	45492	70946	-	Sprot-uniprot homology= Metal-response element-binding transcription factor 2	GO:0005737, C:cytoplasm'GO:0035098, C:ESC/E(Z) complex'GO:0003677, F:DNA binding'GO:0035064, F:methylated histone binding'GO:0008270, F:zinc ion binding'GO:0016569, P:covalent chromatin modification'GO:0061086, P:negative regulation of histone H3-K27 methylation'GO:0000122, P:negative regulation of transcription from RNA polymerase II promoter'GO:0061087, P:positive regulation of histone H3-K27 m…	K11485
gene	g1698	tig00003766	AUGUSTUS	82124	88198	+	Sequence homology, NCBI's 'non-redundant'= XP_011550137.1 PREDICTED: uncharacterized protein LOC105382018 [Plutella xylostella]	NA	NA
gene	g1699	tig00003766	AUGUSTUS	100718	175985	+	Sequence homology, NCBI's 'non-redundant'= ALJ30251.1 putative acetyltransferase ACT4 [Spodoptera litura]	NA	K13509
gene	g1700	tig00003766	AUGUSTUS	187646	210512	+	Uncharacterized predicted gene	NA	NA
gene	g1701	tig00003766	AUGUSTUS	230375	236740	-	Uncharacterized predicted gene	NA	NA
gene	g1702	tig00003766	AUGUSTUS	237394	248802	-	Sequence homology, NCBI's 'non-redundant'= AAC13648.1 gag protein [Bombyx mori]	NA	NA
gene	g1703	tig00003781	AUGUSTUS	1	4330	+	Sequence homology, NCBI's 'non-redundant'= XP_004923856.1 PREDICTED: piggyBac transposable element-derived protein 4-like isoform X1 [Bombyx mori]	NA	NA
gene	g1704	tig00003784	AUGUSTUS	15129	32037	-	Sequence homology, NCBI's 'non-redundant'= XP_013184686.1 PREDICTED: protein transport protein SEC31-like [Amyelois transitella]	NA	NA
gene	g1705	tig00003785	AUGUSTUS	18059	18815	+	Uncharacterized predicted gene	NA	NA
gene	g1706	tig00003785	AUGUSTUS	23600	26925	+	Sequence homology, NCBI's 'non-redundant'= EHJ73834.1 hemolymph proteinase 5 [Danaus plexippus]	NA	NA
gene	g1707	tig00003792	AUGUSTUS	34764	44227	-	Sprot-uniprot homology= Facilitated trehalose transporter Tret1 {ECO:0000303|PubMed:17606922, ECO:0000312|EMBL:BAF63703.1}	GO:0016021, C:integral component of membrane'GO:0005886, C:plasma membrane'GO:0015574, F:trehalose transmembrane transporter activity'GO:0015771, P:trehalose transport	K08145
gene	g1709	tig00003801	AUGUSTUS	1	757	-	Uncharacterized predicted gene	NA	NA
gene	g1711	tig00003808	AUGUSTUS	42854	48035	+	Uncharacterized predicted gene	NA	NA
gene	g1712	tig00003809	AUGUSTUS	51005	55172	+	Sequence homology, NCBI's 'non-redundant'= XP_013192315.1 PREDICTED: breast cancer metastasis-suppressor 1-like protein [Amyelois transitella]	NA	K19196
gene	g1713	tig00003814	AUGUSTUS	1	30863	+	Sequence homology, NCBI's 'non-redundant'= ADO33043.1 guanine nucleotide exchange factor RhoGEF2, partial [Biston betularia]	NA	NA
gene	g1714	tig00003815	AUGUSTUS	8604	24374	+	Sprot-uniprot homology= Probable splicing factor, arginine/serine-rich 7	GO:0005634, C:nucleus'GO:0003723, F:RNA binding'GO:0000398, P:mRNA splicing, via spliceosome	K13165
gene	g1715	tig00003816	AUGUSTUS	5601	10356	+	Sequence homology, NCBI's 'non-redundant'= XP_011548968.1 PREDICTED: uncharacterized protein LOC105381025 [Plutella xylostella]	NA	NA
gene	g1716	tig00003820	AUGUSTUS	16400	16848	+	Sequence homology, NCBI's 'non-redundant'= KOB74693.1 Ankyrin repeat family A protein 2 [Operophtera brumata]	NA	NA
gene	g1717	tig00003823	AUGUSTUS	34727	50565	-	Sequence homology, NCBI's 'non-redundant'= XP_004925002.2 PREDICTED: uncharacterized protein LOC101741243 [Bombyx mori]	NA	NA
gene	g1718	tig00003827	AUGUSTUS	1	4822	-	Uncharacterized predicted gene	NA	NA
gene	g1720	tig00003827	AUGUSTUS	14191	16252	-	Sequence homology, NCBI's 'non-redundant'= NP_001166675.1 cuticular protein RR-2 motif 87 precursor [Bombyx mori] FAA00590.1 TPA: putative cuticle protein [Bombyx mori]	NA	NA
gene	g1721	tig00003827	AUGUSTUS	18294	21144	+	Uncharacterized predicted gene	NA	NA
gene	g1722	tig00003827	AUGUSTUS	27701	29427	-	Sequence homology, NCBI's 'non-redundant'= NP_001166675.1 cuticular protein RR-2 motif 87 precursor [Bombyx mori] FAA00590.1 TPA: putative cuticle protein [Bombyx mori]	NA	NA
gene	g1723	tig00003827	AUGUSTUS	52863	54863	-	Sequence homology, NCBI's 'non-redundant'= XP_012550703.1 PREDICTED: cuticular protein RR-2 motif 90 isoform X1 [Bombyx mori]	NA	NA
gene	g1724	tig00003827	AUGUSTUS	71189	132678	-	Sequence homology, NCBI's 'non-redundant'= KPJ09761.1 Cuticle protein 19 [Papilio machaon]	NA	NA
gene	g1725	tig00003827	AUGUSTUS	138996	141623	-	Sequence homology, NCBI's 'non-redundant'= XP_011568574.1 PREDICTED: uncharacterized protein LOC105398218 [Plutella xylostella] XP_011564734.1 PREDICTED: uncharacterized protein LOC105394528 [Plutella xylostella]	NA	NA
gene	g1726	tig00003827	AUGUSTUS	153220	155856	-	Sequence homology, NCBI's 'non-redundant'= NP_001166670.1 cuticular protein RR-2 motif 94 precursor [Bombyx mori] FAA00597.1 TPA: putative cuticle protein [Bombyx mori]	NA	NA
gene	g1727	tig00003830	AUGUSTUS	38871	81032	+	Sprot-uniprot homology= Beta-glucuronidase	GO:0005783, C:endoplasmic reticulum'GO:0070062, C:extracellular exosome'GO:0005615, C:extracellular space'GO:0043231, C:intracellular membrane-bounded organelle'GO:0005764, C:lysosome'GO:0016020, C:membrane'GO:0004566, F:beta-glucuronidase activity'GO:0016787, F:hydrolase activity'GO:0019904, F:protein domain specific binding'GO:0005102, F:receptor binding'GO:0005975, P:carbohydrate metabolic pro…	K01195
gene	g1728	tig00003831	AUGUSTUS	8920	17353	+	Uncharacterized predicted gene	NA	NA
gene	g1729	tig00003832	AUGUSTUS	5456	42856	+	Sprot-uniprot homology= Zinc transporter ZIP14	GO:0005737, C:cytoplasm'GO:0016021, C:integral component of membrane'GO:0005887, C:integral component of plasma membrane'GO:0030027, C:lamellipodium'GO:0005886, C:plasma membrane'GO:0015093, F:ferrous iron transmembrane transporter activity'GO:0005384, F:manganese ion transmembrane transporter activity'GO:0005385, F:zinc ion transmembrane transporter activity'GO:0006882, P:cellular zinc ion homeo…	NA
gene	g1730	tig00003834	AUGUSTUS	1	6628	+	Sequence homology, NCBI's 'non-redundant'= JAT87528.1 hypothetical protein g.10772, partial [Pectinophora gossypiella]	NA	NA
gene	g1732	tig00003839	AUGUSTUS	26730	66851	-	Sequence homology, NCBI's 'non-redundant'= XP_012550751.1 PREDICTED: uncharacterized protein LOC101742276 [Bombyx mori]	NA	NA
gene	g1733	tig00003839	AUGUSTUS	166053	169064	+	Uncharacterized predicted gene	NA	NA
gene	g1736	tig00003854	AUGUSTUS	22035	22906	-	Sequence homology, NCBI's 'non-redundant'= XP_012560185.1 PREDICTED: uncharacterized protein LOC105846225 [Hydra vulgaris]	NA	NA
gene	g1737	tig00003854	AUGUSTUS	23018	30495	-	Uncharacterized predicted gene	NA	NA
gene	g1738	tig00003854	AUGUSTUS	32318	36770	-	Uncharacterized predicted gene	NA	NA
gene	g1739	tig00003857	AUGUSTUS	50232	62883	-	Sprot-uniprot homology= TM2 domain-containing protein CG10795	GO:0016021, C:integral component of membrane	NA
gene	g1740	tig00003863	AUGUSTUS	16150	18509	-	Sequence homology, NCBI's 'non-redundant'= KOB51833.1 Zinc finger DNA binding protein [Operophtera brumata] KOB71066.1 Zinc finger DNA binding protein [Operophtera brumata]	NA	NA
gene	g1741	tig00003863	AUGUSTUS	31014	36742	-	Sprot-uniprot homology= Cytochrome P450 CYP12A2	GO:0020037, F:heme binding'GO:0005506, F:iron ion binding'GO:0004497, F:monooxygenase activity'GO:0016705, F:oxidoreductase activity, acting on paired donors, with incorporation or reduction of molecular oxygen	NA
gene	g1742	tig00003866	AUGUSTUS	8510	22722	-	Sprot-uniprot homology= Retrovirus-related Pol polyprotein from transposon 17.6	GO:0004190, F:aspartic-type endopeptidase activity'GO:0004519, F:endonuclease activity'GO:0003676, F:nucleic acid binding'GO:0003964, F:RNA-directed DNA polymerase activity'GO:0015074, P:DNA integration	NA
gene	g1743	tig00003866	AUGUSTUS	40708	58119	+	Uncharacterized predicted gene	NA	NA
gene	g1744	tig00003866	AUGUSTUS	64294	67651	-	Uncharacterized predicted gene	NA	NA
gene	g1745	tig00003866	AUGUSTUS	69293	72842	+	Sequence homology, NCBI's 'non-redundant'= XP_011558738.1 PREDICTED: uncharacterized protein LOC105389336 [Plutella xylostella]	NA	NA
gene	g1746	tig00003866	AUGUSTUS	76126	92410	-	Sequence homology, NCBI's 'non-redundant'= KPJ09464.1 ADAMTS-like protein 1 [Papilio machaon]	NA	NA
gene	g1747	tig00003869	AUGUSTUS	25175	76122	+	Sprot-uniprot homology= Apolipophorins	GO:0005576, C:extracellular region'GO:0008289, F:lipid binding'GO:0005319, F:lipid transporter activity'GO:0016055, P:Wnt signaling pathway	NA
gene	g1748	tig00003869	AUGUSTUS	105567	109861	+	Uncharacterized predicted gene	NA	NA
gene	g1749	tig00003871	AUGUSTUS	9983	14663	-	Sprot-uniprot homology= Ubiquitin carboxyl-terminal hydrolase CYLD	GO:0005813, C:centrosome'GO:0036064, C:ciliary basal body'GO:0097542, C:ciliary tip'GO:0005829, C:cytosol'GO:0031234, C:extrinsic component of cytoplasmic side of plasma membrane'GO:0005874, C:microtubule'GO:0048471, C:perinuclear region of cytoplasm'GO:0005819, C:spindle'GO:1990380, F:Lys48-specific deubiquitinase activity'GO:0061578, F:Lys63-specific deubiquitinase activity'GO:0070064, F:prolin…	K08601
gene	g1750	tig00003872	AUGUSTUS	16932	22526	+	Sprot-uniprot homology= Putative protein kinase C delta type homolog	GO:0005622, C:intracellular'GO:0005886, C:plasma membrane'GO:0005524, F:ATP binding'GO:0046872, F:metal ion binding'GO:0004697, F:protein kinase C activity'GO:0004674, F:protein serine/threonine kinase activity'GO:0035556, P:intracellular signal transduction'GO:0018105, P:peptidyl-serine phosphorylation'GO:0006468, P:protein phosphorylation	K06068
gene	g1751	tig00003872	AUGUSTUS	46266	49551	+	Uncharacterized predicted gene	NA	NA
gene	g1752	tig00003874	AUGUSTUS	1458	7103	-	Sprot-uniprot homology= Leucine-rich repeat protein soc-2 homolog		K19613
gene	g1753	tig00003874	AUGUSTUS	10853	52648	+	Sprot-uniprot homology= Cleavage stimulation factor subunit 2	GO:0071920, C:cleavage body'GO:0005847, C:mRNA cleavage and polyadenylation specificity factor complex'GO:0016604, C:nuclear body'GO:0005654, C:nucleoplasm'GO:0003729, F:mRNA binding'GO:0003723, F:RNA binding'GO:1990090, P:cellular response to nerve growth factor stimulus'GO:0006378, P:mRNA polyadenylation'GO:0098789, P:pre-mRNA cleavage required for polyadenylation	K14407
gene	g1756	tig00003898	AUGUSTUS	15830	26847	+	Sequence homology, NCBI's 'non-redundant'= NP_001298796.1 sulfotransferase 1C4-like [Papilio xuthus] BAM18086.1 sulfotransferase [Papilio xuthus]	NA	NA
gene	g1757	tig00003904	AUGUSTUS	1334	14575	-	Sprot-uniprot homology= Atrial natriuretic peptide receptor 1	GO:0008074, C:guanylate cyclase complex, soluble'GO:0016021, C:integral component of membrane'GO:0005886, C:plasma membrane'GO:0043235, C:receptor complex'GO:0005524, F:ATP binding'GO:0005525, F:GTP binding'GO:0004383, F:guanylate cyclase activity'GO:0016941, F:natriuretic peptide receptor activity'GO:0017046, F:peptide hormone binding'GO:0004672, F:protein kinase activity'GO:0019901, F:protein k…	K12323
gene	g1760	tig00003907	AUGUSTUS	15071	16553	+	Sprot-uniprot homology= Hippocampus abundant transcript-like protein 1 {ECO:0000312|MGI:MGI:1913881}	GO:0016021, C:integral component of membrane'GO:0005215, F:transporter activity'GO:0055085, P:transmembrane transport	NA
gene	g1761	tig00003912	AUGUSTUS	5988	33555	+	Sequence homology, NCBI's 'non-redundant'= XP_012545542.1 PREDICTED: uncharacterized protein LOC105841587 [Bombyx mori]	NA	NA
gene	g1762	tig00003924	AUGUSTUS	24492	31932	+	Uncharacterized predicted gene	NA	NA
gene	g1763	tig00003931	AUGUSTUS	8054	18115	+	Uncharacterized predicted gene	NA	NA
gene	g1764	tig00003932	AUGUSTUS	1	5148	-	Sequence homology, NCBI's 'non-redundant'= JAT87473.1 hypothetical protein g.15786, partial [Pectinophora gossypiella]	NA	NA
gene	g1765	tig00003934	AUGUSTUS	19251	25138	+	Sequence homology, NCBI's 'non-redundant'= AID54879.1 cytochrome P450 CYP4L5 [Helicoverpa armigera]	NA	NA
gene	g1767	tig00003945	AUGUSTUS	2634	31193	+	Sequence homology, NCBI's 'non-redundant'= XP_004926131.1 PREDICTED: uncharacterized protein LOC101743499 [Bombyx mori]	NA	NA
gene	g1768	tig00003946	AUGUSTUS	1	14407	-	Sequence homology, NCBI's 'non-redundant'= KOB51988.1 Zinc finger DNA binding protein, partial [Operophtera brumata]	NA	NA
gene	g1769	tig00003946	AUGUSTUS	25944	28593	-	Sequence homology, NCBI's 'non-redundant'= XP_013195491.1 PREDICTED: mucin-2-like [Amyelois transitella]	NA	NA
gene	g1770	tig00003946	AUGUSTUS	30563	34262	+	Sequence homology, NCBI's 'non-redundant'= XP_011555716.1 PREDICTED: uncharacterized protein LOC105386785 [Plutella xylostella]	NA	NA
gene	g1771	tig00003946	AUGUSTUS	38869	40322	-	Sequence homology, NCBI's 'non-redundant'= EHJ63308.1 putative tigger transposable element derived 4 [Danaus plexippus]	NA	NA
gene	g1772	tig00003946	AUGUSTUS	46242	49724	-	Uncharacterized predicted gene	NA	NA
gene	g1773	tig00003949	AUGUSTUS	12486	14215	+	Sequence homology, NCBI's 'non-redundant'= KPJ08317.1 hypothetical protein RR48_13056 [Papilio machaon]	NA	NA
gene	g1774	tig00003949	AUGUSTUS	21290	29451	-	Sequence homology, NCBI's 'non-redundant'= ANG83457.1 cac [Biston betularia]	NA	NA
gene	g1776	tig00003972	AUGUSTUS	11263	25455	+	Sprot-uniprot homology= Integrator complex subunit 8 {ECO:0000303|PubMed:21078872}	GO:0032039, C:integrator complex'GO:0034472, P:snRNA 3'-end processing'GO:0016180, P:snRNA processing	K13145
gene	g1778	tig00003982	AUGUSTUS	11286	28993	+	Sprot-uniprot homology= Eukaryotic translation initiation factor 3 subunit D {ECO:0000255|HAMAP-Rule:MF_03003}	GO:0005852, C:eukaryotic translation initiation factor 3 complex'GO:0003743, F:translation initiation factor activity	K03251
gene	g1779	tig00003982	AUGUSTUS	30986	37762	-	Sequence homology, NCBI's 'non-redundant'= XP_013199423.1 PREDICTED: facilitated trehalose transporter Tret1-like isoform X3 [Amyelois transitella] XP_013199431.1 PREDICTED: facilitated trehalose transporter Tret1-like isoform X3 [Amyelois transitella]	NA	NA
gene	g1780	tig00003983	AUGUSTUS	193117	195045	+	Sequence homology, NCBI's 'non-redundant'= XP_004924923.1 PREDICTED: uncharacterized protein LOC101740049 [Bombyx mori]	NA	NA
gene	g1781	tig00003986	AUGUSTUS	9616	13545	-	Sequence homology, NCBI's 'non-redundant'= KOB51833.1 Zinc finger DNA binding protein [Operophtera brumata] KOB71066.1 Zinc finger DNA binding protein [Operophtera brumata]	NA	NA
gene	g1782	tig00003986	AUGUSTUS	69902	73082	+	Sequence homology, NCBI's 'non-redundant'= YP_003517871.1 gag-like protein [Lymantria xylina MNPV] ADD73840.1 gag-like protein [Lymantria xylina MNPV]	NA	NA
gene	g1783	tig00003998	AUGUSTUS	13889	14604	+	Sequence homology, NCBI's 'non-redundant'= KOB73800.1 UPF0439 protein C9orf30-like protein [Operophtera brumata]	NA	NA
gene	g1784	tig00003998	AUGUSTUS	21115	22551	-	Sequence homology, NCBI's 'non-redundant'= KOB73799.1 Uncharacterized protein OBRU01_10026 [Operophtera brumata]	NA	NA
gene	g1785	tig00004007	AUGUSTUS	29241	38588	+	Sequence homology, NCBI's 'non-redundant'= XP_012547501.1 PREDICTED: uncharacterized protein LOC105841953 [Bombyx mori]	NA	NA
gene	g1786	tig00004014	AUGUSTUS	33606	36490	-	Uncharacterized predicted gene	NA	NA
gene	g1787	tig00004021	AUGUSTUS	12518	24221	+	Sequence homology, NCBI's 'non-redundant'= KOB52344.1 Zinc finger DNA binding protein [Operophtera brumata]	NA	NA
gene	g1788	tig00004023	AUGUSTUS	1	15451	+	Sequence homology, NCBI's 'non-redundant'= XP_013189571.1 PREDICTED: condensin complex subunit 3 [Amyelois transitella]	NA	NA
gene	g1789	tig00004023	AUGUSTUS	17000	19699	+	Uncharacterized predicted gene	NA	NA
gene	g1790	tig00004027	AUGUSTUS	19720	31389	-	Sequence homology, NCBI's 'non-redundant'= XP_013195491.1 PREDICTED: mucin-2-like [Amyelois transitella]	NA	NA
gene	g1792	tig00004042	AUGUSTUS	102692	117115	+	Sequence homology, NCBI's 'non-redundant'= XP_014371419.1 PREDICTED: malate dehydrogenase, mitochondrial-like [Papilio machaon] KPJ18674.1 putative malate dehydrogenase, glyoxysomal [Papilio machaon]	NA	NA
gene	g1793	tig00004042	AUGUSTUS	131832	134333	+	Sequence homology, NCBI's 'non-redundant'= XP_014371419.1 PREDICTED: malate dehydrogenase, mitochondrial-like [Papilio machaon] KPJ18674.1 putative malate dehydrogenase, glyoxysomal [Papilio machaon]	NA	K00026
gene	g1794	tig00004042	AUGUSTUS	203170	214173	+	Sequence homology, NCBI's 'non-redundant'= XP_014371416.1 PREDICTED: epidermal growth factor receptor substrate 15 homolog isoform X1 [Papilio machaon] XP_014371417.1 PREDICTED: epidermal growth factor receptor substrate 15 homolog isoform X1 [Papilio machaon]	NA	NA
gene	g1795	tig00004042	AUGUSTUS	215511	229674	+	Sequence homology, NCBI's 'non-redundant'= EHJ66140.1 hypothetical protein KGM_21327 [Danaus plexippus]	NA	NA
gene	g1796	tig00004042	AUGUSTUS	230388	237960	-	Uncharacterized predicted gene	NA	NA
gene	g1797	tig00004042	AUGUSTUS	240969	254964	+	Sprot-uniprot homology= Brefeldin A-inhibited guanine nucleotide-exchange protein 3 {ECO:0000305}	GO:0016021, C:integral component of membrane'GO:0030133, C:transport vesicle'GO:0030658, C:transport vesicle membrane'GO:0005086, F:ARF guanyl-nucleotide exchange factor activity'GO:0010923, P:negative regulation of phosphatase activity'GO:0032012, P:regulation of ARF protein signal transduction	K17572
gene	g1798	tig00004048	AUGUSTUS	11916	18132	+	Uncharacterized predicted gene	NA	NA
gene	g1799	tig00004055	AUGUSTUS	1	36107	-	Sequence homology, NCBI's 'non-redundant'= XP_012549953.1 PREDICTED: protein phosphatase PHLPP-like protein isoform X1 [Bombyx mori]	NA	NA
gene	g1800	tig00004056	AUGUSTUS	34428	37697	-	Sequence homology, NCBI's 'non-redundant'= XP_011568964.1 PREDICTED: uncharacterized protein LOC105398543 [Plutella xylostella]	NA	NA
gene	g1801	tig00004057	AUGUSTUS	27029	50107	+	Sprot-uniprot homology= 4-hydroxyphenylpyruvate dioxygenase	GO:0005829, C:cytosol'GO:0005789, C:endoplasmic reticulum membrane'GO:0070062, C:extracellular exosome'GO:0000139, C:Golgi membrane'GO:0003868, F:4-hydroxyphenylpyruvate dioxygenase activity'GO:0046872, F:metal ion binding'GO:0006559, P:L-phenylalanine catabolic process'GO:0006572, P:tyrosine catabolic process	K00457
gene	g1803	tig00004058	AUGUSTUS	1	29809	-	Sprot-uniprot homology= TOX high mobility group box family member 3	GO:0005634, C:nucleus'GO:0003682, F:chromatin binding'GO:0034056, F:estrogen response element binding'GO:0051219, F:phosphoprotein binding'GO:0042803, F:protein homodimerization activity'GO:0006915, P:apoptotic process'GO:0043524, P:negative regulation of neuron apoptotic process'GO:0045893, P:positive regulation of transcription, DNA-templated'GO:0006351, P:transcription, DNA-templated	NA
gene	g1804	tig00004060	AUGUSTUS	1	24212	+	Sprot-uniprot homology= WD repeat-containing protein 3	GO:0031965, C:nuclear membrane'GO:0005730, C:nucleolus'GO:0005634, C:nucleus'GO:0034388, C:Pwp2p-containing subcomplex of 90S preribosome'GO:0032040, C:small-subunit processome'GO:0003723, F:RNA binding'GO:0030515, F:snoRNA binding'GO:0000462, P:maturation of SSU-rRNA from tricistronic rRNA transcript (SSU-rRNA, 5.8S rRNA, LSU-rRNA)	K14556
gene	g1805	tig00004063	AUGUSTUS	2112	4118	-	Uncharacterized predicted gene	NA	NA
gene	g1806	tig00004063	AUGUSTUS	4933	17996	+	Sequence homology, NCBI's 'non-redundant'= XP_013168458.1 PREDICTED: zinc finger CCHC domain-containing protein 2 isoform X1 [Papilio xuthus] KPI93770.1 Zinc finger CCHC domain-containing protein 2 [Papilio xuthus]	NA	NA
gene	g1807	tig00004064	AUGUSTUS	10455	11527	-	Uncharacterized predicted gene	NA	NA
gene	g1808	tig00004065	AUGUSTUS	1	8487	+	Sprot-uniprot homology= Protein phosphatase PHLPP-like protein	GO:0046872, F:metal ion binding'GO:0004722, F:protein serine/threonine phosphatase activity'GO:0006915, P:apoptotic process'GO:0006470, P:protein dephosphorylation'GO:0042981, P:regulation of apoptotic process	K16340
gene	g1809	tig00004065	AUGUSTUS	9212	16789	-	Uncharacterized predicted gene	NA	NA
gene	g1810	tig00004067	AUGUSTUS	1	63264	+	Sprot-uniprot homology= Zinc finger protein PLAG1	GO:0016607, C:nuclear speck'GO:0005634, C:nucleus'GO:0046872, F:metal ion binding'GO:0000978, F:RNA polymerase II core promoter proximal region sequence-specific DNA binding'GO:0000981, F:RNA polymerase II transcription factor activity, sequence-specific DNA binding'GO:0001077, F:transcriptional activator activity, RNA polymerase II core promoter proximal region sequence-specific binding'GO:00226…	K05725
gene	g1811	tig00004067	AUGUSTUS	75138	119496	-	Sprot-uniprot homology= Ubiquitin carboxyl-terminal hydrolase 20	GO:0005813, C:centrosome'GO:0048471, C:perinuclear region of cytoplasm'GO:0004197, F:cysteine-type endopeptidase activity'GO:0001664, F:G-protein coupled receptor binding'GO:0004843, F:thiol-dependent ubiquitin-specific protease activity'GO:0008270, F:zinc ion binding'GO:0006897, P:endocytosis'GO:0016579, P:protein deubiquitination'GO:0071108, P:protein K48-linked deubiquitination'GO:0070536, P:p…	K11848
gene	g1812	tig00004074	AUGUSTUS	8318	13161	+	Uncharacterized predicted gene	NA	NA
gene	g1813	tig00004074	AUGUSTUS	206044	227067	+	Uncharacterized predicted gene	NA	NA
gene	g1814	tig00004074	AUGUSTUS	228316	232168	+	Sprot-uniprot homology= AFG3-like protein 2	GO:0005745, C:m-AAA complex'GO:0005739, C:mitochondrion'GO:0005524, F:ATP binding'GO:0004222, F:metalloendopeptidase activity'GO:0008237, F:metallopeptidase activity'GO:0051082, F:unfolded protein binding'GO:0008270, F:zinc ion binding'GO:0007409, P:axonogenesis'GO:0042407, P:cristae formation'GO:0051560, P:mitochondrial calcium ion homeostasis'GO:0036444, P:mitochondrial calcium uptake'GO:000805…	K08956
gene	g1815	tig00004074	AUGUSTUS	261915	267213	-	Sequence homology, NCBI's 'non-redundant'= EHJ64117.1 hypothetical protein KGM_08958 [Danaus plexippus]	NA	K14650
gene	g1816	tig00004074	AUGUSTUS	267417	295228	+	Sprot-uniprot homology= General transcription factor IIH subunit 1	GO:0000439, C:core TFIIH complex'GO:0005675, C:holo TFIIH complex'GO:0005634, C:nucleus'GO:0006281, P:DNA repair'GO:0006289, P:nucleotide-excision repair'GO:0070816, P:phosphorylation of RNA polymerase II C-terminal domain'GO:0001111, P:promoter clearance from RNA polymerase II promoter'GO:0009411, P:response to UV'GO:0006360, P:transcription from RNA polymerase I promoter'GO:0006366, P:transcrip…	K03141
gene	g1817	tig00004082	AUGUSTUS	35112	36145	-	Sequence homology, NCBI's 'non-redundant'= KMQ91096.1 blastopia polyprotein [Lasius niger]	NA	NA
gene	g1818	tig00004085	AUGUSTUS	25485	27395	+	Uncharacterized predicted gene	NA	NA
gene	g1819	tig00004086	AUGUSTUS	4492	18559	-	Sprot-uniprot homology= Ubiquitin carboxyl-terminal hydrolase 20	GO:0005813, C:centrosome'GO:0048471, C:perinuclear region of cytoplasm'GO:0004197, F:cysteine-type endopeptidase activity'GO:0001664, F:G-protein coupled receptor binding'GO:0004843, F:thiol-dependent ubiquitin-specific protease activity'GO:0008270, F:zinc ion binding'GO:0006897, P:endocytosis'GO:0016579, P:protein deubiquitination'GO:0071108, P:protein K48-linked deubiquitination'GO:0070536, P:p…	K11848
gene	g1820	tig00004092	AUGUSTUS	1	15397	+	Sprot-uniprot homology= ATP-dependent RNA helicase SUV3 homolog, mitochondrial	GO:0045025, C:mitochondrial degradosome'GO:0005759, C:mitochondrial matrix'GO:0005739, C:mitochondrion'GO:0005634, C:nucleus'GO:0005524, F:ATP binding'GO:0004004, F:ATP-dependent RNA helicase activity'GO:0003677, F:DNA binding'GO:0003678, F:DNA helicase activity'GO:0032508, P:DNA duplex unwinding'GO:0097222, P:mitochondrial mRNA polyadenylation'GO:0000963, P:mitochondrial RNA processing'GO:009064…	K17675
gene	g1821	tig00004097	AUGUSTUS	1	5373	-	Sequence homology, NCBI's 'non-redundant'= XP_012552150.1 PREDICTED: flocculation protein FLO11 [Bombyx mori]	NA	NA
gene	g1822	tig00004099	AUGUSTUS	18786	28919	-	Sequence homology, NCBI's 'non-redundant'= XP_008554180.1 PREDICTED: uncharacterized protein LOC103575952 [Microplitis demolitor]	NA	NA
gene	g1823	tig00004100	AUGUSTUS	1	15679	+	Sprot-uniprot homology= Proton-coupled amino acid transporter-like protein CG1139 {ECO:0000305}	GO:0016021, C:integral component of membrane'GO:0005886, C:plasma membrane'GO:0005774, C:vacuolar membrane'GO:0015171, F:amino acid transmembrane transporter activity'GO:0003333, P:amino acid transmembrane transport'GO:0040007, P:growth'GO:0040008, P:regulation of growth	K14209
gene	g1824	tig00004105	AUGUSTUS	9372	19327	+	Sequence homology, NCBI's 'non-redundant'= JAA92108.1 FAST kinase domain-containing protein 2 [Pararge aegeria]	NA	NA
gene	g1825	tig00004106	AUGUSTUS	7004	15186	-	Sequence homology, NCBI's 'non-redundant'= ALT31606.1 chemosensory protein 24 [Cnaphalocrocis medinalis]	NA	NA
gene	g1826	tig00004107	AUGUSTUS	27137	30745	+	Uncharacterized predicted gene	NA	NA
gene	g1827	tig00004108	AUGUSTUS	5914	26264	-	Sprot-uniprot homology= Head-specific guanylate cyclase	GO:0008074, C:guanylate cyclase complex, soluble'GO:0005886, C:plasma membrane'GO:0005525, F:GTP binding'GO:0004383, F:guanylate cyclase activity'GO:0020037, F:heme binding'GO:0006182, P:cGMP biosynthetic process'GO:0035556, P:intracellular signal transduction'GO:0046956, P:positive phototaxis'GO:0016056, P:rhodopsin mediated signaling pathway'GO:0007601, P:visual perception	K12318
gene	g1828	tig00004110	AUGUSTUS	1	4011	-	Uncharacterized predicted gene	NA	NA
gene	g1829	tig00004111	AUGUSTUS	2749	3499	-	Sequence homology, NCBI's 'non-redundant'= AAC13649.1 reverse transcriptase [Bombyx mori]	NA	NA
gene	g1830	tig00004111	AUGUSTUS	3641	5952	-	Uncharacterized predicted gene	NA	NA
gene	g1831	tig00004111	AUGUSTUS	6213	23023	-	Sequence homology, NCBI's 'non-redundant'= XP_014357995.1 PREDICTED: activating transcription factor 7-interacting protein 1 [Papilio machaon] XP_014357996.1 PREDICTED: activating transcription factor 7-interacting protein 1 [Papilio machaon]	NA	NA
gene	g1832	tig00004113	AUGUSTUS	9169	21450	-	Sequence homology, NCBI's 'non-redundant'= XP_013190140.1 PREDICTED: uncharacterized protein LOC106134592 [Amyelois transitella]	NA	NA
gene	g1833	tig00004117	AUGUSTUS	1	34911	+	Sprot-uniprot homology= Iduronate 2-sulfatase	GO:0043202, C:lysosomal lumen'GO:0004423, F:iduronate-2-sulfatase activity'GO:0046872, F:metal ion binding'GO:0030207, P:chondroitin sulfate catabolic process'GO:0006027, P:glycosaminoglycan catabolic process	K01136
gene	g1835	tig00004146	AUGUSTUS	61139	63163	+	Sprot-uniprot homology= Tubulin beta-4 chain	GO:0005879, C:axonemal microtubule'GO:0005737, C:cytoplasm'GO:0005525, F:GTP binding'GO:0003924, F:GTPase activity'GO:0005200, F:structural constituent of cytoskeleton'GO:0007017, P:microtubule-based process	K07375
gene	g1836	tig00004146	AUGUSTUS	76727	80417	+	Sprot-uniprot homology= Tubulin beta-4B chain	GO:0005737, C:cytoplasm'GO:0070062, C:extracellular exosome'GO:0031012, C:extracellular matrix'GO:1903561, C:extracellular vesicle'GO:0005874, C:microtubule'GO:0015630, C:microtubule cytoskeleton'GO:0043209, C:myelin sheath'GO:0005634, C:nucleus'GO:0045298, C:tubulin complex'GO:0003725, F:double-stranded RNA binding'GO:0005525, F:GTP binding'GO:0003924, F:GTPase activity'GO:0005200, F:structural …	K07375
gene	g1837	tig00004146	AUGUSTUS	86936	117443	-	Sprot-uniprot homology= Tubulin beta chain	GO:0005737, C:cytoplasm'GO:0005874, C:microtubule'GO:0005525, F:GTP binding'GO:0003924, F:GTPase activity'GO:0005200, F:structural constituent of cytoskeleton'GO:0007017, P:microtubule-based process	K07375
gene	g1839	tig00004147	AUGUSTUS	2415	41210	+	Sprot-uniprot homology= Structural maintenance of chromosomes protein 4	GO:0000796, C:condensin complex'GO:0005829, C:cytosol'GO:0016607, C:nuclear speck'GO:0005524, F:ATP binding'GO:0046982, F:protein heterodimerization activity'GO:0051301, P:cell division'GO:0051383, P:kinetochore organization'GO:0010032, P:meiotic chromosome condensation'GO:0045132, P:meiotic chromosome segregation'GO:0007076, P:mitotic chromosome condensation	K06675
gene	g1840	tig00004148	AUGUSTUS	4138	15539	+	Sequence homology, NCBI's 'non-redundant'= KLV34194.1 hypothetical protein AB894_15365, partial [Piscirickettsia salmonis]	NA	NA
gene	g1841	tig00004156	AUGUSTUS	37957	41282	+	Sequence homology, NCBI's 'non-redundant'= KOB76479.1 Oxygen resistance protein 1 [Operophtera brumata]	NA	NA
gene	g1842	tig00004156	AUGUSTUS	94719	150588	+	Sequence homology, NCBI's 'non-redundant'= XP_012544481.1 PREDICTED: oxygen resistance gene 1 isoform X6 [Bombyx mori]	NA	NA
gene	g1843	tig00004156	AUGUSTUS	184662	187946	+	Sequence homology, NCBI's 'non-redundant'= JAA91075.1 oxygen resistance gene 1 protein, partial [Pararge aegeria]	NA	NA
gene	g1845	tig00004158	AUGUSTUS	25661	34273	-	Sequence homology, NCBI's 'non-redundant'= XP_013171417.1 PREDICTED: RNA-directed DNA polymerase from mobile element jockey-like [Papilio xuthus]	NA	NA
gene	g1847	tig00004161	AUGUSTUS	76101	94272	-	Sprot-uniprot homology= Laccase-4	GO:0005576, C:extracellular region'GO:0005507, F:copper ion binding'GO:0052716, F:hydroquinone:oxygen oxidoreductase activity'GO:0046274, P:lignin catabolic process	NA
gene	g1848	tig00004168	AUGUSTUS	1	2232	+	Uncharacterized predicted gene	NA	K02267
gene	g1849	tig00004178	AUGUSTUS	6623	22829	+	Sequence homology, NCBI's 'non-redundant'= KPJ04537.1 hypothetical protein RR46_00241 [Papilio xuthus]	NA	NA
gene	g1850	tig00004192	AUGUSTUS	3810	31320	-	Sprot-uniprot homology= Histone-lysine N-methyltransferase E(z)	GO:0035098, C:ESC/E(Z) complex'GO:0035097, C:histone methyltransferase complex'GO:0000790, C:nuclear chromatin'GO:0005634, C:nucleus'GO:0003677, F:DNA binding'GO:0042054, F:histone methyltransferase activity'GO:0046976, F:histone methyltransferase activity (H3-K27 specific)'GO:0046974, F:histone methyltransferase activity (H3-K9 specific)'GO:0003700, F:transcription factor activity, sequence-spec…	K11430
gene	g1851	tig00004192	AUGUSTUS	31511	38569	-	Sequence homology, NCBI's 'non-redundant'= JAT88124.1 hypothetical protein g.1323, partial [Pectinophora gossypiella]	NA	NA
gene	g1852	tig00004194	AUGUSTUS	16854	23755	+	Sprot-uniprot homology= Protein mab-21	GO:0005634, C:nucleus	NA
gene	g1853	tig00004199	AUGUSTUS	1900	24102	-	Sprot-uniprot homology= ATP-dependent zinc metalloprotease YME1 homolog	GO:0016021, C:integral component of membrane'GO:0005524, F:ATP binding'GO:0046872, F:metal ion binding'GO:0004222, F:metalloendopeptidase activity	K08955
gene	g1854	tig00004208	AUGUSTUS	114643	117113	+	Sequence homology, NCBI's 'non-redundant'= KPI92871.1 hypothetical protein RR46_14092 [Papilio xuthus]	NA	NA
gene	g1856	tig00004209	AUGUSTUS	25810	29936	-	Sequence homology, NCBI's 'non-redundant'= XP_013190598.1 PREDICTED: uncharacterized protein LOC106134986 isoform X2 [Amyelois transitella]	NA	NA
gene	g1857	tig00004209	AUGUSTUS	29966	32676	-	Sequence homology, NCBI's 'non-redundant'= JAT85574.1 hypothetical protein g.16279, partial [Pectinophora gossypiella]	NA	NA
gene	g1859	tig00004221	AUGUSTUS	13856	23324	+	Sprot-uniprot homology= Protein MEMO1	GO:0005829, C:cytosol'GO:0005634, C:nucleus'GO:0042277, F:peptide binding'GO:0032886, P:regulation of microtubule-based process	K06990
gene	g1860	tig00004221	AUGUSTUS	33695	34395	+	Sequence homology, NCBI's 'non-redundant'= KOB75489.1 Uncharacterized protein OBRU01_07391 [Operophtera brumata]	NA	NA
gene	g1862	tig00004227	AUGUSTUS	756	34602	-	Sequence homology, NCBI's 'non-redundant'= XP_013194414.1 PREDICTED: reticulon-4-interacting protein 1, mitochondrial [Amyelois transitella]	NA	NA
gene	g1863	tig00004228	AUGUSTUS	10954	28352	+	Sprot-uniprot homology= Cytochrome c oxidase assembly protein COX11, mitochondrial	GO:0016021, C:integral component of membrane'GO:0005743, C:mitochondrial inner membrane'GO:0005739, C:mitochondrion'GO:0005507, F:copper ion binding'GO:0004129, F:cytochrome-c oxidase activity'GO:0009055, F:electron carrier activity'GO:0033132, P:negative regulation of glucokinase activity'GO:0008535, P:respiratory chain complex IV assembly'GO:0007585, P:respiratory gaseous exchange	K02258
gene	g1864	tig00004228	AUGUSTUS	31500	34823	-	Sprot-uniprot homology= Tektin-3	GO:0002080, C:acrosomal membrane'GO:0070062, C:extracellular exosome'GO:0005874, C:microtubule'GO:0005634, C:nucleus'GO:0036126, C:sperm flagellum'GO:0060271, P:cilium assembly'GO:0060294, P:cilium movement involved in cell motility'GO:0030317, P:flagellated sperm motility'GO:0080154, P:regulation of fertilization	K18630
gene	g1866	tig00004229	AUGUSTUS	8030	8820	+	Uncharacterized predicted gene	NA	NA
gene	g1867	tig00004229	AUGUSTUS	47806	50360	-	Uncharacterized predicted gene	NA	NA
gene	g1868	tig00004229	AUGUSTUS	90065	97200	+	Sprot-uniprot homology= Protein abrupt	GO:0005634, C:nucleus'GO:0003677, F:DNA binding'GO:0046872, F:metal ion binding'GO:0003700, F:transcription factor activity, sequence-specific DNA binding'GO:0016198, P:axon choice point recognition'GO:0007298, P:border follicle cell migration'GO:0048813, P:dendrite morphogenesis'GO:0016203, P:muscle attachment'GO:0007517, P:muscle organ development'GO:0016319, P:mushroom body development'GO:0000…	NA
gene	g1869	tig00004229	AUGUSTUS	99040	101391	+	Sprot-uniprot homology= Protein abrupt	GO:0005634, C:nucleus'GO:0003677, F:DNA binding'GO:0046872, F:metal ion binding'GO:0003700, F:transcription factor activity, sequence-specific DNA binding'GO:0016198, P:axon choice point recognition'GO:0007298, P:border follicle cell migration'GO:0048813, P:dendrite morphogenesis'GO:0016203, P:muscle attachment'GO:0007517, P:muscle organ development'GO:0016319, P:mushroom body development'GO:0000…	NA
gene	g1870	tig00004229	AUGUSTUS	110696	120346	-	Sprot-uniprot homology= Mitochondrial fission 1 protein	GO:0005783, C:endoplasmic reticulum'GO:0031307, C:integral component of mitochondrial outer membrane'GO:0005779, C:integral component of peroxisomal membrane'GO:0016020, C:membrane'GO:0005739, C:mitochondrion'GO:0005777, C:peroxisome'GO:0043234, C:protein complex'GO:0032403, F:protein complex binding'GO:0005102, F:receptor binding'GO:0035584, P:calcium-mediated signaling using intracellular calci…	K17969
gene	g1871	tig00004232	AUGUSTUS	29372	40351	+	Sequence homology, NCBI's 'non-redundant'= XP_013190140.1 PREDICTED: uncharacterized protein LOC106134592 [Amyelois transitella]	NA	NA
gene	g1872	tig00004233	AUGUSTUS	2696	28811	+	Sprot-uniprot homology= Probable RNA-directed DNA polymerase from transposon BS	GO:0003964, F:RNA-directed DNA polymerase activity'GO:0006313, P:transposition, DNA-mediated	NA
gene	g1873	tig00004233	AUGUSTUS	29086	30531	+	Uncharacterized predicted gene	NA	NA
gene	g1874	tig00004237	AUGUSTUS	129991	201352	+	Sprot-uniprot homology= Tolloid-like protein 1	GO:0005576, C:extracellular region'GO:0005509, F:calcium ion binding'GO:0004222, F:metalloendopeptidase activity'GO:0008270, F:zinc ion binding'GO:0030154, P:cell differentiation'GO:0007275, P:multicellular organism development	NA
gene	g1875	tig00004237	AUGUSTUS	204690	210633	-	Uncharacterized predicted gene	NA	NA
gene	g1876	tig00004237	AUGUSTUS	217635	221958	+	Sprot-uniprot homology= Ubiquitin thioesterase OTU1	GO:0046872, F:metal ion binding'GO:0003676, F:nucleic acid binding'GO:0004843, F:thiol-dependent ubiquitin-specific protease activity'GO:0030968, P:endoplasmic reticulum unfolded protein response'GO:0035871, P:protein K11-linked deubiquitination'GO:1990167, P:protein K27-linked deubiquitination'GO:0035523, P:protein K29-linked deubiquitination'GO:1990168, P:protein K33-linked deubiquitination'GO:…	K13719
gene	g1877	tig00004237	AUGUSTUS	229782	233254	+	Uncharacterized predicted gene	NA	NA
gene	g1878	tig00004237	AUGUSTUS	254041	298386	-	Sprot-uniprot homology= Calcium-binding mitochondrial carrier protein Aralar1	GO:0016021, C:integral component of membrane'GO:0005811, C:lipid particle'GO:0005743, C:mitochondrial inner membrane'GO:0005739, C:mitochondrion'GO:0005509, F:calcium ion binding'GO:0015183, F:L-aspartate transmembrane transporter activity'GO:0005313, F:L-glutamate transmembrane transporter activity'GO:0022857, F:transmembrane transporter activity'GO:0015810, P:aspartate transport'GO:0089711, P:L…	K15105
gene	g1879	tig00004237	AUGUSTUS	327763	329346	+	Sprot-uniprot homology= Putative gamma-glutamyltransferase YwrD	GO:0003840, F:gamma-glutamyltransferase activity'GO:0036374, F:glutathione hydrolase activity'GO:0006751, P:glutathione catabolic process	K00681
gene	g1881	tig00004237	AUGUSTUS	426023	432036	+	Uncharacterized predicted gene	NA	NA
gene	g1883	tig00004257	AUGUSTUS	3060	5580	-	Uncharacterized predicted gene	NA	NA
gene	g1885	tig00004283	AUGUSTUS	1528	12833	+	Sequence homology, NCBI's 'non-redundant'= XP_013184255.1 PREDICTED: scavenger receptor class B member 1-like [Amyelois transitella]	NA	K13885
gene	g1886	tig00004287	AUGUSTUS	88016	102039	+	Sprot-uniprot homology= Calcium/calmodulin-dependent protein kinase kinase {ECO:0000303|PubMed:10336483}	GO:0005737, C:cytoplasm'GO:0005634, C:nucleus'GO:0005524, F:ATP binding'GO:0005516, F:calmodulin binding'GO:0004683, F:calmodulin-dependent protein kinase activity'GO:0046872, F:metal ion binding'GO:0019722, P:calcium-mediated signaling'GO:0018105, P:peptidyl-serine phosphorylation'GO:0018107, P:peptidyl-threonine phosphorylation'GO:0032793, P:positive regulation of CREB transcription factor acti…	K07359
gene	g1887	tig00004287	AUGUSTUS	103638	164679	-	Sprot-uniprot homology= Phenoloxidase subunit 1	GO:0005576, C:extracellular region'GO:0046872, F:metal ion binding'GO:0004503, F:monophenol monooxygenase activity'GO:0006952, P:defense response'GO:0006583, P:melanin biosynthetic process from tyrosine	NA
gene	g1888	tig00004287	AUGUSTUS	178632	203442	-	Sprot-uniprot homology= Phenoloxidase subunit 1	GO:0005576, C:extracellular region'GO:0046872, F:metal ion binding'GO:0004503, F:monophenol monooxygenase activity'GO:0006952, P:defense response'GO:0006583, P:melanin biosynthetic process from tyrosine	NA
gene	g1889	tig00004287	AUGUSTUS	227530	241244	-	Sprot-uniprot homology= Dynein light chain 1, cytoplasmic	GO:0005814, C:centriole'GO:0005737, C:cytoplasm'GO:0005868, C:cytoplasmic dynein complex'GO:0030286, C:dynein complex'GO:0005874, C:microtubule'GO:0043234, C:protein complex'GO:0042623, F:ATPase activity, coupled'GO:0097718, F:disordered domain specific binding'GO:0045505, F:dynein intermediate chain binding'GO:0051959, F:dynein light intermediate chain binding'GO:0003774, F:motor activity'GO:004…	K10418
gene	g1890	tig00004287	AUGUSTUS	248910	252368	+	Sprot-uniprot homology= Serine/arginine-rich splicing factor 1B	GO:0005737, C:cytoplasm'GO:0016607, C:nuclear speck'GO:0003723, F:RNA binding'GO:0006397, P:mRNA processing'GO:0008380, P:RNA splicing	K12890
gene	g1891	tig00004287	AUGUSTUS	259520	266066	-	Sprot-uniprot homology= 2-methoxy-6-polyprenyl-1,4-benzoquinol methylase, mitochondrial {ECO:0000255|HAMAP-Rule:MF_03191}	GO:0005743, C:mitochondrial inner membrane'GO:0005739, C:mitochondrion'GO:0043334, F:2-hexaprenyl-6-methoxy-1,4-benzoquinone methyltransferase activity'GO:0102005, F:2-octaprenyl-6-methoxy-1,4-benzoquinone methylase activity'GO:0006744, P:ubiquinone biosynthetic process	K06127
gene	g1893	tig00004287	AUGUSTUS	302426	302936	+	Uncharacterized predicted gene	NA	NA
gene	g1894	tig00004288	AUGUSTUS	1	17592	-	Sequence homology, NCBI's 'non-redundant'= XP_013139658.1 PREDICTED: uncharacterized protein LOC106104228 isoform X2 [Papilio polytes]	NA	NA
gene	g1896	tig00004294	AUGUSTUS	1	10145	+	Sprot-uniprot homology= Structural maintenance of chromosomes protein 2	GO:0005694, C:chromosome'GO:0005829, C:cytosol'GO:0005634, C:nucleus'GO:0005524, F:ATP binding'GO:0007049, P:cell cycle'GO:0051301, P:cell division'GO:0030261, P:chromosome condensation	K06674
gene	g1899	tig00004297	AUGUSTUS	12635	14111	+	Uncharacterized predicted gene	NA	NA
[truncated: 17,919 more rows]
