# Supplementary material for: Expansion of LINEs and species-specific DNA repeats drives genome expansion in Asian Gypsy Moths
Source: Sci Rep. 2019 Nov 11;9:16413. doi: 10.1038/s41598-019-52840-z (PMC6848174; doi:10.1038/s41598-019-52840-z)
Supplement: Supplementary file 7 — Supplementary table S6 [file 41598_2019_52840_MOESM7_ESM.xlsx]

## Sheet: Ld.genomes.TableS6.ldj.v0.3.fea
Supplementary Table S6. Gene feature table listing all the protein-coding genes identified in L. dispar japonica by our pipeline, along with their genomic positions and functional annotation (gene product, GO terms, KEGG).
# Feature	ID	genomic_contig	source	start	end	strand	product	GO	Ko
gene	g1	tig00000011	AUGUSTUS	14802	19266	-	Uncharacterized predicted gene	NA	NA
gene	g3	tig00000017	AUGUSTUS	17795	24177	+	Uncharacterized predicted gene	NA	NA
gene	g4	tig00000034	AUGUSTUS	4214	44086	-	Sprot-uniprot homology= Protein scabrous	GO:0005576, C:extracellular region'GO:0005770, C:late endosome'GO:0004871, F:signal transducer activity'GO:0008407, P:chaeta morphogenesis'GO:0048749, P:compound eye development'GO:0016321, P:female meiosis chromosome segregation'GO:0008587, P:imaginal disc-derived wing margin morphogenesis'GO:0046331, P:lateral inhibition'GO:0007399, P:nervous system development'GO:0007219, P:Notch signaling pat…	NA
gene	g5	tig00000035	AUGUSTUS	17615	33009	+	Uncharacterized predicted gene	NA	NA
gene	g6	tig00000035	AUGUSTUS	72090	132171	+	Uncharacterized predicted gene	NA	NA
gene	g7	tig00000035	AUGUSTUS	176621	194388	+	Sprot-uniprot homology= 6-phosphogluconate dehydrogenase, decarboxylating	GO:0005829, C:cytosol'GO:0070062, C:extracellular exosome'GO:0005634, C:nucleus'GO:0004616, F:phosphogluconate dehydrogenase (decarboxylating) activity'GO:0019521, P:D-gluconate metabolic process'GO:0055114, P:oxidation-reduction process'GO:0019322, P:pentose biosynthetic process'GO:0006098, P:pentose-phosphate shunt'GO:0009051, P:pentose-phosphate shunt, oxidative branch	K00033
gene	g8	tig00000035	AUGUSTUS	221953	399339	-	Sequence homology, NCBI's 'non-redundant'= XP_012551802.1 PREDICTED: pleckstrin homology domain-containing family G member 5 isoform X1 [Bombyx mori]	NA	K19464
gene	g9	tig00000035	AUGUSTUS	440561	475124	+	Sequence homology, NCBI's 'non-redundant'= XP_013184801.1 PREDICTED: uncharacterized protein LOC106130497 [Amyelois transitella]	NA	NA
gene	g10	tig00000035	AUGUSTUS	476125	482908	+	Sequence homology, NCBI's 'non-redundant'= EHJ66640.1 hypothetical protein KGM_08747 [Danaus plexippus]	NA	NA
gene	g11	tig00000035	AUGUSTUS	512721	517833	-	Sequence homology, NCBI's 'non-redundant'= XP_014369697.1 PREDICTED: venom allergen 5-like [Papilio machaon] KPJ06406.1 Venom allergen 5 [Papilio machaon]	NA	K19919
gene	g12	tig00000035	AUGUSTUS	525273	546021	+	Sprot-uniprot homology= TBC1 domain family member 13	GO:0005829, C:cytosol'GO:0012505, C:endomembrane system'GO:0005622, C:intracellular'GO:0016020, C:membrane'GO:0005096, F:GTPase activator activity'GO:0017137, F:Rab GTPase binding'GO:0090630, P:activation of GTPase activity'GO:0006886, P:intracellular protein transport'GO:0031338, P:regulation of vesicle fusion	NA
gene	g13	tig00000035	AUGUSTUS	555213	657216	-	Sequence homology, NCBI's 'non-redundant'= XP_012546682.1 PREDICTED: uncharacterized protein LOC101736230 [Bombyx mori] XP_012546683.1 PREDICTED: uncharacterized protein LOC101736230 [Bombyx mori]	NA	NA
gene	g14	tig00000035	AUGUSTUS	725526	743935	+	Sprot-uniprot homology= Staphylococcal nuclease domain-containing protein 1	GO:0042470, C:melanosome'GO:0005634, C:nucleus'GO:0016442, C:RISC complex'GO:0004518, F:nuclease activity'GO:0003676, F:nucleic acid binding'GO:0031047, P:gene silencing by RNA'GO:0006355, P:regulation of transcription, DNA-templated'GO:0006351, P:transcription, DNA-templated	K15979
gene	g15	tig00000035	AUGUSTUS	760721	765215	-	Sprot-uniprot homology= Protein ABHD13 {ECO:0000305}	GO:0016021, C:integral component of membrane'GO:0016020, C:membrane'GO:0016787, F:hydrolase activity	K06889
gene	g16	tig00000035	AUGUSTUS	784133	803620	-	Sprot-uniprot homology= Carnitine O-palmitoyltransferase 1, liver isoform	GO:0031307, C:integral component of mitochondrial outer membrane'GO:0016020, C:membrane'GO:0005743, C:mitochondrial inner membrane'GO:0005741, C:mitochondrial outer membrane'GO:0005739, C:mitochondrion'GO:0004095, F:carnitine O-palmitoyltransferase activity'GO:0042802, F:identical protein binding'GO:1990698, F:palmitoleoyltransferase activity'GO:0009437, P:carnitine metabolic process'GO:0006853, …	K08765
gene	g17	tig00000035	AUGUSTUS	818974	821175	+	Sprot-uniprot homology= Copia protein	GO:0004190, F:aspartic-type endopeptidase activity'GO:0005524, F:ATP binding'GO:0003676, F:nucleic acid binding'GO:0008270, F:zinc ion binding'GO:0015074, P:DNA integration	NA
gene	g18	tig00000035	AUGUSTUS	823371	825340	-	Uncharacterized predicted gene	NA	NA
gene	g19	tig00000035	AUGUSTUS	971037	998082	-	Sprot-uniprot homology= Fork head domain-containing protein crocodile	GO:0005634, C:nucleus'GO:0003677, F:DNA binding'GO:0000981, F:RNA polymerase II transcription factor activity, sequence-specific DNA binding'GO:0043565, F:sequence-specific DNA binding'GO:0007380, P:specification of segmental identity, head'GO:0006351, P:transcription, DNA-templated	K09396
gene	g20	tig00000035	AUGUSTUS	1016396	1056673	+	Sprot-uniprot homology= Intraflagellar transport protein 122 homolog	GO:0005929, C:cilium'GO:0005737, C:cytoplasm'GO:0005856, C:cytoskeleton'GO:0030991, C:intraciliary transport particle A'GO:0060271, P:cilium assembly'GO:0035721, P:intraciliary retrograde transport'GO:0007275, P:multicellular organism development'GO:0045879, P:negative regulation of smoothened signaling pathway'GO:0061512, P:protein localization to cilium	K19656
gene	g22	tig00000041	AUGUSTUS	6198	32707	+	Sprot-uniprot homology= Intraflagellar transport protein 122 homolog	GO:0005929, C:cilium'GO:0005737, C:cytoplasm'GO:0005856, C:cytoskeleton'GO:0030991, C:intraciliary transport particle A'GO:0060271, P:cilium assembly'GO:0035721, P:intraciliary retrograde transport'GO:0007275, P:multicellular organism development'GO:0045879, P:negative regulation of smoothened signaling pathway'GO:0061512, P:protein localization to cilium	K19656
gene	g24	tig00000048	AUGUSTUS	38890	54214	-	Sequence homology, NCBI's 'non-redundant'= NP_001298453.1 uncharacterized LOC106106717 precursor [Papilio polytes] BAM18887.1 osiris 9A [Papilio polytes]	NA	NA
gene	g25	tig00000055	AUGUSTUS	3774	11979	+	Sprot-uniprot homology= Putative polypeptide N-acetylgalactosaminyltransferase 9	GO:0005829, C:cytosol'GO:0005794, C:Golgi apparatus'GO:0031985, C:Golgi cisterna'GO:0000139, C:Golgi membrane'GO:0016021, C:integral component of membrane'GO:0030246, F:carbohydrate binding'GO:0046872, F:metal ion binding'GO:0004653, F:polypeptide N-acetylgalactosaminyltransferase activity'GO:0032504, P:multicellular organism reproduction'GO:0006493, P:protein O-linked glycosylation	K00710
gene	g26	tig00000055	AUGUSTUS	13241	17299	+	Uncharacterized predicted gene	NA	NA
gene	g28	tig00000058	AUGUSTUS	39562	40080	+	Sequence homology, NCBI's 'non-redundant'= KPJ03793.1 hypothetical protein RR46_00184 [Papilio xuthus]	NA	NA
gene	g29	tig00000065	AUGUSTUS	1	8695	+	Sequence homology, NCBI's 'non-redundant'= XP_013186408.1 PREDICTED: doublesex- and mab-3-related transcription factor 3 [Amyelois transitella]	NA	NA
gene	g30	tig00000065	AUGUSTUS	32582	35675	+	Sprot-uniprot homology= Protein THEM6	GO:0005576, C:extracellular region	NA
gene	g31	tig00000066	AUGUSTUS	8771	13033	-	Uncharacterized predicted gene	NA	NA
gene	g34	tig00000083	AUGUSTUS	7405	17962	+	Sequence homology, NCBI's 'non-redundant'= KOB69917.1 reverse transcriptase [Operophtera brumata]	NA	NA
gene	g35	tig00000083	AUGUSTUS	59384	62162	+	Sequence homology, NCBI's 'non-redundant'= XP_014367920.1 PREDICTED: uncharacterized protein LOC106718363 [Papilio machaon]	NA	NA
gene	g36	tig00000115	AUGUSTUS	1081	7530	-	Sequence homology, NCBI's 'non-redundant'= XP_011548721.1 PREDICTED: four-domain proteases inhibitor-like, partial [Plutella xylostella]	NA	NA
gene	g37	tig00000117	AUGUSTUS	1	27918	+	Sprot-uniprot homology= Protein peanut	GO:0016324, C:apical plasma membrane'GO:0032154, C:cleavage furrow'GO:0070938, C:contractile ring'GO:0045171, C:intercellular bridge'GO:0005875, C:microtubule associated complex'GO:0005739, C:mitochondrion'GO:0005886, C:plasma membrane'GO:0031105, C:septin complex'GO:0005940, C:septin ring'GO:0003779, F:actin binding'GO:0005525, F:GTP binding'GO:0003924, F:GTPase activity'GO:0008017, F:microtubul…	K16944
gene	g38	tig00000117	AUGUSTUS	38370	88816	-	Sprot-uniprot homology= Alpha-catulin	GO:0005938, C:cell cortex'GO:0005856, C:cytoskeleton'GO:0051015, F:actin filament binding'GO:0045296, F:cadherin binding'GO:0007155, P:cell adhesion'GO:0007266, P:Rho protein signal transduction	NA
gene	g39	tig00000117	AUGUSTUS	184837	186824	+	Uncharacterized predicted gene	NA	NA
gene	g40	tig00000117	AUGUSTUS	223716	236000	-	Sequence homology, NCBI's 'non-redundant'= XP_013191306.1 PREDICTED: myosin-IIIb-like [Amyelois transitella]	NA	NA
gene	g41	tig00000117	AUGUSTUS	244696	258950	-	Sprot-uniprot homology= Myosin-IIIa	GO:0005737, C:cytoplasm'GO:0031941, C:filamentous actin'GO:0030175, C:filopodium'GO:0016459, C:myosin complex'GO:0003779, F:actin binding'GO:0030898, F:actin-dependent ATPase activity'GO:0043531, F:ADP binding'GO:0005524, F:ATP binding'GO:0005516, F:calmodulin binding'GO:0000146, F:microfilament motor activity'GO:0060002, F:plus-end directed microfilament motor activity'GO:0004672, F:protein kina…	K08834
gene	g42	tig00000117	AUGUSTUS	377823	385825	+	Sequence homology, NCBI's 'non-redundant'= XP_004930231.1 PREDICTED: uncharacterized protein LOC101739749 isoform X1 [Bombyx mori]	NA	NA
gene	g43	tig00000117	AUGUSTUS	407003	407763	+	Uncharacterized predicted gene	NA	NA
gene	g44	tig00000117	AUGUSTUS	415814	435372	+	Sequence homology, NCBI's 'non-redundant'= XP_013177369.1 PREDICTED: uncharacterized protein LOC106124900 [Papilio xuthus]	NA	NA
gene	g45	tig00000117	AUGUSTUS	443331	454185	+	Sprot-uniprot homology= Retrovirus-related Pol polyprotein from transposon TNT 1-94	GO:0004190, F:aspartic-type endopeptidase activity'GO:0004519, F:endonuclease activity'GO:0003676, F:nucleic acid binding'GO:0003964, F:RNA-directed DNA polymerase activity'GO:0008270, F:zinc ion binding'GO:0015074, P:DNA integration	NA
gene	g47	tig00000117	AUGUSTUS	471061	484272	+	Sprot-uniprot homology= G2/mitotic-specific cyclin-B	GO:0005634, C:nucleus'GO:0007049, P:cell cycle'GO:0051301, P:cell division	K21770
gene	g48	tig00000117	AUGUSTUS	622208	639217	+	Sequence homology, NCBI's 'non-redundant'= XP_014357403.1 PREDICTED: uncharacterized protein LOC106709987 [Papilio machaon]	NA	NA
gene	g49	tig00000117	AUGUSTUS	663891	666948	-	Sequence homology, NCBI's 'non-redundant'= XP_012549132.1 PREDICTED: lachesin [Bombyx mori]	NA	NA
gene	g51	tig00000161	AUGUSTUS	76336	86955	-	Sequence homology, NCBI's 'non-redundant'= XP_004933180.1 PREDICTED: aldose 1-epimerase-like [Bombyx mori]	NA	K01785
gene	g52	tig00000161	AUGUSTUS	95202	191527	-	Sequence homology, NCBI's 'non-redundant'= XP_004933181.1 PREDICTED: uncharacterized protein LOC101738019 [Bombyx mori]	NA	NA
gene	g53	tig00000161	AUGUSTUS	241094	253654	+	Sequence homology, NCBI's 'non-redundant'= XP_013184856.1 PREDICTED: alpha-tocopherol transfer protein-like [Amyelois transitella]	NA	NA
gene	g54	tig00000161	AUGUSTUS	264721	280531	-	Sprot-uniprot homology= Chondroitin sulfate proteoglycan 4	GO:0016324, C:apical plasma membrane'GO:0009986, C:cell surface'GO:0070062, C:extracellular exosome'GO:0005576, C:extracellular region'GO:0005925, C:focal adhesion'GO:0005796, C:Golgi lumen'GO:0005887, C:integral component of plasma membrane'GO:0031258, C:lamellipodium membrane'GO:0043202, C:lysosomal lumen'GO:0019901, F:protein kinase binding'GO:0004871, F:signal transducer activity'GO:0000187, …	K08115
gene	g55	tig00000161	AUGUSTUS	282009	302414	-	Sprot-uniprot homology= Chondroitin sulfate proteoglycan 4	GO:0016324, C:apical plasma membrane'GO:0009986, C:cell surface'GO:0070062, C:extracellular exosome'GO:0005576, C:extracellular region'GO:0005925, C:focal adhesion'GO:0005796, C:Golgi lumen'GO:0005887, C:integral component of plasma membrane'GO:0031258, C:lamellipodium membrane'GO:0043202, C:lysosomal lumen'GO:0019901, F:protein kinase binding'GO:0004871, F:signal transducer activity'GO:0000187, …	K08115
gene	g56	tig00000161	AUGUSTUS	305659	307558	+	Sequence homology, NCBI's 'non-redundant'= KOB78109.1 Uncharacterized protein OBRU01_03023 [Operophtera brumata] KOB78904.1 Uncharacterized protein OBRU01_00267 [Operophtera brumata]	NA	NA
gene	g58	tig00000161	AUGUSTUS	320243	330564	-	Sequence homology, NCBI's 'non-redundant'= EHJ66601.1 hypothetical protein KGM_08725 [Danaus plexippus]	NA	NA
gene	g59	tig00000161	AUGUSTUS	342439	355202	+	Sprot-uniprot homology= Chromatin complexes subunit BAP18	GO:0005829, C:cytosol'GO:0071339, C:MLL1 complex'GO:0005654, C:nucleoplasm'GO:0016589, C:NURF complex'GO:0003677, F:DNA binding'GO:0016569, P:covalent chromatin modification	NA
gene	g60	tig00000161	AUGUSTUS	415894	694850	+	Sprot-uniprot homology= Basement membrane-specific heparan sulfate proteoglycan core protein	GO:0005605, C:basal lamina'GO:0005604, C:basement membrane'GO:0070062, C:extracellular exosome'GO:0031012, C:extracellular matrix'GO:0005576, C:extracellular region'GO:0005615, C:extracellular space'GO:0005925, C:focal adhesion'GO:0005796, C:Golgi lumen'GO:0005578, C:proteinaceous extracellular matrix'GO:0005509, F:calcium ion binding'GO:0002020, F:protease binding'GO:0008022, F:protein C-terminu…	NA
gene	g61	tig00000161	AUGUSTUS	757201	938325	+	Sprot-uniprot homology= PDF receptor	GO:0016021, C:integral component of membrane'GO:0005887, C:integral component of plasma membrane'GO:0043005, C:neuron projection'GO:0043025, C:neuronal cell body'GO:0004948, F:calcitonin receptor activity'GO:0008188, F:neuropeptide receptor activity'GO:0007166, P:cell surface receptor signaling pathway'GO:0048512, P:circadian behavior'GO:0007623, P:circadian rhythm'GO:0042745, P:circadian sleep/w…	NA
gene	g62	tig00000161	AUGUSTUS	967404	1000010	-	Sprot-uniprot homology= Solute carrier family 35 member B1 homolog	GO:0005789, C:endoplasmic reticulum membrane'GO:0030176, C:integral component of endoplasmic reticulum membrane'GO:0030173, C:integral component of Golgi membrane'GO:0005459, F:UDP-galactose transmembrane transporter activity'GO:0007411, P:axon guidance'GO:0070983, P:dendrite guidance'GO:0006487, P:protein N-linked glycosylation'GO:0034976, P:response to endoplasmic reticulum stress'GO:0072334, P…	K15275
gene	g63	tig00000161	AUGUSTUS	1010785	1030921	+	Sequence homology, NCBI's 'non-redundant'= JAT89805.1 hypothetical protein g.6242, partial [Pectinophora gossypiella]	NA	NA
gene	g64	tig00000161	AUGUSTUS	1030975	1034937	+	Uncharacterized predicted gene	NA	NA
gene	g65	tig00000161	AUGUSTUS	1113382	1115279	-	Sequence homology, NCBI's 'non-redundant'= JAT90619.1 hypothetical protein g.17000, partial [Pectinophora gossypiella]	NA	NA
gene	g66	tig00000161	AUGUSTUS	1220796	1263333	+	Sprot-uniprot homology= Coiled-coil domain-containing protein CG32809	GO:0046983, F:protein dimerization activity	K19930
gene	g67	tig00000161	AUGUSTUS	1265601	1272238	-	Sequence homology, NCBI's 'non-redundant'= XP_004933173.1 PREDICTED: uncharacterized protein LOC101736996 [Bombyx mori]	NA	NA
gene	g68	tig00000161	AUGUSTUS	1400274	1410946	-	Sequence homology, NCBI's 'non-redundant'= KOB69669.1 Pentraxin-related protein PTX3 [Operophtera brumata]	NA	NA
gene	g69	tig00000161	AUGUSTUS	1411923	1435474	+	Sprot-uniprot homology= Coiled-coil domain-containing protein AGAP005037		K19930
gene	g70	tig00000161	AUGUSTUS	1446988	1523688	-	Sprot-uniprot homology= Tyrosine-protein phosphatase non-receptor type 11	GO:0005829, C:cytosol'GO:0005739, C:mitochondrion'GO:0005634, C:nucleus'GO:0043234, C:protein complex'GO:0050839, F:cell adhesion molecule binding'GO:0031748, F:D1 dopamine receptor binding'GO:0005158, F:insulin receptor binding'GO:0043560, F:insulin receptor substrate binding'GO:0004726, F:non-membrane spanning protein tyrosine phosphatase activity'GO:0051428, F:peptide hormone receptor binding'…	K07293
gene	g71	tig00000161	AUGUSTUS	1549406	1577381	-	Sequence homology, NCBI's 'non-redundant'= EHJ66657.1 bloated tubules [Danaus plexippus]	NA	NA
gene	g72	tig00000161	AUGUSTUS	1585888	1655600	-	Sprot-uniprot homology= E3 ubiquitin-protein ligase MYCBP2	GO:0030424, C:axon'GO:0016020, C:membrane'GO:0015630, C:microtubule cytoskeleton'GO:0005634, C:nucleus'GO:0042803, F:protein homodimerization activity'GO:0016740, F:transferase activity'GO:0008270, F:zinc ion binding'GO:0021785, P:branchiomotor neuron axon guidance'GO:0048667, P:cell morphogenesis involved in neuron differentiation'GO:0021952, P:central nervous system projection neuron axonogenes…	K10693
gene	g73	tig00000161	AUGUSTUS	1710232	1749394	+	Sequence homology, NCBI's 'non-redundant'= JAT84458.1 hypothetical protein g.18858, partial [Pectinophora gossypiella]	NA	NA
gene	g74	tig00000161	AUGUSTUS	1799290	1801255	+	Sequence homology, NCBI's 'non-redundant'= KOB72641.1 Uncharacterized protein OBRU01_11868 [Operophtera brumata]	NA	NA
gene	g75	tig00000161	AUGUSTUS	1807702	1858297	-	Sprot-uniprot homology= E3 ubiquitin-protein ligase MYCBP2	GO:0030424, C:axon'GO:0016020, C:membrane'GO:0015630, C:microtubule cytoskeleton'GO:0005634, C:nucleus'GO:0042803, F:protein homodimerization activity'GO:0016740, F:transferase activity'GO:0008270, F:zinc ion binding'GO:0021785, P:branchiomotor neuron axon guidance'GO:0048667, P:cell morphogenesis involved in neuron differentiation'GO:0021952, P:central nervous system projection neuron axonogenes…	K10693
gene	g76	tig00000161	AUGUSTUS	1858341	1859448	-	Sprot-uniprot homology= Retrovirus-related Pol polyprotein from transposon TNT 1-94	GO:0004190, F:aspartic-type endopeptidase activity'GO:0004519, F:endonuclease activity'GO:0003676, F:nucleic acid binding'GO:0003964, F:RNA-directed DNA polymerase activity'GO:0008270, F:zinc ion binding'GO:0015074, P:DNA integration	NA
gene	g77	tig00000161	AUGUSTUS	1862121	1948865	+	Sprot-uniprot homology= Triple functional domain protein	GO:0005737, C:cytoplasm'GO:0005524, F:ATP binding'GO:0019899, F:enzyme binding'GO:0004674, F:protein serine/threonine kinase activity'GO:0005089, F:Rho guanyl-nucleotide exchange factor activity'GO:0035023, P:regulation of Rho protein signal transduction	K08810
gene	g78	tig00000161	AUGUSTUS	1951345	1954046	-	Sequence homology, NCBI's 'non-redundant'= JAT80598.1 hypothetical protein g.14185 [Pectinophora gossypiella]	NA	NA
gene	g79	tig00000161	AUGUSTUS	1954771	2217335	+	Sprot-uniprot homology= Triple functional domain protein	GO:0005737, C:cytoplasm'GO:0005524, F:ATP binding'GO:0004674, F:protein serine/threonine kinase activity'GO:0005089, F:Rho guanyl-nucleotide exchange factor activity'GO:0035023, P:regulation of Rho protein signal transduction	K08810
gene	g80	tig00000161	AUGUSTUS	2223583	2262672	-	Sprot-uniprot homology= L-lactate dehydrogenase	GO:0005737, C:cytoplasm'GO:0004459, F:L-lactate dehydrogenase activity'GO:0005975, P:carbohydrate metabolic process'GO:0019752, P:carboxylic acid metabolic process'GO:0007520, P:myoblast fusion'GO:0007525, P:somatic muscle development	K00016
gene	g81	tig00000161	AUGUSTUS	2284915	2326008	-	Sprot-uniprot homology= Solute carrier family 35 member F6	GO:0005829, C:cytosol'GO:0070062, C:extracellular exosome'GO:0016021, C:integral component of membrane'GO:0043231, C:intracellular membrane-bounded organelle'GO:0005765, C:lysosomal membrane'GO:0005764, C:lysosome'GO:0005739, C:mitochondrion'GO:0005654, C:nucleoplasm'GO:1901029, P:negative regulation of mitochondrial outer membrane permeabilization involved in apoptotic signaling pathway'GO:00082…	NA
gene	g82	tig00000161	AUGUSTUS	2376576	2386532	-	Sprot-uniprot homology= Phytanoyl-CoA dioxygenase domain-containing protein 1	GO:0051213, F:dioxygenase activity'GO:0046872, F:metal ion binding	NA
gene	g83	tig00000161	AUGUSTUS	2413337	2414042	+	Uncharacterized predicted gene	NA	NA
gene	g84	tig00000162	AUGUSTUS	1	11935	+	Sequence homology, NCBI's 'non-redundant'= NP_001166676.1 cuticular protein RR-2 motif 86 precursor [Bombyx mori] FAA00589.1 TPA: putative cuticle protein [Bombyx mori]	NA	NA
gene	g85	tig00000162	AUGUSTUS	16910	35177	+	Sequence homology, NCBI's 'non-redundant'= KPJ09757.1 Cuticle protein 19 [Papilio machaon]	NA	NA
gene	g86	tig00000162	AUGUSTUS	48457	52066	+	Sequence homology, NCBI's 'non-redundant'= NP_001166678.1 cuticular protein RR-2 motif 84 precursor [Bombyx mori] FAA00587.1 TPA: putative cuticle protein [Bombyx mori]	NA	NA
gene	g87	tig00000163	AUGUSTUS	1	16760	+	Sequence homology, NCBI's 'non-redundant'= EHJ69406.1 cuticular protein RR-2 motif 79 [Danaus plexippus]	NA	NA
gene	g88	tig00000163	AUGUSTUS	30165	31338	+	Uncharacterized predicted gene	NA	NA
gene	g89	tig00000163	AUGUSTUS	36906	42296	+	Sequence homology, NCBI's 'non-redundant'= JAA78571.1 transposon BEL-like protein, partial [Pararge aegeria]	NA	NA
gene	g91	tig00000174	AUGUSTUS	11819	29540	+	Sequence homology, NCBI's 'non-redundant'= XP_013186596.1 PREDICTED: histidine-rich glycoprotein-like [Amyelois transitella]	NA	NA
gene	g92	tig00000198	AUGUSTUS	46362	271856	+	Sprot-uniprot homology= Membralin	GO:0005789, C:endoplasmic reticulum membrane'GO:0016021, C:integral component of membrane'GO:1901215, P:negative regulation of neuron death'GO:1904294, P:positive regulation of ERAD pathway'GO:0034976, P:response to endoplasmic reticulum stress	NA
gene	g93	tig00000198	AUGUSTUS	433514	446428	-	Sprot-uniprot homology= Carboxypeptidase B	GO:0005576, C:extracellular region'GO:0004181, F:metallocarboxypeptidase activity'GO:0008270, F:zinc ion binding	NA
gene	g94	tig00000210	AUGUSTUS	14352	36772	-	Sprot-uniprot homology= FERM and PDZ domain-containing protein 4	GO:0005856, C:cytoskeleton'GO:0043197, C:dendritic spine'GO:0005546, F:phosphatidylinositol-4,5-bisphosphate binding'GO:0051835, P:positive regulation of synapse structural plasticity	NA
gene	g95	tig00000217	AUGUSTUS	1	14591	+	Sequence homology, NCBI's 'non-redundant'= XP_013183740.1 PREDICTED: uncharacterized protein LOC106129671 isoform X2 [Amyelois transitella]	NA	NA
gene	g96	tig00000217	AUGUSTUS	43751	52764	-	Sprot-uniprot homology= Elongation factor-like GTPase 1	GO:0005525, F:GTP binding'GO:0003924, F:GTPase activity'GO:0043022, F:ribosome binding'GO:0003746, F:translation elongation factor activity'GO:0042256, P:mature ribosome assembly	K14536
gene	g98	tig00000229	AUGUSTUS	8801	28051	+	Sprot-uniprot homology= Hydroxylysine kinase	GO:0005737, C:cytoplasm'GO:0047992, F:hydroxylysine kinase activity	K18201
gene	g99	tig00000238	AUGUSTUS	26265	31966	-	Sprot-uniprot homology= DNA ligase 3	GO:0070421, C:DNA ligase III-XRCC1 complex'GO:0005739, C:mitochondrion'GO:0005654, C:nucleoplasm'GO:0005634, C:nucleus'GO:0005524, F:ATP binding'GO:0003677, F:DNA binding'GO:0003910, F:DNA ligase (ATP) activity'GO:0003909, F:DNA ligase activity'GO:0008270, F:zinc ion binding'GO:0006288, P:base-excision repair, DNA ligation'GO:0007049, P:cell cycle'GO:0051301, P:cell division'GO:0071897, P:DNA bio…	K10776
gene	g100	tig00000238	AUGUSTUS	32788	56235	+	Sprot-uniprot homology= Suppressor of lurcher protein 1	GO:0030054, C:cell junction'GO:0008328, C:ionotropic glutamate receptor complex'GO:0032589, C:neuron projection membrane'GO:0005886, C:plasma membrane'GO:0045211, C:postsynaptic membrane'GO:0045202, C:synapse'GO:0016247, F:channel regulator activity'GO:0008344, P:adult locomotory behavior'GO:0006972, P:hyperosmotic response'GO:0051968, P:positive regulation of synaptic transmission, glutamatergic…	NA
gene	g101	tig00000239	AUGUSTUS	111349	113741	-	Sequence homology, NCBI's 'non-redundant'= KOB68843.1 Endonuclease-reverse transcriptase [Operophtera brumata]	NA	NA
gene	g102	tig00000239	AUGUSTUS	115269	116364	+	Sequence homology, NCBI's 'non-redundant'= APL98304.1 putative DD41D transposase [Bactrocera tryoni]	NA	NA
gene	g103	tig00000239	AUGUSTUS	202774	247864	-	Sprot-uniprot homology= Protein mini spindles	GO:0005813, C:centrosome'GO:0005737, C:cytoplasm'GO:0005875, C:microtubule associated complex'GO:0035371, C:microtubule plus-end'GO:0000922, C:spindle pole'GO:0008017, F:microtubule binding'GO:0015631, F:tubulin binding'GO:0007411, P:axon guidance'GO:0045450, P:bicoid mRNA localization'GO:0031122, P:cytoplasmic microtubule organization'GO:0007029, P:endoplasmic reticulum organization'GO:0000132, …	K16803
gene	g104	tig00000246	AUGUSTUS	46589	47427	+	Sequence homology, NCBI's 'non-redundant'= KOB68173.1 Zinc finger DNA binding protein [Operophtera brumata]	NA	NA
gene	g105	tig00000249	AUGUSTUS	15981	20159	+	Uncharacterized predicted gene	NA	NA
gene	g106	tig00000250	AUGUSTUS	18830	25908	-	Sequence homology, NCBI's 'non-redundant'= KOB73618.1 Uncharacterized protein OBRU01_10594 [Operophtera brumata]	NA	NA
gene	g107	tig00000254	AUGUSTUS	21106	35112	-	Sequence homology, NCBI's 'non-redundant'= XP_011562627.1 PREDICTED: uncharacterized protein LOC105392658 [Plutella xylostella]	NA	NA
gene	g108	tig00000258	AUGUSTUS	44916	51262	-	Sequence homology, NCBI's 'non-redundant'= KPJ06072.1 putative RNA-directed DNA polymerase from transposon BS [Papilio machaon]	NA	NA
gene	g109	tig00000262	AUGUSTUS	38931	53170	+	Uncharacterized predicted gene	NA	NA
gene	g110	tig00000272	AUGUSTUS	1	3459	+	Sequence homology, NCBI's 'non-redundant'= XP_012543961.1 PREDICTED: Ig-like and fibronectin type-III domain-containing protein T04A11.3 isoform X3 [Bombyx mori]	NA	NA
gene	g111	tig00000272	AUGUSTUS	4479	15244	+	Sequence homology, NCBI's 'non-redundant'= XP_013166463.1 PREDICTED: Ig-like and fibronectin type-III domain-containing protein C25G4.10 isoform X2 [Papilio xuthus]	NA	NA
gene	g113	tig00000277	AUGUSTUS	7463	11698	-	Uncharacterized predicted gene	NA	NA
gene	g117	tig00000308	AUGUSTUS	20673	28998	-	Uncharacterized predicted gene	NA	NA
gene	g118	tig00000309	AUGUSTUS	69659	78177	-	Sprot-uniprot homology= b(0,+)-type amino acid transporter 1	GO:0016324, C:apical plasma membrane'GO:0031526, C:brush border membrane'GO:0005887, C:integral component of plasma membrane'GO:0005886, C:plasma membrane'GO:0015171, F:amino acid transmembrane transporter activity'GO:0015297, F:antiporter activity'GO:0015184, F:L-cystine transmembrane transporter activity'GO:0015175, F:neutral amino acid transmembrane transporter activity'GO:0042605, F:peptide a…	NA
gene	g119	tig00000309	AUGUSTUS	84510	88522	-	Sprot-uniprot homology= Transposon Ty3-G Gag-Pol polyprotein	GO:0005737, C:cytoplasm'GO:0005634, C:nucleus'GO:0000943, C:retrotransposon nucleocapsid'GO:0004190, F:aspartic-type endopeptidase activity'GO:0005524, F:ATP binding'GO:0003677, F:DNA binding'GO:0003887, F:DNA-directed DNA polymerase activity'GO:0008233, F:peptidase activity'GO:0004540, F:ribonuclease activity'GO:0003723, F:RNA binding'GO:0003964, F:RNA-directed DNA polymerase activity'GO:0004523…	NA
gene	g120	tig00000309	AUGUSTUS	93100	97910	+	Sequence homology, NCBI's 'non-redundant'= JAT84554.1 hypothetical protein g.18823, partial [Pectinophora gossypiella]	NA	NA
gene	g121	tig00000309	AUGUSTUS	98773	132271	+	Sprot-uniprot homology= E3 ubiquitin-protein ligase UHRF1	GO:0000791, C:euchromatin'GO:0000792, C:heterochromatin'GO:0000790, C:nuclear chromatin'GO:0005657, C:replication fork'GO:0044729, F:hemi-methylated DNA-binding'GO:0042393, F:histone binding'GO:0035064, F:methylated histone binding'GO:0004842, F:ubiquitin-protein transferase activity'GO:0008270, F:zinc ion binding'GO:0007049, P:cell cycle'GO:0016574, P:histone ubiquitination'GO:0010216, P:mainten…	K10638
gene	g122	tig00000309	AUGUSTUS	324232	330165	+	Uncharacterized predicted gene	NA	NA
gene	g123	tig00000312	AUGUSTUS	45911	46655	-	Sequence homology, NCBI's 'non-redundant'= EHJ74072.1 flightin [Danaus plexippus]	NA	NA
gene	g125	tig00000332	AUGUSTUS	6060	14724	+	Sequence homology, NCBI's 'non-redundant'= XP_011563304.1 PREDICTED: uncharacterized protein LOC105393267 [Plutella xylostella]	NA	NA
gene	g126	tig00000333	AUGUSTUS	1	20047	-	Sprot-uniprot homology= RING finger and SPRY domain-containing protein 1	GO:0005576, C:extracellular region'GO:0008270, F:zinc ion binding	NA
gene	g127	tig00000341	AUGUSTUS	33758	36396	+	Uncharacterized predicted gene	NA	NA
gene	g129	tig00000345	AUGUSTUS	17179	18342	+	Sequence homology, NCBI's 'non-redundant'= XP_011562627.1 PREDICTED: uncharacterized protein LOC105392658 [Plutella xylostella]	NA	NA
gene	g130	tig00000348	AUGUSTUS	3807	11124	-	Sequence homology, NCBI's 'non-redundant'= XP_018370178.1 PREDICTED: tigger transposable element-derived protein 1-like [Trachymyrmex cornetzi]	NA	NA
gene	g131	tig00000348	AUGUSTUS	13943	23709	-	Sequence homology, NCBI's 'non-redundant'= NP_001281213.1 class A basic helix-loop-helix protein 15-like [Bombyx mori] AHJ80785.1 Dimm-protein [Bombyx mori]	NA	K08040
gene	g132	tig00000352	AUGUSTUS	51969	76264	+	Sprot-uniprot homology= Phenylalanine--tRNA ligase beta subunit	GO:0005737, C:cytoplasm'GO:0002161, F:aminoacyl-tRNA editing activity'GO:0005524, F:ATP binding'GO:0000287, F:magnesium ion binding'GO:0004826, F:phenylalanine-tRNA ligase activity'GO:0003723, F:RNA binding'GO:0006432, P:phenylalanyl-tRNA aminoacylation	K01890
gene	g133	tig00000352	AUGUSTUS	79289	84032	-	Sequence homology, NCBI's 'non-redundant'= KOB68819.1 putative F-box and leucine-rich repeat protein 7 [Operophtera brumata]	NA	NA
gene	g134	tig00000352	AUGUSTUS	93225	94836	+	Sprot-uniprot homology= Tigger transposable element-derived protein 2	GO:0005634, C:nucleus'GO:0003677, F:DNA binding	NA
gene	g135	tig00000352	AUGUSTUS	111470	116749	+	Sprot-uniprot homology= Glutathione S-transferase 1-1	GO:0018833, F:DDT-dehydrochlorinase activity'GO:0004364, F:glutathione transferase activity'GO:0006749, P:glutathione metabolic process	K00799
gene	g136	tig00000352	AUGUSTUS	116942	125658	-	Sequence homology, NCBI's 'non-redundant'= APD13884.1 putative carboxylesterase CXE30 [Spodoptera litura]	NA	NA
gene	g138	tig00000380	AUGUSTUS	1	13614	+	Sequence homology, NCBI's 'non-redundant'= XP_004925317.1 PREDICTED: protein DEK-like isoform X1 [Bombyx mori]	NA	K17046
gene	g139	tig00000380	AUGUSTUS	20337	40579	-	Sequence homology, NCBI's 'non-redundant'= XP_012545153.1 PREDICTED: uncharacterized protein LOC101742588 [Bombyx mori]	NA	NA
gene	g140	tig00000383	AUGUSTUS	7937	20404	-	Sequence homology, NCBI's 'non-redundant'= NP_001161929.1 peritrophic matrix protein 14 precursor [Tribolium castaneum] ACY95489.1 peritrophic matrix protein 14 [Tribolium castaneum] KYB26070.1 hypothetical protein TcasGA2_TC033952 [Tribolium castaneum]	NA	NA
gene	g141	tig00000383	AUGUSTUS	37533	54829	-	Sequence homology, NCBI's 'non-redundant'= XP_002636800.1 Hypothetical protein CBG23547 [Caenorhabditis briggsae]	NA	NA
gene	g142	tig00000383	AUGUSTUS	139621	144149	+	Sprot-uniprot homology= Transposon Tf2-9 polyprotein	GO:0005737, C:cytoplasm'GO:0004190, F:aspartic-type endopeptidase activity'GO:0003677, F:DNA binding'GO:0003887, F:DNA-directed DNA polymerase activity'GO:0004519, F:endonuclease activity'GO:0046872, F:metal ion binding'GO:0003723, F:RNA binding'GO:0003964, F:RNA-directed DNA polymerase activity'GO:0015074, P:DNA integration'GO:0006310, P:DNA recombination	NA
gene	g143	tig00000383	AUGUSTUS	167623	178747	-	Sequence homology, NCBI's 'non-redundant'= AAC47556.1 insect intestinal mucin IIM14 [Trichoplusia ni]	NA	NA
gene	g144	tig00000383	AUGUSTUS	211304	212254	-	Uncharacterized predicted gene	NA	NA
gene	g145	tig00000383	AUGUSTUS	321945	349261	+	Sequence homology, NCBI's 'non-redundant'= XP_013195199.1 PREDICTED: uncharacterized protein LOC106138567 [Amyelois transitella]	NA	NA
gene	g147	tig00000383	AUGUSTUS	604436	606794	-	Sequence homology, NCBI's 'non-redundant'= AID54886.1 cytochrome P450 CYP6AB9 [Helicoverpa armigera]	NA	K14999
gene	g148	tig00000383	AUGUSTUS	639890	655217	+	Sequence homology, NCBI's 'non-redundant'= XP_013195198.1 PREDICTED: uncharacterized protein LOC106138566 [Amyelois transitella]	NA	NA
gene	g149	tig00000383	AUGUSTUS	668143	730694	-	Sequence homology, NCBI's 'non-redundant'= XP_013195208.1 PREDICTED: uncharacterized protein LOC106138575 [Amyelois transitella]	NA	NA
gene	g150	tig00000383	AUGUSTUS	758118	770502	+	Sprot-uniprot homology= Cyclin-dependent kinase 6	GO:0005813, C:centrosome'GO:0097132, C:cyclin D2-CDK6 complex'GO:0000307, C:cyclin-dependent protein kinase holoenzyme complex'GO:0005737, C:cytoplasm'GO:0005829, C:cytosol'GO:0005654, C:nucleoplasm'GO:0005634, C:nucleus'GO:0001726, C:ruffle'GO:0005524, F:ATP binding'GO:0030332, F:cyclin binding'GO:0004693, F:cyclin-dependent protein serine/threonine kinase activity'GO:0098770, F:FBXO family prot…	NA
gene	g151	tig00000404	AUGUSTUS	55313	56627	+	Sequence homology, NCBI's 'non-redundant'= XP_012550447.1 PREDICTED: verprolin isoform X3 [Bombyx mori] XP_012550448.1 PREDICTED: verprolin isoform X3 [Bombyx mori]	NA	NA
gene	g152	tig00000434	AUGUSTUS	8	1764	+	Uncharacterized predicted gene	NA	NA
gene	g154	tig00000434	AUGUSTUS	25304	32794	-	Sprot-uniprot homology= Ribosome biogenesis protein NSA2 homolog	GO:0005730, C:nucleolus'GO:0030687, C:preribosome, large subunit precursor'GO:0003723, F:RNA binding'GO:0000460, P:maturation of 5.8S rRNA'GO:0000470, P:maturation of LSU-rRNA	K14842
gene	g155	tig00000439	AUGUSTUS	1789	20462	+	Sprot-uniprot homology= Synaptosomal-associated protein 25	GO:0030054, C:cell junction'GO:0005737, C:cytoplasm'GO:0016020, C:membrane'GO:0005886, C:plasma membrane'GO:0031201, C:SNARE complex'GO:0043195, C:terminal bouton'GO:0005484, F:SNAP receptor activity'GO:0000149, F:SNARE binding'GO:0019905, F:syntaxin binding'GO:0006893, P:Golgi to plasma membrane transport'GO:0007274, P:neuromuscular synaptic transmission'GO:0007269, P:neurotransmitter secretion'…	K18211
gene	g156	tig00000447	AUGUSTUS	28263	30247	+	Sprot-uniprot homology= Basic juvenile hormone-suppressible protein 1	GO:0045735, F:nutrient reservoir activity	NA
gene	g157	tig00000447	AUGUSTUS	30474	32364	+	Sprot-uniprot homology= Sex-specific storage-protein 1	GO:0005615, C:extracellular space'GO:0045735, F:nutrient reservoir activity	NA
gene	g158	tig00000448	AUGUSTUS	3115	27092	+	Sprot-uniprot homology= Leucine-rich repeat-containing protein 40	GO:0005886, C:plasma membrane'GO:0007165, P:signal transduction	NA
gene	g159	tig00000450	AUGUSTUS	25964	27271	-	Uncharacterized predicted gene	NA	NA
gene	g160	tig00000454	AUGUSTUS	1	41110	+	Sprot-uniprot homology= Oxygen-dependent coproporphyrinogen-III oxidase	GO:0005739, C:mitochondrion'GO:0004109, F:coproporphyrinogen oxidase activity'GO:0042803, F:protein homodimerization activity'GO:0006783, P:heme biosynthetic process'GO:0006782, P:protoporphyrinogen IX biosynthetic process	K00228
gene	g161	tig00000457	AUGUSTUS	5781	6659	-	Sequence homology, NCBI's 'non-redundant'= JAT10393.1 hypothetical protein g.6279, partial [Graphocephala atropunctata]	NA	NA
gene	g162	tig00000457	AUGUSTUS	32076	36178	-	Sprot-uniprot homology= Sex-specific storage-protein 1	GO:0005615, C:extracellular space'GO:0045735, F:nutrient reservoir activity	NA
gene	g164	tig00000462	AUGUSTUS	8132	32490	-	Uncharacterized predicted gene	NA	NA
gene	g166	tig00000469	AUGUSTUS	24496	28351	-	Sprot-uniprot homology= Cyclin-K	GO:0002944, C:cyclin K-CDK12 complex'GO:0002945, C:cyclin K-CDK13 complex'GO:0000307, C:cyclin-dependent protein kinase holoenzyme complex'GO:0005654, C:nucleoplasm'GO:0005634, C:nucleus'GO:0004693, F:cyclin-dependent protein serine/threonine kinase activity'GO:0016538, F:cyclin-dependent protein serine/threonine kinase regulator activity'GO:0019901, F:protein kinase binding'GO:0008353, F:RNA pol…	NA
gene	g167	tig00000480	AUGUSTUS	21250	23073	+	Uncharacterized predicted gene	NA	NA
gene	g168	tig00000481	AUGUSTUS	7976	20375	+	Sequence homology, NCBI's 'non-redundant'= JAT84713.1 hypothetical protein g.5623, partial [Pectinophora gossypiella]	NA	NA
gene	g169	tig00000490	AUGUSTUS	2071	5365	+	Sprot-uniprot homology= RNA exonuclease 5	GO:0070062, C:extracellular exosome'GO:0005730, C:nucleolus'GO:0004527, F:exonuclease activity'GO:0003723, F:RNA binding	K14570
gene	g170	tig00000490	AUGUSTUS	7906	19112	-	Uncharacterized predicted gene	NA	NA
gene	g171	tig00000490	AUGUSTUS	45611	48318	-	Sprot-uniprot homology= RutC family protein C23G10.2		K09022
gene	g172	tig00000490	AUGUSTUS	59463	66067	-	Sprot-uniprot homology= E3 ubiquitin-protein ligase RNF146-B	GO:0005829, C:cytosol'GO:0072572, F:poly-ADP-D-ribose binding'GO:0061630, F:ubiquitin protein ligase activity'GO:0004842, F:ubiquitin-protein transferase activity'GO:0008270, F:zinc ion binding'GO:0090263, P:positive regulation of canonical Wnt signaling pathway'GO:0051865, P:protein autoubiquitination'GO:0070936, P:protein K48-linked ubiquitination'GO:0042787, P:protein ubiquitination involved i…	K15700
gene	g173	tig00000490	AUGUSTUS	68363	79682	+	Sprot-uniprot homology= Gamma-aminobutyric acid receptor-associated protein	GO:0015629, C:actin cytoskeleton'GO:0005776, C:autophagosome'GO:0000421, C:autophagosome membrane'GO:0005930, C:axoneme'GO:0044297, C:cell body'GO:0031410, C:cytoplasmic vesicle'GO:0000139, C:Golgi membrane'GO:0005764, C:lysosome'GO:0005874, C:microtubule'GO:0005875, C:microtubule associated complex'GO:0048471, C:perinuclear region of cytoplasm'GO:0005886, C:plasma membrane'GO:0005790, C:smooth e…	K08341
gene	g174	tig00000499	AUGUSTUS	1	283	+	Uncharacterized predicted gene	NA	NA
gene	g175	tig00000499	AUGUSTUS	3987	4330	+	Uncharacterized predicted gene	NA	NA
gene	g176	tig00000499	AUGUSTUS	8078	15781	-	Uncharacterized predicted gene	NA	NA
gene	g177	tig00000502	AUGUSTUS	11992	13324	-	Sprot-uniprot homology= Cysteine-rich with EGF-like domain protein 2	GO:0005783, C:endoplasmic reticulum'GO:0005576, C:extracellular region'GO:0005509, F:calcium ion binding	NA
gene	g178	tig00000511	AUGUSTUS	20640	30083	+	Sequence homology, NCBI's 'non-redundant'= XP_004925321.1 PREDICTED: uncharacterized protein LOC101737437 [Bombyx mori]	NA	K04975
gene	g179	tig00000515	AUGUSTUS	1865	10437	+	Sequence homology, NCBI's 'non-redundant'= KMQ85192.1 reverse transcriptase [Lasius niger]	NA	NA
gene	g180	tig00000515	AUGUSTUS	10506	20738	+	Sprot-uniprot homology= Chromosome transmission fidelity protein 18 homolog	GO:0005663, C:DNA replication factor C complex'GO:0005634, C:nucleus'GO:0005524, F:ATP binding'GO:0003689, F:DNA clamp loader activity'GO:0007049, P:cell cycle'GO:0006260, P:DNA replication	K11269
gene	g181	tig00000515	AUGUSTUS	22441	23677	-	Sequence homology, NCBI's 'non-redundant'= XP_013198740.1 PREDICTED: uncharacterized protein LOC106141648 [Amyelois transitella]	NA	NA
gene	g182	tig00000531	AUGUSTUS	7463	9209	-	Sequence homology, NCBI's 'non-redundant'= KPJ16606.1 Retrovirus-related Pol polyprotein from transposon TNT 1-94 [Papilio machaon]	NA	NA
gene	g183	tig00000531	AUGUSTUS	10594	28737	+	Sprot-uniprot homology= PAB-dependent poly(A)-specific ribonuclease subunit PAN3 {ECO:0000255|HAMAP-Rule:MF_03181}	GO:0005737, C:cytoplasm'GO:0000932, C:P-body'GO:0031251, C:PAN complex'GO:0005524, F:ATP binding'GO:0003723, F:RNA binding'GO:0000290, P:deadenylation-dependent decapping of nuclear-transcribed mRNA'GO:0006397, P:mRNA processing'GO:0000289, P:nuclear-transcribed mRNA poly(A) tail shortening'GO:0010606, P:positive regulation of cytoplasmic mRNA processing body assembly'GO:0090503, P:RNA phosphodie…	K12572
gene	g186	tig00000545	AUGUSTUS	13814	18166	+	Sequence homology, NCBI's 'non-redundant'= XP_015378362.1 PREDICTED: uncharacterized protein LOC107172584, partial [Diuraphis noxia]	NA	NA
gene	g187	tig00000549	AUGUSTUS	11063	12190	-	Uncharacterized predicted gene	NA	NA
gene	g188	tig00000549	AUGUSTUS	25352	27909	-	Sequence homology, NCBI's 'non-redundant'= XP_014359627.1 PREDICTED: uncharacterized protein LOC106711740 isoform X2 [Papilio machaon]	NA	NA
gene	g189	tig00000549	AUGUSTUS	108310	111158	+	Uncharacterized predicted gene	NA	NA
gene	g190	tig00000549	AUGUSTUS	138722	147265	+	Sequence homology, NCBI's 'non-redundant'= KMQ85605.1 reverse transcriptase [Lasius niger]	NA	NA
gene	g191	tig00000549	AUGUSTUS	168398	175159	+	Uncharacterized predicted gene	NA	NA
gene	g192	tig00000551	AUGUSTUS	6950	9268	-	Uncharacterized predicted gene	NA	NA
gene	g194	tig00000562	AUGUSTUS	35822	49324	+	Sprot-uniprot homology= PAB-dependent poly(A)-specific ribonuclease subunit PAN3 {ECO:0000255|HAMAP-Rule:MF_03181}	GO:0005737, C:cytoplasm'GO:0000932, C:P-body'GO:0031251, C:PAN complex'GO:0005524, F:ATP binding'GO:0003723, F:RNA binding'GO:0000290, P:deadenylation-dependent decapping of nuclear-transcribed mRNA'GO:0006397, P:mRNA processing'GO:0000289, P:nuclear-transcribed mRNA poly(A) tail shortening'GO:0010606, P:positive regulation of cytoplasmic mRNA processing body assembly'GO:0090503, P:RNA phosphodie…	K12572
gene	g195	tig00000563	AUGUSTUS	23350	41681	+	Sprot-uniprot homology= TGF-beta receptor type-1	GO:0016324, C:apical plasma membrane'GO:0016323, C:basolateral plasma membrane'GO:0005923, C:bicellular tight junction'GO:0005901, C:caveola'GO:0009986, C:cell surface'GO:0005622, C:intracellular'GO:0045121, C:membrane raft'GO:0043234, C:protein complex'GO:0070022, C:transforming growth factor beta receptor complex'GO:0005524, F:ATP binding'GO:0046872, F:metal ion binding'GO:0032403, F:protein co…	K04674
gene	g196	tig00000578	AUGUSTUS	1	5715	+	Uncharacterized predicted gene	NA	NA
gene	g197	tig00000578	AUGUSTUS	13099	14951	+	Uncharacterized predicted gene	NA	NA
gene	g198	tig00000598	AUGUSTUS	10426	14875	+	Sprot-uniprot homology= Probable deoxyhypusine synthase	GO:0005737, C:cytoplasm'GO:0034038, F:deoxyhypusine synthase activity'GO:0008612, P:peptidyl-lysine modification to peptidyl-hypusine	K00809
gene	g200	tig00000601	AUGUSTUS	1	19894	+	Sprot-uniprot homology= Cytochrome P450 4C1	GO:0005789, C:endoplasmic reticulum membrane'GO:0031090, C:organelle membrane'GO:0070330, F:aromatase activity'GO:0020037, F:heme binding'GO:0005506, F:iron ion binding	K15001
gene	g201	tig00000604	AUGUSTUS	11138	23712	-	Sprot-uniprot homology= Locomotion-related protein Hikaru genki	GO:0043025, C:neuronal cell body'GO:0043083, C:synaptic cleft'GO:0008039, P:synaptic target recognition	NA
gene	g202	tig00000610	AUGUSTUS	122	2357	-	Uncharacterized predicted gene	NA	NA
gene	g203	tig00000624	AUGUSTUS	1	35821	+	Sequence homology, NCBI's 'non-redundant'= XP_013174309.1 PREDICTED: collagen alpha-1(IX) chain-like [Papilio xuthus]	NA	NA
gene	g204	tig00000630	AUGUSTUS	7846	9499	+	Sequence homology, NCBI's 'non-redundant'= XP_011564498.1 PREDICTED: uncharacterized protein LOC105394311 [Plutella xylostella]	NA	NA
gene	g205	tig00000630	AUGUSTUS	12863	20701	-	Uncharacterized predicted gene	NA	NA
gene	g206	tig00000631	AUGUSTUS	20945	46083	-	Sprot-uniprot homology= Protein ABHD17C {ECO:0000305}	GO:0016787, F:hydrolase activity	NA
gene	g207	tig00000640	AUGUSTUS	21781	69169	+	Sprot-uniprot homology= Rab GTPase-activating protein 1	GO:0005829, C:cytosol'GO:0005815, C:microtubule organizing center'GO:0005096, F:GTPase activator activity'GO:0007049, P:cell cycle	K20284
gene	g208	tig00000648	AUGUSTUS	3216	134735	-	Sprot-uniprot homology= Filamin-A	GO:0015629, C:actin cytoskeleton'GO:0032432, C:actin filament bundle'GO:0005903, C:brush border'GO:0005938, C:cell cortex'GO:0005911, C:cell-cell junction'GO:0005737, C:cytoplasm'GO:0005829, C:cytosol'GO:0070062, C:extracellular exosome'GO:0031012, C:extracellular matrix'GO:0005925, C:focal adhesion'GO:0030426, C:growth cone'GO:0016020, C:membrane'GO:0031523, C:Myb complex'GO:0005730, C:nucleolus…	K04437
gene	g209	tig00000651	AUGUSTUS	2900	15903	-	Sequence homology, NCBI's 'non-redundant'= XP_011677218.1 PREDICTED: uncharacterized protein LOC100888373 [Strongylocentrotus purpuratus]	NA	NA
gene	g210	tig00000655	AUGUSTUS	652	4045	+	Sequence homology, NCBI's 'non-redundant'= AAO15491.1 eIF2 alpha subunit [Spodoptera frugiperda]	NA	NA
gene	g211	tig00000655	AUGUSTUS	18168	19911	-	Sprot-uniprot homology= Probable phenylalanine--tRNA ligase, mitochondrial	GO:0005759, C:mitochondrial matrix'GO:0005739, C:mitochondrion'GO:0005524, F:ATP binding'GO:0004826, F:phenylalanine-tRNA ligase activity'GO:0000049, F:tRNA binding'GO:0006432, P:phenylalanyl-tRNA aminoacylation'GO:0008033, P:tRNA processing	K01889
gene	g212	tig00000662	AUGUSTUS	4541	30302	-	Sequence homology, NCBI's 'non-redundant'= XP_013199269.1 PREDICTED: uncharacterized protein LOC106142156 isoform X2 [Amyelois transitella]	NA	NA
gene	g213	tig00000673	AUGUSTUS	879	2162	-	Sequence homology, NCBI's 'non-redundant'= XP_009015436.1 hypothetical protein HELRODRAFT_160198 [Helobdella robusta] ESO06068.1 hypothetical protein HELRODRAFT_160198 [Helobdella robusta]	NA	NA
gene	g215	tig00000673	AUGUSTUS	33696	34235	+	Uncharacterized predicted gene	NA	NA
gene	g216	tig00000673	AUGUSTUS	34312	35464	-	Uncharacterized predicted gene	NA	NA
gene	g218	tig00000691	AUGUSTUS	1508	2445	-	Sequence homology, NCBI's 'non-redundant'= XP_012551741.1 PREDICTED: uncharacterized protein LOC101746166 [Bombyx mori]	NA	NA
gene	g219	tig00000691	AUGUSTUS	2758	16081	-	Sequence homology, NCBI's 'non-redundant'= XP_013184943.1 PREDICTED: uncharacterized protein LOC106130599 [Amyelois transitella]	NA	NA
gene	g220	tig00000691	AUGUSTUS	50355	66094	-	Sequence homology, NCBI's 'non-redundant'= EZA53505.1 Protein SCAI [Cerapachys biroi]	NA	NA
gene	g221	tig00000694	AUGUSTUS	18442	21255	+	Uncharacterized predicted gene	NA	NA
gene	g222	tig00000707	AUGUSTUS	24086	30856	+	Sprot-uniprot homology= Serine/threonine-protein phosphatase Pgam5, mitochondrial {ECO:0000250|UniProtKB:O46084}	GO:0005741, C:mitochondrial outer membrane'GO:0019900, F:kinase binding'GO:0004721, F:phosphoprotein phosphatase activity'GO:0043539, F:protein serine/threonine kinase activator activity'GO:0004722, F:protein serine/threonine phosphatase activity'GO:0035970, P:peptidyl-threonine dephosphorylation'GO:0090141, P:positive regulation of mitochondrial fission'GO:0006470, P:protein dephosphorylation'GO…	K15637
gene	g223	tig00000713	AUGUSTUS	23578	25540	+	Uncharacterized predicted gene	NA	NA
gene	g225	tig00000723	AUGUSTUS	6877	30529	-	Sprot-uniprot homology= Protein furry	GO:0045177, C:apical part of cell'GO:0030424, C:axon'GO:0044297, C:cell body'GO:0005938, C:cell cortex'GO:0005737, C:cytoplasm'GO:0030425, C:dendrite'GO:0030427, C:site of polarized growth'GO:0090527, P:actin filament reorganization'GO:0048800, P:antennal morphogenesis'GO:0008407, P:chaeta morphogenesis'GO:0070593, P:dendrite self-avoidance'GO:0035317, P:imaginal disc-derived wing hair organizati…	NA
gene	g226	tig00000729	AUGUSTUS	5401	15573	+	Sequence homology, NCBI's 'non-redundant'= XP_013184943.1 PREDICTED: uncharacterized protein LOC106130599 [Amyelois transitella]	NA	NA
gene	g227	tig00000732	AUGUSTUS	9044	30185	+	Uncharacterized predicted gene	NA	NA
gene	g228	tig00000732	AUGUSTUS	44235	51224	-	Sequence homology, NCBI's 'non-redundant'= JAT90321.1 hypothetical protein g.5349 [Pectinophora gossypiella]	NA	NA
gene	g229	tig00000749	AUGUSTUS	18795	44920	+	Sequence homology, NCBI's 'non-redundant'= XP_013188140.1 PREDICTED: protein zwilch isoform X1 [Amyelois transitella]	NA	K11579
gene	g231	tig00000754	AUGUSTUS	22207	43859	-	Sprot-uniprot homology= Probable 2-oxoglutarate dehydrogenase E1 component DHKTD1 homolog, mitochondrial	GO:0031966, C:mitochondrial membrane'GO:0005739, C:mitochondrion'GO:0045252, C:oxoglutarate dehydrogenase complex'GO:0004591, F:oxoglutarate dehydrogenase (succinyl-transferring) activity'GO:0030976, F:thiamine pyrophosphate binding'GO:0006091, P:generation of precursor metabolites and energy'GO:0006096, P:glycolytic process'GO:0006099, P:tricarboxylic acid cycle	K15791
gene	g233	tig00000767	AUGUSTUS	22167	39532	-	Sequence homology, NCBI's 'non-redundant'= EHJ72713.1 putative Lysosomal trafficking regulator [Danaus plexippus]	NA	NA
gene	g234	tig00000788	AUGUSTUS	24098	50206	+	Sequence homology, NCBI's 'non-redundant'= XP_013184047.1 PREDICTED: clavesin-1-like [Amyelois transitella]	NA	NA
gene	g235	tig00000804	AUGUSTUS	116218	126738	+	Sprot-uniprot homology= Prothoracicostatic peptide	GO:0005615, C:extracellular space'GO:0005179, F:hormone activity'GO:0002168, P:instar larval development	NA
gene	g236	tig00000804	AUGUSTUS	199006	201398	-	Sprot-uniprot homology= Host cell factor 1	GO:0005671, C:Ada2/Gcn5/Ada3 transcription activator complex'GO:0030424, C:axon'GO:0005737, C:cytoplasm'GO:0030425, C:dendrite'GO:0000123, C:histone acetyltransferase complex'GO:0016020, C:membrane'GO:0071339, C:MLL1 complex'GO:0043025, C:neuronal cell body'GO:0005634, C:nucleus'GO:0070461, C:SAGA-type complex'GO:0048188, C:Set1C/COMPASS complex'GO:0033613, F:activating transcription factor bindi…	K14966
gene	g237	tig00000805	AUGUSTUS	1	27989	-	Sprot-uniprot homology= Probable 2-oxoglutarate dehydrogenase E1 component DHKTD1 homolog, mitochondrial	GO:0031966, C:mitochondrial membrane'GO:0005739, C:mitochondrion'GO:0045252, C:oxoglutarate dehydrogenase complex'GO:0004591, F:oxoglutarate dehydrogenase (succinyl-transferring) activity'GO:0030976, F:thiamine pyrophosphate binding'GO:0006091, P:generation of precursor metabolites and energy'GO:0006096, P:glycolytic process'GO:0006099, P:tricarboxylic acid cycle	K15791
gene	g238	tig00000808	AUGUSTUS	1	25648	+	Sprot-uniprot homology= Chaoptin	GO:0046658, C:anchored component of plasma membrane'GO:0005886, C:plasma membrane'GO:0016028, C:rhabdomere'GO:0035996, C:rhabdomere microvillus'GO:0007156, P:homophilic cell adhesion via plasma membrane adhesion molecules'GO:0032528, P:microvillus organization'GO:0050896, P:response to stimulus'GO:0042052, P:rhabdomere development'GO:0007601, P:visual perception	NA
gene	g241	tig00000812	AUGUSTUS	8913	17620	+	Sequence homology, NCBI's 'non-redundant'= XP_013185354.1 PREDICTED: ectin-like [Amyelois transitella]	NA	NA
gene	g242	tig00000812	AUGUSTUS	19560	29652	-	Sprot-uniprot homology= DNA-directed RNA polymerase II subunit RPB9	GO:0005665, C:DNA-directed RNA polymerase II, core complex'GO:0005730, C:nucleolus'GO:0005634, C:nucleus'GO:0003899, F:DNA-directed 5'-3' RNA polymerase activity'GO:0003676, F:nucleic acid binding'GO:0008270, F:zinc ion binding'GO:0000278, P:mitotic cell cycle'GO:0007095, P:mitotic G2 DNA damage checkpoint'GO:0006379, P:mRNA cleavage'GO:0022008, P:neurogenesis'GO:0006366, P:transcription from RNA…	K03017
gene	g244	tig00000823	AUGUSTUS	22158	28119	+	Uncharacterized predicted gene	NA	NA
gene	g245	tig00000832	AUGUSTUS	127	10108	+	Sprot-uniprot homology= Gelsolin, cytoplasmic	GO:0005737, C:cytoplasm'GO:0005856, C:cytoskeleton'GO:0003779, F:actin binding'GO:0046872, F:metal ion binding'GO:0051693, P:actin filament capping	NA
gene	g246	tig00000832	AUGUSTUS	12440	15366	-	Sprot-uniprot homology= MIP18 family protein CG7949	GO:0097361, C:CIA complex'GO:0007059, P:chromosome segregation'GO:0016226, P:iron-sulfur cluster assembly	NA
gene	g247	tig00000832	AUGUSTUS	20163	32235	+	Sequence homology, NCBI's 'non-redundant'= XP_013193856.1 PREDICTED: intersectin-2-like [Amyelois transitella]	NA	NA
gene	g248	tig00000851	AUGUSTUS	96594	117247	+	Sequence homology, NCBI's 'non-redundant'= XP_014367929.1 PREDICTED: RNA-directed DNA polymerase from mobile element jockey-like [Papilio machaon]	NA	NA
gene	g250	tig00000863	AUGUSTUS	12886	22456	+	Sequence homology, NCBI's 'non-redundant'= KOB73014.1 Sentrin/sumo-specific protease senp7 [Operophtera brumata]	NA	NA
gene	g251	tig00000863	AUGUSTUS	30240	35790	-	Sprot-uniprot homology= RNA-directed DNA polymerase from mobile element jockey	GO:0003964, F:RNA-directed DNA polymerase activity	NA
gene	g252	tig00000877	AUGUSTUS	2701	20865	-	Uncharacterized predicted gene	NA	NA
gene	g253	tig00000878	AUGUSTUS	1	16365	+	Sprot-uniprot homology= Coiled-coil domain-containing protein 6	GO:0005856, C:cytoskeleton'GO:0005829, C:cytosol'GO:0017124, F:SH3 domain binding	K09288
gene	g254	tig00000882	AUGUSTUS	3356	17565	-	Uncharacterized predicted gene	NA	NA
gene	g255	tig00000890	AUGUSTUS	2623	3107	-	Uncharacterized predicted gene	NA	NA
gene	g256	tig00000890	AUGUSTUS	9299	27711	-	Sequence homology, NCBI's 'non-redundant'= APG78769.1 RNA-dependent RNA polymerase, partial [Hubei chuvirus-like virus 4]	NA	NA
gene	g258	tig00000903	AUGUSTUS	35553	43644	+	Uncharacterized predicted gene	NA	NA
gene	g261	tig00000916	AUGUSTUS	20340	34556	+	Sequence homology, NCBI's 'non-redundant'= XP_004930582.1 PREDICTED: uncharacterized protein LOC101742070 [Bombyx mori]	NA	NA
gene	g262	tig00000925	AUGUSTUS	255	9602	-	Sequence homology, NCBI's 'non-redundant'= JAT84072.1 hypothetical protein g.16048, partial [Pectinophora gossypiella]	NA	NA
gene	g263	tig00000947	AUGUSTUS	26393	27692	-	Sequence homology, NCBI's 'non-redundant'= XP_011568965.1 PREDICTED: nucleic-acid-binding protein from mobile element jockey-like [Plutella xylostella]	NA	NA
gene	g264	tig00000947	AUGUSTUS	29184	29897	+	Uncharacterized predicted gene	NA	NA
gene	g266	tig00000967	AUGUSTUS	14670	15535	+	Sequence homology, NCBI's 'non-redundant'= XP_013186188.1 PREDICTED: tubulin polyglutamylase ttll-4-like isoform X3 [Amyelois transitella]	NA	NA
gene	g267	tig00000972	AUGUSTUS	2113	7530	-	Sequence homology, NCBI's 'non-redundant'= XP_012545412.1 PREDICTED: NADP-dependent malic enzyme [Bombyx mori]	NA	NA
gene	g268	tig00001002	AUGUSTUS	1	35556	-	Sprot-uniprot homology= Putative DNA helicase Ino80	GO:0031011, C:Ino80 complex'GO:0000790, C:nuclear chromatin'GO:0005634, C:nucleus'GO:0005700, C:polytene chromosome'GO:0005524, F:ATP binding'GO:0016887, F:ATPase activity'GO:0003677, F:DNA binding'GO:0003678, F:DNA helicase activity'GO:0000975, F:regulatory region DNA binding'GO:0006338, P:chromatin remodeling'GO:0016569, P:covalent chromatin modification'GO:0006310, P:DNA recombination'GO:00062…	K11665
gene	g269	tig00001003	AUGUSTUS	19548	41307	-	Sprot-uniprot homology= Plastin-3	GO:0005884, C:actin filament'GO:0032432, C:actin filament bundle'GO:0005737, C:cytoplasm'GO:0051015, F:actin filament binding'GO:0005509, F:calcium ion binding'GO:0051764, P:actin crosslink formation'GO:0051017, P:actin filament bundle assembly'GO:0051639, P:actin filament network formation	K17336
gene	g270	tig00001003	AUGUSTUS	107365	127401	+	Sprot-uniprot homology= Protein lethal(2)essential for life	GO:0048471, C:perinuclear region of cytoplasm'GO:0030018, C:Z disc'GO:0051082, F:unfolded protein binding'GO:0061077, P:chaperone-mediated protein folding'GO:0007275, P:multicellular organism development'GO:0042026, P:protein refolding'GO:0010998, P:regulation of translational initiation by eIF2 alpha phosphorylation'GO:0009408, P:response to heat'GO:0045214, P:sarcomere organization	NA
gene	g271	tig00001003	AUGUSTUS	190362	191964	-	Sprot-uniprot homology= Jerky protein homolog-like	GO:0005634, C:nucleus'GO:0003677, F:DNA binding	NA
gene	g273	tig00001003	AUGUSTUS	271001	274020	-	Uncharacterized predicted gene	NA	NA
gene	g274	tig00001003	AUGUSTUS	282108	300965	-	Sprot-uniprot homology= Protein lethal(2)essential for life	GO:0048471, C:perinuclear region of cytoplasm'GO:0030018, C:Z disc'GO:0051082, F:unfolded protein binding'GO:0061077, P:chaperone-mediated protein folding'GO:0007275, P:multicellular organism development'GO:0042026, P:protein refolding'GO:0010998, P:regulation of translational initiation by eIF2 alpha phosphorylation'GO:0009408, P:response to heat'GO:0045214, P:sarcomere organization	K09542
gene	g275	tig00001003	AUGUSTUS	307126	307671	+	Sequence homology, NCBI's 'non-redundant'= XP_013148782.1 PREDICTED: protein lethal(2)essential for life-like [Papilio polytes]	NA	K09542
gene	g276	tig00001003	AUGUSTUS	320081	325465	-	Sprot-uniprot homology= Protein lethal(2)essential for life	GO:0048471, C:perinuclear region of cytoplasm'GO:0030018, C:Z disc'GO:0051082, F:unfolded protein binding'GO:0061077, P:chaperone-mediated protein folding'GO:0007275, P:multicellular organism development'GO:0042026, P:protein refolding'GO:0010998, P:regulation of translational initiation by eIF2 alpha phosphorylation'GO:0009408, P:response to heat'GO:0045214, P:sarcomere organization	K09542
gene	g277	tig00001008	AUGUSTUS	50830	54023	-	Uncharacterized predicted gene	NA	NA
gene	g279	tig00001011	AUGUSTUS	22770	35849	-	Sprot-uniprot homology= Eukaryotic translation initiation factor 3 subunit A {ECO:0000255|HAMAP-Rule:MF_03000}	GO:0005829, C:cytosol'GO:0005852, C:eukaryotic translation initiation factor 3 complex'GO:0003743, F:translation initiation factor activity'GO:0006446, P:regulation of translational initiation	K03254
gene	g281	tig00001026	AUGUSTUS	34800	54486	+	Sprot-uniprot homology= Phagocyte signaling-impaired protein	GO:0005764, C:lysosome'GO:0006955, P:immune response'GO:0045087, P:innate immune response'GO:0006911, P:phagocytosis, engulfment	K17973
gene	g282	tig00001033	AUGUSTUS	1	35386	+	Uncharacterized predicted gene	NA	NA
gene	g283	tig00001033	AUGUSTUS	43485	44632	-	Sequence homology, NCBI's 'non-redundant'= KOB65829.1 reverse transcriptase [Operophtera brumata]	NA	NA
gene	g284	tig00001033	AUGUSTUS	47219	58851	+	Uncharacterized predicted gene	NA	NA
gene	g285	tig00001033	AUGUSTUS	89156	110695	+	Uncharacterized predicted gene	NA	NA
gene	g286	tig00001033	AUGUSTUS	184300	195833	+	Sequence homology, NCBI's 'non-redundant'= YP_003517871.1 gag-like protein [Lymantria xylina MNPV] ADD73840.1 gag-like protein [Lymantria xylina MNPV]	NA	NA
gene	g287	tig00001033	AUGUSTUS	300820	315374	-	Sequence homology, NCBI's 'non-redundant'= XP_012550601.1 PREDICTED: uncharacterized protein LOC105842396 [Bombyx mori]	NA	NA
gene	g288	tig00001033	AUGUSTUS	330609	332912	+	Uncharacterized predicted gene	NA	NA
gene	g289	tig00001033	AUGUSTUS	344354	346126	-	Sprot-uniprot homology= PiggyBac transposable element-derived protein 3		NA
gene	g290	tig00001033	AUGUSTUS	433127	435482	-	Sequence homology, NCBI's 'non-redundant'= XP_012548172.1 PREDICTED: uncharacterized protein LOC105842057 [Bombyx mori] XP_012548173.1 PREDICTED: uncharacterized protein LOC105842057 [Bombyx mori]	NA	NA
gene	g291	tig00001033	AUGUSTUS	466850	479339	-	Sequence homology, NCBI's 'non-redundant'= XP_013198744.1 PREDICTED: uncharacterized protein LOC106141652 [Amyelois transitella]	NA	NA
gene	g292	tig00001033	AUGUSTUS	488580	511361	+	Uncharacterized predicted gene	NA	NA
gene	g293	tig00001033	AUGUSTUS	516856	518158	+	Sequence homology, NCBI's 'non-redundant'= XP_013166191.1 PREDICTED: uncharacterized protein LOC106116750 isoform X2 [Papilio xuthus]	NA	NA
gene	g294	tig00001033	AUGUSTUS	560750	574578	-	Sprot-uniprot homology= Zinc finger protein 322	GO:0005813, C:centrosome'GO:0005829, C:cytosol'GO:0005634, C:nucleus'GO:0003677, F:DNA binding'GO:0046872, F:metal ion binding'GO:0003700, F:transcription factor activity, sequence-specific DNA binding'GO:0006355, P:regulation of transcription, DNA-templated'GO:0006351, P:transcription, DNA-templated	NA
gene	g295	tig00001033	AUGUSTUS	598131	637197	+	Sequence homology, NCBI's 'non-redundant'= EHJ68415.1 hypothetical protein KGM_07028 [Danaus plexippus]	NA	NA
gene	g296	tig00001033	AUGUSTUS	647686	733602	-	Sprot-uniprot homology= Cytoplasmic aconitate hydratase	GO:0005737, C:cytoplasm'GO:0005829, C:cytosol'GO:0005783, C:endoplasmic reticulum'GO:0070062, C:extracellular exosome'GO:0005794, C:Golgi apparatus'GO:0005739, C:mitochondrion'GO:0051538, F:3 iron, 4 sulfur cluster binding'GO:0051539, F:4 iron, 4 sulfur cluster binding'GO:0003994, F:aconitate hydratase activity'GO:0030350, F:iron-responsive element binding'GO:0046872, F:metal ion binding'GO:00037…	K01681
gene	g298	tig00001057	AUGUSTUS	1	39620	+	Sprot-uniprot homology= NADP-dependent malic enzyme	GO:0005737, C:cytoplasm'GO:0004471, F:malate dehydrogenase (decarboxylating) (NAD+) activity'GO:0004473, F:malate dehydrogenase (decarboxylating) (NADP+) activity'GO:0046872, F:metal ion binding'GO:0051287, F:NAD binding'GO:0008948, F:oxaloacetate decarboxylase activity'GO:0006108, P:malate metabolic process	K00029
gene	g299	tig00001063	AUGUSTUS	1	34006	-	Sequence homology, NCBI's 'non-redundant'= KPJ20148.1 Leucyl-cystinyl aminopeptidase [Papilio machaon]	NA	NA
gene	g300	tig00001066	AUGUSTUS	1397	6078	-	Sprot-uniprot homology= cAMP-dependent protein kinase catalytic subunit	GO:0005952, C:cAMP-dependent protein kinase complex'GO:0044297, C:cell body'GO:0005737, C:cytoplasm'GO:0030425, C:dendrite'GO:0005886, C:plasma membrane'GO:0005524, F:ATP binding'GO:0004691, F:cAMP-dependent protein kinase activity'GO:0004674, F:protein serine/threonine kinase activity'GO:0007615, P:anesthesia-resistant memory'GO:0007448, P:anterior/posterior pattern specification, imaginal disc'…	K04345
gene	g301	tig00001068	AUGUSTUS	1	7590	+	Uncharacterized predicted gene	NA	NA
gene	g303	tig00001073	AUGUSTUS	1	12914	-	Sprot-uniprot homology= Down syndrome cell adhesion molecule-like protein Dscam2	GO:0005887, C:integral component of plasma membrane'GO:0042802, F:identical protein binding'GO:0007156, P:homophilic cell adhesion via plasma membrane adhesion molecules'GO:0048812, P:neuron projection morphogenesis	NA
gene	g304	tig00001073	AUGUSTUS	26478	30792	+	Sequence homology, NCBI's 'non-redundant'= XP_014359626.1 PREDICTED: uncharacterized protein LOC106711740 isoform X1 [Papilio machaon] KPJ14270.1 hypothetical protein RR48_07020 [Papilio machaon]	NA	NA
gene	g305	tig00001073	AUGUSTUS	60495	61434	-	Sequence homology, NCBI's 'non-redundant'= YP_003517871.1 gag-like protein [Lymantria xylina MNPV] ADD73840.1 gag-like protein [Lymantria xylina MNPV]	NA	NA
gene	g306	tig00001100	AUGUSTUS	1	4276	+	Uncharacterized predicted gene	NA	NA
gene	g308	tig00001100	AUGUSTUS	35079	36447	+	Uncharacterized predicted gene	NA	NA
gene	g309	tig00001105	AUGUSTUS	3553	12536	-	Sequence homology, NCBI's 'non-redundant'= AAC13649.1 reverse transcriptase [Bombyx mori]	NA	NA
gene	g310	tig00001105	AUGUSTUS	13640	14311	-	Uncharacterized predicted gene	NA	NA
gene	g311	tig00001106	AUGUSTUS	28907	51488	+	Sequence homology, NCBI's 'non-redundant'= KPI97957.1 cAMP-specific 3',5'-cyclic phosphodiesterase, isoforms N/G [Papilio xuthus]	NA	NA
gene	g312	tig00001110	AUGUSTUS	5629	21675	-	Uncharacterized predicted gene	NA	NA
gene	g313	tig00001110	AUGUSTUS	27267	37471	-	Sequence homology, NCBI's 'non-redundant'= XP_013184641.1 PREDICTED: uncharacterized protein LOC106130363 [Amyelois transitella]	NA	NA
gene	g314	tig00001110	AUGUSTUS	54994	57542	+	Uncharacterized predicted gene	NA	NA
gene	g315	tig00001110	AUGUSTUS	64450	68571	-	Sequence homology, NCBI's 'non-redundant'= XP_011875029.1 PREDICTED: uncharacterized protein LOC105565991 [Vollenhovia emeryi]	NA	NA
gene	g316	tig00001110	AUGUSTUS	92201	96083	-	Sequence homology, NCBI's 'non-redundant'= XP_008550087.2 PREDICTED: uncharacterized protein LOC103573014 [Microplitis demolitor]	NA	NA
gene	g318	tig00001110	AUGUSTUS	114153	117063	+	Sequence homology, NCBI's 'non-redundant'= XP_011550121.1 PREDICTED: uncharacterized protein LOC105382004 [Plutella xylostella] XP_011553062.1 PREDICTED: uncharacterized protein LOC105384507 [Plutella xylostella] XP_011561267.1 PREDICTED: uncharacterized protein LOC105391485 [Plutella xylostella] XP_011566757.1 PREDICTED: uncharacterized protein LOC105396454 [Plutella xylostella]	NA	NA
gene	g319	tig00001110	AUGUSTUS	117549	118169	-	Uncharacterized predicted gene	NA	NA
gene	g320	tig00001111	AUGUSTUS	26429	28997	+	Sequence homology, NCBI's 'non-redundant'= XP_012544792.1 PREDICTED: piggyBac transposable element-derived protein 3-like [Bombyx mori]	NA	NA
gene	g321	tig00001117	AUGUSTUS	1	9188	-	Sequence homology, NCBI's 'non-redundant'= XP_013187212.1 PREDICTED: uncharacterized protein LOC106132373 [Amyelois transitella]	NA	NA
gene	g322	tig00001117	AUGUSTUS	97642	211771	-	Sequence homology, NCBI's 'non-redundant'= XP_013187212.1 PREDICTED: uncharacterized protein LOC106132373 [Amyelois transitella]	NA	NA
gene	g323	tig00001117	AUGUSTUS	217687	221460	+	Sequence homology, NCBI's 'non-redundant'= EHJ63575.1 hypothetical protein KGM_12721 [Danaus plexippus]	NA	K18932
gene	g324	tig00001117	AUGUSTUS	228816	236099	-	Sequence homology, NCBI's 'non-redundant'= EHJ63576.1 hypothetical protein KGM_12712 [Danaus plexippus]	NA	NA
gene	g325	tig00001122	AUGUSTUS	306	9733	-	Sequence homology, NCBI's 'non-redundant'= XP_013193749.1 PREDICTED: uncharacterized protein LOC106137461 [Amyelois transitella]	NA	NA
gene	g326	tig00001123	AUGUSTUS	2278	4559	+	Uncharacterized predicted gene	NA	NA
gene	g327	tig00001123	AUGUSTUS	8241	18158	+	Uncharacterized predicted gene	NA	NA
gene	g328	tig00001123	AUGUSTUS	21136	31422	+	Uncharacterized predicted gene	NA	NA
gene	g329	tig00001138	AUGUSTUS	1	799	-	Sprot-uniprot homology= Rho-associated protein kinase 1	GO:0032059, C:bleb'GO:0005814, C:centriole'GO:0005856, C:cytoskeleton'GO:0000139, C:Golgi membrane'GO:0030027, C:lamellipodium'GO:0005886, C:plasma membrane'GO:0001726, C:ruffle'GO:0005524, F:ATP binding'GO:0017049, F:GTP-Rho binding'GO:0046872, F:metal ion binding'GO:0004674, F:protein serine/threonine kinase activity'GO:0030036, P:actin cytoskeleton organization'GO:0003383, P:apical constrictio…	K04514
gene	g330	tig00001138	AUGUSTUS	832	5091	-	Sequence homology, NCBI's 'non-redundant'= KOB73998.1 Rock1, partial [Operophtera brumata]	NA	NA
gene	g331	tig00001138	AUGUSTUS	11451	32092	+	Sprot-uniprot homology= TATA box-binding protein-like protein 1	GO:0005737, C:cytoplasm'GO:0005634, C:nucleus'GO:0003677, F:DNA binding'GO:0006352, P:DNA-templated transcription, initiation'GO:0009790, P:embryo development'GO:0006355, P:regulation of transcription, DNA-templated'GO:0006366, P:transcription from RNA polymerase II promoter	K03120
gene	g333	tig00001150	AUGUSTUS	14385	19562	+	Sequence homology, NCBI's 'non-redundant'= XP_014358269.1 PREDICTED: uncharacterized protein LOC106710656 [Papilio machaon]	NA	NA
gene	g334	tig00001150	AUGUSTUS	166092	210143	-	Sprot-uniprot homology= Threonine--tRNA ligase, cytoplasmic	GO:0015629, C:actin cytoskeleton'GO:0005737, C:cytoplasm'GO:0005829, C:cytosol'GO:0070062, C:extracellular exosome'GO:0005524, F:ATP binding'GO:0004829, F:threonine-tRNA ligase activity'GO:0006435, P:threonyl-tRNA aminoacylation	K01868
gene	g335	tig00001150	AUGUSTUS	224157	251936	-	Sequence homology, NCBI's 'non-redundant'= XP_012551951.1 PREDICTED: probable glutamate receptor [Bombyx mori]	NA	NA
gene	g336	tig00001150	AUGUSTUS	304926	334373	+	Sprot-uniprot homology= Hemocyte protein-glutamine gamma-glutamyltransferase	GO:0016020, C:membrane'GO:0046872, F:metal ion binding'GO:0003810, F:protein-glutamine gamma-glutamyltransferase activity'GO:0018149, P:peptide cross-linking	K05619
gene	g337	tig00001150	AUGUSTUS	346466	356936	-	Sprot-uniprot homology= Nicalin-1	GO:0005789, C:endoplasmic reticulum membrane'GO:0016021, C:integral component of membrane'GO:0005886, C:plasma membrane'GO:0007275, P:multicellular organism development'GO:1900176, P:negative regulation of nodal signaling pathway involved in determination of lateral mesoderm left/right asymmetry'GO:0009966, P:regulation of signal transduction	NA
gene	g338	tig00001150	AUGUSTUS	382009	389846	+	Sprot-uniprot homology= Sodium/potassium/calcium exchanger Nckx30C	GO:0016021, C:integral component of membrane'GO:0005887, C:integral component of plasma membrane'GO:0005262, F:calcium channel activity'GO:0005509, F:calcium ion binding'GO:0008273, F:calcium, potassium:sodium antiporter activity'GO:0030955, F:potassium ion binding'GO:0031402, F:sodium ion binding'GO:0015293, F:symporter activity'GO:0006816, P:calcium ion transport'GO:0006874, P:cellular calcium …	K13750
gene	g339	tig00001150	AUGUSTUS	442079	450822	+	Sequence homology, NCBI's 'non-redundant'= KOB65829.1 reverse transcriptase [Operophtera brumata]	NA	NA
gene	g340	tig00001150	AUGUSTUS	504235	578403	+	Sprot-uniprot homology= Sodium/potassium/calcium exchanger Nckx30C	GO:0016021, C:integral component of membrane'GO:0005887, C:integral component of plasma membrane'GO:0005262, F:calcium channel activity'GO:0005509, F:calcium ion binding'GO:0008273, F:calcium, potassium:sodium antiporter activity'GO:0030955, F:potassium ion binding'GO:0031402, F:sodium ion binding'GO:0015293, F:symporter activity'GO:0006816, P:calcium ion transport'GO:0006874, P:cellular calcium …	K13750
gene	g341	tig00001150	AUGUSTUS	584825	591564	-	Sequence homology, NCBI's 'non-redundant'= XP_012552032.1 PREDICTED: uncharacterized protein LOC105842600 [Bombyx mori]	NA	NA
gene	g342	tig00001150	AUGUSTUS	599924	619091	+	Sequence homology, NCBI's 'non-redundant'= KOB75227.1 Colmedin [Operophtera brumata]	NA	NA
gene	g343	tig00001150	AUGUSTUS	637554	776793	+	Sprot-uniprot homology= Zinc finger SWIM domain-containing protein 4	GO:0008270, F:zinc ion binding	NA
gene	g344	tig00001150	AUGUSTUS	785509	801295	-	Sequence homology, NCBI's 'non-redundant'= XP_013197357.1 PREDICTED: Bardet-Biedl syndrome 4 protein homolog [Amyelois transitella]	NA	K16531
gene	g345	tig00001150	AUGUSTUS	806094	811410	+	Sequence homology, NCBI's 'non-redundant'= JAT89052.1 hypothetical protein g.11066, partial [Pectinophora gossypiella]	NA	K01456
gene	g346	tig00001150	AUGUSTUS	815870	817000	-	Sequence homology, NCBI's 'non-redundant'= XP_011548968.1 PREDICTED: uncharacterized protein LOC105381025 [Plutella xylostella]	NA	NA
gene	g347	tig00001150	AUGUSTUS	819327	830468	+	Sequence homology, NCBI's 'non-redundant'= XP_013197368.1 PREDICTED: peptide-N(4)-(N-acetyl-beta-glucosaminyl)asparagine amidase [Amyelois transitella]	NA	K01456
gene	g348	tig00001150	AUGUSTUS	877535	910916	-	Sprot-uniprot homology= Antichymotrypsin-1	GO:0005615, C:extracellular space'GO:0004867, F:serine-type endopeptidase inhibitor activity	K13963
gene	g349	tig00001150	AUGUSTUS	927093	947153	-	Sprot-uniprot homology= Antichymotrypsin-1	GO:0005615, C:extracellular space'GO:0004867, F:serine-type endopeptidase inhibitor activity	K13963
gene	g350	tig00001153	AUGUSTUS	31240	50412	-	Sprot-uniprot homology= 5'-3' exoribonuclease 2 homolog	GO:0005634, C:nucleus'GO:0008409, F:5'-3' exonuclease activity'GO:0046872, F:metal ion binding'GO:0003676, F:nucleic acid binding'GO:0000738, P:DNA catabolic process, exonucleolytic'GO:0006353, P:DNA-templated transcription, termination'GO:0006397, P:mRNA processing'GO:0022008, P:neurogenesis'GO:0006355, P:regulation of transcription, DNA-templated	K12619
gene	g351	tig00001153	AUGUSTUS	55061	67292	+	Sprot-uniprot homology= Ribosome-releasing factor 2, mitochondrial {ECO:0000255|HAMAP-Rule:MF_03059}	GO:0005739, C:mitochondrion'GO:0005525, F:GTP binding'GO:0003924, F:GTPase activity'GO:0032543, P:mitochondrial translation'GO:0032790, P:ribosome disassembly	K02355
gene	g352	tig00001153	AUGUSTUS	72019	99454	-	Sprot-uniprot homology= AMP deaminase 2	GO:0003876, F:AMP deaminase activity'GO:0046872, F:metal ion binding'GO:0046033, P:AMP metabolic process'GO:0046034, P:ATP metabolic process'GO:0042632, P:cholesterol homeostasis'GO:0052652, P:cyclic purine nucleotide metabolic process'GO:0097009, P:energy homeostasis'GO:0072015, P:glomerular visceral epithelial cell development'GO:0046039, P:GTP metabolic process'GO:0006188, P:IMP biosynthetic p…	K01490
gene	g353	tig00001153	AUGUSTUS	108533	190818	-	Sprot-uniprot homology= AMP deaminase 2	GO:0003876, F:AMP deaminase activity'GO:0046872, F:metal ion binding'GO:0046033, P:AMP metabolic process'GO:0046034, P:ATP metabolic process'GO:0042632, P:cholesterol homeostasis'GO:0052652, P:cyclic purine nucleotide metabolic process'GO:0097009, P:energy homeostasis'GO:0072015, P:glomerular visceral epithelial cell development'GO:0046039, P:GTP metabolic process'GO:0006188, P:IMP biosynthetic p…	K01490
gene	g355	tig00001153	AUGUSTUS	214075	216204	-	Sprot-uniprot homology= ATP synthase-coupling factor 6, mitochondrial	GO:0000276, C:mitochondrial proton-transporting ATP synthase complex, coupling factor F(o)'GO:0005756, C:mitochondrial proton-transporting ATP synthase, central stalk'GO:0005739, C:mitochondrion'GO:0015078, F:hydrogen ion transmembrane transporter activity'GO:0015986, P:ATP synthesis coupled proton transport'GO:0046331, P:lateral inhibition'GO:0015992, P:proton transport	K02131
gene	g356	tig00001153	AUGUSTUS	220131	273307	+	Sprot-uniprot homology= Integrator complex subunit 1 {ECO:0000303|PubMed:21078872}	GO:0016021, C:integral component of membrane'GO:0032039, C:integrator complex'GO:0031965, C:nuclear membrane'GO:0034472, P:snRNA 3'-end processing'GO:0016180, P:snRNA processing'GO:0034474, P:U2 snRNA 3'-end processing	K13138
gene	g357	tig00001153	AUGUSTUS	276884	279487	-	Sprot-uniprot homology= Viral IAP-associated factor homolog	GO:0005737, C:cytoplasm'GO:0006915, P:apoptotic process'GO:0008616, P:queuosine biosynthetic process'GO:0043281, P:regulation of cysteine-type endopeptidase activity involved in apoptotic process	NA
gene	g358	tig00001153	AUGUSTUS	282100	283313	+	Sequence homology, NCBI's 'non-redundant'= XP_011565338.1 PREDICTED: transcription initiation factor TFIID subunit 7 [Plutella xylostella]	NA	K03132
gene	g359	tig00001153	AUGUSTUS	329138	350964	+	Sprot-uniprot homology= Atlastin	GO:0005737, C:cytoplasm'GO:0012505, C:endomembrane system'GO:0005783, C:endoplasmic reticulum'GO:0005794, C:Golgi apparatus'GO:0000139, C:Golgi membrane'GO:0016021, C:integral component of membrane'GO:0031227, C:intrinsic component of endoplasmic reticulum membrane'GO:0016020, C:membrane'GO:0005525, F:GTP binding'GO:0003924, F:GTPase activity'GO:0032561, F:guanyl ribonucleotide binding'GO:0042802…	K17339
gene	g360	tig00001153	AUGUSTUS	358892	387488	-	Sprot-uniprot homology= Atlastin	GO:0005737, C:cytoplasm'GO:0012505, C:endomembrane system'GO:0005783, C:endoplasmic reticulum'GO:0005794, C:Golgi apparatus'GO:0000139, C:Golgi membrane'GO:0016021, C:integral component of membrane'GO:0031227, C:intrinsic component of endoplasmic reticulum membrane'GO:0016020, C:membrane'GO:0005525, F:GTP binding'GO:0003924, F:GTPase activity'GO:0032561, F:guanyl ribonucleotide binding'GO:0042802…	K17339
gene	g361	tig00001153	AUGUSTUS	406525	410169	-	Sequence homology, NCBI's 'non-redundant'= XP_013190947.1 PREDICTED: peptidyl-prolyl cis-trans isomerase FKBP65-like [Amyelois transitella]	NA	K20097
gene	g362	tig00001158	AUGUSTUS	5654	12131	-	Sprot-uniprot homology= Retrovirus-related Pol polyprotein from transposon TNT 1-94	GO:0004190, F:aspartic-type endopeptidase activity'GO:0004519, F:endonuclease activity'GO:0003676, F:nucleic acid binding'GO:0003964, F:RNA-directed DNA polymerase activity'GO:0008270, F:zinc ion binding'GO:0015074, P:DNA integration	NA
gene	g363	tig00001158	AUGUSTUS	12216	13126	-	Uncharacterized predicted gene	NA	NA
gene	g364	tig00001158	AUGUSTUS	13950	22207	-	Sprot-uniprot homology= Rho-associated protein kinase 2	GO:0005813, C:centrosome'GO:0036464, C:cytoplasmic ribonucleoprotein granule'GO:0005829, C:cytosol'GO:0005634, C:nucleus'GO:0005886, C:plasma membrane'GO:0005524, F:ATP binding'GO:0046872, F:metal ion binding'GO:0004674, F:protein serine/threonine kinase activity'GO:0017048, F:Rho GTPase binding'GO:0072518, F:Rho-dependent protein serine/threonine kinase activity'GO:0003723, F:RNA binding'GO:0005…	NA
gene	g365	tig00001164	AUGUSTUS	7988	9015	+	Uncharacterized predicted gene	NA	NA
gene	g366	tig00001164	AUGUSTUS	26452	35595	-	Sequence homology, NCBI's 'non-redundant'= XP_014359197.1 PREDICTED: RNA-directed DNA polymerase from mobile element jockey-like [Papilio machaon]	NA	NA
gene	g367	tig00001166	AUGUSTUS	5709	7562	-	Uncharacterized predicted gene	NA	NA
gene	g368	tig00001166	AUGUSTUS	10528	20968	+	Sprot-uniprot homology= Methionine aminopeptidase 2 {ECO:0000255|HAMAP-Rule:MF_03175}	GO:0005737, C:cytoplasm'GO:0004177, F:aminopeptidase activity'GO:0046872, F:metal ion binding'GO:0008235, F:metalloexopeptidase activity	K01265
gene	g369	tig00001168	AUGUSTUS	3468	4396	+	Sequence homology, NCBI's 'non-redundant'= KPJ12349.1 hypothetical protein RR48_11605 [Papilio machaon]	NA	NA
gene	g370	tig00001168	AUGUSTUS	43382	46148	+	Uncharacterized predicted gene	NA	NA
gene	g371	tig00001172	AUGUSTUS	27531	34413	-	Uncharacterized predicted gene	NA	NA
gene	g372	tig00001176	AUGUSTUS	6112	14224	-	Sequence homology, NCBI's 'non-redundant'= XP_013189780.1 PREDICTED: GSK3-beta interaction protein-like [Amyelois transitella] XP_013189792.1 PREDICTED: GSK3-beta interaction protein-like [Amyelois transitella]	NA	NA
gene	g373	tig00001176	AUGUSTUS	24016	25788	+	Sprot-uniprot homology= Forkhead box protein K1	GO:0005654, C:nucleoplasm'GO:0005634, C:nucleus'GO:0000977, F:RNA polymerase II regulatory region sequence-specific DNA binding'GO:0000981, F:RNA polymerase II transcription factor activity, sequence-specific DNA binding'GO:0030154, P:cell differentiation'GO:0007517, P:muscle organ development'GO:0045892, P:negative regulation of transcription, DNA-templated'GO:0045893, P:positive regulation of t…	K09404
gene	g374	tig00001186	AUGUSTUS	31001	34363	-	Sequence homology, NCBI's 'non-redundant'= XP_012550046.1 PREDICTED: whirlin [Bombyx mori]	NA	NA
gene	g375	tig00001194	AUGUSTUS	25093	49004	-	Sprot-uniprot homology= Sodium-independent sulfate anion transporter	GO:0005783, C:endoplasmic reticulum'GO:0070062, C:extracellular exosome'GO:0005794, C:Golgi apparatus'GO:0016021, C:integral component of membrane'GO:0005887, C:integral component of plasma membrane'GO:0005765, C:lysosomal membrane'GO:0005764, C:lysosome'GO:0005654, C:nucleoplasm'GO:0005886, C:plasma membrane'GO:0008509, F:anion transmembrane transporter activity'GO:0015301, F:anion:anion antipor…	K14708
gene	g376	tig00001194	AUGUSTUS	50926	51686	+	Uncharacterized predicted gene	NA	NA
gene	g377	tig00001205	AUGUSTUS	57024	61808	+	Sprot-uniprot homology= Glucose transporter type 1	GO:0016021, C:integral component of membrane'GO:0022891, F:substrate-specific transmembrane transporter activity'GO:0048085, P:adult chitin-containing cuticle pigmentation'GO:0008643, P:carbohydrate transport'GO:0090277, P:positive regulation of peptide hormone secretion	K07299
gene	g378	tig00001212	AUGUSTUS	14103	27020	-	Sequence homology, NCBI's 'non-redundant'= XP_004923430.1 PREDICTED: eukaryotic translation initiation factor 2-alpha kinase 4 [Bombyx mori]	NA	K16196
gene	g379	tig00001213	AUGUSTUS	3130	9676	-	Sequence homology, NCBI's 'non-redundant'= XP_011553124.1 PREDICTED: trypsin-1-like [Plutella xylostella]	NA	NA
gene	g380	tig00001215	AUGUSTUS	24006	25947	-	Uncharacterized predicted gene	NA	NA
gene	g381	tig00001218	AUGUSTUS	16732	28116	+	Sprot-uniprot homology= Ubiquitin-like modifier-activating enzyme ATG7	GO:0005930, C:axoneme'GO:0005737, C:cytoplasm'GO:0005829, C:cytosol'GO:0000407, C:pre-autophagosomal structure'GO:0019778, F:Atg12 activating enzyme activity'GO:0019779, F:Atg8 activating enzyme activity'GO:0042803, F:protein homodimerization activity'GO:0008134, F:transcription factor binding'GO:0007628, P:adult walking behavior'GO:0080144, P:amino acid homeostasis'GO:0000045, P:autophagosome as…	K08337
gene	g382	tig00001218	AUGUSTUS	30545	35463	-	Sprot-uniprot homology= 39S ribosomal protein L2, mitochondrial	GO:0005762, C:mitochondrial large ribosomal subunit'GO:0003723, F:RNA binding'GO:0003735, F:structural constituent of ribosome'GO:0032543, P:mitochondrial translation	K02886
gene	g383	tig00001218	AUGUSTUS	39014	42794	+	Sprot-uniprot homology= Protein pygopus	GO:0005634, C:nucleus'GO:0008270, F:zinc ion binding'GO:0060232, P:delamination'GO:0048813, P:dendrite morphogenesis'GO:0009880, P:embryonic pattern specification'GO:0035214, P:eye-antennal disc development'GO:0048526, P:imaginal disc-derived wing expansion'GO:0022008, P:neurogenesis'GO:0045944, P:positive regulation of transcription from RNA polymerase II promoter'GO:0030177, P:positive regulati…	NA
gene	g384	tig00001218	AUGUSTUS	61968	64562	-	Sequence homology, NCBI's 'non-redundant'= XP_013140349.1 PREDICTED: uncharacterized protein LOC106104765 [Papilio polytes]	NA	NA
gene	g385	tig00001218	AUGUSTUS	82786	100530	+	Uncharacterized predicted gene	NA	NA
gene	g386	tig00001218	AUGUSTUS	114513	136975	+	Sequence homology, NCBI's 'non-redundant'= XP_013183724.1 PREDICTED: uncharacterized protein LOC106129662 isoform X1 [Amyelois transitella] XP_013183725.1 PREDICTED: uncharacterized protein LOC106129662 isoform X2 [Amyelois transitella]	NA	NA
gene	g387	tig00001218	AUGUSTUS	138967	164485	-	Sprot-uniprot homology= Synaptic vesicle glycoprotein 2B	GO:0001669, C:acrosomal vesicle'GO:0030054, C:cell junction'GO:0016021, C:integral component of membrane'GO:0016020, C:membrane'GO:0005886, C:plasma membrane'GO:0008021, C:synaptic vesicle'GO:0030672, C:synaptic vesicle membrane'GO:0022857, F:transmembrane transporter activity'GO:0006836, P:neurotransmitter transport	K06258
gene	g388	tig00001218	AUGUSTUS	201436	206771	+	Sequence homology, NCBI's 'non-redundant'= XP_013147156.1 PREDICTED: uncharacterized protein LOC106110022 [Papilio polytes]	NA	NA
gene	g389	tig00001218	AUGUSTUS	278206	304617	-	Sprot-uniprot homology= Histone-lysine N-methyltransferase ash1	GO:0000785, C:chromatin'GO:0005634, C:nucleus'GO:0005700, C:polytene chromosome'GO:0043234, C:protein complex'GO:0003682, F:chromatin binding'GO:0035035, F:histone acetyltransferase binding'GO:0046975, F:histone methyltransferase activity (H3-K36 specific)'GO:0042800, F:histone methyltransferase activity (H3-K4 specific)'GO:0042802, F:identical protein binding'GO:0008270, F:zinc ion binding'GO:00…	K06101
gene	g390	tig00001218	AUGUSTUS	360763	361371	-	Uncharacterized predicted gene	NA	NA
gene	g391	tig00001218	AUGUSTUS	373080	406345	+	Sprot-uniprot homology= 40S ribosomal protein S15	GO:0015935, C:small ribosomal subunit'GO:0003723, F:RNA binding'GO:0003735, F:structural constituent of ribosome'GO:0006412, P:translation	K02958
gene	g392	tig00001218	AUGUSTUS	428973	431766	-	Uncharacterized predicted gene	NA	NA
gene	g393	tig00001218	AUGUSTUS	474196	560305	+	Sprot-uniprot homology= Bumetanide-sensitive sodium-(potassium)-chloride cotransporter	GO:0016021, C:integral component of membrane'GO:0015377, F:cation:chloride symporter activity'GO:0006813, P:potassium ion transport'GO:0006814, P:sodium ion transport	K10951
gene	g394	tig00001218	AUGUSTUS	568420	719461	-	Sprot-uniprot homology= Tyrosine-protein phosphatase non-receptor type 9	GO:0005737, C:cytoplasm'GO:0004725, F:protein tyrosine phosphatase activity	K18038
gene	g395	tig00001218	AUGUSTUS	721156	722591	+	Sprot-uniprot homology= 39S ribosomal protein L23, mitochondrial	GO:0005762, C:mitochondrial large ribosomal subunit'GO:0003723, F:RNA binding'GO:0003735, F:structural constituent of ribosome'GO:0032543, P:mitochondrial translation'GO:0006412, P:translation	K02892
gene	g396	tig00001218	AUGUSTUS	766651	792029	+	Sequence homology, NCBI's 'non-redundant'= XP_004929660.1 PREDICTED: arrestin domain-containing protein 3 [Bombyx mori]	NA	NA
gene	g397	tig00001218	AUGUSTUS	810544	826471	-	Sprot-uniprot homology= Regulator of nonsense transcripts 1 homolog	GO:0005737, C:cytoplasm'GO:0005524, F:ATP binding'GO:0003677, F:DNA binding'GO:0004386, F:helicase activity'GO:0008270, F:zinc ion binding'GO:0071456, P:cellular response to hypoxia'GO:0000184, P:nuclear-transcribed mRNA catabolic process, nonsense-mediated decay'GO:2000624, P:positive regulation of nuclear-transcribed mRNA catabolic process, nonsense-mediated decay	K14326
gene	g398	tig00001218	AUGUSTUS	1041691	1117547	+	Sprot-uniprot homology= A disintegrin and metalloproteinase with thrombospondin motifs 7	GO:0009986, C:cell surface'GO:0005788, C:endoplasmic reticulum lumen'GO:0005615, C:extracellular space'GO:0005578, C:proteinaceous extracellular matrix'GO:0004222, F:metalloendopeptidase activity'GO:0008237, F:metallopeptidase activity'GO:0008270, F:zinc ion binding'GO:0071773, P:cellular response to BMP stimulus'GO:0071347, P:cellular response to interleukin-1'GO:0071356, P:cellular response to …	NA
gene	g399	tig00001218	AUGUSTUS	1122681	1135647	-	Sprot-uniprot homology= G kinase-anchoring protein 1	GO:0005794, C:Golgi apparatus'GO:0007165, P:signal transduction	NA
gene	g400	tig00001218	AUGUSTUS	1152428	1174294	+	Sequence homology, NCBI's 'non-redundant'= XP_004929615.1 PREDICTED: ubiquitin-like protein 7 isoform X1 [Bombyx mori]	NA	NA
gene	g401	tig00001218	AUGUSTUS	1175108	1187668	-	Sequence homology, NCBI's 'non-redundant'= JAT82477.1 hypothetical protein g.8610 [Pectinophora gossypiella] JAT90386.1 hypothetical protein g.8605 [Pectinophora gossypiella]	NA	NA
gene	g402	tig00001218	AUGUSTUS	1254782	1267276	+	Uncharacterized predicted gene	NA	NA
gene	g404	tig00001226	AUGUSTUS	18784	37932	-	Sprot-uniprot homology= Soluble guanylate cyclase 89Db {ECO:0000303|PubMed:15485853}	GO:0008074, C:guanylate cyclase complex, soluble'GO:0005886, C:plasma membrane'GO:0005525, F:GTP binding'GO:0004383, F:guanylate cyclase activity'GO:0020037, F:heme binding'GO:0046872, F:metal ion binding'GO:0046982, F:protein heterodimerization activity'GO:0006182, P:cGMP biosynthetic process'GO:0035556, P:intracellular signal transduction'GO:0055093, P:response to hyperoxia'GO:0001666, P:respon…	K01769
gene	g405	tig00001229	AUGUSTUS	6670	13857	+	Uncharacterized predicted gene	NA	NA
gene	g406	tig00001229	AUGUSTUS	19954	20672	-	Uncharacterized predicted gene	NA	NA
gene	g407	tig00001236	AUGUSTUS	34113	36363	+	Sequence homology, NCBI's 'non-redundant'= XP_017473241.1 PREDICTED: uncharacterized protein LOC108364163 [Rhagoletis zephyria]	NA	NA
gene	g408	tig00001236	AUGUSTUS	36885	42973	-	Sprot-uniprot homology= Myrosinase 1 {ECO:0000303|PubMed:11804799}	GO:0046872, F:metal ion binding'GO:0019137, F:thioglucosidase activity'GO:0005975, P:carbohydrate metabolic process	NA
gene	g409	tig00001239	AUGUSTUS	1	1937	-	Uncharacterized predicted gene	NA	NA
gene	g410	tig00001239	AUGUSTUS	3798	9610	+	Sequence homology, NCBI's 'non-redundant'= ADI61815.1 endonuclease-reverse transcriptase [Bombyx mori]	NA	NA
gene	g411	tig00001239	AUGUSTUS	9885	15212	-	Sequence homology, NCBI's 'non-redundant'= XP_011557830.1 PREDICTED: RNA-directed DNA polymerase from mobile element jockey-like [Plutella xylostella]	NA	NA
gene	g412	tig00001239	AUGUSTUS	33516	37874	-	Uncharacterized predicted gene	NA	NA
gene	g413	tig00001240	AUGUSTUS	12649	14174	+	Sequence homology, NCBI's 'non-redundant'= AJP70490.1 isopentenyl-diphosphate delta isomerase 1 [Helicoverpa armigera]	NA	K01823
gene	g414	tig00001240	AUGUSTUS	35943	51356	+	Sprot-uniprot homology= Peroxisome biogenesis protein 6 {ECO:0000303|PubMed:14745029}	GO:0005737, C:cytoplasm'GO:0005524, F:ATP binding'GO:0006635, P:fatty acid beta-oxidation'GO:0016558, P:protein import into peroxisome matrix	K13339
gene	g416	tig00001259	AUGUSTUS	19711	21385	-	Sequence homology, NCBI's 'non-redundant'= AAM51643.1 reverse transcriptase-like protein 52, partial [Biomphalaria glabrata]	NA	NA
gene	g418	tig00001259	AUGUSTUS	29687	30090	-	Uncharacterized predicted gene	NA	NA
gene	g419	tig00001259	AUGUSTUS	34533	48915	+	Sprot-uniprot homology= Digestive organ expansion factor	GO:0005730, C:nucleolus'GO:0005634, C:nucleus'GO:0032040, C:small-subunit processome'GO:0019843, F:rRNA binding'GO:0034511, F:U3 snoRNA binding'GO:0048546, P:digestive tract morphogenesis'GO:0031017, P:exocrine pancreas development'GO:0090594, P:inflammatory response to wounding'GO:0000462, P:maturation of SSU-rRNA from tricistronic rRNA transcript (SSU-rRNA, 5.8S rRNA, LSU-rRNA)'GO:0035265, P:or…	K14774
gene	g421	tig00001268	AUGUSTUS	18170	28274	-	Sequence homology, NCBI's 'non-redundant'= XP_012544971.1 PREDICTED: uncharacterized protein LOC101741244 isoform X1 [Bombyx mori]	NA	NA
gene	g422	tig00001276	AUGUSTUS	2056	36560	-	Sprot-uniprot homology= Putative inorganic phosphate cotransporter	GO:0016021, C:integral component of membrane'GO:0005886, C:plasma membrane'GO:0015114, F:phosphate ion transmembrane transporter activity'GO:0015293, F:symporter activity'GO:0022857, F:transmembrane transporter activity'GO:0006820, P:anion transport'GO:0006814, P:sodium ion transport'GO:0055085, P:transmembrane transport	K08193
gene	g423	tig00001285	AUGUSTUS	9294	25337	+	Sprot-uniprot homology= Beta-mannosidase	GO:0005764, C:lysosome'GO:0004567, F:beta-mannosidase activity'GO:0005975, P:carbohydrate metabolic process	K01192
gene	g424	tig00001293	AUGUSTUS	1	6850	+	Sequence homology, NCBI's 'non-redundant'= XP_011554272.1 PREDICTED: uncharacterized protein LOC105385569 [Plutella xylostella]	NA	NA
gene	g425	tig00001293	AUGUSTUS	45171	79169	+	Sprot-uniprot homology= Glutamate receptor ionotropic, kainate 2	GO:0030054, C:cell junction'GO:0005622, C:intracellular'GO:0008328, C:ionotropic glutamate receptor complex'GO:0032983, C:kainate selective glutamate receptor complex'GO:0016020, C:membrane'GO:0043025, C:neuronal cell body'GO:0014069, C:postsynaptic density'GO:0045211, C:postsynaptic membrane'GO:0042734, C:presynaptic membrane'GO:0045202, C:synapse'GO:0005234, F:extracellular-glutamate-gated ion …	NA
gene	g426	tig00001293	AUGUSTUS	79455	86180	-	Sequence homology, NCBI's 'non-redundant'= XP_013185399.1 PREDICTED: mucin-17-like [Amyelois transitella]	NA	NA
gene	g427	tig00001293	AUGUSTUS	86300	95096	+	Sprot-uniprot homology= Major facilitator superfamily domain-containing protein 6	GO:0016021, C:integral component of membrane'GO:0016020, C:membrane	NA
gene	g428	tig00001293	AUGUSTUS	99800	100993	-	Uncharacterized predicted gene	NA	NA
gene	g429	tig00001293	AUGUSTUS	106443	107762	+	Uncharacterized predicted gene	NA	NA
gene	g430	tig00001293	AUGUSTUS	117371	122762	-	Uncharacterized predicted gene	NA	NA
gene	g431	tig00001293	AUGUSTUS	126881	133182	-	Sequence homology, NCBI's 'non-redundant'= XP_013178401.1 PREDICTED: uncharacterized protein LOC106125668 [Papilio xuthus]	NA	NA
gene	g432	tig00001293	AUGUSTUS	133209	145583	-	Sequence homology, NCBI's 'non-redundant'= APL98304.1 putative DD41D transposase [Bactrocera tryoni]	NA	NA
gene	g433	tig00001301	AUGUSTUS	14959	28852	-	Sprot-uniprot homology= Ubiquitin carboxyl-terminal hydrolase 2	GO:0005938, C:cell cortex'GO:0005813, C:centrosome'GO:0005634, C:nucleus'GO:0048471, C:perinuclear region of cytoplasm'GO:0030332, F:cyclin binding'GO:0042802, F:identical protein binding'GO:0046872, F:metal ion binding'GO:0004843, F:thiol-dependent ubiquitin-specific protease activity'GO:0031625, F:ubiquitin protein ligase binding'GO:0007049, P:cell cycle'GO:0048512, P:circadian behavior'GO:0032…	K11833
gene	g435	tig00001309	AUGUSTUS	13019	35619	+	Sprot-uniprot homology= Uncharacterized protein C15orf41 homolog		NA
gene	g436	tig00001316	AUGUSTUS	1	23103	-	Uncharacterized predicted gene	NA	NA
gene	g437	tig00001322	AUGUSTUS	5416	12257	-	Sequence homology, NCBI's 'non-redundant'= XP_014371974.1 PREDICTED: L-threonine ammonia-lyase-like [Papilio machaon]	NA	K01754
gene	g438	tig00001322	AUGUSTUS	13692	22015	+	Sprot-uniprot homology= DNA-directed RNA polymerase II subunit RPB3 {ECO:0000305}	GO:0005829, C:cytosol'GO:0005665, C:DNA-directed RNA polymerase II, core complex'GO:0015630, C:microtubule cytoskeleton'GO:0005654, C:nucleoplasm'GO:0005634, C:nucleus'GO:0003677, F:DNA binding'GO:0003899, F:DNA-directed 5'-3' RNA polymerase activity'GO:0046983, F:protein dimerization activity'GO:0006370, P:7-methylguanosine mRNA capping'GO:0008543, P:fibroblast growth factor receptor signaling p…	K03011
gene	g439	tig00001322	AUGUSTUS	24927	41876	+	Sprot-uniprot homology= L-threonine ammonia-lyase {ECO:0000303|PubMed:18245290}	GO:0016597, F:amino acid binding'GO:0003941, F:L-serine ammonia-lyase activity'GO:0004794, F:L-threonine ammonia-lyase activity'GO:0030170, F:pyridoxal phosphate binding'GO:0009097, P:isoleucine biosynthetic process'GO:0006567, P:threonine catabolic process	K01754
gene	g440	tig00001322	AUGUSTUS	41989	44102	+	Sequence homology, NCBI's 'non-redundant'= XP_012546990.1 PREDICTED: piggyBac transposable element-derived protein 4-like [Bombyx mori]	NA	NA
gene	g441	tig00001322	AUGUSTUS	44189	46968	-	Sprot-uniprot homology= 40S ribosomal protein S25	GO:0005840, C:ribosome	K02975
gene	g442	tig00001323	AUGUSTUS	34532	40420	-	Uncharacterized predicted gene	NA	NA
gene	g443	tig00001323	AUGUSTUS	42536	57482	+	Sprot-uniprot homology= Eukaryotic translation initiation factor 3 subunit A {ECO:0000255|HAMAP-Rule:MF_03000}	GO:0005852, C:eukaryotic translation initiation factor 3 complex'GO:0003743, F:translation initiation factor activity	K03254
gene	g445	tig00001337	AUGUSTUS	25508	28916	-	Sprot-uniprot homology= CCA tRNA nucleotidyltransferase 1, mitochondrial	GO:0005622, C:intracellular'GO:0005739, C:mitochondrion'GO:0005524, F:ATP binding'GO:0052929, F:ATP:3'-cytidine-cytidine-tRNA adenylyltransferase activity'GO:0052928, F:CTP:3'-cytidine-tRNA cytidylyltransferase activity'GO:0052927, F:CTP:tRNA cytidylyltransferase activity'GO:0004810, F:tRNA adenylyltransferase activity'GO:0000049, F:tRNA binding'GO:0009022, F:tRNA nucleotidyltransferase activity'…	K00974
gene	g446	tig00001337	AUGUSTUS	29897	30792	+	Sprot-uniprot homology= Probable pterin-4-alpha-carbinolamine dehydratase	GO:0008124, F:4-alpha-hydroxytetrahydrobiopterin dehydratase activity'GO:0006729, P:tetrahydrobiopterin biosynthetic process	K01724
gene	g447	tig00001337	AUGUSTUS	33721	44803	-	Sprot-uniprot homology= L-threonine dehydratase catabolic TdcB	GO:0004794, F:L-threonine ammonia-lyase activity'GO:0000166, F:nucleotide binding'GO:0030170, F:pyridoxal phosphate binding'GO:0070689, P:L-threonine catabolic process to propionate	K01754
gene	g450	tig00001354	AUGUSTUS	11531	38741	-	Sequence homology, NCBI's 'non-redundant'= KPI96334.1 hypothetical protein RR46_12364 [Papilio xuthus]	NA	NA
gene	g451	tig00001355	AUGUSTUS	8561	19479	+	Sequence homology, NCBI's 'non-redundant'= EHJ77163.1 hypothetical protein KGM_05879 [Danaus plexippus]	NA	NA
gene	g452	tig00001355	AUGUSTUS	25263	30910	+	Uncharacterized predicted gene	NA	NA
gene	g453	tig00001358	AUGUSTUS	29876	31999	-	Sequence homology, NCBI's 'non-redundant'= XP_011557369.1 PREDICTED: RNA-directed DNA polymerase from mobile element jockey-like [Plutella xylostella]	NA	NA
gene	g454	tig00001362	AUGUSTUS	17561	22651	+	Sequence homology, NCBI's 'non-redundant'= JAT89338.1 hypothetical protein g.4043, partial [Pectinophora gossypiella]	NA	NA
gene	g455	tig00001371	AUGUSTUS	21531	31085	+	Sequence homology, NCBI's 'non-redundant'= XP_004927049.1 PREDICTED: 28 kDa heat- and acid-stable phosphoprotein-like [Bombyx mori]	NA	NA
gene	g456	tig00001376	AUGUSTUS	1835	15393	-	Uncharacterized predicted gene	NA	NA
gene	g457	tig00001393	AUGUSTUS	1	7936	+	Sequence homology, NCBI's 'non-redundant'= XP_011568411.1 PREDICTED: zinc finger BED domain-containing protein 1-like [Plutella xylostella]	NA	NA
gene	g459	tig00001393	AUGUSTUS	18825	20853	-	Sequence homology, NCBI's 'non-redundant'= JAS96571.1 hypothetical protein g.6294, partial [Homalodisca liturata]	NA	NA
gene	g460	tig00001399	AUGUSTUS	50030	78583	-	Sprot-uniprot homology= Magnesium transporter protein 1	GO:0016021, C:integral component of membrane'GO:0008250, C:oligosaccharyltransferase complex'GO:0005886, C:plasma membrane'GO:0015693, P:magnesium ion transport'GO:0018279, P:protein N-linked glycosylation via asparagine	K12669
gene	g461	tig00001401	AUGUSTUS	122543	125064	+	Sprot-uniprot homology= Probable RNA-directed DNA polymerase from transposon X-element	GO:0003964, F:RNA-directed DNA polymerase activity'GO:0006313, P:transposition, DNA-mediated	NA
gene	g462	tig00001401	AUGUSTUS	164842	184294	-	Sprot-uniprot homology= Laccase-4	GO:0005576, C:extracellular region'GO:0005507, F:copper ion binding'GO:0052716, F:hydroquinone:oxygen oxidoreductase activity'GO:0046274, P:lignin catabolic process	NA
gene	g463	tig00001401	AUGUSTUS	341222	349196	+	Sequence homology, NCBI's 'non-redundant'= EHJ68186.1 putative UBX domain-containing protein 1 [Danaus plexippus]	NA	NA
gene	g464	tig00001401	AUGUSTUS	367860	406236	-	Sprot-uniprot homology= Structural maintenance of chromosomes protein 4	GO:0005694, C:chromosome'GO:0005829, C:cytosol'GO:0005634, C:nucleus'GO:0005524, F:ATP binding'GO:0046982, F:protein heterodimerization activity'GO:0051301, P:cell division'GO:0007076, P:mitotic chromosome condensation	K06675
gene	g465	tig00001401	AUGUSTUS	412923	421990	+	Sprot-uniprot homology= Pre-mRNA-splicing factor 38 {ECO:0000305}	GO:0071013, C:catalytic step 2 spliceosome'GO:0071011, C:precatalytic spliceosome'GO:0043234, C:protein complex'GO:0000398, P:mRNA splicing, via spliceosome'GO:0010389, P:regulation of G2/M transition of mitotic cell cycle	K12849
gene	g466	tig00001401	AUGUSTUS	429710	441297	-	Sprot-uniprot homology= Protein SAND	GO:0012505, C:endomembrane system'GO:0009306, P:protein secretion'GO:0016192, P:vesicle-mediated transport	K20195
gene	g467	tig00001401	AUGUSTUS	489472	492813	+	Sequence homology, NCBI's 'non-redundant'= XP_013201040.1 PREDICTED: RNA-directed DNA polymerase from mobile element jockey isoform X1 [Amyelois transitella] XP_013201041.1 PREDICTED: RNA-directed DNA polymerase from mobile element jockey isoform X1 [Amyelois transitella]	NA	NA
gene	g468	tig00001401	AUGUSTUS	497876	513228	-	Sequence homology, NCBI's 'non-redundant'= XP_004933570.1 PREDICTED: neuronal acetylcholine receptor subunit alpha-5 [Bombyx mori]	NA	NA
gene	g469	tig00001419	AUGUSTUS	16000	19219	-	Sequence homology, NCBI's 'non-redundant'= XP_015435727.1 PREDICTED: uncharacterized protein LOC107191251 [Dufourea novaeangliae]	NA	NA
gene	g470	tig00001423	AUGUSTUS	1	13012	-	Sequence homology, NCBI's 'non-redundant'= XP_013184396.1 PREDICTED: zinc finger and BTB domain-containing protein 42 [Amyelois transitella]	NA	NA
gene	g471	tig00001426	AUGUSTUS	25108	26847	+	Uncharacterized predicted gene	NA	NA
gene	g472	tig00001444	AUGUSTUS	1	218	-	Sequence homology, NCBI's 'non-redundant'= EHJ74901.1 putative wd-repeat protein [Danaus plexippus]	NA	NA
gene	g473	tig00001444	AUGUSTUS	1321	2746	-	Sprot-uniprot homology= HIV Tat-specific factor 1	GO:0005654, C:nucleoplasm'GO:0005634, C:nucleus'GO:0005686, C:U2 snRNP'GO:0005684, C:U2-type spliceosomal complex'GO:0003723, F:RNA binding'GO:0000398, P:mRNA splicing, via spliceosome'GO:0032784, P:regulation of DNA-templated transcription, elongation'GO:0006357, P:regulation of transcription from RNA polymerase II promoter'GO:0006351, P:transcription, DNA-templated'GO:0019079, P:viral genome re…	K13093
gene	g476	tig00001453	AUGUSTUS	27142	35038	-	Sequence homology, NCBI's 'non-redundant'= XP_013193934.1 PREDICTED: IQ and ubiquitin-like domain-containing protein [Amyelois transitella]	NA	NA
gene	g477	tig00001463	AUGUSTUS	1	4624	-	Sequence homology, NCBI's 'non-redundant'= XP_011548338.1 PREDICTED: zinc finger HIT domain-containing protein 2-like [Plutella xylostella]	NA	NA
gene	g478	tig00001463	AUGUSTUS	17455	26506	+	Uncharacterized predicted gene	NA	NA
gene	g480	tig00001489	AUGUSTUS	2789	28737	+	Sprot-uniprot homology= Pecanex-like protein 1	GO:0016021, C:integral component of membrane	NA
gene	g483	tig00001492	AUGUSTUS	24352	34578	-	Sequence homology, NCBI's 'non-redundant'= XP_012544972.1 PREDICTED: uncharacterized protein LOC101741104 [Bombyx mori]	NA	NA
gene	g484	tig00001497	AUGUSTUS	1	10140	+	Uncharacterized predicted gene	NA	NA
gene	g485	tig00001507	AUGUSTUS	7869	9835	-	Sequence homology, NCBI's 'non-redundant'= KPJ14668.1 hypothetical protein RR48_04494 [Papilio machaon]	NA	NA
gene	g486	tig00001520	AUGUSTUS	14562	16260	+	Sequence homology, NCBI's 'non-redundant'= XP_011169356.1 PREDICTED: uncharacterized protein LOC105202492 [Solenopsis invicta]	NA	NA
gene	g487	tig00001520	AUGUSTUS	89484	100452	+	Sequence homology, NCBI's 'non-redundant'= KOB70955.1 Mutant cadherin [Operophtera brumata]	NA	NA
gene	g489	tig00001520	AUGUSTUS	147103	148393	+	Sequence homology, NCBI's 'non-redundant'= XP_013196001.1 PREDICTED: uncharacterized protein LOC106139163 isoform X1 [Amyelois transitella] XP_013196002.1 PREDICTED: uncharacterized protein LOC106139163 isoform X2 [Amyelois transitella]	NA	NA
gene	g490	tig00001522	AUGUSTUS	1125	12098	-	Sequence homology, NCBI's 'non-redundant'= XP_014358066.1 PREDICTED: mannosyl-oligosaccharide glucosidase-like [Papilio machaon]	NA	NA
gene	g491	tig00001522	AUGUSTUS	12163	19648	-	Sprot-uniprot homology= Mannosyl-oligosaccharide glucosidase GCS1	GO:0005783, C:endoplasmic reticulum'GO:0005789, C:endoplasmic reticulum membrane'GO:0016021, C:integral component of membrane'GO:0004558, F:alpha-1,4-glucosidase activity'GO:0004573, F:mannosyl-oligosaccharide glucosidase activity'GO:0009913, P:epidermal cell differentiation'GO:0009311, P:oligosaccharide metabolic process'GO:0010053, P:root epidermal cell differentiation	K01228
gene	g492	tig00001533	AUGUSTUS	23412	26735	-	Sequence homology, NCBI's 'non-redundant'= KPI95276.1 Neurexin-3-alpha [Papilio xuthus]	NA	NA
gene	g494	tig00001543	AUGUSTUS	10697	12576	-	Sequence homology, NCBI's 'non-redundant'= AII21984.1 odorant degrading enzyme CXE10 [Sesamia inferens]	NA	NA
gene	g495	tig00001546	AUGUSTUS	7048	11616	-	Sequence homology, NCBI's 'non-redundant'= JAT82174.1 hypothetical protein g.484, partial [Pectinophora gossypiella]	NA	NA
gene	g497	tig00001548	AUGUSTUS	18848	22942	+	Uncharacterized predicted gene	NA	NA
gene	g498	tig00001548	AUGUSTUS	23167	23452	+	Uncharacterized predicted gene	NA	NA
gene	g499	tig00001555	AUGUSTUS	6739	10277	+	Sprot-uniprot homology= Superoxide dismutase [Cu-Zn] 2	GO:0005737, C:cytoplasm'GO:0046872, F:metal ion binding'GO:0004784, F:superoxide dismutase activity	K04565
gene	g500	tig00001555	AUGUSTUS	33266	35364	+	Sprot-uniprot homology= Superoxide dismutase [Cu-Zn]	GO:0005737, C:cytoplasm'GO:0005507, F:copper ion binding'GO:0004784, F:superoxide dismutase activity'GO:0008270, F:zinc ion binding'GO:0019430, P:removal of superoxide radicals	K04565
gene	g501	tig00001555	AUGUSTUS	73120	74359	+	Uncharacterized predicted gene	NA	NA
gene	g502	tig00001555	AUGUSTUS	78622	81303	+	Sequence homology, NCBI's 'non-redundant'= XP_011551470.1 PREDICTED: 23 kDa integral membrane protein-like [Plutella xylostella]	NA	NA
gene	g503	tig00001555	AUGUSTUS	92011	99315	-	Sequence homology, NCBI's 'non-redundant'= XP_013182013.1 PREDICTED: 23 kDa integral membrane protein-like [Papilio xuthus]	NA	NA
gene	g505	tig00001561	AUGUSTUS	7525	12420	+	Sprot-uniprot homology= Multidrug resistance-associated protein 4	GO:0016323, C:basolateral plasma membrane'GO:0005887, C:integral component of plasma membrane'GO:0016020, C:membrane'GO:0005886, C:plasma membrane'GO:0031088, C:platelet dense granule membrane'GO:0016404, F:15-hydroxyprostaglandin dehydrogenase (NAD+) activity'GO:0005524, F:ATP binding'GO:0015662, F:ATPase activity, coupled to transmembrane movement of ions, phosphorylative mechanism'GO:0042626, …	K05673
gene	g506	tig00001561	AUGUSTUS	15562	20109	-	Sequence homology, NCBI's 'non-redundant'= KOB70306.1 Sec5 [Operophtera brumata]	NA	NA
gene	g507	tig00001561	AUGUSTUS	22774	34929	-	Sequence homology, NCBI's 'non-redundant'= XP_013167072.1 PREDICTED: exocyst complex component 2 [Papilio xuthus]	NA	NA
gene	g508	tig00001569	AUGUSTUS	1	4817	-	Sequence homology, NCBI's 'non-redundant'= EGW15314.1 Uncharacterized gene 50 protein [Cricetulus griseus]	NA	NA
gene	g509	tig00001569	AUGUSTUS	16567	22353	+	Sequence homology, NCBI's 'non-redundant'= XP_004927714.2 PREDICTED: 4-coumarate--CoA ligase 1-like [Bombyx mori]	NA	NA
gene	g512	tig00001588	AUGUSTUS	61	11221	-	Sequence homology, NCBI's 'non-redundant'= XP_004926451.1 PREDICTED: uncharacterized protein YJR142W [Bombyx mori]	NA	NA
gene	g515	tig00001595	AUGUSTUS	15735	26089	-	Uncharacterized predicted gene	NA	NA
gene	g516	tig00001595	AUGUSTUS	33385	34817	-	Sequence homology, NCBI's 'non-redundant'= XP_013190491.1 PREDICTED: ice-structuring glycoprotein-like [Amyelois transitella]	NA	NA
gene	g517	tig00001595	AUGUSTUS	49418	52867	+	Uncharacterized predicted gene	NA	NA
gene	g518	tig00001595	AUGUSTUS	62642	80987	+	Uncharacterized predicted gene	NA	NA
gene	g519	tig00001595	AUGUSTUS	83269	90048	+	Uncharacterized predicted gene	NA	NA
gene	g520	tig00001595	AUGUSTUS	93427	98203	+	Uncharacterized predicted gene	NA	NA
gene	g521	tig00001595	AUGUSTUS	102977	108703	-	Uncharacterized predicted gene	NA	NA
gene	g522	tig00001595	AUGUSTUS	114113	120842	+	Uncharacterized predicted gene	NA	NA
gene	g523	tig00001595	AUGUSTUS	130745	136074	-	Sequence homology, NCBI's 'non-redundant'= XP_013190491.1 PREDICTED: ice-structuring glycoprotein-like [Amyelois transitella]	NA	NA
gene	g524	tig00001595	AUGUSTUS	162785	171901	-	Sequence homology, NCBI's 'non-redundant'= NP_001166760.1 cuticular protein hypothetical 17 precursor [Bombyx mori] FAA00484.1 TPA: putative cuticle protein [Bombyx mori]	NA	NA
gene	g525	tig00001595	AUGUSTUS	197652	200255	+	Sequence homology, NCBI's 'non-redundant'= XP_013192510.1 PREDICTED: uncharacterized protein LOC106136491 [Amyelois transitella]	NA	NA
gene	g526	tig00001595	AUGUSTUS	215821	217119	-	Uncharacterized predicted gene	NA	NA
gene	g528	tig00001595	AUGUSTUS	223418	234983	-	Uncharacterized predicted gene	NA	NA
gene	g529	tig00001595	AUGUSTUS	240571	243077	+	Uncharacterized predicted gene	NA	NA
gene	g530	tig00001595	AUGUSTUS	243329	245744	-	Uncharacterized predicted gene	NA	NA
gene	g532	tig00001595	AUGUSTUS	261176	267195	-	Uncharacterized predicted gene	NA	NA
gene	g533	tig00001595	AUGUSTUS	283613	298907	-	Uncharacterized predicted gene	NA	NA
gene	g534	tig00001595	AUGUSTUS	304360	305812	-	Uncharacterized predicted gene	NA	NA
gene	g535	tig00001595	AUGUSTUS	308942	311367	+	Uncharacterized predicted gene	NA	NA
gene	g536	tig00001613	AUGUSTUS	3599	7476	+	Sequence homology, NCBI's 'non-redundant'= XP_018322729.1 PREDICTED: uncharacterized protein LOC108735312 [Agrilus planipennis]	NA	NA
gene	g538	tig00001633	AUGUSTUS	3821	6389	-	Sequence homology, NCBI's 'non-redundant'= XP_013187265.1 PREDICTED: histone-lysine N-methyltransferase 2D-like isoform X3 [Amyelois transitella]	NA	NA
gene	g539	tig00001633	AUGUSTUS	6555	20916	+	Sequence homology, NCBI's 'non-redundant'= KOB76024.1 GTP-binding protein era [Operophtera brumata]	NA	NA
gene	g540	tig00001639	AUGUSTUS	1	602	+	Uncharacterized predicted gene	NA	NA
gene	g541	tig00001639	AUGUSTUS	110411	121024	-	Sequence homology, NCBI's 'non-redundant'= XP_011565362.1 PREDICTED: calponin homology domain-containing protein DDB_G0272472-like [Plutella xylostella]	NA	NA
gene	g543	tig00001646	AUGUSTUS	22931	26926	+	Sequence homology, NCBI's 'non-redundant'= KMQ84418.1 retrovirus-related pol polyprotein from transposon tnt 1-94 [Lasius niger]	NA	NA
gene	g544	tig00001651	AUGUSTUS	20899	23898	-	Uncharacterized predicted gene	NA	NA
gene	g546	tig00001651	AUGUSTUS	43343	44087	+	Uncharacterized predicted gene	NA	NA
gene	g547	tig00001651	AUGUSTUS	47840	48670	-	Uncharacterized predicted gene	NA	NA
gene	g548	tig00001657	AUGUSTUS	25289	33985	+	Uncharacterized predicted gene	NA	NA
gene	g549	tig00001657	AUGUSTUS	43177	65117	+	Sprot-uniprot homology= Serine/threonine-protein kinase ULK3	GO:0005737, C:cytoplasm'GO:0005524, F:ATP binding'GO:0004674, F:protein serine/threonine kinase activity'GO:0006914, P:autophagy'GO:0045879, P:negative regulation of smoothened signaling pathway'GO:0045880, P:positive regulation of smoothened signaling pathway'GO:0046777, P:protein autophosphorylation	K21358
gene	g550	tig00001657	AUGUSTUS	65580	67067	+	Sequence homology, NCBI's 'non-redundant'= XP_011564498.1 PREDICTED: uncharacterized protein LOC105394311 [Plutella xylostella]	NA	NA
gene	g551	tig00001657	AUGUSTUS	70548	88587	-	Uncharacterized predicted gene	NA	NA
gene	g553	tig00001659	AUGUSTUS	1	15212	+	Sequence homology, NCBI's 'non-redundant'= XP_013183568.1 PREDICTED: Down syndrome cell adhesion molecule-like protein Dscam2 [Amyelois transitella]	NA	NA
gene	g554	tig00001669	AUGUSTUS	3099	6416	-	Uncharacterized predicted gene	NA	NA
gene	g557	tig00001678	AUGUSTUS	10499	30572	-	Sequence homology, NCBI's 'non-redundant'= XP_013197773.1 PREDICTED: protein takeout-like [Amyelois transitella]	NA	NA
gene	g558	tig00001678	AUGUSTUS	38570	39794	+	Uncharacterized predicted gene	NA	NA
gene	g559	tig00001678	AUGUSTUS	39875	40488	+	Uncharacterized predicted gene	NA	NA
gene	g560	tig00001684	AUGUSTUS	8758	30093	+	Sprot-uniprot homology= Protein unc-80 homolog	GO:0034703, C:cation channel complex'GO:0005261, F:cation channel activity'GO:0055080, P:cation homeostasis'GO:0045475, P:locomotor rhythm	NA
gene	g561	tig00001693	AUGUSTUS	193	8724	+	Sequence homology, NCBI's 'non-redundant'= XP_014356450.1 PREDICTED: uncharacterized protein LOC106709215 isoform X2 [Papilio machaon]	NA	NA
gene	g562	tig00001693	AUGUSTUS	17145	17830	-	Uncharacterized predicted gene	NA	NA
gene	g563	tig00001693	AUGUSTUS	18449	26777	+	Sequence homology, NCBI's 'non-redundant'= JAA91851.1 zinc finger protein, partial [Pararge aegeria]	NA	NA
gene	g564	tig00001701	AUGUSTUS	1	1773	+	Sequence homology, NCBI's 'non-redundant'= JAA91851.1 zinc finger protein, partial [Pararge aegeria]	NA	NA
gene	g565	tig00001701	AUGUSTUS	10628	12635	-	Sprot-uniprot homology= Peptidyl-prolyl cis-trans isomerase-like 3	GO:0071013, C:catalytic step 2 spliceosome'GO:0003755, F:peptidyl-prolyl cis-trans isomerase activity'GO:0006397, P:mRNA processing'GO:0006457, P:protein folding'GO:0008380, P:RNA splicing	K12734
gene	g566	tig00001701	AUGUSTUS	16145	42158	-	Sprot-uniprot homology= Sarcosine dehydrogenase, mitochondrial	GO:0005759, C:mitochondrial matrix'GO:0005739, C:mitochondrion'GO:0008480, F:sarcosine dehydrogenase activity'GO:1901053, P:sarcosine catabolic process	K00314
gene	g568	tig00001715	AUGUSTUS	2128	8117	-	Sequence homology, NCBI's 'non-redundant'= XP_013200820.1 PREDICTED: conserved oligomeric Golgi complex subunit 1 [Amyelois transitella]	NA	NA
gene	g569	tig00001733	AUGUSTUS	7745	11848	+	Sprot-uniprot homology= Zinc finger protein 26	GO:0005634, C:nucleus'GO:0003677, F:DNA binding'GO:0046872, F:metal ion binding'GO:0003700, F:transcription factor activity, sequence-specific DNA binding'GO:0006355, P:regulation of transcription, DNA-templated	NA
gene	g571	tig00001733	AUGUSTUS	34691	36951	-	Sprot-uniprot homology= Early 94 kDa protein		NA
gene	g572	tig00001733	AUGUSTUS	44482	63259	-	Sprot-uniprot homology= Early 94 kDa protein		NA
gene	g573	tig00001769	AUGUSTUS	10088	13759	-	Sequence homology, NCBI's 'non-redundant'= XP_013201261.1 PREDICTED: T-box transcription factor TBX20-like [Amyelois transitella]	NA	NA
gene	g574	tig00001772	AUGUSTUS	18808	30723	-	Sprot-uniprot homology= RNA polymerase II-associated factor 1 homolog	GO:0016593, C:Cdc73/Paf1 complex'GO:0000993, F:RNA polymerase II core binding'GO:0071222, P:cellular response to lipopolysaccharide'GO:0001711, P:endodermal cell fate commitment'GO:0016570, P:histone modification'GO:0006378, P:mRNA polyadenylation'GO:0045638, P:negative regulation of myeloid cell differentiation'GO:0000122, P:negative regulation of transcription from RNA polymerase II promoter'GO…	K15174
gene	g575	tig00001780	AUGUSTUS	1	24406	-	Sequence homology, NCBI's 'non-redundant'= XP_014365411.1 PREDICTED: Down syndrome cell adhesion molecule-like protein Dscam2 [Papilio machaon]	NA	NA
gene	g577	tig00001792	AUGUSTUS	15614	16942	-	Sprot-uniprot homology= YTH domain-containing protein 1 {ECO:0000305}	GO:0016607, C:nuclear speck'GO:0005654, C:nucleoplasm'GO:0005634, C:nucleus'GO:0005886, C:plasma membrane'GO:1990247, F:N6-methyladenosine-containing RNA binding'GO:0003723, F:RNA binding'GO:0006376, P:mRNA splice site selection'GO:0048024, P:regulation of mRNA splicing, via spliceosome	K20100
gene	g579	tig00001796	AUGUSTUS	22163	28449	+	Sequence homology, NCBI's 'non-redundant'= KOB71318.1 Vacuolar protein sorting-associated protein 13C [Operophtera brumata]	NA	NA
gene	g580	tig00001796	AUGUSTUS	34865	40438	-	Sprot-uniprot homology= Leukocyte receptor cluster member 8 homolog		NA
gene	g581	tig00001822	AUGUSTUS	5254	16637	-	Sprot-uniprot homology= TBC1 domain family member 23		NA
gene	g582	tig00001823	AUGUSTUS	10632	52148	+	Sequence homology, NCBI's 'non-redundant'= XP_012548187.1 PREDICTED: uncharacterized protein LOC101742265 isoform X1 [Bombyx mori]	NA	NA
gene	g583	tig00001824	AUGUSTUS	1	9315	-	Sequence homology, NCBI's 'non-redundant'= KOB52114.1 Mutant cadherin [Operophtera brumata]	NA	NA
gene	g584	tig00001825	AUGUSTUS	1	9594	+	Sequence homology, NCBI's 'non-redundant'= KPI96874.1 hypothetical protein RR46_04999 [Papilio xuthus]	NA	NA
gene	g585	tig00001825	AUGUSTUS	12644	29725	-	Sprot-uniprot homology= Retinoblastoma-binding protein 5 homolog {ECO:0000250|UniProtKB:Q15291}	GO:0044665, C:MLL1/2 complex'GO:0044666, C:MLL3/4 complex'GO:0048188, C:Set1C/COMPASS complex'GO:0051568, P:histone H3-K4 methylation'GO:0006355, P:regulation of transcription, DNA-templated'GO:0006351, P:transcription, DNA-templated	K14961
gene	g587	tig00001825	AUGUSTUS	70696	74708	-	Sequence homology, NCBI's 'non-redundant'= XP_006610206.1 PREDICTED: CUGBP Elav-like family member 4-like isoform X14 [Apis dorsata]	NA	NA
gene	g588	tig00001827	AUGUSTUS	191902	201332	+	Sprot-uniprot homology= Probable RNA-directed DNA polymerase from transposon X-element	GO:0003964, F:RNA-directed DNA polymerase activity'GO:0006313, P:transposition, DNA-mediated	NA
gene	g589	tig00001832	AUGUSTUS	27310	28751	+	Uncharacterized predicted gene	NA	NA
gene	g590	tig00001844	AUGUSTUS	15236	29904	-	Sprot-uniprot homology= Inositol oxygenase	GO:0005737, C:cytoplasm'GO:0008199, F:ferric iron binding'GO:0050113, F:inositol oxygenase activity'GO:0019310, P:inositol catabolic process	K00469
gene	g592	tig00001888	AUGUSTUS	7125	8222	-	Sequence homology, NCBI's 'non-redundant'= ADP21469.1 mitochondrial ribosomal protein L17 [Antheraea yamamai]	NA	K02881
gene	g594	tig00001888	AUGUSTUS	65670	71759	+	Sequence homology, NCBI's 'non-redundant'= XP_004928944.1 PREDICTED: TBC1 domain family member 10B isoform X2 [Bombyx mori]	NA	K19944
gene	g595	tig00001890	AUGUSTUS	15820	18198	+	Uncharacterized predicted gene	NA	NA
gene	g596	tig00001895	AUGUSTUS	17960	37359	+	Sprot-uniprot homology= Tetraspanin-31	GO:0005887, C:integral component of plasma membrane'GO:0007166, P:cell surface receptor signaling pathway	K17356
gene	g597	tig00001896	AUGUSTUS	14600	15385	-	Uncharacterized predicted gene	NA	NA
gene	g598	tig00001905	AUGUSTUS	6116	8367	+	Sprot-uniprot homology= Esterase FE4	GO:0052689, F:carboxylic ester hydrolase activity	NA
gene	g599	tig00001910	AUGUSTUS	1	34243	+	Sprot-uniprot homology= Aspartate--tRNA ligase, cytoplasmic	GO:0005737, C:cytoplasm'GO:0004815, F:aspartate-tRNA ligase activity'GO:0005524, F:ATP binding'GO:0003676, F:nucleic acid binding'GO:0006422, P:aspartyl-tRNA aminoacylation	K01876
gene	g600	tig00001910	AUGUSTUS	46740	55465	-	Sprot-uniprot homology= Zinc transporter foi	GO:0016323, C:basolateral plasma membrane'GO:0009986, C:cell surface'GO:0005887, C:integral component of plasma membrane'GO:0005886, C:plasma membrane'GO:0005385, F:zinc ion transmembrane transporter activity'GO:0035147, P:branch fusion, open tracheal system'GO:0016477, P:cell migration'GO:0006882, P:cellular zinc ion homeostasis'GO:0007417, P:central nervous system development'GO:0008354, P:germ…	K14716
gene	g601	tig00001914	AUGUSTUS	1	3080	+	Uncharacterized predicted gene	NA	NA
gene	g604	tig00001932	AUGUSTUS	12735	23590	+	Sprot-uniprot homology= Tyrosine-protein kinase RYK	GO:0005737, C:cytoplasm'GO:0016021, C:integral component of membrane'GO:0016020, C:membrane'GO:0005634, C:nucleus'GO:0005886, C:plasma membrane'GO:0005524, F:ATP binding'GO:0005109, F:frizzled binding'GO:0004672, F:protein kinase activity'GO:0004888, F:transmembrane signaling receptor activity'GO:0042813, F:Wnt-activated receptor activity'GO:0017147, F:Wnt-protein binding'GO:0007411, P:axon guida…	K05128
gene	g605	tig00001936	AUGUSTUS	1	86987	+	Sprot-uniprot homology= Prolow-density lipoprotein receptor-related protein 1	GO:0005905, C:clathrin-coated pit'GO:0005829, C:cytosol'GO:0005925, C:focal adhesion'GO:0005887, C:integral component of plasma membrane'GO:0005765, C:lysosomal membrane'GO:0016020, C:membrane'GO:0005730, C:nucleolus'GO:0048471, C:perinuclear region of cytoplasm'GO:0043235, C:receptor complex'GO:0016964, F:alpha-2 macroglobulin receptor activity'GO:0034185, F:apolipoprotein binding'GO:0005509, F:…	K04550
gene	g606	tig00001936	AUGUSTUS	100736	104141	+	Uncharacterized predicted gene	NA	NA
gene	g607	tig00001962	AUGUSTUS	22672	23517	-	Uncharacterized predicted gene	NA	NA
gene	g608	tig00001963	AUGUSTUS	75651	104272	-	Sequence homology, NCBI's 'non-redundant'= XP_013186491.1 PREDICTED: uncharacterized protein LOC106131822 [Amyelois transitella]	NA	NA
gene	g609	tig00001978	AUGUSTUS	126374	129696	+	Sequence homology, NCBI's 'non-redundant'= KOB77452.1 Uncharacterized protein OBRU01_04074 [Operophtera brumata]	NA	NA
gene	g610	tig00001978	AUGUSTUS	138160	150806	-	Sprot-uniprot homology= N-alpha-acetyltransferase 15, NatA auxiliary subunit	GO:0005737, C:cytoplasm'GO:0005829, C:cytosol'GO:0016020, C:membrane'GO:0031415, C:NatA complex'GO:0005634, C:nucleus'GO:0005667, C:transcription factor complex'GO:0043022, F:ribosome binding'GO:0003723, F:RNA binding'GO:0001525, P:angiogenesis'GO:0030154, P:cell differentiation'GO:0017196, P:N-terminal peptidyl-methionine acetylation'GO:0006474, P:N-terminal protein amino acid acetylation'GO:004…	K20792
gene	g611	tig00001978	AUGUSTUS	151553	153535	+	Sequence homology, NCBI's 'non-redundant'= JAT80191.1 hypothetical protein g.7033 [Pectinophora gossypiella]	NA	NA
gene	g612	tig00001978	AUGUSTUS	173136	175068	-	Sequence homology, NCBI's 'non-redundant'= XP_013192728.1 PREDICTED: uncharacterized protein LOC106136653 [Amyelois transitella]	NA	NA
gene	g613	tig00001978	AUGUSTUS	185947	193007	+	Sequence homology, NCBI's 'non-redundant'= XP_004922643.1 PREDICTED: nuclear transcription factor Y subunit alpha [Bombyx mori] XP_004922644.1 PREDICTED: nuclear transcription factor Y subunit alpha [Bombyx mori]	NA	K08064
gene	g614	tig00001978	AUGUSTUS	205798	219281	-	Sequence homology, NCBI's 'non-redundant'= XP_013192673.1 PREDICTED: uncharacterized protein LOC106136616 [Amyelois transitella]	NA	NA
gene	g615	tig00001978	AUGUSTUS	241100	256342	+	Uncharacterized predicted gene	NA	NA
gene	g616	tig00001978	AUGUSTUS	304679	306167	-	Sequence homology, NCBI's 'non-redundant'= XP_011564498.1 PREDICTED: uncharacterized protein LOC105394311 [Plutella xylostella]	NA	NA
gene	g617	tig00001981	AUGUSTUS	15089	22720	-	Sequence homology, NCBI's 'non-redundant'= KOB70406.1 Uncharacterized protein OBRU01_15533 [Operophtera brumata]	NA	NA
gene	g618	tig00002001	AUGUSTUS	3322	5005	+	Sprot-uniprot homology= Retrovirus-related Pol polyprotein from transposon TNT 1-94	GO:0004190, F:aspartic-type endopeptidase activity'GO:0004519, F:endonuclease activity'GO:0003676, F:nucleic acid binding'GO:0003964, F:RNA-directed DNA polymerase activity'GO:0008270, F:zinc ion binding'GO:0015074, P:DNA integration	NA
gene	g619	tig00002015	AUGUSTUS	1	9456	+	Sequence homology, NCBI's 'non-redundant'= XP_013192195.1 PREDICTED: uncharacterized protein LOC106136254 [Amyelois transitella] XP_013192196.1 PREDICTED: uncharacterized protein LOC106136254 [Amyelois transitella]	NA	NA
gene	g620	tig00002016	AUGUSTUS	1	20978	+	Sequence homology, NCBI's 'non-redundant'= KPI95149.1 Armadillo repeat-containing protein 3 [Papilio xuthus]	NA	NA
gene	g621	tig00002016	AUGUSTUS	26239	50873	-	Sequence homology, NCBI's 'non-redundant'= XP_013183898.1 PREDICTED: acetylcholinesterase-like [Amyelois transitella]	NA	NA
gene	g622	tig00002017	AUGUSTUS	188793	194999	+	Sequence homology, NCBI's 'non-redundant'= XP_018402028.1 PREDICTED: uncharacterized protein LOC108779157 [Cyphomyrmex costatus]	NA	NA
gene	g623	tig00002024	AUGUSTUS	13195	34036	-	Sprot-uniprot homology= Splicing factor 3B subunit 2	GO:0071013, C:catalytic step 2 spliceosome'GO:0005654, C:nucleoplasm'GO:0071011, C:precatalytic spliceosome'GO:0005681, C:spliceosomal complex'GO:0005689, C:U12-type spliceosomal complex'GO:0005686, C:U2 snRNP'GO:0005684, C:U2-type spliceosomal complex'GO:0003723, F:RNA binding'GO:0006397, P:mRNA processing'GO:0000398, P:mRNA splicing, via spliceosome'GO:0008380, P:RNA splicing'GO:0016032, P:vira…	K12829
gene	g624	tig00002024	AUGUSTUS	36013	38421	-	Sprot-uniprot homology= Nucleoporin GLE1	GO:0005737, C:cytoplasm'GO:0044614, C:nuclear pore cytoplasmic filaments'GO:0000822, F:inositol hexakisphosphate binding'GO:0005543, F:phospholipid binding'GO:0031369, F:translation initiation factor binding'GO:0060287, P:epithelial cilium movement involved in determination of left/right asymmetry'GO:0048666, P:neuron development'GO:0016973, P:poly(A)+ mRNA export from nucleus'GO:0006446, P:regul…	K18723
gene	g625	tig00002024	AUGUSTUS	42830	63311	+	Sprot-uniprot homology= DNA polymerase epsilon catalytic subunit A	GO:0008622, C:epsilon DNA polymerase complex'GO:0005654, C:nucleoplasm'GO:0005634, C:nucleus'GO:0005886, C:plasma membrane'GO:0051539, F:4 iron, 4 sulfur cluster binding'GO:0003682, F:chromatin binding'GO:0003677, F:DNA binding'GO:0003887, F:DNA-directed DNA polymerase activity'GO:0000166, F:nucleotide binding'GO:0008310, F:single-stranded DNA 3'-5' exodeoxyribonuclease activity'GO:0008270, F:zin…	K02324
gene	g626	tig00002029	AUGUSTUS	451	3674	-	Uncharacterized predicted gene	NA	NA
gene	g627	tig00002030	AUGUSTUS	21607	23177	+	Sequence homology, NCBI's 'non-redundant'= XP_004933448.1 PREDICTED: fibroin heavy chain-like [Bombyx mori] ACY06910.1 putative cuticle protein CPG31 [Bombyx mori]	NA	NA
gene	g628	tig00002030	AUGUSTUS	28712	31824	+	Uncharacterized predicted gene	NA	NA
gene	g629	tig00002030	AUGUSTUS	43324	44484	+	Uncharacterized predicted gene	NA	NA
gene	g630	tig00002030	AUGUSTUS	54537	57936	+	Uncharacterized predicted gene	NA	NA
gene	g632	tig00002041	AUGUSTUS	1	24749	+	Sprot-uniprot homology= Dynein heavy chain 10, axonemal	GO:0005929, C:cilium'GO:0005737, C:cytoplasm'GO:0030286, C:dynein complex'GO:0005874, C:microtubule'GO:0005524, F:ATP binding'GO:0016887, F:ATPase activity'GO:0003777, F:microtubule motor activity'GO:0007018, P:microtubule-based movement	K10408
gene	g633	tig00002044	AUGUSTUS	46056	47138	+	Sequence homology, NCBI's 'non-redundant'= XP_013178401.1 PREDICTED: uncharacterized protein LOC106125668 [Papilio xuthus]	NA	NA
gene	g635	tig00002044	AUGUSTUS	86616	111510	+	Sequence homology, NCBI's 'non-redundant'= XP_012547910.1 PREDICTED: uncharacterized protein LOC101742065 isoform X1 [Bombyx mori]	NA	NA
gene	g636	tig00002044	AUGUSTUS	115290	134747	-	Sequence homology, NCBI's 'non-redundant'= EHJ69913.1 hypothetical protein KGM_20756 [Danaus plexippus]	NA	NA
gene	g637	tig00002044	AUGUSTUS	136910	199170	-	Sequence homology, NCBI's 'non-redundant'= XP_014359209.1 PREDICTED: uncharacterized protein LOC106711417 [Papilio machaon]	NA	NA
gene	g638	tig00002053	AUGUSTUS	16340	19996	+	Sprot-uniprot homology= Jerky protein homolog-like	GO:0005634, C:nucleus'GO:0003677, F:DNA binding	NA
gene	g640	tig00002071	AUGUSTUS	8475	26380	-	Sequence homology, NCBI's 'non-redundant'= XP_013183898.1 PREDICTED: acetylcholinesterase-like [Amyelois transitella]	NA	NA
gene	g643	tig00002079	AUGUSTUS	1324	19367	+	Sequence homology, NCBI's 'non-redundant'= EHJ76732.1 hypothetical protein KGM_04919 [Danaus plexippus]	NA	NA
gene	g644	tig00002082	AUGUSTUS	35361	54285	+	Sprot-uniprot homology= Glucose dehydrogenase [FAD, quinone]	GO:0005576, C:extracellular region'GO:0050660, F:flavin adenine dinucleotide binding'GO:0016614, F:oxidoreductase activity, acting on CH-OH group of donors	K00115
gene	g645	tig00002082	AUGUSTUS	60486	66083	-	Sprot-uniprot homology= Myosin regulatory light chain sqh	GO:0005912, C:adherens junction'GO:0045177, C:apical part of cell'GO:0016324, C:apical plasma membrane'GO:0005938, C:cell cortex'GO:0032154, C:cleavage furrow'GO:0005737, C:cytoplasm'GO:0005829, C:cytosol'GO:0035183, C:female germline ring canal inner rim'GO:0030496, C:midbody'GO:0016460, C:myosin II complex'GO:0005886, C:plasma membrane'GO:0051233, C:spindle midzone'GO:0005509, F:calcium ion bin…	K12757
gene	g646	tig00002082	AUGUSTUS	66163	71731	+	Sequence homology, NCBI's 'non-redundant'= XP_014363078.1 PREDICTED: dnaJ homolog subfamily C member 30-like isoform X1 [Papilio machaon] XP_014363079.1 PREDICTED: dnaJ homolog subfamily C member 30-like isoform X2 [Papilio machaon] XP_014363080.1 PREDICTED: dnaJ homolog subfamily C member 30-like isoform X1 [Papilio machaon]	NA	K19374
gene	g647	tig00002082	AUGUSTUS	74410	80496	-	Uncharacterized predicted gene	NA	NA
gene	g648	tig00002082	AUGUSTUS	87118	99464	+	Sequence homology, NCBI's 'non-redundant'= XP_013195180.1 PREDICTED: arginine/serine-rich coiled-coil protein 2 [Amyelois transitella]	NA	NA
gene	g650	tig00002082	AUGUSTUS	151375	152006	-	Uncharacterized predicted gene	NA	NA
gene	g651	tig00002082	AUGUSTUS	204772	221134	-	Sprot-uniprot homology= TBC1 domain family member 22B	GO:0012505, C:endomembrane system'GO:0005622, C:intracellular'GO:0071889, F:14-3-3 protein binding'GO:0005096, F:GTPase activator activity'GO:0017137, F:Rab GTPase binding'GO:0090630, P:activation of GTPase activity'GO:0006886, P:intracellular protein transport'GO:0031338, P:regulation of vesicle fusion	K20360
gene	g652	tig00002082	AUGUSTUS	222039	250557	+	Sequence homology, NCBI's 'non-redundant'= XP_012548141.1 PREDICTED: uncharacterized protein KIAA1841-like [Bombyx mori]	NA	NA
gene	g653	tig00002082	AUGUSTUS	253567	262060	-	Sprot-uniprot homology= 60S ribosomal protein L6	GO:0036464, C:cytoplasmic ribonucleoprotein granule'GO:0022625, C:cytosolic large ribosomal subunit'GO:0005925, C:focal adhesion'GO:0016020, C:membrane'GO:0005634, C:nucleus'GO:0045296, F:cadherin binding'GO:0003723, F:RNA binding'GO:0003735, F:structural constituent of ribosome'GO:0002181, P:cytoplasmic translation'GO:0000027, P:ribosomal large subunit assembly	K02934
gene	g654	tig00002082	AUGUSTUS	320804	340913	+	Sprot-uniprot homology= Two pore calcium channel protein 1	GO:0010008, C:endosome membrane'GO:0016021, C:integral component of membrane'GO:0005765, C:lysosomal membrane'GO:0005764, C:lysosome'GO:0005886, C:plasma membrane'GO:0072345, F:NAADP-sensitive calcium-release channel activity'GO:0005245, F:voltage-gated calcium channel activity'GO:0086010, P:membrane depolarization during action potential	K16896
gene	g655	tig00002082	AUGUSTUS	356077	374284	-	Sprot-uniprot homology= Mevalonate kinase	GO:0005829, C:cytosol'GO:0005777, C:peroxisome'GO:0005524, F:ATP binding'GO:0004496, F:mevalonate kinase activity'GO:0006695, P:cholesterol biosynthetic process'GO:0019287, P:isopentenyl diphosphate biosynthetic process, mevalonate pathway	K00869
gene	g656	tig00002082	AUGUSTUS	448446	456959	+	Sprot-uniprot homology= UPF0061 protein VP0909 {ECO:0000255|HAMAP-Rule:MF_00692}		NA
gene	g657	tig00002082	AUGUSTUS	458371	480520	+	Sprot-uniprot homology= UPF0061 protein PputW619_0398 {ECO:0000255|HAMAP-Rule:MF_00692}		NA
gene	g658	tig00002082	AUGUSTUS	483764	498166	-	Sprot-uniprot homology= DNA repair and recombination protein RAD54-like {ECO:0000250|UniProtKB:O76460}	GO:0005634, C:nucleus'GO:0005524, F:ATP binding'GO:0003677, F:DNA binding'GO:0004386, F:helicase activity'GO:0051301, P:cell division'GO:0006338, P:chromatin remodeling'GO:0043150, P:DNA synthesis involved in double-strand break repair via homologous recombination'GO:0046843, P:dorsal appendage formation'GO:0000724, P:double-strand break repair via homologous recombination'GO:0045003, P:double-st…	K10875
gene	g659	tig00002086	AUGUSTUS	3938	4508	+	Sequence homology, NCBI's 'non-redundant'= JAA88006.1 Chitin synthase regulatory factor 2, partial [Pararge aegeria]	NA	NA
gene	g661	tig00002088	AUGUSTUS	46193	57158	+	Sprot-uniprot homology= Organic cation transporter-like protein	GO:0005887, C:integral component of plasma membrane'GO:0008514, F:organic anion transmembrane transporter activity'GO:0015101, F:organic cation transmembrane transporter activity'GO:0007390, P:germ-band shortening'GO:0015695, P:organic cation transport'GO:0030307, P:positive regulation of cell growth'GO:0040018, P:positive regulation of multicellular organism growth	NA
gene	g662	tig00002089	AUGUSTUS	59196	61211	-	Sequence homology, NCBI's 'non-redundant'= XP_013188168.1 PREDICTED: uncharacterized protein LOC106133102 [Amyelois transitella]	NA	NA
gene	g663	tig00002092	AUGUSTUS	7913	26070	+	Sprot-uniprot homology= TBC1 domain family member 22B	GO:0012505, C:endomembrane system'GO:0005622, C:intracellular'GO:0071889, F:14-3-3 protein binding'GO:0005096, F:GTPase activator activity'GO:0017137, F:Rab GTPase binding'GO:0090630, P:activation of GTPase activity'GO:0006886, P:intracellular protein transport'GO:0031338, P:regulation of vesicle fusion	K20360
gene	g664	tig00002096	AUGUSTUS	1	9503	+	Uncharacterized predicted gene	NA	NA
gene	g665	tig00002103	AUGUSTUS	448	16930	+	Uncharacterized predicted gene	NA	NA
gene	g666	tig00002103	AUGUSTUS	52041	53358	+	Sequence homology, NCBI's 'non-redundant'= ABH09250.1 putative DNA-mediated transposase [Helicoverpa zea]	NA	NA
gene	g667	tig00002103	AUGUSTUS	56800	60202	-	Sprot-uniprot homology= Zinc finger protein 773	GO:0005634, C:nucleus'GO:0003677, F:DNA binding'GO:0046872, F:metal ion binding'GO:0006355, P:regulation of transcription, DNA-templated'GO:0006351, P:transcription, DNA-templated	NA
gene	g668	tig00002103	AUGUSTUS	65012	98803	+	Sprot-uniprot homology= Coiled-coil domain-containing protein 39 {ECO:0000305}	GO:0005930, C:axoneme'GO:0005737, C:cytoplasm'GO:0070286, P:axonemal dynein complex assembly'GO:0003341, P:cilium movement'GO:0060285, P:cilium-dependent cell motility'GO:0060287, P:epithelial cilium movement involved in determination of left/right asymmetry'GO:0036159, P:inner dynein arm assembly	NA
gene	g669	tig00002112	AUGUSTUS	1	19052	+	Uncharacterized predicted gene	NA	NA
gene	g670	tig00002113	AUGUSTUS	1	2265	-	Uncharacterized predicted gene	NA	NA
gene	g671	tig00002113	AUGUSTUS	37134	39354	+	Uncharacterized predicted gene	NA	NA
gene	g672	tig00002118	AUGUSTUS	3097	6016	-	Uncharacterized predicted gene	NA	NA
gene	g673	tig00002118	AUGUSTUS	15214	17581	+	Uncharacterized predicted gene	NA	NA
gene	g674	tig00002120	AUGUSTUS	3474	45144	+	Sprot-uniprot homology= DnaJ homolog subfamily C member 13	GO:0035577, C:azurophil granule membrane'GO:0005829, C:cytosol'GO:0005769, C:early endosome'GO:0031901, C:early endosome membrane'GO:0010008, C:endosome membrane'GO:0070062, C:extracellular exosome'GO:0043231, C:intracellular membrane-bounded organelle'GO:0005765, C:lysosomal membrane'GO:0016020, C:membrane'GO:0005886, C:plasma membrane'GO:0030667, C:secretory granule membrane'GO:0007032, P:endos…	K09533
gene	g675	tig00002120	AUGUSTUS	56009	69756	-	Sprot-uniprot homology= Tyrosine-protein kinase receptor torso {ECO:0000305}	GO:0016021, C:integral component of membrane'GO:0005886, C:plasma membrane'GO:0005524, F:ATP binding'GO:0046872, F:metal ion binding'GO:0004714, F:transmembrane receptor protein tyrosine kinase activity'GO:0007275, P:multicellular organism development	K12378
gene	g676	tig00002140	AUGUSTUS	46113	48191	-	Uncharacterized predicted gene	NA	NA
gene	g677	tig00002140	AUGUSTUS	130207	143529	-	Uncharacterized predicted gene	NA	NA
gene	g678	tig00002140	AUGUSTUS	164437	187519	-	Sequence homology, NCBI's 'non-redundant'= XP_013193893.1 PREDICTED: digestive cysteine proteinase 1 [Amyelois transitella]	NA	NA
gene	g679	tig00002140	AUGUSTUS	218030	225378	+	Sprot-uniprot homology= Gastrulation defective protein 1 homolog	GO:0022008, P:neurogenesis	NA
gene	g680	tig00002140	AUGUSTUS	231964	240928	-	Sprot-uniprot homology= 39S ribosomal protein L39, mitochondrial	GO:0005762, C:mitochondrial large ribosomal subunit'GO:0000166, F:nucleotide binding'GO:0003735, F:structural constituent of ribosome'GO:0031047, P:gene silencing by RNA'GO:0032543, P:mitochondrial translation'GO:0006417, P:regulation of translation'GO:0006412, P:translation	NA
gene	g681	tig00002140	AUGUSTUS	288960	304594	+	Sequence homology, NCBI's 'non-redundant'= XP_013193883.1 PREDICTED: coactosin-like protein isoform X1 [Amyelois transitella]	NA	NA
gene	g683	tig00002140	AUGUSTUS	323935	327820	-	Uncharacterized predicted gene	NA	NA
gene	g684	tig00002160	AUGUSTUS	1	14395	+	Sequence homology, NCBI's 'non-redundant'= JAT86692.1 hypothetical protein g.4364 [Pectinophora gossypiella]	NA	NA
gene	g685	tig00002160	AUGUSTUS	23635	29933	-	Sequence homology, NCBI's 'non-redundant'= XP_013193151.1 PREDICTED: extracellular sulfatase SULF-1 homolog [Amyelois transitella]	NA	NA
gene	g686	tig00002160	AUGUSTUS	31344	53402	-	Sprot-uniprot homology= Extracellular sulfatase SULF-1 homolog	GO:0009986, C:cell surface'GO:0005783, C:endoplasmic reticulum'GO:0005615, C:extracellular space'GO:0005795, C:Golgi stack'GO:0046872, F:metal ion binding'GO:0008449, F:N-acetylglucosamine-6-sulfatase activity'GO:0030202, P:heparin metabolic process'GO:0008045, P:motor neuron axon guidance'GO:0042059, P:negative regulation of epidermal growth factor receptor signaling pathway'GO:0045879, P:negati…	K14607
gene	g687	tig00002170	AUGUSTUS	50925	104322	-	Sequence homology, NCBI's 'non-redundant'= XP_011555772.1 PREDICTED: uncharacterized protein LOC105386825 [Plutella xylostella]	NA	NA
gene	g688	tig00002170	AUGUSTUS	111199	112721	+	Sequence homology, NCBI's 'non-redundant'= XP_017474303.1 PREDICTED: coiled-coil domain-containing protein 177-like, partial [Rhagoletis zephyria]	NA	NA
gene	g689	tig00002170	AUGUSTUS	112897	113854	+	Uncharacterized predicted gene	NA	NA
gene	g690	tig00002170	AUGUSTUS	144386	175318	-	Sequence homology, NCBI's 'non-redundant'= KPJ04317.1 Carbonic anhydrase 2 [Papilio xuthus]	NA	K01672
gene	g691	tig00002170	AUGUSTUS	226996	232714	+	Sequence homology, NCBI's 'non-redundant'= XP_013170990.1 PREDICTED: carbonic anhydrase 1-like isoform X1 [Papilio xuthus]	NA	NA
gene	g692	tig00002170	AUGUSTUS	345530	429113	+	Sprot-uniprot homology= Tyrosine kinase receptor Cad96Ca	GO:0045177, C:apical part of cell'GO:0005887, C:integral component of plasma membrane'GO:0005524, F:ATP binding'GO:0005509, F:calcium ion binding'GO:0004672, F:protein kinase activity'GO:0004713, F:protein tyrosine kinase activity'GO:0004714, F:transmembrane receptor protein tyrosine kinase activity'GO:0016339, P:calcium-dependent cell-cell adhesion via plasma membrane cell adhesion molecules'GO:…	NA
gene	g693	tig00002170	AUGUSTUS	482277	487124	-	Uncharacterized predicted gene	NA	NA
gene	g694	tig00002170	AUGUSTUS	495053	498938	+	Sprot-uniprot homology= Transposon Ty3-G Gag-Pol polyprotein	GO:0005737, C:cytoplasm'GO:0005634, C:nucleus'GO:0000943, C:retrotransposon nucleocapsid'GO:0004190, F:aspartic-type endopeptidase activity'GO:0005524, F:ATP binding'GO:0003677, F:DNA binding'GO:0003887, F:DNA-directed DNA polymerase activity'GO:0008233, F:peptidase activity'GO:0004540, F:ribonuclease activity'GO:0003723, F:RNA binding'GO:0003964, F:RNA-directed DNA polymerase activity'GO:0004523…	NA
gene	g695	tig00002170	AUGUSTUS	619180	627675	-	Sequence homology, NCBI's 'non-redundant'= KOB74123.1 putative reverse transcriptase [Operophtera brumata]	NA	NA
gene	g696	tig00002170	AUGUSTUS	628054	650763	-	Sequence homology, NCBI's 'non-redundant'= KOB79218.1 Zinc finger DNA binding protein [Operophtera brumata]	NA	NA
gene	g697	tig00002170	AUGUSTUS	719985	737885	+	Sequence homology, NCBI's 'non-redundant'= XP_013190189.1 PREDICTED: E3 ubiquitin-protein ligase MARCH2-like [Amyelois transitella]	NA	NA
gene	g698	tig00002170	AUGUSTUS	757195	764334	-	Sprot-uniprot homology= Peptidoglycan recognition protein	GO:0008745, F:N-acetylmuramoyl-L-alanine amidase activity'GO:0042834, F:peptidoglycan binding'GO:0008270, F:zinc ion binding'GO:0045087, P:innate immune response'GO:0009253, P:peptidoglycan catabolic process	K01446
gene	g699	tig00002170	AUGUSTUS	780228	782592	-	Uncharacterized predicted gene	NA	NA
gene	g700	tig00002180	AUGUSTUS	3887	17733	+	Sequence homology, NCBI's 'non-redundant'= XP_014366595.1 PREDICTED: locomotion-related protein Hikaru genki [Papilio machaon] KPJ09193.1 Locomotion-related protein Hikaru genki [Papilio machaon]	NA	NA
gene	g702	tig00002195	AUGUSTUS	1729	7190	+	Sprot-uniprot homology= Ubiquitin carboxyl-terminal hydrolase isozyme L5	GO:0005737, C:cytoplasm'GO:0005829, C:cytosol'GO:0031011, C:Ino80 complex'GO:0005739, C:mitochondrion'GO:0005654, C:nucleoplasm'GO:0005634, C:nucleus'GO:0000502, C:proteasome complex'GO:0004866, F:endopeptidase inhibitor activity'GO:0070628, F:proteasome binding'GO:0003723, F:RNA binding'GO:0004843, F:thiol-dependent ubiquitin-specific protease activity'GO:0006310, P:DNA recombination'GO:0006281,…	K05610
gene	g703	tig00002195	AUGUSTUS	9577	33166	-	Sprot-uniprot homology= Techylectin-5B	GO:0005576, C:extracellular region'GO:0030246, F:carbohydrate binding'GO:0046872, F:metal ion binding'GO:0016337, P:single organismal cell-cell adhesion	NA
gene	g705	tig00002198	AUGUSTUS	181799	185849	-	Sprot-uniprot homology= Mitogen-activated protein kinase ERK-A	GO:0030054, C:cell junction'GO:0005737, C:cytoplasm'GO:0031594, C:neuromuscular junction'GO:0005634, C:nucleus'GO:0005524, F:ATP binding'GO:0004705, F:JUN kinase activity'GO:0004707, F:MAP kinase activity'GO:0019901, F:protein kinase binding'GO:0004674, F:protein serine/threonine kinase activity'GO:0008134, F:transcription factor binding'GO:0034334, P:adherens junction maintenance'GO:0008595, P:a…	K04371
gene	g707	tig00002223	AUGUSTUS	9952	34828	-	Sprot-uniprot homology= TBC1 domain family member 4	GO:0030659, C:cytoplasmic vesicle membrane'GO:0005829, C:cytosol'GO:0012505, C:endomembrane system'GO:0070062, C:extracellular exosome'GO:0005622, C:intracellular'GO:0005096, F:GTPase activator activity'GO:0017137, F:Rab GTPase binding'GO:0090630, P:activation of GTPase activity'GO:0032869, P:cellular response to insulin stimulus'GO:0006886, P:intracellular protein transport'GO:0061024, P:membran…	K17902
gene	g709	tig00002239	AUGUSTUS	49602	52446	+	Sequence homology, NCBI's 'non-redundant'= JAT08333.1 hypothetical protein g.30403, partial [Graphocephala atropunctata]	NA	NA
gene	g710	tig00002256	AUGUSTUS	8673	44111	-	Sprot-uniprot homology= Trafficking protein particle complex subunit 8	GO:0031410, C:cytoplasmic vesicle'GO:0005829, C:cytosol'GO:0000407, C:pre-autophagosomal structure'GO:1990072, C:TRAPPIII protein complex'GO:0017112, F:Rab guanyl-nucleotide exchange factor activity'GO:0006888, P:ER to Golgi vesicle-mediated transport'GO:0061024, P:membrane organization'GO:0044804, P:nucleophagy'GO:0030242, P:pexophagy'GO:0034497, P:protein localization to pre-autophagosomal stru…	K20305
gene	g711	tig00002256	AUGUSTUS	57814	72634	-	Sprot-uniprot homology= Aryl hydrocarbon receptor nuclear translocator homolog	GO:0005737, C:cytoplasm'GO:0005634, C:nucleus'GO:0043234, C:protein complex'GO:0005667, C:transcription factor complex'GO:0017022, F:myosin binding'GO:0046982, F:protein heterodimerization activity'GO:0000981, F:RNA polymerase II transcription factor activity, sequence-specific DNA binding'GO:0043565, F:sequence-specific DNA binding'GO:0003700, F:transcription factor activity, sequence-specific D…	K09097
gene	g712	tig00002267	AUGUSTUS	21867	32427	-	Sprot-uniprot homology= Calpain-D	GO:0005737, C:cytoplasm'GO:0005622, C:intracellular'GO:0004198, F:calcium-dependent cysteine-type endopeptidase activity'GO:0008270, F:zinc ion binding'GO:0007399, P:nervous system development'GO:0006508, P:proteolysis'GO:0010378, P:temperature compensation of the circadian clock'GO:0007601, P:visual perception	K08582
gene	g713	tig00002268	AUGUSTUS	1	17542	+	Uncharacterized predicted gene	NA	NA
gene	g714	tig00002268	AUGUSTUS	25180	41062	-	Sequence homology, NCBI's 'non-redundant'= EHJ65081.1 putative voltage-gated calcium channel alpha2-delta subunit 1 [Danaus plexippus]	NA	NA
gene	g715	tig00002279	AUGUSTUS	13997	18228	+	Sequence homology, NCBI's 'non-redundant'= XP_011555622.1 PREDICTED: CAAX prenyl protease 1 homolog [Plutella xylostella]	NA	K06013
gene	g716	tig00002284	AUGUSTUS	1	22032	-	Uncharacterized predicted gene	NA	NA
gene	g717	tig00002311	AUGUSTUS	1629	21421	-	Sprot-uniprot homology= Fibrillin-1	GO:0005576, C:extracellular region'GO:0005615, C:extracellular space'GO:0005622, C:intracellular'GO:0005578, C:proteinaceous extracellular matrix'GO:0005509, F:calcium ion binding'GO:0005201, F:extracellular matrix structural constituent'GO:0008201, F:heparin binding'GO:0005179, F:hormone activity'GO:0034199, P:activation of protein kinase A activity'GO:0009653, P:anatomical structure morphogenes…	NA
gene	g718	tig00002317	AUGUSTUS	10842	24309	+	Sprot-uniprot homology= Fibrillin-1	GO:0005576, C:extracellular region'GO:0005615, C:extracellular space'GO:0005622, C:intracellular'GO:0005578, C:proteinaceous extracellular matrix'GO:0005509, F:calcium ion binding'GO:0005201, F:extracellular matrix structural constituent'GO:0008201, F:heparin binding'GO:0005179, F:hormone activity'GO:0034199, P:activation of protein kinase A activity'GO:0009653, P:anatomical structure morphogenes…	NA
gene	g719	tig00002320	AUGUSTUS	8737	15692	+	Sprot-uniprot homology= Probable tRNA (uracil-O(2)-)-methyltransferase	GO:0005737, C:cytoplasm'GO:0046872, F:metal ion binding'GO:0008168, F:methyltransferase activity'GO:0008033, P:tRNA processing	K15447
gene	g720	tig00002320	AUGUSTUS	16099	24210	-	Sprot-uniprot homology= Peroxisomal targeting signal 1 receptor	GO:0005829, C:cytosol'GO:0005622, C:intracellular'GO:0005782, C:peroxisomal matrix'GO:0005778, C:peroxisomal membrane'GO:0005777, C:peroxisome'GO:0005052, F:peroxisome matrix targeting signal-1 binding'GO:0008022, F:protein C-terminus binding'GO:0016561, P:protein import into peroxisome matrix, translocation'GO:0006625, P:protein targeting to peroxisome'GO:0051262, P:protein tetramerization'GO:00…	K13342
gene	g721	tig00002320	AUGUSTUS	25153	28263	+	Sequence homology, NCBI's 'non-redundant'= XP_013194924.1 PREDICTED: UPF0545 protein C22orf39 homolog [Amyelois transitella]	NA	NA
gene	g722	tig00002320	AUGUSTUS	40259	49914	+	Sprot-uniprot homology= Putative aldehyde dehydrogenase family 7 member A1 homolog	GO:0004029, F:aldehyde dehydrogenase (NAD) activity'GO:0006081, P:cellular aldehyde metabolic process	K14085
gene	g723	tig00002320	AUGUSTUS	54805	56296	-	Sprot-uniprot homology= Methyltransferase-like protein 5	GO:0008168, F:methyltransferase activity'GO:0003676, F:nucleic acid binding	NA
gene	g724	tig00002320	AUGUSTUS	68678	107343	-	Sprot-uniprot homology= Longitudinals lacking protein-like	GO:0000794, C:condensed nuclear chromosome'GO:0005634, C:nucleus'GO:0031519, C:PcG protein complex'GO:0005700, C:polytene chromosome'GO:0003677, F:DNA binding'GO:0031208, F:POZ domain binding'GO:0042803, F:protein homodimerization activity'GO:0003700, F:transcription factor activity, sequence-specific DNA binding'GO:0006342, P:chromatin silencing'GO:0016569, P:covalent chromatin modification'GO:0…	NA
gene	g725	tig00002320	AUGUSTUS	130770	131608	-	Sprot-uniprot homology= Ribosome maturation protein SBDS	GO:0005829, C:cytosol'GO:0005730, C:nucleolus'GO:0005654, C:nucleoplasm'GO:0000922, C:spindle pole'GO:0008017, F:microtubule binding'GO:0043022, F:ribosome binding'GO:0019843, F:rRNA binding'GO:0048539, P:bone marrow development'GO:0030282, P:bone mineralization'GO:0008283, P:cell proliferation'GO:0001833, P:inner cell mass cell proliferation'GO:0030595, P:leukocyte chemotaxis'GO:0042256, P:matur…	K14574
gene	g726	tig00002320	AUGUSTUS	137697	152094	+	Sprot-uniprot homology= Gametogenetin-binding protein 2-like	GO:0005737, C:cytoplasm'GO:0005634, C:nucleus	NA
gene	g727	tig00002320	AUGUSTUS	153665	168050	-	Sprot-uniprot homology= 3-oxoacyl-[acyl-carrier-protein] synthase, mitochondrial	GO:0005829, C:cytosol'GO:0005739, C:mitochondrion'GO:0004315, F:3-oxoacyl-[acyl-carrier-protein] synthase activity'GO:0006637, P:acyl-CoA metabolic process'GO:0051792, P:medium-chain fatty acid biosynthetic process'GO:0051790, P:short-chain fatty acid biosynthetic process	K09458
gene	g728	tig00002320	AUGUSTUS	177153	235191	-	Sprot-uniprot homology= Calcium-transporting ATPase sarcoplasmic/endoplasmic reticulum type	GO:0016021, C:integral component of membrane'GO:0016529, C:sarcoplasmic reticulum'GO:0033017, C:sarcoplasmic reticulum membrane'GO:0005524, F:ATP binding'GO:0005388, F:calcium-transporting ATPase activity'GO:0046872, F:metal ion binding	K05853
gene	g729	tig00002320	AUGUSTUS	364551	370998	+	Sprot-uniprot homology= Transposon Ty3-I Gag-Pol polyprotein	GO:0005737, C:cytoplasm'GO:0005634, C:nucleus'GO:0000943, C:retrotransposon nucleocapsid'GO:0004190, F:aspartic-type endopeptidase activity'GO:0005524, F:ATP binding'GO:0003677, F:DNA binding'GO:0003887, F:DNA-directed DNA polymerase activity'GO:0008233, F:peptidase activity'GO:0004540, F:ribonuclease activity'GO:0003723, F:RNA binding'GO:0003964, F:RNA-directed DNA polymerase activity'GO:0004523…	NA
gene	g730	tig00002320	AUGUSTUS	379123	381593	+	Sprot-uniprot homology= Laccase-3	GO:0005576, C:extracellular region'GO:0005507, F:copper ion binding'GO:0052716, F:hydroquinone:oxygen oxidoreductase activity'GO:0046274, P:lignin catabolic process	NA
gene	g731	tig00002324	AUGUSTUS	16428	27371	-	Sequence homology, NCBI's 'non-redundant'= NP_001127743.1 neuropeptide receptor A8 [Bombyx mori] BAG68407.1 neuropeptide receptor A8 [Bombyx mori]	NA	NA
gene	g732	tig00002325	AUGUSTUS	1950	99218	-	Sequence homology, NCBI's 'non-redundant'= XP_013141881.1 PREDICTED: uncharacterized protein LOC106105935 isoform X3 [Papilio polytes]	NA	NA
gene	g733	tig00002325	AUGUSTUS	116422	117243	-	Sequence homology, NCBI's 'non-redundant'= KMQ83546.1 transposase-like protein [Lasius niger]	NA	NA
gene	g734	tig00002325	AUGUSTUS	124973	129378	-	Sprot-uniprot homology= Jerky protein homolog-like	GO:0005634, C:nucleus'GO:0003677, F:DNA binding'GO:0007417, P:central nervous system development	NA
gene	g735	tig00002325	AUGUSTUS	138860	142080	-	Uncharacterized predicted gene	NA	NA
gene	g736	tig00002325	AUGUSTUS	163942	172650	-	Sequence homology, NCBI's 'non-redundant'= KOB66006.1 Uncharacterized protein OBRU01_21808 [Operophtera brumata]	NA	NA
gene	g737	tig00002325	AUGUSTUS	200656	204211	+	Uncharacterized predicted gene	NA	NA
gene	g738	tig00002325	AUGUSTUS	205583	206256	+	Uncharacterized predicted gene	NA	NA
gene	g739	tig00002325	AUGUSTUS	206263	207976	-	Sequence homology, NCBI's 'non-redundant'= XP_014361399.1 PREDICTED: piggyBac transposable element-derived protein 2-like [Papilio machaon]	NA	NA
gene	g740	tig00002325	AUGUSTUS	208481	209560	-	Uncharacterized predicted gene	NA	NA
gene	g741	tig00002325	AUGUSTUS	220603	221460	-	Uncharacterized predicted gene	NA	NA
gene	g742	tig00002325	AUGUSTUS	226591	236982	-	Sequence homology, NCBI's 'non-redundant'= XP_013192197.1 PREDICTED: calmodulin-like protein 4 [Amyelois transitella]	NA	NA
gene	g743	tig00002325	AUGUSTUS	241597	246679	+	Uncharacterized predicted gene	NA	NA
gene	g744	tig00002325	AUGUSTUS	252930	257707	+	Uncharacterized predicted gene	NA	NA
gene	g745	tig00002325	AUGUSTUS	258068	262688	-	Sequence homology, NCBI's 'non-redundant'= XP_013166191.1 PREDICTED: uncharacterized protein LOC106116750 isoform X2 [Papilio xuthus]	NA	NA
gene	g747	tig00002333	AUGUSTUS	1	23651	+	Sprot-uniprot homology= Fibrillin-2	GO:0031012, C:extracellular matrix'GO:0005576, C:extracellular region'GO:0001527, C:microfibril'GO:0005578, C:proteinaceous extracellular matrix'GO:0005509, F:calcium ion binding'GO:0005201, F:extracellular matrix structural constituent'GO:0060346, P:bone trabecula formation'GO:0043010, P:camera-type eye development'GO:0048048, P:embryonic eye morphogenesis'GO:0030326, P:embryonic limb morphogene…	NA
gene	g748	tig00002340	AUGUSTUS	1	46044	-	Sprot-uniprot homology= Dynein heavy chain 7, axonemal	GO:0005858, C:axonemal dynein complex'GO:0005929, C:cilium'GO:0005829, C:cytosol'GO:0036156, C:inner dynein arm'GO:0005874, C:microtubule'GO:0005524, F:ATP binding'GO:0005509, F:calcium ion binding'GO:0003777, F:microtubule motor activity'GO:0003341, P:cilium movement'GO:0060285, P:cilium-dependent cell motility'GO:0036159, P:inner dynein arm assembly	K10408
gene	g751	tig00002361	AUGUSTUS	41526	49816	+	Sprot-uniprot homology= Ubiquitin carboxyl-terminal hydrolase 34	GO:0005829, C:cytosol'GO:0004197, F:cysteine-type endopeptidase activity'GO:0004843, F:thiol-dependent ubiquitin-specific protease activity'GO:0036459, F:thiol-dependent ubiquitinyl hydrolase activity'GO:0090263, P:positive regulation of canonical Wnt signaling pathway'GO:0016579, P:protein deubiquitination'GO:0071108, P:protein K48-linked deubiquitination'GO:0006511, P:ubiquitin-dependent protei…	K11853
gene	g752	tig00002368	AUGUSTUS	9735	15700	-	Sequence homology, NCBI's 'non-redundant'= AIH07592.1 glutathione S-transferase sigma 5 [Spodoptera litura]	NA	NA
gene	g753	tig00002368	AUGUSTUS	20455	24995	-	Sprot-uniprot homology= Glutathione S-transferase S1 {ECO:0000303|PubMed:12547198, ECO:0000303|PubMed:22082028}	GO:0005737, C:cytoplasm'GO:0004602, F:glutathione peroxidase activity'GO:0004364, F:glutathione transferase activity'GO:0006749, P:glutathione metabolic process'GO:0008152, P:metabolic process'GO:0006979, P:response to oxidative stress	K04097
gene	g754	tig00002369	AUGUSTUS	43454	50449	+	Sprot-uniprot homology= Rho GTPase-activating protein conundrum {ECO:0000303|PubMed:23468526}	GO:0045179, C:apical cortex'GO:0030054, C:cell junction'GO:0005886, C:plasma membrane'GO:0005096, F:GTPase activator activity'GO:0034260, P:negative regulation of GTPase activity'GO:0008284, P:positive regulation of cell proliferation'GO:0043547, P:positive regulation of GTPase activity'GO:0007165, P:signal transduction	K20639
gene	g755	tig00002382	AUGUSTUS	8963	14241	-	Sequence homology, NCBI's 'non-redundant'= EHJ76030.1 hypothetical protein KGM_19348 [Danaus plexippus]	NA	NA
gene	g756	tig00002384	AUGUSTUS	1	16188	+	Sequence homology, NCBI's 'non-redundant'= XP_013191973.1 PREDICTED: uncharacterized protein LOC106136081 isoform X1 [Amyelois transitella]	NA	NA
gene	g757	tig00002384	AUGUSTUS	24559	30746	-	Sprot-uniprot homology= UPF0553 protein C9orf64 homolog	GO:0006400, P:tRNA modification	NA
gene	g758	tig00002384	AUGUSTUS	38155	48351	+	Sprot-uniprot homology= Nucleoporin Nup43	GO:0000777, C:condensed chromosome kinetochore'GO:0005829, C:cytosol'GO:0005635, C:nuclear envelope'GO:0031080, C:nuclear pore outer ring'GO:0051301, P:cell division'GO:0031047, P:gene silencing by RNA'GO:0075733, P:intracellular transport of virus'GO:0007077, P:mitotic nuclear envelope disassembly'GO:0006406, P:mRNA export from nucleus'GO:0016925, P:protein sumoylation'GO:1900034, P:regulation o…	K14305
gene	g761	tig00002388	AUGUSTUS	3012	36543	+	Sequence homology, NCBI's 'non-redundant'= EHJ78356.1 putative zinc finger MYM-type protein 1-like protein [Danaus plexippus]	NA	NA
gene	g762	tig00002389	AUGUSTUS	55293	61017	-	Sequence homology, NCBI's 'non-redundant'= XP_011547902.1 PREDICTED: uncharacterized protein LOC105380103 [Plutella xylostella]	NA	NA
gene	g763	tig00002390	AUGUSTUS	2309	6666	-	Sprot-uniprot homology= Ribonucleoside-diphosphate reductase subunit M2	GO:0005737, C:cytoplasm'GO:0046872, F:metal ion binding'GO:0004748, F:ribonucleoside-diphosphate reductase activity, thioredoxin disulfide as acceptor'GO:0006919, P:activation of cysteine-type endopeptidase activity involved in apoptotic process'GO:0009263, P:deoxyribonucleotide biosynthetic process'GO:0006260, P:DNA replication'GO:0022008, P:neurogenesis	K10808
gene	g764	tig00002390	AUGUSTUS	23472	32241	+	Sprot-uniprot homology= COP9 signalosome complex subunit 2	GO:0008180, C:COP9 signalosome'GO:0005737, C:cytoplasm'GO:0005634, C:nucleus'GO:0003714, F:transcription corepressor activity'GO:1903507, P:negative regulation of nucleic acid-templated transcription'GO:0045892, P:negative regulation of transcription, DNA-templated'GO:0022008, P:neurogenesis	K12176
gene	g765	tig00002390	AUGUSTUS	42371	51919	-	Sequence homology, NCBI's 'non-redundant'= XP_013191986.1 PREDICTED: arrestin domain-containing protein 4 [Amyelois transitella] XP_013191987.1 PREDICTED: arrestin domain-containing protein 4 [Amyelois transitella]	NA	NA
gene	g766	tig00002392	AUGUSTUS	17337	44764	+	Sprot-uniprot homology= Protein scarlet	GO:0016021, C:integral component of membrane'GO:0005886, C:plasma membrane'GO:0098793, C:presynapse'GO:0005524, F:ATP binding'GO:0042626, F:ATPase activity, coupled to transmembrane movement of substances'GO:0031409, F:pigment binding'GO:0005430, F:synaptic vesicle amine transmembrane transporter activity'GO:0015842, P:aminergic neurotransmitter loading into synaptic vesicle'GO:0006856, P:eye pig…	K21396
gene	g767	tig00002392	AUGUSTUS	53574	192713	+	Uncharacterized predicted gene	NA	NA
gene	g769	tig00002394	AUGUSTUS	17782	32163	-	Sequence homology, NCBI's 'non-redundant'= XP_013169049.1 PREDICTED: sorting nexin-8-like [Papilio xuthus] KPJ02605.1 Sorting nexin-8 [Papilio xuthus]	NA	K17922
gene	g770	tig00002395	AUGUSTUS	3607	13336	-	Sequence homology, NCBI's 'non-redundant'= KPJ21126.1 Putative mitochondrial inner membrane protein [Papilio machaon]	NA	NA
gene	g771	tig00002396	AUGUSTUS	8601	9207	-	Uncharacterized predicted gene	NA	NA
gene	g772	tig00002396	AUGUSTUS	11706	52787	+	Sprot-uniprot homology= Protein lev-9	GO:0030054, C:cell junction'GO:0005615, C:extracellular space'GO:0045202, C:synapse'GO:0030414, F:peptidase inhibitor activity	NA
gene	g773	tig00002420	AUGUSTUS	10817	47055	-	Sprot-uniprot homology= Cytochrome P450 9e2	GO:0005789, C:endoplasmic reticulum membrane'GO:0031090, C:organelle membrane'GO:0020037, F:heme binding'GO:0005506, F:iron ion binding'GO:0004497, F:monooxygenase activity'GO:0016705, F:oxidoreductase activity, acting on paired donors, with incorporation or reduction of molecular oxygen	NA
gene	g774	tig00002420	AUGUSTUS	56505	57582	-	Sprot-uniprot homology= Retrovirus-related Pol polyprotein from type-1 retrotransposable element R1	GO:0004519, F:endonuclease activity'GO:0003964, F:RNA-directed DNA polymerase activity	NA
gene	g775	tig00002420	AUGUSTUS	58450	70942	+	Sprot-uniprot homology= Cytochrome P450 9e2	GO:0005789, C:endoplasmic reticulum membrane'GO:0031090, C:organelle membrane'GO:0020037, F:heme binding'GO:0005506, F:iron ion binding'GO:0004497, F:monooxygenase activity'GO:0016705, F:oxidoreductase activity, acting on paired donors, with incorporation or reduction of molecular oxygen	K15003
gene	g776	tig00002420	AUGUSTUS	94741	110334	+	Sprot-uniprot homology= Cytochrome P450 9e2	GO:0005789, C:endoplasmic reticulum membrane'GO:0031090, C:organelle membrane'GO:0020037, F:heme binding'GO:0005506, F:iron ion binding'GO:0004497, F:monooxygenase activity'GO:0016705, F:oxidoreductase activity, acting on paired donors, with incorporation or reduction of molecular oxygen	K15003
gene	g777	tig00002420	AUGUSTUS	161168	187382	+	Uncharacterized predicted gene	NA	NA
gene	g778	tig00002420	AUGUSTUS	255472	256394	+	Sprot-uniprot homology= Prostaglandin reductase 1	GO:0005737, C:cytoplasm'GO:0070062, C:extracellular exosome'GO:0036132, F:13-prostaglandin reductase activity'GO:0047522, F:15-oxoprostaglandin 13-oxidase activity'GO:0032440, F:2-alkenal reductase [NAD(P)] activity'GO:0097327, P:response to antineoplastic agent	K13948
gene	g779	tig00002428	AUGUSTUS	1	23464	+	Sequence homology, NCBI's 'non-redundant'= XP_013186072.1 PREDICTED: rapamycin-insensitive companion of mTOR [Amyelois transitella]	NA	NA
gene	g781	tig00002446	AUGUSTUS	139	23358	-	Sprot-uniprot homology= Retrovirus-related Pol polyprotein from transposon 297	GO:0004190, F:aspartic-type endopeptidase activity'GO:0004519, F:endonuclease activity'GO:0003676, F:nucleic acid binding'GO:0003964, F:RNA-directed DNA polymerase activity'GO:0015074, P:DNA integration	NA
gene	g782	tig00002446	AUGUSTUS	26826	31295	+	Sprot-uniprot homology= Coiled-coil domain-containing protein 124-A	GO:0005737, C:cytoplasm'GO:0005815, C:microtubule organizing center'GO:0030496, C:midbody'GO:0007049, P:cell cycle'GO:0051301, P:cell division	NA
gene	g784	tig00002446	AUGUSTUS	46078	50221	+	Sequence homology, NCBI's 'non-redundant'= XP_013191964.1 PREDICTED: uncharacterized protein C19orf47 homolog [Amyelois transitella]	NA	NA
gene	g785	tig00002450	AUGUSTUS	9183	18004	-	Sprot-uniprot homology= SPARC	GO:0005604, C:basement membrane'GO:0005615, C:extracellular space'GO:0005509, F:calcium ion binding'GO:0005518, F:collagen binding'GO:0050840, F:extracellular matrix binding'GO:0048856, P:anatomical structure development'GO:0007275, P:multicellular organism development'GO:0007165, P:signal transduction	NA
gene	g786	tig00002456	AUGUSTUS	17832	45112	+	Sprot-uniprot homology= Mitogen-activated protein kinase kinase kinase kinase 5	GO:0005737, C:cytoplasm'GO:0005524, F:ATP binding'GO:0008349, F:MAP kinase kinase kinase kinase activity'GO:0004672, F:protein kinase activity'GO:0004674, F:protein serine/threonine kinase activity'GO:0004702, F:signal transducer, downstream of receptor, with serine/threonine kinase activity'GO:0007257, P:activation of JUN kinase activity'GO:0035556, P:intracellular signal transduction'GO:0006468…	K08833
gene	g789	tig00002464	AUGUSTUS	1	5511	+	Uncharacterized predicted gene	NA	NA
gene	g790	tig00002464	AUGUSTUS	27983	29205	+	Sprot-uniprot homology= Transcription factor Sp3	GO:0005634, C:nucleus'GO:0016605, C:PML body'GO:0017053, C:transcriptional repressor complex'GO:0003682, F:chromatin binding'GO:0000987, F:core promoter proximal region sequence-specific DNA binding'GO:0046872, F:metal ion binding'GO:0000979, F:RNA polymerase II core promoter sequence-specific DNA binding'GO:0000981, F:RNA polymerase II transcription factor activity, sequence-specific DNA binding…	NA
gene	g791	tig00002470	AUGUSTUS	1	16830	+	Sprot-uniprot homology= MAU2 chromatid cohesion factor homolog	GO:0000785, C:chromatin'GO:0005654, C:nucleoplasm'GO:0005634, C:nucleus'GO:0032116, C:SMC loading complex'GO:0051301, P:cell division'GO:0034088, P:maintenance of mitotic sister chromatid cohesion	K11266
gene	g792	tig00002470	AUGUSTUS	36921	39293	-	Sprot-uniprot homology= WD repeat-containing protein 91		NA
gene	g793	tig00002476	AUGUSTUS	22267	29291	-	Sprot-uniprot homology= Dynein light chain 1, axonemal		K10411
gene	g794	tig00002476	AUGUSTUS	30257	45148	+	Sequence homology, NCBI's 'non-redundant'= XP_004922180.1 PREDICTED: zinc finger protein 235-like [Bombyx mori]	NA	NA
gene	g795	tig00002476	AUGUSTUS	55395	64275	-	Sprot-uniprot homology= Zinc finger protein 32	GO:0005634, C:nucleus'GO:0046872, F:metal ion binding'GO:0003676, F:nucleic acid binding	NA
gene	g796	tig00002476	AUGUSTUS	79635	80822	+	Uncharacterized predicted gene	NA	NA
gene	g797	tig00002476	AUGUSTUS	84885	88698	-	Sprot-uniprot homology= Zinc finger protein 271	GO:0005634, C:nucleus'GO:0003677, F:DNA binding'GO:0046872, F:metal ion binding'GO:0006355, P:regulation of transcription, DNA-templated'GO:0006351, P:transcription, DNA-templated	NA
gene	g798	tig00002476	AUGUSTUS	93312	109498	+	Uncharacterized predicted gene	NA	NA
gene	g800	tig00002497	AUGUSTUS	1	1951	+	Uncharacterized predicted gene	NA	NA
gene	g801	tig00002497	AUGUSTUS	6424	16893	+	Sprot-uniprot homology= 28S ribosomal protein S29, mitochondrial	GO:0005743, C:mitochondrial inner membrane'GO:0005763, C:mitochondrial small ribosomal subunit'GO:0005739, C:mitochondrion'GO:0005654, C:nucleoplasm'GO:0003723, F:RNA binding'GO:0003735, F:structural constituent of ribosome'GO:0006915, P:apoptotic process'GO:0032543, P:mitochondrial translation'GO:0070125, P:mitochondrial translational elongation'GO:0070124, P:mitochondrial translational initiati…	K17408
gene	g802	tig00002497	AUGUSTUS	17635	18137	-	Sequence homology, NCBI's 'non-redundant'= JAG50366.1 hypothetical protein [Lygus hesperus]	NA	K02140
gene	g803	tig00002497	AUGUSTUS	25594	27201	-	Sequence homology, NCBI's 'non-redundant'= GAA52001.1 retrovirus-related Pol polyprotein from transposon 17.6, partial [Clonorchis sinensis]	NA	NA
gene	g804	tig00002497	AUGUSTUS	27259	29152	-	Sequence homology, NCBI's 'non-redundant'= JAG27900.1 Retrovirus-related Pol polyprotein from transposon opus, partial [Lygus hesperus]	NA	NA
gene	g805	tig00002497	AUGUSTUS	29637	38789	+	Sequence homology, NCBI's 'non-redundant'= XP_004926247.1 PREDICTED: dolichyl-diphosphooligosaccharide--protein glycosyltransferase subunit 2 [Bombyx mori]	NA	K12667
gene	g806	tig00002497	AUGUSTUS	51277	53150	+	Uncharacterized predicted gene	NA	NA
gene	g807	tig00002500	AUGUSTUS	1	19248	-	Sequence homology, NCBI's 'non-redundant'= XP_004923960.1 PREDICTED: activating signal cointegrator 1 complex subunit 2 [Bombyx mori]	NA	K18667
gene	g808	tig00002515	AUGUSTUS	1	17947	-	Sequence homology, NCBI's 'non-redundant'= KPJ04517.1 Ribosomal protein S6 kinase alpha-5 [Papilio xuthus]	NA	NA
gene	g809	tig00002519	AUGUSTUS	1754	5050	-	Sequence homology, NCBI's 'non-redundant'= XP_004926596.1 PREDICTED: uncharacterized protein LOC101739641 [Bombyx mori]	NA	NA
gene	g810	tig00002519	AUGUSTUS	12032	39896	+	Sprot-uniprot homology= Apoptosis-linked gene 2-interacting protein X 1	GO:0016323, C:basolateral plasma membrane'GO:0031410, C:cytoplasmic vesicle'GO:0005771, C:multivesicular body'GO:0043226, C:organelle'GO:0055037, C:recycling endosome'GO:0005112, F:Notch binding'GO:0008022, F:protein C-terminus binding'GO:0032456, P:endocytic recycling'GO:0007032, P:endosome organization'GO:0033365, P:protein localization to organelle'GO:0042176, P:regulation of protein catabolic…	K12200
gene	g811	tig00002519	AUGUSTUS	43085	53896	-	Uncharacterized predicted gene	NA	NA
gene	g812	tig00002521	AUGUSTUS	3031	18946	-	Sequence homology, NCBI's 'non-redundant'= XP_013196001.1 PREDICTED: uncharacterized protein LOC106139163 isoform X1 [Amyelois transitella] XP_013196002.1 PREDICTED: uncharacterized protein LOC106139163 isoform X2 [Amyelois transitella]	NA	NA
gene	g813	tig00002521	AUGUSTUS	23896	36317	+	Sprot-uniprot homology= Polycomb protein Sfmbt	GO:0005634, C:nucleus'GO:0031519, C:PcG protein complex'GO:0003682, F:chromatin binding'GO:0003677, F:DNA binding'GO:0035064, F:methylated histone binding'GO:0008270, F:zinc ion binding'GO:0006342, P:chromatin silencing'GO:0016569, P:covalent chromatin modification'GO:0007446, P:imaginal disc growth'GO:0010629, P:negative regulation of gene expression'GO:0048477, P:oogenesis'GO:0006351, P:transcr…	NA
gene	g814	tig00002521	AUGUSTUS	36908	40934	-	Sequence homology, NCBI's 'non-redundant'= XP_011548968.1 PREDICTED: uncharacterized protein LOC105381025 [Plutella xylostella]	NA	NA
gene	g815	tig00002521	AUGUSTUS	41932	45902	+	Uncharacterized predicted gene	NA	NA
gene	g816	tig00002521	AUGUSTUS	49593	53375	-	Sequence homology, NCBI's 'non-redundant'= JAT82398.1 hypothetical protein g.14702 [Pectinophora gossypiella] JAT84809.1 hypothetical protein g.14704 [Pectinophora gossypiella]	NA	NA
gene	g817	tig00002521	AUGUSTUS	97939	98658	-	Uncharacterized predicted gene	NA	NA
gene	g818	tig00002523	AUGUSTUS	1	14161	+	Sequence homology, NCBI's 'non-redundant'= EHJ72602.1 hypothetical protein KGM_18448 [Danaus plexippus]	NA	K15627
gene	g819	tig00002523	AUGUSTUS	16382	18263	-	Sprot-uniprot homology= Protein ecdysoneless homolog {ECO:0000250|UniProtKB:Q9W032}	GO:0005737, C:cytoplasm'GO:0005829, C:cytosol'GO:0005654, C:nucleoplasm'GO:0005634, C:nucleus'GO:0035035, F:histone acetyltransferase binding'GO:0003713, F:transcription coactivator activity'GO:0008283, P:cell proliferation'GO:0006397, P:mRNA processing'GO:0045944, P:positive regulation of transcription from RNA polymerase II promoter'GO:2000045, P:regulation of G1/S transition of mitotic cell cy…	NA
gene	g820	tig00002523	AUGUSTUS	53413	61535	-	Sprot-uniprot homology= Dehydrogenase/reductase SDR family member 4	GO:0005739, C:mitochondrion'GO:0005777, C:peroxisome'GO:0004090, F:carbonyl reductase (NADPH) activity	K11147
gene	g821	tig00002525	AUGUSTUS	48606	49530	+	Sequence homology, NCBI's 'non-redundant'= XP_013200662.1 PREDICTED: uncharacterized protein LOC106143184 [Amyelois transitella]	NA	NA
gene	g822	tig00002526	AUGUSTUS	1	8881	+	Sprot-uniprot homology= DNA replication licensing factor mcm7	GO:0000785, C:chromatin'GO:0042555, C:MCM complex'GO:0005634, C:nucleus'GO:0005524, F:ATP binding'GO:0003677, F:DNA binding'GO:0003678, F:DNA helicase activity'GO:0046872, F:metal ion binding'GO:0007049, P:cell cycle'GO:0006270, P:DNA replication initiation'GO:0006268, P:DNA unwinding involved in DNA replication'GO:0030174, P:regulation of DNA-dependent DNA replication initiation	K02210
gene	g823	tig00002529	AUGUSTUS	8622	15131	+	Sequence homology, NCBI's 'non-redundant'= XP_013170916.1 PREDICTED: uncharacterized protein LOC106120200 [Papilio xuthus]	NA	NA
gene	g824	tig00002529	AUGUSTUS	20963	22869	+	Sprot-uniprot homology= Putative transferase CAF17 homolog, mitochondrial	GO:0005759, C:mitochondrial matrix'GO:0005739, C:mitochondrion'GO:0003723, F:RNA binding'GO:0016740, F:transferase activity'GO:0006783, P:heme biosynthetic process'GO:0016226, P:iron-sulfur cluster assembly	K22073
gene	g825	tig00002529	AUGUSTUS	33380	59374	-	Sprot-uniprot homology= Ubiquitin carboxyl-terminal hydrolase 34	GO:0005829, C:cytosol'GO:0004197, F:cysteine-type endopeptidase activity'GO:0004843, F:thiol-dependent ubiquitin-specific protease activity'GO:0036459, F:thiol-dependent ubiquitinyl hydrolase activity'GO:0090263, P:positive regulation of canonical Wnt signaling pathway'GO:0016579, P:protein deubiquitination'GO:0071108, P:protein K48-linked deubiquitination'GO:0006511, P:ubiquitin-dependent protei…	K11853
gene	g826	tig00002529	AUGUSTUS	60095	67411	+	Sequence homology, NCBI's 'non-redundant'= JAA90739.1 non-LTR retrotransposon CATS [Pararge aegeria]	NA	NA
gene	g828	tig00002536	AUGUSTUS	1	41973	-	Sequence homology, NCBI's 'non-redundant'= XP_004932468.1 PREDICTED: nuclear pore complex protein Nup214 isoform X1 [Bombyx mori]	NA	NA
gene	g829	tig00002539	AUGUSTUS	13115	54832	+	Sprot-uniprot homology= Saccharopine dehydrogenase-like oxidoreductase	GO:0005811, C:lipid particle'GO:0016020, C:membrane'GO:0030496, C:midbody'GO:0005739, C:mitochondrion'GO:0005634, C:nucleus'GO:0016491, F:oxidoreductase activity	NA
gene	g830	tig00002542	AUGUSTUS	9629	32718	-	Sequence homology, NCBI's 'non-redundant'= XP_011550791.1 PREDICTED: structural maintenance of chromosomes protein 6 [Plutella xylostella]	NA	NA
gene	g831	tig00002544	AUGUSTUS	1	18016	+	Sequence homology, NCBI's 'non-redundant'= XP_013170916.1 PREDICTED: uncharacterized protein LOC106120200 [Papilio xuthus]	NA	NA
gene	g832	tig00002544	AUGUSTUS	34220	44234	-	Sprot-uniprot homology= Ubiquitin carboxyl-terminal hydrolase 34	GO:0005829, C:cytosol'GO:0004197, F:cysteine-type endopeptidase activity'GO:0004843, F:thiol-dependent ubiquitin-specific protease activity'GO:0036459, F:thiol-dependent ubiquitinyl hydrolase activity'GO:0090263, P:positive regulation of canonical Wnt signaling pathway'GO:0016579, P:protein deubiquitination'GO:0071108, P:protein K48-linked deubiquitination'GO:0006511, P:ubiquitin-dependent protei…	NA
gene	g833	tig00002544	AUGUSTUS	45774	49858	-	Sprot-uniprot homology= Ubiquitin carboxyl-terminal hydrolase 34	GO:0005829, C:cytosol'GO:0004197, F:cysteine-type endopeptidase activity'GO:0004843, F:thiol-dependent ubiquitin-specific protease activity'GO:0036459, F:thiol-dependent ubiquitinyl hydrolase activity'GO:0090263, P:positive regulation of canonical Wnt signaling pathway'GO:0016579, P:protein deubiquitination'GO:0071108, P:protein K48-linked deubiquitination'GO:0006511, P:ubiquitin-dependent protei…	NA
gene	g835	tig00002562	AUGUSTUS	24	25133	-	Sprot-uniprot homology= TIP41-like protein	GO:0005737, C:cytoplasm'GO:0043009, P:chordate embryonic development'GO:0043066, P:negative regulation of apoptotic process	K17607
gene	g836	tig00002564	AUGUSTUS	2441	4469	-	Sprot-uniprot homology= Mitochondrial import inner membrane translocase subunit Tim22	GO:0016021, C:integral component of membrane'GO:0005744, C:mitochondrial inner membrane presequence translocase complex'GO:0042721, C:mitochondrial inner membrane protein insertion complex'GO:0030943, F:mitochondrion targeting sequence binding'GO:0015450, F:P-P-bond-hydrolysis-driven protein transmembrane transporter activity'GO:0015266, F:protein channel activity'GO:0045039, P:protein import int…	K17790
gene	g837	tig00002564	AUGUSTUS	12236	52365	-	Sequence homology, NCBI's 'non-redundant'= AER70324.1 cis, cis-muconate transporter protein [Bombyx mori] BAM34534.1 major facilitator superfamily protein [Bombyx mori]	NA	NA
gene	g838	tig00002575	AUGUSTUS	56378	106360	+	Sequence homology, NCBI's 'non-redundant'= XP_013140628.1 PREDICTED: nephrin-like isoform X1 [Papilio polytes] XP_013140629.1 PREDICTED: nephrin-like isoform X1 [Papilio polytes]	NA	NA
gene	g839	tig00002575	AUGUSTUS	293891	326206	-	Sequence homology, NCBI's 'non-redundant'= XP_013140607.1 PREDICTED: B-cell receptor CD22-like [Papilio polytes]	NA	NA
gene	g840	tig00002579	AUGUSTUS	28626	40184	+	Uncharacterized predicted gene	NA	NA
gene	g841	tig00002579	AUGUSTUS	86620	89117	-	Sequence homology, NCBI's 'non-redundant'= XP_013190318.1 PREDICTED: huntingtin-interacting protein K isoform X1 [Amyelois transitella] XP_013190319.1 PREDICTED: huntingtin-interacting protein K isoform X2 [Amyelois transitella]	NA	NA
gene	g842	tig00002583	AUGUSTUS	9590	12179	-	Sprot-uniprot homology= Phosphoglycerate mutase 1	GO:0005623, C:cell'GO:0005829, C:cytosol'GO:0043209, C:myelin sheath'GO:0046538, F:2,3-bisphosphoglycerate-dependent phosphoglycerate mutase activity'GO:0004082, F:bisphosphoglycerate mutase activity'GO:0016787, F:hydrolase activity'GO:0004619, F:phosphoglycerate mutase activity'GO:0006094, P:gluconeogenesis'GO:0006096, P:glycolytic process'GO:0043456, P:regulation of pentose-phosphate shunt	K01834
gene	g843	tig00002583	AUGUSTUS	20932	28768	+	Sequence homology, NCBI's 'non-redundant'= XP_013188377.1 PREDICTED: uncharacterized protein LOC106133258 isoform X2 [Amyelois transitella]	NA	NA
gene	g844	tig00002618	AUGUSTUS	1	19918	+	Sequence homology, NCBI's 'non-redundant'= XP_013186096.1 PREDICTED: uncharacterized protein LOC106131527 isoform X1 [Amyelois transitella] XP_013186097.1 PREDICTED: uncharacterized protein LOC106131527 isoform X2 [Amyelois transitella]	NA	NA
gene	g845	tig00002619	AUGUSTUS	1	18318	+	Uncharacterized predicted gene	NA	NA
gene	g846	tig00002625	AUGUSTUS	9222	23433	-	Sequence homology, NCBI's 'non-redundant'= EHJ73021.1 hypothetical protein KGM_02478 [Danaus plexippus]	NA	NA
gene	g847	tig00002633	AUGUSTUS	83712	95245	-	Sequence homology, NCBI's 'non-redundant'= XP_004932119.1 PREDICTED: uncharacterized protein LOC101735710 isoform X2 [Bombyx mori]	NA	NA
gene	g848	tig00002645	AUGUSTUS	5531	21545	+	Sprot-uniprot homology= Bystin	GO:0045177, C:apical part of cell'GO:0005737, C:cytoplasm'GO:0016020, C:membrane'GO:0005730, C:nucleolus'GO:0003723, F:RNA binding'GO:0008283, P:cell proliferation'GO:0000462, P:maturation of SSU-rRNA from tricistronic rRNA transcript (SSU-rRNA, 5.8S rRNA, LSU-rRNA)'GO:0001829, P:trophectodermal cell differentiation	K14797
gene	g849	tig00002645	AUGUSTUS	27551	29584	-	Sprot-uniprot homology= HBS1-like protein	GO:0005829, C:cytosol'GO:0070062, C:extracellular exosome'GO:0005622, C:intracellular'GO:0016020, C:membrane'GO:0005525, F:GTP binding'GO:0003924, F:GTPase activity'GO:0003746, F:translation elongation factor activity'GO:0043928, P:exonucleolytic nuclear-transcribed mRNA catabolic process involved in deadenylation-dependent decay'GO:0007165, P:signal transduction'GO:0006412, P:translation	K14416
gene	g850	tig00002645	AUGUSTUS	32025	41544	+	Sprot-uniprot homology= Ras-related GTP-binding protein A {ECO:0000305}	GO:0005737, C:cytoplasm'GO:1990130, C:GATOR1 complex'GO:0005765, C:lysosomal membrane'GO:0005764, C:lysosome'GO:0005634, C:nucleus'GO:0005525, F:GTP binding'GO:0003924, F:GTPase activity'GO:0051219, F:phosphoprotein binding'GO:0046982, F:protein heterodimerization activity'GO:0042803, F:protein homodimerization activity'GO:0031625, F:ubiquitin protein ligase binding'GO:0006915, P:apoptotic proces…	K16185
gene	g851	tig00002645	AUGUSTUS	53628	56915	+	Sequence homology, NCBI's 'non-redundant'= XP_004922993.1 PREDICTED: HIG1 domain family member 1A, mitochondrial-like [Bombyx mori] XP_004922994.1 PREDICTED: HIG1 domain family member 1A, mitochondrial-like [Bombyx mori]	NA	NA
gene	g852	tig00002654	AUGUSTUS	86444	91255	+	Sprot-uniprot homology= Insulinoma-associated protein 1a	GO:0005634, C:nucleus'GO:0017053, C:transcriptional repressor complex'GO:0031490, F:chromatin DNA binding'GO:0001047, F:core promoter binding'GO:0046872, F:metal ion binding'GO:0043565, F:sequence-specific DNA binding'GO:0003700, F:transcription factor activity, sequence-specific DNA binding'GO:0043697, P:cell dedifferentiation'GO:0000122, P:negative regulation of transcription from RNA polymeras…	NA
gene	g853	tig00002654	AUGUSTUS	150596	161133	+	Uncharacterized predicted gene	NA	NA
gene	g854	tig00002654	AUGUSTUS	320219	326907	-	Sequence homology, NCBI's 'non-redundant'= XP_013184539.1 PREDICTED: INO80 complex subunit D-like [Amyelois transitella]	NA	K11668
gene	g855	tig00002663	AUGUSTUS	1124	20651	-	Sprot-uniprot homology= MAP kinase-interacting serine/threonine-protein kinase 1	GO:0005737, C:cytoplasm'GO:0005634, C:nucleus'GO:0005524, F:ATP binding'GO:0009931, F:calcium-dependent protein serine/threonine kinase activity'GO:0005516, F:calmodulin binding'GO:0004683, F:calmodulin-dependent protein kinase activity'GO:0046872, F:metal ion binding'GO:0035556, P:intracellular signal transduction'GO:0018105, P:peptidyl-serine phosphorylation'GO:0046777, P:protein autophosphoryl…	K04372
gene	g856	tig00002663	AUGUSTUS	82091	87845	+	Uncharacterized predicted gene	NA	NA
gene	g857	tig00002665	AUGUSTUS	15804	29686	-	Sequence homology, NCBI's 'non-redundant'= XP_008180445.1 PREDICTED: uncharacterized protein LOC103308580 [Acyrthosiphon pisum]	NA	NA
gene	g859	tig00002673	AUGUSTUS	14191	43668	+	Sprot-uniprot homology= GDP-L-fucose synthase	GO:0050662, F:coenzyme binding'GO:0050577, F:GDP-L-fucose synthase activity'GO:0016853, F:isomerase activity'GO:0042351, P:'de novo' GDP-L-fucose biosynthetic process	K02377
gene	g860	tig00002673	AUGUSTUS	49568	59294	-	Sprot-uniprot homology= Glutamate dehydrogenase, mitochondrial	GO:0005737, C:cytoplasm'GO:0005829, C:cytosol'GO:0005759, C:mitochondrial matrix'GO:0005739, C:mitochondrion'GO:0005524, F:ATP binding'GO:0004352, F:glutamate dehydrogenase (NAD+) activity'GO:0004353, F:glutamate dehydrogenase [NAD(P)+] activity'GO:0005525, F:GTP binding'GO:0042802, F:identical protein binding'GO:0019551, P:glutamate catabolic process to 2-oxoglutarate'GO:0006536, P:glutamate met…	K00261
gene	g861	tig00002690	AUGUSTUS	30610	40780	-	Sequence homology, NCBI's 'non-redundant'= KPI95043.1 Protein rolling stone [Papilio xuthus]	NA	NA
gene	g862	tig00002690	AUGUSTUS	41355	42883	-	Sequence homology, NCBI's 'non-redundant'= JAG14132.1 Pro-Pol polyprotein, partial [Lygus hesperus]	NA	NA
gene	g863	tig00002695	AUGUSTUS	18013	21081	+	Sequence homology, NCBI's 'non-redundant'= ANG83455.1 leucine rich repeat protein [Biston betularia]	NA	NA
gene	g864	tig00002695	AUGUSTUS	27509	43057	+	Sprot-uniprot homology= Probable enoyl-CoA hydratase, mitochondrial	GO:0005759, C:mitochondrial matrix'GO:0005739, C:mitochondrion'GO:0004300, F:enoyl-CoA hydratase activity'GO:0006635, P:fatty acid beta-oxidation	K07511
gene	g866	tig00002708	AUGUSTUS	36872	58056	+	Sequence homology, NCBI's 'non-redundant'= EHJ70719.1 putative Y54G2A.42 [Danaus plexippus]	NA	NA
gene	g867	tig00002710	AUGUSTUS	1	10932	+	Uncharacterized predicted gene	NA	NA
gene	g869	tig00002711	AUGUSTUS	11732	124535	+	Sequence homology, NCBI's 'non-redundant'= XP_013199252.1 PREDICTED: uncharacterized protein LOC106142151 [Amyelois transitella]	NA	NA
gene	g870	tig00002715	AUGUSTUS	830	25881	-	Sprot-uniprot homology= Putative tricarboxylate transport protein, mitochondrial	GO:0016021, C:integral component of membrane'GO:0005743, C:mitochondrial inner membrane'GO:0015137, F:citrate transmembrane transporter activity'GO:0006843, P:mitochondrial citrate transport	K15100
gene	g871	tig00002726	AUGUSTUS	7695	12400	+	Uncharacterized predicted gene	NA	NA
gene	g873	tig00002731	AUGUSTUS	11914	28966	-	Sprot-uniprot homology= Multidrug resistance protein 1B	GO:0016021, C:integral component of membrane'GO:0046581, C:intercellular canaliculus'GO:0005739, C:mitochondrion'GO:0005886, C:plasma membrane'GO:0005524, F:ATP binding'GO:0008559, F:xenobiotic-transporting ATPase activity	K05658
gene	g874	tig00002735	AUGUSTUS	1	28695	+	Sprot-uniprot homology= Endothelin-converting enzyme homolog {ECO:0000305|PubMed:12752656, ECO:0000312|EMBL:AAN73018.1}	GO:0016021, C:integral component of membrane'GO:0005886, C:plasma membrane'GO:0004175, F:endopeptidase activity'GO:0004222, F:metalloendopeptidase activity'GO:0008270, F:zinc ion binding	K01415
gene	g876	tig00002745	AUGUSTUS	1	925	+	Uncharacterized predicted gene	NA	NA
gene	g878	tig00002755	AUGUSTUS	5920	24516	-	Sequence homology, NCBI's 'non-redundant'= AKD01756.1 alcohol dehydrogenase 12, partial [Helicoverpa assulta]	NA	NA
gene	g879	tig00002755	AUGUSTUS	38557	46483	-	Uncharacterized predicted gene	NA	NA
gene	g881	tig00002755	AUGUSTUS	67512	70732	-	Sequence homology, NCBI's 'non-redundant'= KPJ10166.1 hypothetical protein RR48_04989 [Papilio machaon]	NA	NA
gene	g882	tig00002765	AUGUSTUS	1	27045	-	Sequence homology, NCBI's 'non-redundant'= KPI91673.1 Dynein intermediate chain 3, ciliary [Papilio xuthus]	NA	K11143
gene	g883	tig00002772	AUGUSTUS	3895	48225	+	Sequence homology, NCBI's 'non-redundant'= XP_014359533.1 PREDICTED: activating transcription factor of chaperone isoform X1 [Papilio machaon]	NA	NA
gene	g884	tig00002781	AUGUSTUS	6744	10090	-	Sequence homology, NCBI's 'non-redundant'= XP_017796554.1 PREDICTED: uncharacterized protein LOC108577851 [Habropoda laboriosa]	NA	NA
gene	g885	tig00002785	AUGUSTUS	1	34888	+	Sprot-uniprot homology= Methionine-R-sulfoxide reductase B1	GO:0005856, C:cytoskeleton'GO:0005829, C:cytosol'GO:0005654, C:nucleoplasm'GO:0070191, F:methionine-R-sulfoxide reductase activity'GO:0033743, F:peptide-methionine (R)-S-oxide reductase activity'GO:0008270, F:zinc ion binding'GO:0007015, P:actin filament organization'GO:0030041, P:actin filament polymerization'GO:0007411, P:axon guidance'GO:0008407, P:chaeta morphogenesis'GO:0007526, P:larval som…	NA
gene	g886	tig00002785	AUGUSTUS	41355	61920	-	Sprot-uniprot homology= Serine/threonine-protein kinase PAK 3	GO:0005768, C:endosome'GO:0005524, F:ATP binding'GO:0051020, F:GTPase binding'GO:0004708, F:MAP kinase kinase activity'GO:0046872, F:metal ion binding'GO:0004672, F:protein kinase activity'GO:0004674, F:protein serine/threonine kinase activity'GO:0017048, F:Rho GTPase binding'GO:0017124, F:SH3 domain binding'GO:0004702, F:signal transducer, downstream of receptor, with serine/threonine kinase act…	K04409
gene	g887	tig00002785	AUGUSTUS	62500	89791	+	Sequence homology, NCBI's 'non-redundant'= XP_013193168.1 PREDICTED: GRIP and coiled-coil domain-containing protein 2-like [Amyelois transitella]	NA	K20282
gene	g888	tig00002785	AUGUSTUS	106231	115538	+	Sprot-uniprot homology= Elongation factor 1-alpha 2	GO:0005853, C:eukaryotic translation elongation factor 1 complex'GO:0005811, C:lipid particle'GO:0005525, F:GTP binding'GO:0003924, F:GTPase activity'GO:0003746, F:translation elongation factor activity'GO:0022008, P:neurogenesis'GO:0006414, P:translational elongation	K03231
gene	g889	tig00002786	AUGUSTUS	13982	14939	+	Sequence homology, NCBI's 'non-redundant'= EHJ76540.1 Na [Danaus plexippus]	NA	NA
gene	g890	tig00002786	AUGUSTUS	33082	41372	+	Sprot-uniprot homology= Protein fuzzy homolog	GO:0042995, C:cell projection'GO:0005737, C:cytoplasm'GO:0005856, C:cytoskeleton'GO:0060271, P:cilium assembly'GO:0010172, P:embryonic body morphogenesis'GO:0048704, P:embryonic skeletal system morphogenesis'GO:0001736, P:establishment of planar polarity'GO:0001843, P:neural tube closure'GO:0015031, P:protein transport'GO:0008589, P:regulation of smoothened signaling pathway	NA
gene	g891	tig00002786	AUGUSTUS	45481	48114	-	Uncharacterized predicted gene	NA	NA
gene	g892	tig00002786	AUGUSTUS	49460	51750	+	Sequence homology, NCBI's 'non-redundant'= XP_011548968.1 PREDICTED: uncharacterized protein LOC105381025 [Plutella xylostella]	NA	NA
gene	g895	tig00002796	AUGUSTUS	38941	44924	+	Sprot-uniprot homology= DNA polymerase delta subunit 2	GO:0005634, C:nucleus'GO:0003677, F:DNA binding'GO:0003887, F:DNA-directed DNA polymerase activity'GO:0006281, P:DNA repair'GO:0006260, P:DNA replication	K02328
gene	g896	tig00002807	AUGUSTUS	25805	30543	+	Sprot-uniprot homology= Glutamyl-tRNA(Gln) amidotransferase subunit B, mitochondrial {ECO:0000255|HAMAP-Rule:MF_03147}	GO:0005739, C:mitochondrion'GO:0005524, F:ATP binding'GO:0016884, F:carbon-nitrogen ligase activity, with glutamine as amido-N-donor'GO:0006412, P:translation	K02434
gene	g897	tig00002812	AUGUSTUS	8892	23949	+	Sprot-uniprot homology= SUN domain-containing ossification factor	GO:0016021, C:integral component of membrane'GO:0016020, C:membrane'GO:0005791, C:rough endoplasmic reticulum'GO:0030867, C:rough endoplasmic reticulum membrane'GO:0007275, P:multicellular organism development'GO:0001503, P:ossification'GO:0032967, P:positive regulation of collagen biosynthetic process'GO:0045669, P:positive regulation of osteoblast differentiation'GO:0046850, P:regulation of bon…	NA
gene	g898	tig00002812	AUGUSTUS	25427	30152	-	Sprot-uniprot homology= Methyltransferase-like protein 13	GO:0008168, F:methyltransferase activity	NA
gene	g899	tig00002815	AUGUSTUS	77111	100429	-	Sprot-uniprot homology= Senecionine N-oxygenase	GO:0005576, C:extracellular region'GO:0050660, F:flavin adenine dinucleotide binding'GO:0004499, F:N,N-dimethylaniline monooxygenase activity'GO:0050661, F:NADP binding'GO:0033784, F:senecionine N-oxygenase activity'GO:0009820, P:alkaloid metabolic process'GO:0055114, P:oxidation-reduction process'GO:0051289, P:protein homotetramerization	NA
gene	g900	tig00002815	AUGUSTUS	151585	183875	+	Sprot-uniprot homology= Helicase SKI2W	GO:0005829, C:cytosol'GO:0005634, C:nucleus'GO:0055087, C:Ski complex'GO:0005524, F:ATP binding'GO:0004004, F:ATP-dependent RNA helicase activity'GO:0003723, F:RNA binding'GO:0043928, P:exonucleolytic nuclear-transcribed mRNA catabolic process involved in deadenylation-dependent decay'GO:0070478, P:nuclear-transcribed mRNA catabolic process, 3'-5' exonucleolytic nonsense-mediated decay	K12599
gene	g901	tig00002815	AUGUSTUS	227202	265750	+	Sprot-uniprot homology= Proteasome activator complex subunit 4	GO:0005829, C:cytosol'GO:0016607, C:nuclear speck'GO:0005634, C:nucleus'GO:0005839, C:proteasome core complex'GO:1990111, C:spermatoproteasome complex'GO:0070577, F:lysine-acetylated histone binding'GO:0016504, F:peptidase activator activity'GO:0070628, F:proteasome binding'GO:0006974, P:cellular response to DNA damage stimulus'GO:0006281, P:DNA repair'GO:0007275, P:multicellular organism develop…	K06699
gene	g902	tig00002815	AUGUSTUS	274985	279456	-	Sprot-uniprot homology= Transcription initiation factor IIA subunit 2	GO:0005634, C:nucleus'GO:0005672, C:transcription factor TFIIA complex'GO:0001129, F:RNA polymerase II transcription factor activity, TBP-class protein binding, involved in preinitiation complex assembly'GO:0022008, P:neurogenesis'GO:0045944, P:positive regulation of transcription from RNA polymerase II promoter'GO:0006367, P:transcription initiation from RNA polymerase II promoter	K03123
gene	g903	tig00002815	AUGUSTUS	293634	294440	-	Uncharacterized predicted gene	NA	NA
gene	g904	tig00002815	AUGUSTUS	294810	297178	-	Uncharacterized predicted gene	NA	NA
gene	g905	tig00002815	AUGUSTUS	307630	308706	+	Uncharacterized predicted gene	NA	NA
gene	g906	tig00002815	AUGUSTUS	308784	311893	-	Uncharacterized predicted gene	NA	NA
gene	g907	tig00002815	AUGUSTUS	340164	350408	-	Sequence homology, NCBI's 'non-redundant'= XP_011563517.1 PREDICTED: uncharacterized protein LOC105393447 [Plutella xylostella]	NA	NA
gene	g908	tig00002815	AUGUSTUS	376286	402054	+	Sprot-uniprot homology= Transient receptor potential channel pyrexia	GO:0034703, C:cation channel complex'GO:0016021, C:integral component of membrane'GO:0005262, F:calcium channel activity'GO:0005261, F:cation channel activity'GO:0006816, P:calcium ion transport'GO:0006812, P:cation transport'GO:0048060, P:negative gravitaxis'GO:0006813, P:potassium ion transport'GO:0051290, P:protein heterotetramerization'GO:0009408, P:response to heat	NA
gene	g909	tig00002815	AUGUSTUS	406213	409110	+	Sequence homology, NCBI's 'non-redundant'= XP_011548968.1 PREDICTED: uncharacterized protein LOC105381025 [Plutella xylostella]	NA	NA
gene	g910	tig00002820	AUGUSTUS	8225	17932	-	Sequence homology, NCBI's 'non-redundant'= XP_011560342.1 PREDICTED: ankyrin repeat and LEM domain-containing protein 1-like [Plutella xylostella]	NA	NA
gene	g911	tig00002820	AUGUSTUS	38197	64379	+	Sprot-uniprot homology= Alpha-N-acetylgalactosaminidase	GO:0005737, C:cytoplasm'GO:0005764, C:lysosome'GO:0004557, F:alpha-galactosidase activity'GO:0008456, F:alpha-N-acetylgalactosaminidase activity'GO:0005975, P:carbohydrate metabolic process'GO:0016139, P:glycoside catabolic process	NA
gene	g912	tig00002820	AUGUSTUS	78834	106885	-	Sprot-uniprot homology= Hydroxymethylglutaryl-CoA synthase 1	GO:0004421, F:hydroxymethylglutaryl-CoA synthase activity'GO:0008299, P:isoprenoid biosynthetic process'GO:0016126, P:sterol biosynthetic process	K01641
gene	g913	tig00002820	AUGUSTUS	109093	111511	-	Sequence homology, NCBI's 'non-redundant'= KYQ57720.1 hypothetical protein ALC60_03312 [Trachymyrmex zeteki]	NA	NA
gene	g914	tig00002820	AUGUSTUS	121654	125718	-	Sequence homology, NCBI's 'non-redundant'= KOB58162.1 putative cuticle protein CPH38 [Operophtera brumata]	NA	NA
gene	g916	tig00002820	AUGUSTUS	160572	168094	+	Sequence homology, NCBI's 'non-redundant'= XP_014355683.1 PREDICTED: uncharacterized protein LOC106708657 [Papilio machaon]	NA	NA
gene	g918	tig00002820	AUGUSTUS	191394	195865	-	Sequence homology, NCBI's 'non-redundant'= KPJ06072.1 putative RNA-directed DNA polymerase from transposon BS [Papilio machaon]	NA	NA
gene	g919	tig00002821	AUGUSTUS	502	1471	-	Uncharacterized predicted gene	NA	K15455
gene	g920	tig00002821	AUGUSTUS	17162	18159	+	Sprot-uniprot homology= Small glutamine-rich tetratricopeptide repeat-containing protein alpha	GO:0005829, C:cytosol'GO:0016020, C:membrane'GO:0005634, C:nucleus'GO:1904288, F:BAT3 complex binding'GO:0043621, F:protein self-association'GO:1903070, P:negative regulation of ER-associated ubiquitin-dependent protein catabolic process'GO:2000059, P:negative regulation of protein ubiquitination involved in ubiquitin-dependent protein catabolic process'GO:1903071, P:positive regulation of ER-ass…	K16365
gene	g921	tig00002821	AUGUSTUS	23014	77634	-	Sprot-uniprot homology= EH domain-containing protein 1 {ECO:0000305}	GO:0020018, C:ciliary pocket membrane'GO:0005769, C:early endosome'GO:0031901, C:early endosome membrane'GO:0030139, C:endocytic vesicle'GO:0010008, C:endosome membrane'GO:0005811, C:lipid particle'GO:0043209, C:myelin sheath'GO:0048471, C:perinuclear region of cytoplasm'GO:0005886, C:plasma membrane'GO:0031095, C:platelet dense tubular network membrane'GO:0055038, C:recycling endosome membrane'G…	K12483
gene	g922	tig00002821	AUGUSTUS	80651	91364	-	Sprot-uniprot homology= Actin-related protein 10	GO:0005737, C:cytoplasm'GO:0005869, C:dynactin complex'GO:0007018, P:microtubule-based movement	K16576
gene	g923	tig00002834	AUGUSTUS	79632	81612	-	Sprot-uniprot homology= Serine protease inhibitor 77Ba {ECO:0000303|PubMed:18854145}	GO:0005615, C:extracellular space'GO:0004867, F:serine-type endopeptidase inhibitor activity'GO:0042438, P:melanin biosynthetic process'GO:0035009, P:negative regulation of melanization defense response'GO:0045861, P:negative regulation of proteolysis	NA
gene	g924	tig00002834	AUGUSTUS	117909	120164	+	Sprot-uniprot homology= Plasminogen activator inhibitor 2, macrophage	GO:0005737, C:cytoplasm'GO:0005615, C:extracellular space'GO:0004867, F:serine-type endopeptidase inhibitor activity'GO:0043066, P:negative regulation of apoptotic process'GO:0042060, P:wound healing	NA
gene	g925	tig00002834	AUGUSTUS	145665	176642	+	Sprot-uniprot homology= Phytanoyl-CoA dioxygenase, peroxisomal	GO:0005739, C:mitochondrion'GO:0005777, C:peroxisome'GO:0031406, F:carboxylic acid binding'GO:0003824, F:catalytic activity'GO:0048037, F:cofactor binding'GO:0008198, F:ferrous iron binding'GO:0031418, F:L-ascorbic acid binding'GO:0048244, F:phytanoyl-CoA dioxygenase activity'GO:0006103, P:2-oxoglutarate metabolic process'GO:0001561, P:fatty acid alpha-oxidation'GO:0006720, P:isoprenoid metabolic…	K00477
gene	g926	tig00002840	AUGUSTUS	13582	38831	+	Sequence homology, NCBI's 'non-redundant'= XP_011685474.1 PREDICTED: uncharacterized protein LOC105448526 [Wasmannia auropunctata]	NA	NA
gene	g927	tig00002840	AUGUSTUS	45886	46658	-	Sequence homology, NCBI's 'non-redundant'= XP_013198740.1 PREDICTED: uncharacterized protein LOC106141648 [Amyelois transitella]	NA	NA
gene	g928	tig00002843	AUGUSTUS	7129	7476	+	Uncharacterized predicted gene	NA	NA
gene	g929	tig00002843	AUGUSTUS	20988	21562	-	Sequence homology, NCBI's 'non-redundant'= XP_014371076.1 PREDICTED: putative uncharacterized protein FLJ37770 [Papilio machaon]	NA	NA
gene	g930	tig00002844	AUGUSTUS	9422	14538	-	Uncharacterized predicted gene	NA	NA
gene	g931	tig00002848	AUGUSTUS	9395	10930	-	Uncharacterized predicted gene	NA	NA
gene	g932	tig00002856	AUGUSTUS	7201	13694	-	Sequence homology, NCBI's 'non-redundant'= XP_011562550.1 PREDICTED: translocon-associated protein subunit delta [Plutella xylostella]	NA	K04571
gene	g933	tig00002856	AUGUSTUS	26317	65018	-	Sequence homology, NCBI's 'non-redundant'= EMP27927.1 LIM domain-binding protein 1 [Chelonia mydas]	NA	NA
gene	g934	tig00002858	AUGUSTUS	158634	198959	-	Sprot-uniprot homology= Hemicentin-1	GO:0005604, C:basement membrane'GO:0005938, C:cell cortex'GO:0030054, C:cell junction'GO:0032154, C:cleavage furrow'GO:0070062, C:extracellular exosome'GO:0005509, F:calcium ion binding'GO:0007049, P:cell cycle'GO:0051301, P:cell division'GO:0050896, P:response to stimulus'GO:0007601, P:visual perception	K17341
gene	g935	tig00002861	AUGUSTUS	6791	15057	-	Sprot-uniprot homology= Developmentally-regulated GTP-binding protein 2	GO:0005829, C:cytosol'GO:0043231, C:intracellular membrane-bounded organelle'GO:0016020, C:membrane'GO:0005739, C:mitochondrion'GO:0005654, C:nucleoplasm'GO:0005525, F:GTP binding	K06944
gene	g936	tig00002861	AUGUSTUS	28431	37688	+	Sprot-uniprot homology= APOBEC1 complementation factor	GO:0030895, C:apolipoprotein B mRNA editing enzyme complex'GO:0005737, C:cytoplasm'GO:0005783, C:endoplasmic reticulum'GO:0005654, C:nucleoplasm'GO:0003723, F:RNA binding'GO:0003727, F:single-stranded RNA binding'GO:0016554, P:cytidine to uridine editing'GO:0016556, P:mRNA modification'GO:0006397, P:mRNA processing'GO:0050821, P:protein stabilization	NA
gene	g937	tig00002861	AUGUSTUS	62266	73304	+	Sequence homology, NCBI's 'non-redundant'= KOB74254.1 Uncharacterized protein OBRU01_10010 [Operophtera brumata]	NA	NA
gene	g938	tig00002861	AUGUSTUS	97344	119398	-	Sprot-uniprot homology= Unconventional myosin-XV	GO:0005737, C:cytoplasm'GO:0070062, C:extracellular exosome'GO:0016459, C:myosin complex'GO:0032420, C:stereocilium'GO:0003779, F:actin binding'GO:0005524, F:ATP binding'GO:0005516, F:calmodulin binding'GO:0003774, F:motor activity'GO:0042472, P:inner ear morphogenesis'GO:0007626, P:locomotory behavior'GO:0007605, P:sensory perception of sound	K10361
gene	g939	tig00002861	AUGUSTUS	160085	161221	-	Sequence homology, NCBI's 'non-redundant'= EHJ77507.1 hypothetical protein KGM_02829 [Danaus plexippus]	NA	NA
gene	g940	tig00002861	AUGUSTUS	169602	225347	-	Sprot-uniprot homology= Unconventional myosin-XV	GO:0005737, C:cytoplasm'GO:0070062, C:extracellular exosome'GO:0016459, C:myosin complex'GO:0032420, C:stereocilium'GO:0003779, F:actin binding'GO:0005524, F:ATP binding'GO:0005516, F:calmodulin binding'GO:0003774, F:motor activity'GO:0042472, P:inner ear morphogenesis'GO:0007626, P:locomotory behavior'GO:0007605, P:sensory perception of sound	K10361
gene	g941	tig00002861	AUGUSTUS	226166	227753	-	Uncharacterized predicted gene	NA	NA
gene	g943	tig00002863	AUGUSTUS	2337	29902	-	Sprot-uniprot homology= Senecionine N-oxygenase	GO:0005576, C:extracellular region'GO:0050660, F:flavin adenine dinucleotide binding'GO:0004499, F:N,N-dimethylaniline monooxygenase activity'GO:0050661, F:NADP binding'GO:0033784, F:senecionine N-oxygenase activity'GO:0009820, P:alkaloid metabolic process'GO:0055114, P:oxidation-reduction process'GO:0051289, P:protein homotetramerization	NA
gene	g945	tig00002866	AUGUSTUS	9239	27798	-	Sprot-uniprot homology= Usher syndrome type-1G protein	GO:0015629, C:actin cytoskeleton'GO:0036064, C:ciliary basal body'GO:0005829, C:cytosol'GO:0032391, C:photoreceptor connecting cilium'GO:0001917, C:photoreceptor inner segment'GO:0005886, C:plasma membrane'GO:0042803, F:protein homodimerization activity'GO:0030507, F:spectrin binding'GO:0050957, P:equilibrioception'GO:0042472, P:inner ear morphogenesis'GO:0060122, P:inner ear receptor stereociliu…	K21878
gene	g946	tig00002877	AUGUSTUS	28749	56565	+	Sequence homology, NCBI's 'non-redundant'= XP_013187091.1 PREDICTED: uncharacterized protein LOC106132276 [Amyelois transitella]	NA	NA
gene	g947	tig00002879	AUGUSTUS	9298	27530	-	Sprot-uniprot homology= Protein rhomboid	GO:0045177, C:apical part of cell'GO:0005794, C:Golgi apparatus'GO:0000139, C:Golgi membrane'GO:0016021, C:integral component of membrane'GO:0005886, C:plasma membrane'GO:0004252, F:serine-type endopeptidase activity'GO:0007409, P:axonogenesis'GO:0048149, P:behavioral response to ethanol'GO:0007420, P:brain development'GO:0046845, P:branched duct epithelial cell fate determination, open tracheal …	K02857
gene	g948	tig00002880	AUGUSTUS	19316	33208	+	Sprot-uniprot homology= Myosin heavy chain, non-muscle	GO:0045179, C:apical cortex'GO:0005938, C:cell cortex'GO:0031252, C:cell leading edge'GO:0044291, C:cell-cell contact zone'GO:0032154, C:cleavage furrow'GO:0005856, C:cytoskeleton'GO:0005829, C:cytosol'GO:0016459, C:myosin complex'GO:0016460, C:myosin II complex'GO:0016461, C:unconventional myosin complex'GO:0030018, C:Z disc'GO:0003779, F:actin binding'GO:0005524, F:ATP binding'GO:0042623, F:ATP…	NA
gene	g949	tig00002883	AUGUSTUS	17090	19569	+	Sequence homology, NCBI's 'non-redundant'= XP_011553673.1 PREDICTED: uncharacterized protein LOC105385054 [Plutella xylostella]	NA	NA
gene	g950	tig00002886	AUGUSTUS	1	38449	+	Sprot-uniprot homology= Vinculin	GO:0015629, C:actin cytoskeleton'GO:0005737, C:cytoplasm'GO:0098592, C:cytoplasmic side of apical plasma membrane'GO:0005925, C:focal adhesion'GO:0003779, F:actin binding'GO:0051015, F:actin filament binding'GO:0005198, F:structural molecule activity'GO:0007155, P:cell adhesion'GO:0007016, P:cytoskeletal anchoring at plasma membrane'GO:0048812, P:neuron projection morphogenesis'GO:0006909, P:phag…	K05700
gene	g951	tig00002888	AUGUSTUS	2954	31094	-	Sprot-uniprot homology= WD repeat-containing protein 44	GO:0005829, C:cytosol'GO:0010008, C:endosome membrane'GO:0005794, C:Golgi apparatus'GO:0048471, C:perinuclear region of cytoplasm	K20241
gene	g952	tig00002888	AUGUSTUS	69036	74536	+	Sprot-uniprot homology= Glutathione S-transferase 1-1	GO:0004364, F:glutathione transferase activity	K00799
gene	g953	tig00002888	AUGUSTUS	79714	83901	-	Sprot-uniprot homology= Glutathione S-transferase 1, isoform C	GO:0018833, F:DDT-dehydrochlorinase activity'GO:0004364, F:glutathione transferase activity	K00799
gene	g954	tig00002914	AUGUSTUS	24495	46776	+	Sequence homology, NCBI's 'non-redundant'= XP_012549686.1 PREDICTED: transmembrane and ubiquitin-like domain-containing protein 1 isoform X3 [Bombyx mori]	NA	NA
gene	g956	tig00002916	AUGUSTUS	1	12528	-	Uncharacterized predicted gene	NA	NA
gene	g958	tig00002916	AUGUSTUS	29170	43727	-	Sequence homology, NCBI's 'non-redundant'= XP_013190764.1 PREDICTED: integral membrane protein GPR155 [Amyelois transitella]	NA	NA
gene	g959	tig00002927	AUGUSTUS	14759	31849	-	Sprot-uniprot homology= Nuclear migration protein nudC	GO:0005737, C:cytoplasm'GO:0005874, C:microtubule'GO:0005634, C:nucleus'GO:0045296, F:cadherin binding'GO:0051082, F:unfolded protein binding'GO:0007049, P:cell cycle'GO:0051301, P:cell division'GO:0032502, P:developmental process'GO:0006457, P:protein folding	NA
gene	g960	tig00002943	AUGUSTUS	12651	14290	+	Sequence homology, NCBI's 'non-redundant'= XP_012543937.1 PREDICTED: uncharacterized protein LOC105841297 [Bombyx mori]	NA	NA
gene	g961	tig00002943	AUGUSTUS	14493	16904	+	Sequence homology, NCBI's 'non-redundant'= XP_011557724.1 PREDICTED: uncharacterized protein LOC105388498 [Plutella xylostella]	NA	NA
gene	g962	tig00002944	AUGUSTUS	1	12734	+	Sprot-uniprot homology= BTB/POZ domain-containing protein 9	GO:0005737, C:cytoplasm'GO:0019005, C:SCF ubiquitin ligase complex'GO:0031625, F:ubiquitin protein ligase binding'GO:0008344, P:adult locomotory behavior'GO:0048512, P:circadian behavior'GO:0042748, P:circadian sleep/wake cycle, non-REM sleep'GO:0007616, P:long-term memory'GO:0050804, P:modulation of synaptic transmission'GO:0060586, P:multicellular organismal iron ion homeostasis'GO:0043161, P:p…	K10481
gene	g963	tig00002944	AUGUSTUS	14966	16128	-	Sprot-uniprot homology= GTP-binding protein 10 homolog	GO:0005730, C:nucleolus'GO:0005525, F:GTP binding'GO:0003924, F:GTPase activity'GO:0000287, F:magnesium ion binding'GO:0042254, P:ribosome biogenesis	NA
gene	g964	tig00002944	AUGUSTUS	40919	44273	-	Uncharacterized predicted gene	NA	NA
gene	g965	tig00002949	AUGUSTUS	38165	47516	-	Sprot-uniprot homology= TATA-binding protein-associated factor 172	GO:0043231, C:intracellular membrane-bounded organelle'GO:0005654, C:nucleoplasm'GO:0005524, F:ATP binding'GO:0003677, F:DNA binding'GO:0004386, F:helicase activity'GO:0003700, F:transcription factor activity, sequence-specific DNA binding'GO:0035562, P:negative regulation of chromatin binding'GO:0045892, P:negative regulation of transcription, DNA-templated	K15192
gene	g966	tig00002963	AUGUSTUS	4809	8504	-	Sequence homology, NCBI's 'non-redundant'= JAT83956.1 hypothetical protein g.9907 [Pectinophora gossypiella]	NA	NA
gene	g968	tig00002972	AUGUSTUS	1	2050	+	Uncharacterized predicted gene	NA	NA
gene	g969	tig00002983	AUGUSTUS	1	12604	-	Sprot-uniprot homology= Trans-1,2-dihydrobenzene-1,2-diol dehydrogenase	GO:0047837, F:D-xylose 1-dehydrogenase (NADP+) activity'GO:0047115, F:trans-1,2-dihydrobenzene-1,2-diol dehydrogenase activity'GO:0042843, P:D-xylose catabolic process	K00078
gene	g970	tig00002983	AUGUSTUS	32095	37907	-	Sequence homology, NCBI's 'non-redundant'= XP_004930084.1 PREDICTED: trans-1,2-dihydrobenzene-1,2-diol dehydrogenase-like [Bombyx mori]	NA	K00078
gene	g971	tig00002983	AUGUSTUS	42736	61255	-	Uncharacterized predicted gene	NA	NA
gene	g972	tig00002985	AUGUSTUS	4418	15126	-	Sequence homology, NCBI's 'non-redundant'= KPJ14435.1 hypothetical protein RR48_13506 [Papilio machaon]	NA	NA
gene	g973	tig00002997	AUGUSTUS	10806	18922	+	Sprot-uniprot homology= Synembryn-A	GO:0005737, C:cytoplasm'GO:0005886, C:plasma membrane'GO:0001965, F:G-protein alpha-subunit binding'GO:0005096, F:GTPase activator activity'GO:0005085, F:guanyl-nucleotide exchange factor activity'GO:0007186, P:G-protein coupled receptor signaling pathway	NA
gene	g974	tig00002997	AUGUSTUS	19778	51519	+	Sprot-uniprot homology= Spondin-1	GO:0005578, C:proteinaceous extracellular matrix'GO:0046872, F:metal ion binding'GO:0007155, P:cell adhesion	NA
gene	g975	tig00002997	AUGUSTUS	70127	114276	-	Sequence homology, NCBI's 'non-redundant'= XP_014371596.1 PREDICTED: zinc transporter 1 [Papilio machaon] KPJ20370.1 Zinc transporter 1 [Papilio machaon]	NA	K14688
gene	g976	tig00002997	AUGUSTUS	134752	144941	+	Sequence homology, NCBI's 'non-redundant'= XP_012547361.1 PREDICTED: cingulin-like isoform X1 [Bombyx mori] XP_012547362.1 PREDICTED: cingulin-like isoform X1 [Bombyx mori]	NA	NA
gene	g977	tig00002997	AUGUSTUS	149231	162690	-	Sequence homology, NCBI's 'non-redundant'= XP_013185488.1 PREDICTED: filamin-A-interacting protein 1-like [Amyelois transitella]	NA	NA
gene	g978	tig00002997	AUGUSTUS	177301	196550	+	Sequence homology, NCBI's 'non-redundant'= XP_013185490.1 PREDICTED: cingulin-like [Amyelois transitella]	NA	NA
gene	g979	tig00002997	AUGUSTUS	206299	216133	+	Sprot-uniprot homology= Coiled-coil domain-containing protein 94		NA
gene	g980	tig00002997	AUGUSTUS	363697	384586	+	Sprot-uniprot homology= G1/S-specific cyclin-D3	GO:0000307, C:cyclin-dependent protein kinase holoenzyme complex'GO:0005737, C:cytoplasm'GO:0005829, C:cytosol'GO:0005925, C:focal adhesion'GO:0005634, C:nucleus'GO:0005886, C:plasma membrane'GO:0004693, F:cyclin-dependent protein serine/threonine kinase activity'GO:0019901, F:protein kinase binding'GO:0007049, P:cell cycle'GO:0051301, P:cell division'GO:0000122, P:negative regulation of transcri…	NA
gene	g981	tig00002997	AUGUSTUS	396857	401637	-	Sequence homology, NCBI's 'non-redundant'= JAT84570.1 hypothetical protein g.15628 [Pectinophora gossypiella]	NA	NA
gene	g982	tig00002997	AUGUSTUS	402030	420194	-	Sequence homology, NCBI's 'non-redundant'= JAT84570.1 hypothetical protein g.15628 [Pectinophora gossypiella]	NA	K20478
gene	g983	tig00002997	AUGUSTUS	420828	423475	+	Sprot-uniprot homology= 39S ribosomal protein L28, mitochondrial	GO:0005762, C:mitochondrial large ribosomal subunit'GO:0003735, F:structural constituent of ribosome'GO:0032543, P:mitochondrial translation	K02902
gene	g984	tig00002997	AUGUSTUS	428107	472486	-	Sprot-uniprot homology= Probable phosphorylase b kinase regulatory subunit alpha	GO:0005964, C:phosphorylase kinase complex'GO:0005886, C:plasma membrane'GO:0005516, F:calmodulin binding'GO:0003824, F:catalytic activity'GO:0005977, P:glycogen metabolic process'GO:0006468, P:protein phosphorylation	K07190
gene	g986	tig00002997	AUGUSTUS	497443	520786	+	Sprot-uniprot homology= Adenylate cyclase type 9 {ECO:0000303|PubMed:9628827}	GO:0030424, C:axon'GO:0030425, C:dendrite'GO:0008074, C:guanylate cyclase complex, soluble'GO:0016021, C:integral component of membrane'GO:0005887, C:integral component of plasma membrane'GO:0005886, C:plasma membrane'GO:0004016, F:adenylate cyclase activity'GO:0005524, F:ATP binding'GO:0004383, F:guanylate cyclase activity'GO:0046872, F:metal ion binding'GO:0007190, P:activation of adenylate cyc…	K08049
gene	g987	tig00002997	AUGUSTUS	538019	548773	-	Sprot-uniprot homology= Gamma-aminobutyric acid receptor subunit alpha-6	GO:0030054, C:cell junction'GO:0034707, C:chloride channel complex'GO:1902711, C:GABA-A receptor complex'GO:0045211, C:postsynaptic membrane'GO:0005254, F:chloride channel activity'GO:0005230, F:extracellular ligand-gated ion channel activity'GO:0004890, F:GABA-A receptor activity'GO:0007214, P:gamma-aminobutyric acid signaling pathway	K05175
gene	g988	tig00002997	AUGUSTUS	584504	591421	-	Uncharacterized predicted gene	NA	NA
gene	g989	tig00002997	AUGUSTUS	623470	627791	+	Sprot-uniprot homology= Transposon Ty3-I Gag-Pol polyprotein	GO:0005737, C:cytoplasm'GO:0005634, C:nucleus'GO:0000943, C:retrotransposon nucleocapsid'GO:0004190, F:aspartic-type endopeptidase activity'GO:0005524, F:ATP binding'GO:0003677, F:DNA binding'GO:0003887, F:DNA-directed DNA polymerase activity'GO:0008233, F:peptidase activity'GO:0004540, F:ribonuclease activity'GO:0003723, F:RNA binding'GO:0003964, F:RNA-directed DNA polymerase activity'GO:0004523…	NA
gene	g990	tig00002997	AUGUSTUS	642093	661055	+	Sprot-uniprot homology= Gamma-aminobutyric acid receptor subunit beta-like	GO:0030054, C:cell junction'GO:0034707, C:chloride channel complex'GO:1902711, C:GABA-A receptor complex'GO:0005886, C:plasma membrane'GO:0045211, C:postsynaptic membrane'GO:0004890, F:GABA-A receptor activity'GO:0022851, F:GABA-gated chloride ion channel activity	K05181
gene	g991	tig00002997	AUGUSTUS	680000	717400	+	Sprot-uniprot homology= Low-density lipoprotein receptor-related protein 4	GO:0009986, C:cell surface'GO:0030425, C:dendrite'GO:0016600, C:flotillin complex'GO:0016021, C:integral component of membrane'GO:0031594, C:neuromuscular junction'GO:0043025, C:neuronal cell body'GO:0005886, C:plasma membrane'GO:0014069, C:postsynaptic density'GO:0043235, C:receptor complex'GO:0097060, C:synaptic membrane'GO:0034185, F:apolipoprotein binding'GO:0005509, F:calcium ion binding'GO:…	K20051
gene	g992	tig00002997	AUGUSTUS	728201	770388	-	Sprot-uniprot homology= Sorting nexin-25	GO:0010008, C:endosome membrane'GO:0043231, C:intracellular membrane-bounded organelle'GO:0035091, F:phosphatidylinositol binding'GO:0034713, F:type I transforming growth factor beta receptor binding'GO:0060394, P:negative regulation of pathway-restricted SMAD protein phosphorylation'GO:0030512, P:negative regulation of transforming growth factor beta receptor signaling pathway'GO:0015031, P:prot…	K17887
gene	g996	tig00003000	AUGUSTUS	15936	18935	+	Uncharacterized predicted gene	NA	NA
gene	g997	tig00003000	AUGUSTUS	24183	25300	+	Sequence homology, NCBI's 'non-redundant'= JAA86496.1 dimeric dihydrodiol dehydrogenase [Pararge aegeria]	NA	K00078
gene	g999	tig00003019	AUGUSTUS	3457	9822	-	Sequence homology, NCBI's 'non-redundant'= KOB51833.1 Zinc finger DNA binding protein [Operophtera brumata] KOB71066.1 Zinc finger DNA binding protein [Operophtera brumata]	NA	K15111
gene	g1000	tig00003019	AUGUSTUS	29773	46619	+	Sprot-uniprot homology= S-adenosylmethionine mitochondrial carrier protein	GO:0016021, C:integral component of membrane'GO:0005743, C:mitochondrial inner membrane'GO:0000095, F:S-adenosyl-L-methionine transmembrane transporter activity'GO:0006839, P:mitochondrial transport'GO:0015805, P:S-adenosyl-L-methionine transport	K15111
gene	g1001	tig00003019	AUGUSTUS	51844	53466	-	Sequence homology, NCBI's 'non-redundant'= JAT90544.1 hypothetical protein g.14434 [Pectinophora gossypiella]	NA	NA
gene	g1002	tig00003019	AUGUSTUS	59436	86330	-	Sprot-uniprot homology= Rhophilin-1	GO:0005829, C:cytosol'GO:0030695, F:GTPase regulator activity'GO:0007165, P:signal transduction	NA
gene	g1003	tig00003023	AUGUSTUS	39114	42693	+	Sequence homology, NCBI's 'non-redundant'= KFM64407.1 PiggyBac transposable element-derived protein 4, partial [Stegodyphus mimosarum]	NA	NA
gene	g1004	tig00003023	AUGUSTUS	119884	160301	+	Sequence homology, NCBI's 'non-redundant'= XP_013184066.1 PREDICTED: uncharacterized protein LOC106129912 [Amyelois transitella]	NA	NA
gene	g1005	tig00003023	AUGUSTUS	192543	198017	-	Uncharacterized predicted gene	NA	NA
gene	g1006	tig00003041	AUGUSTUS	1905	13144	-	Sequence homology, NCBI's 'non-redundant'= XP_014371939.1 PREDICTED: LOW QUALITY PROTEIN: adventurous-gliding motility protein Z [Papilio machaon]	NA	NA
gene	g1007	tig00003065	AUGUSTUS	33060	35032	-	Sequence homology, NCBI's 'non-redundant'= XP_013193561.1 PREDICTED: RNA-directed DNA polymerase from mobile element jockey-like isoform X1 [Amyelois transitella] XP_013193562.1 PREDICTED: RNA-directed DNA polymerase from mobile element jockey-like isoform X2 [Amyelois transitella]	NA	NA
gene	g1008	tig00003065	AUGUSTUS	127163	156367	-	Sequence homology, NCBI's 'non-redundant'= XP_013198740.1 PREDICTED: uncharacterized protein LOC106141648 [Amyelois transitella]	NA	NA
gene	g1009	tig00003065	AUGUSTUS	212072	215871	+	Sprot-uniprot homology= 40S ribosomal protein S6	GO:0005840, C:ribosome'GO:0003735, F:structural constituent of ribosome'GO:0006412, P:translation	K02991
gene	g1010	tig00003065	AUGUSTUS	225359	237255	-	Sequence homology, NCBI's 'non-redundant'= JAT89659.1 hypothetical protein g.7343 [Pectinophora gossypiella]	NA	NA
gene	g1011	tig00003065	AUGUSTUS	251029	268938	+	Sprot-uniprot homology= Ubiquitin-like modifier-activating enzyme ATG7	GO:0005930, C:axoneme'GO:0005737, C:cytoplasm'GO:0005829, C:cytosol'GO:0000407, C:pre-autophagosomal structure'GO:0019778, F:Atg12 activating enzyme activity'GO:0019779, F:Atg8 activating enzyme activity'GO:0042803, F:protein homodimerization activity'GO:0008134, F:transcription factor binding'GO:0007628, P:adult walking behavior'GO:0080144, P:amino acid homeostasis'GO:0000045, P:autophagosome as…	K08337
gene	g1013	tig00003071	AUGUSTUS	18470	23518	-	Sequence homology, NCBI's 'non-redundant'= XP_013184466.1 PREDICTED: protein transport protein Sec24A [Amyelois transitella]	NA	NA
gene	g1014	tig00003080	AUGUSTUS	9528	16996	-	Sprot-uniprot homology= Peroxiredoxin 1	GO:0005829, C:cytosol'GO:0005875, C:microtubule associated complex'GO:0008379, F:thioredoxin peroxidase activity'GO:0007155, P:cell adhesion'GO:0045454, P:cell redox homeostasis'GO:0006974, P:cellular response to DNA damage stimulus'GO:0008340, P:determination of adult lifespan'GO:0007281, P:germ cell development'GO:0008354, P:germ cell migration'GO:0042744, P:hydrogen peroxide catabolic process'…	K13279
gene	g1016	tig00003083	AUGUSTUS	10563	24950	-	Sprot-uniprot homology= Myosin heavy chain 95F	GO:0045178, C:basal part of cell'GO:0005938, C:cell cortex'GO:0005737, C:cytoplasm'GO:0005829, C:cytosol'GO:0030139, C:endocytic vesicle'GO:0045172, C:germline ring canal'GO:0030426, C:growth cone'GO:0070865, C:investment cone'GO:0005875, C:microtubule associated complex'GO:0016459, C:myosin complex'GO:0031476, C:myosin VI complex'GO:0043234, C:protein complex'GO:0070864, C:sperm individualizatio…	K10358
gene	g1017	tig00003085	AUGUSTUS	24105	26946	-	Sequence homology, NCBI's 'non-redundant'= XP_018572784.1 PREDICTED: uncharacterized protein LOC108912104 [Anoplophora glabripennis]	NA	NA
gene	g1018	tig00003089	AUGUSTUS	3238	6268	+	Sprot-uniprot homology= Ephrin type-A receptor 5	GO:0005912, C:adherens junction'GO:0030424, C:axon'GO:0071944, C:cell periphery'GO:0030425, C:dendrite'GO:0009897, C:external side of plasma membrane'GO:0016021, C:integral component of membrane'GO:0043025, C:neuronal cell body'GO:0048471, C:perinuclear region of cytoplasm'GO:0005886, C:plasma membrane'GO:0005791, C:rough endoplasmic reticulum'GO:0005524, F:ATP binding'GO:0005003, F:ephrin recept…	K05110
gene	g1019	tig00003099	AUGUSTUS	20124	31098	-	Sprot-uniprot homology= Coiled-coil domain-containing protein 94		NA
gene	g1020	tig00003099	AUGUSTUS	41772	47471	+	Uncharacterized predicted gene	NA	NA
gene	g1024	tig00003106	AUGUSTUS	9399	25110	+	Sprot-uniprot homology= Neuroglian	GO:0005923, C:bicellular tight junction'GO:0030175, C:filopodium'GO:0016021, C:integral component of membrane'GO:0016328, C:lateral plasma membrane'GO:0005886, C:plasma membrane'GO:0005919, C:pleated septate junction'GO:0005918, C:septate junction'GO:0005509, F:calcium ion binding'GO:0008366, P:axon ensheathment'GO:0048675, P:axon extension'GO:0007409, P:axonogenesis'GO:0061343, P:cell adhesion i…	K06756
gene	g1025	tig00003107	AUGUSTUS	2541	3512	+	Sequence homology, NCBI's 'non-redundant'= KOB73242.1 Zinc finger DNA binding protein [Operophtera brumata]	NA	NA
gene	g1026	tig00003115	AUGUSTUS	44468	70943	+	Uncharacterized predicted gene	NA	NA
gene	g1027	tig00003132	AUGUSTUS	6017	7892	+	Sequence homology, NCBI's 'non-redundant'= KOB79218.1 Zinc finger DNA binding protein [Operophtera brumata]	NA	NA
gene	g1028	tig00003141	AUGUSTUS	4054	16720	-	Sprot-uniprot homology= Ras-related protein Rab-30	GO:0005801, C:cis-Golgi network'GO:0031985, C:Golgi cisterna'GO:0043231, C:intracellular membrane-bounded organelle'GO:0016020, C:membrane'GO:0005802, C:trans-Golgi network'GO:0005525, F:GTP binding'GO:0003924, F:GTPase activity'GO:0007030, P:Golgi organization	K07917
gene	g1029	tig00003141	AUGUSTUS	18709	23894	+	Sprot-uniprot homology= Speckle-type POZ protein-like	GO:0031463, C:Cul3-RING ubiquitin ligase complex'GO:0005737, C:cytoplasm'GO:0005634, C:nucleus'GO:0019005, C:SCF ubiquitin ligase complex'GO:0031625, F:ubiquitin protein ligase binding'GO:0031397, P:negative regulation of protein ubiquitination'GO:0043161, P:proteasome-mediated ubiquitin-dependent protein catabolic process'GO:0042787, P:protein ubiquitination involved in ubiquitin-dependent prote…	K10523
gene	g1030	tig00003141	AUGUSTUS	24626	25189	-	Sprot-uniprot homology= Probable RNA-binding protein EIF1AD	GO:0005634, C:nucleus'GO:0003743, F:translation initiation factor activity	K15025
gene	g1031	tig00003147	AUGUSTUS	14880	20560	+	Sprot-uniprot homology= 40S ribosomal protein S6	GO:0005840, C:ribosome'GO:0003735, F:structural constituent of ribosome'GO:0006412, P:translation	K02991
gene	g1033	tig00003171	AUGUSTUS	30404	31315	+	Sequence homology, NCBI's 'non-redundant'= XP_004934220.2 PREDICTED: myb/SANT-like DNA-binding domain-containing protein 3 [Bombyx mori]	NA	NA
gene	g1034	tig00003171	AUGUSTUS	32604	34002	-	Sequence homology, NCBI's 'non-redundant'= XP_012543806.1 PREDICTED: putative nuclease HARBI1 [Bombyx mori]	NA	NA
gene	g1037	tig00003175	AUGUSTUS	12433	32751	+	Sprot-uniprot homology= Zinc finger imprinted 3	GO:0005634, C:nucleus'GO:0003677, F:DNA binding'GO:0046872, F:metal ion binding'GO:0003700, F:transcription factor activity, sequence-specific DNA binding'GO:0006355, P:regulation of transcription, DNA-templated'GO:0006351, P:transcription, DNA-templated	K09228
gene	g1038	tig00003193	AUGUSTUS	1005	33528	-	Sprot-uniprot homology= Scm-like with four MBT domains protein 2	GO:0016235, C:aggresome'GO:0043231, C:intracellular membrane-bounded organelle'GO:0016607, C:nuclear speck'GO:0005634, C:nucleus'GO:0042393, F:histone binding'GO:0010629, P:negative regulation of gene expression'GO:0006355, P:regulation of transcription, DNA-templated	NA
gene	g1039	tig00003193	AUGUSTUS	38375	39980	+	Sequence homology, NCBI's 'non-redundant'= XP_014364944.1 PREDICTED: CSC1-like protein 2 [Papilio machaon] KPJ10198.1 Transmembrane protein 63A [Papilio machaon]	NA	K21989
gene	g1040	tig00003197	AUGUSTUS	47520	53310	+	Uncharacterized predicted gene	NA	NA
gene	g1041	tig00003197	AUGUSTUS	363367	367985	-	Uncharacterized predicted gene	NA	NA
gene	g1043	tig00003197	AUGUSTUS	427486	429976	-	Sequence homology, NCBI's 'non-redundant'= XP_014357830.1 PREDICTED: RNA-directed DNA polymerase from mobile element jockey-like, partial [Papilio machaon]	NA	NA
gene	g1044	tig00003201	AUGUSTUS	289	7524	-	Sprot-uniprot homology= Low-density lipoprotein receptor-related protein 4	GO:0009986, C:cell surface'GO:0030425, C:dendrite'GO:0016021, C:integral component of membrane'GO:0031594, C:neuromuscular junction'GO:0043025, C:neuronal cell body'GO:0005886, C:plasma membrane'GO:0014069, C:postsynaptic density'GO:0043235, C:receptor complex'GO:0097060, C:synaptic membrane'GO:0034185, F:apolipoprotein binding'GO:0005509, F:calcium ion binding'GO:0042803, F:protein homodimerizat…	K20051
gene	g1045	tig00003201	AUGUSTUS	8251	27576	-	Sprot-uniprot homology= Low-density lipoprotein receptor-related protein 4	GO:0009986, C:cell surface'GO:0030425, C:dendrite'GO:0016600, C:flotillin complex'GO:0016021, C:integral component of membrane'GO:0031594, C:neuromuscular junction'GO:0043025, C:neuronal cell body'GO:0005886, C:plasma membrane'GO:0014069, C:postsynaptic density'GO:0043235, C:receptor complex'GO:0097060, C:synaptic membrane'GO:0034185, F:apolipoprotein binding'GO:0005509, F:calcium ion binding'GO:…	K20051
gene	g1046	tig00003218	AUGUSTUS	1560	9823	+	Sequence homology, NCBI's 'non-redundant'= JAT86774.1 hypothetical protein g.6933 [Pectinophora gossypiella]	NA	K17431
gene	g1047	tig00003218	AUGUSTUS	14687	49118	+	Sprot-uniprot homology= Protein KIAA0100	GO:0005576, C:extracellular region	NA
gene	g1048	tig00003225	AUGUSTUS	17371	26634	+	Sequence homology, NCBI's 'non-redundant'= XP_012552446.1 PREDICTED: homeobox protein Hox-A1-like, partial [Bombyx mori]	NA	NA
gene	g1049	tig00003225	AUGUSTUS	42734	55581	-	Sequence homology, NCBI's 'non-redundant'= XP_013197907.1 PREDICTED: saccharopine dehydrogenase-like oxidoreductase [Amyelois transitella]	NA	NA
gene	g1050	tig00003229	AUGUSTUS	5039	11958	-	Sequence homology, NCBI's 'non-redundant'= XP_013189655.1 PREDICTED: transcription cofactor vestigial-like protein 4 [Amyelois transitella]	NA	NA
gene	g1051	tig00003245	AUGUSTUS	116265	123549	+	Uncharacterized predicted gene	NA	NA
gene	g1052	tig00003254	AUGUSTUS	1	11706	+	Sequence homology, NCBI's 'non-redundant'= XP_013200828.1 PREDICTED: uncharacterized protein LOC106143321 [Amyelois transitella]	NA	NA
gene	g1053	tig00003259	AUGUSTUS	21325	25647	-	Sprot-uniprot homology= Translocon-associated protein subunit beta	GO:0005783, C:endoplasmic reticulum'GO:0005789, C:endoplasmic reticulum membrane'GO:0016021, C:integral component of membrane'GO:0006613, P:cotranslational protein targeting to membrane	K13250
gene	g1054	tig00003264	AUGUSTUS	2072	16603	+	Sequence homology, NCBI's 'non-redundant'= XP_004932801.2 PREDICTED: quinone oxidoreductase isoform X1 [Bombyx mori]	NA	NA
gene	g1055	tig00003264	AUGUSTUS	24741	53944	-	Sprot-uniprot homology= Plexin domain-containing protein 2	GO:0070062, C:extracellular exosome'GO:0016021, C:integral component of membrane	NA
gene	g1057	tig00003276	AUGUSTUS	1	7271	+	Sequence homology, NCBI's 'non-redundant'= XP_004932782.1 PREDICTED: outer dense fiber protein 2 [Bombyx mori] XP_012551539.1 PREDICTED: outer dense fiber protein 2 [Bombyx mori]	NA	NA
gene	g1059	tig00003276	AUGUSTUS	21665	27073	-	Sequence homology, NCBI's 'non-redundant'= XP_013189168.1 PREDICTED: SET and MYND domain-containing protein 4-like [Amyelois transitella]	NA	NA
gene	g1062	tig00003292	AUGUSTUS	2561	65477	+	Sequence homology, NCBI's 'non-redundant'= XP_013183500.1 PREDICTED: uncharacterized protein LOC106129474 isoform X1 [Amyelois transitella]	NA	NA
gene	g1063	tig00003292	AUGUSTUS	146225	146925	+	Sprot-uniprot homology= Silk gland factor 1	GO:0005634, C:nucleus'GO:0019904, F:protein domain specific binding'GO:0043565, F:sequence-specific DNA binding'GO:0003700, F:transcription factor activity, sequence-specific DNA binding'GO:0008134, F:transcription factor binding'GO:0006351, P:transcription, DNA-templated	K08035
gene	g1064	tig00003295	AUGUSTUS	1	5107	+	Sequence homology, NCBI's 'non-redundant'= NP_001040112.1 cuticular protein RR-1 motif 1 precursor [Bombyx mori] ABD36099.1 cuticle protein 3 [Bombyx mori]	NA	NA
gene	g1065	tig00003302	AUGUSTUS	15617	37887	+	Sequence homology, NCBI's 'non-redundant'= XP_013139529.1 PREDICTED: proton-coupled folate transporter-like [Papilio polytes]	NA	NA
gene	g1067	tig00003305	AUGUSTUS	5599	15748	+	Sequence homology, NCBI's 'non-redundant'= XP_004929887.1 PREDICTED: uncharacterized protein LOC101742510 [Bombyx mori]	NA	NA
gene	g1068	tig00003319	AUGUSTUS	17889	19569	+	Sprot-uniprot homology= Lysozyme	GO:0003796, F:lysozyme activity'GO:0019835, P:cytolysis'GO:0042742, P:defense response to bacterium'GO:0008152, P:metabolic process	K13915
gene	g1069	tig00003319	AUGUSTUS	32254	59459	+	Uncharacterized predicted gene	NA	NA
gene	g1070	tig00003320	AUGUSTUS	10160	21638	+	Uncharacterized predicted gene	NA	NA
gene	g1071	tig00003322	AUGUSTUS	1932	38026	-	Sprot-uniprot homology= Translocation protein SEC62	GO:0005789, C:endoplasmic reticulum membrane'GO:0016021, C:integral component of membrane'GO:0005791, C:rough endoplasmic reticulum'GO:0008565, F:protein transporter activity'GO:0006620, P:posttranslational protein targeting to endoplasmic reticulum membrane	K12275
gene	g1072	tig00003342	AUGUSTUS	22682	24582	-	Sequence homology, NCBI's 'non-redundant'= KPJ10845.1 hypothetical protein RR48_02977 [Papilio machaon]	NA	NA
gene	g1073	tig00003348	AUGUSTUS	11590	17403	-	Sequence homology, NCBI's 'non-redundant'= XP_011557830.1 PREDICTED: RNA-directed DNA polymerase from mobile element jockey-like [Plutella xylostella]	NA	NA
gene	g1074	tig00003348	AUGUSTUS	18056	21161	+	Sequence homology, NCBI's 'non-redundant'= XP_014298240.1 PREDICTED: zinc finger BED domain-containing protein 4-like [Microplitis demolitor]	NA	NA
gene	g1075	tig00003348	AUGUSTUS	47964	58294	+	Sequence homology, NCBI's 'non-redundant'= KOB64527.1 Uncharacterized protein OBRU01_24127 [Operophtera brumata]	NA	NA
gene	g1076	tig00003348	AUGUSTUS	64687	99658	+	Sequence homology, NCBI's 'non-redundant'= XP_011555513.1 PREDICTED: uncharacterized protein LOC105386608 [Plutella xylostella]	NA	NA
gene	g1077	tig00003348	AUGUSTUS	141301	164757	+	Sprot-uniprot homology= Transient-receptor-potential-like protein	GO:0034703, C:cation channel complex'GO:0030425, C:dendrite'GO:0016027, C:inaD signaling complex'GO:0016021, C:integral component of membrane'GO:0005887, C:integral component of plasma membrane'GO:0005622, C:intracellular'GO:0005886, C:plasma membrane'GO:0016028, C:rhabdomere'GO:0035997, C:rhabdomere microvillus membrane'GO:0005262, F:calcium channel activity'GO:0005516, F:calmodulin binding'GO:0…	K13803
gene	g1078	tig00003348	AUGUSTUS	167157	206690	+	Sequence homology, NCBI's 'non-redundant'= XP_004922702.1 PREDICTED: transient-receptor-potential-like protein [Bombyx mori]	NA	NA
gene	g1079	tig00003348	AUGUSTUS	225524	256796	-	Sprot-uniprot homology= Transient receptor potential protein	GO:0034703, C:cation channel complex'GO:0016027, C:inaD signaling complex'GO:0016021, C:integral component of membrane'GO:0005887, C:integral component of plasma membrane'GO:0005622, C:intracellular'GO:0005886, C:plasma membrane'GO:0016028, C:rhabdomere'GO:0035997, C:rhabdomere microvillus membrane'GO:0005262, F:calcium channel activity'GO:0015278, F:calcium-release channel activity'GO:0005516, F…	K04967
gene	g1080	tig00003351	AUGUSTUS	21576	24876	+	Sprot-uniprot homology= Growth/differentiation factor 8	GO:0005615, C:extracellular space'GO:0005125, F:cytokine activity'GO:0008083, F:growth factor activity'GO:0008201, F:heparin binding	K05497
gene	g1083	tig00003357	AUGUSTUS	21200	29397	-	Sprot-uniprot homology= Gastrulation defective protein 1 homolog	GO:0022008, P:neurogenesis	NA
gene	g1084	tig00003373	AUGUSTUS	30207	42175	+	Sequence homology, NCBI's 'non-redundant'= XP_013136939.1 PREDICTED: KRAB-A domain-containing protein 2-like [Papilio polytes]	NA	NA
gene	g1085	tig00003375	AUGUSTUS	54864	63805	+	Sequence homology, NCBI's 'non-redundant'= XP_013185049.1 PREDICTED: homeobox protein bagpipe-like [Amyelois transitella]	NA	NA
gene	g1086	tig00003375	AUGUSTUS	147700	149024	+	Sequence homology, NCBI's 'non-redundant'= XP_013138020.1 PREDICTED: 2-aminoethanethiol dioxygenase [Papilio polytes]	NA	K10712
gene	g1087	tig00003377	AUGUSTUS	1	4346	+	Sprot-uniprot homology= Alpha-mannosidase 2	GO:0005801, C:cis-Golgi network'GO:0070062, C:extracellular exosome'GO:0005615, C:extracellular space'GO:0005794, C:Golgi apparatus'GO:0000139, C:Golgi membrane'GO:0016021, C:integral component of membrane'GO:0016020, C:membrane'GO:0004559, F:alpha-mannosidase activity'GO:0030246, F:carbohydrate binding'GO:0016787, F:hydrolase activity'GO:0016799, F:hydrolase activity, hydrolyzing N-glycosyl comp…	K01191
gene	g1088	tig00003385	AUGUSTUS	4730	17638	-	Sprot-uniprot homology= Cytochrome P450 6k1	GO:0005789, C:endoplasmic reticulum membrane'GO:0031090, C:organelle membrane'GO:0020037, F:heme binding'GO:0005506, F:iron ion binding'GO:0004497, F:monooxygenase activity'GO:0016705, F:oxidoreductase activity, acting on paired donors, with incorporation or reduction of molecular oxygen	K14999
gene	g1090	tig00003391	AUGUSTUS	1295	9361	-	Uncharacterized predicted gene	NA	NA
gene	g1091	tig00003392	AUGUSTUS	12859	67225	-	Sprot-uniprot homology= Calsenilin	GO:0030424, C:axon'GO:0043679, C:axon terminus'GO:0005829, C:cytosol'GO:0030425, C:dendrite'GO:0005783, C:endoplasmic reticulum'GO:0005794, C:Golgi apparatus'GO:0005634, C:nucleus'GO:0005886, C:plasma membrane'GO:0032993, C:protein-DNA complex'GO:0008076, C:voltage-gated potassium channel complex'GO:0005509, F:calcium ion binding'GO:0003677, F:DNA binding'GO:0044325, F:ion channel binding'GO:0005…	NA
gene	g1092	tig00003396	AUGUSTUS	71752	87501	-	Sequence homology, NCBI's 'non-redundant'= XP_011557012.1 PREDICTED: uncharacterized protein LOC105387907 [Plutella xylostella]	NA	NA
gene	g1093	tig00003396	AUGUSTUS	91525	104820	-	Sequence homology, NCBI's 'non-redundant'= AAF61949.1 insulin-related peptide binding protein [Spodoptera frugiperda]	NA	NA
gene	g1094	tig00003396	AUGUSTUS	132107	134409	-	Sequence homology, NCBI's 'non-redundant'= XP_016665036.1 PREDICTED: uncharacterized protein LOC107885857 isoform X2 [Acyrthosiphon pisum]	NA	NA
gene	g1095	tig00003396	AUGUSTUS	146750	162445	+	Sequence homology, NCBI's 'non-redundant'= KHN82390.1 hypothetical protein Tcan_14034 [Toxocara canis]	NA	NA
gene	g1096	tig00003408	AUGUSTUS	1	6206	+	Uncharacterized predicted gene	NA	NA
gene	g1097	tig00003408	AUGUSTUS	77119	84319	+	Sprot-uniprot homology= U2 small nuclear ribonucleoprotein A'	GO:0005681, C:spliceosomal complex'GO:0003723, F:RNA binding'GO:0006397, P:mRNA processing'GO:0008380, P:RNA splicing	K11092
gene	g1098	tig00003408	AUGUSTUS	112357	133032	+	Sprot-uniprot homology= Helicase ARIP4	GO:0005634, C:nucleus'GO:0005524, F:ATP binding'GO:0003677, F:DNA binding'GO:0004386, F:helicase activity	K10876
gene	g1099	tig00003408	AUGUSTUS	133074	152639	+	Sequence homology, NCBI's 'non-redundant'= XP_004926458.1 PREDICTED: actin cytoskeleton-regulatory complex protein PAN1-like [Bombyx mori]	NA	NA
gene	g1100	tig00003408	AUGUSTUS	161110	163285	-	Uncharacterized predicted gene	NA	NA
gene	g1101	tig00003408	AUGUSTUS	180138	189966	+	Sequence homology, NCBI's 'non-redundant'= XP_004926459.1 PREDICTED: uncharacterized protein LOC101741297 [Bombyx mori]	NA	NA
gene	g1104	tig00003412	AUGUSTUS	24894	26023	+	Sequence homology, NCBI's 'non-redundant'= AAC13649.1 reverse transcriptase [Bombyx mori]	NA	NA
gene	g1105	tig00003412	AUGUSTUS	33206	35321	-	Sequence homology, NCBI's 'non-redundant'= ABB47331.1 retrotransposon protein, putative, Ty1-copia subclass [Oryza sativa Japonica Group]	NA	NA
gene	g1106	tig00003413	AUGUSTUS	2778	3348	+	Uncharacterized predicted gene	NA	NA
gene	g1107	tig00003416	AUGUSTUS	1	2626	+	Uncharacterized predicted gene	NA	NA
gene	g1108	tig00003416	AUGUSTUS	22452	37311	+	Sequence homology, NCBI's 'non-redundant'= KOB73242.1 Zinc finger DNA binding protein [Operophtera brumata]	NA	NA
gene	g1109	tig00003416	AUGUSTUS	39436	54479	+	Sequence homology, NCBI's 'non-redundant'= KPJ06072.1 putative RNA-directed DNA polymerase from transposon BS [Papilio machaon]	NA	NA
gene	g1110	tig00003425	AUGUSTUS	767	2466	+	Sequence homology, NCBI's 'non-redundant'= XP_004927972.1 PREDICTED: protein FAM50 homolog [Bombyx mori]	NA	NA
gene	g1111	tig00003425	AUGUSTUS	7553	26495	-	Sprot-uniprot homology= Dehydrodolichyl diphosphate synthase complex subunit DHDDS {ECO:0000305}	GO:0005789, C:endoplasmic reticulum membrane'GO:0016765, F:transferase activity, transferring alkyl or aryl (other than methyl) groups'GO:0006489, P:dolichyl diphosphate biosynthetic process'GO:0016094, P:polyprenol biosynthetic process'GO:0006486, P:protein glycosylation	K11778
gene	g1113	tig00003439	AUGUSTUS	988	13941	-	Sprot-uniprot homology= Eukaryotic translation initiation factor 5B	GO:0005737, C:cytoplasm'GO:0005829, C:cytosol'GO:0005525, F:GTP binding'GO:0003924, F:GTPase activity'GO:0046872, F:metal ion binding'GO:0003723, F:RNA binding'GO:0003743, F:translation initiation factor activity'GO:0006446, P:regulation of translational initiation	K03243
gene	g1114	tig00003439	AUGUSTUS	18780	40776	+	Sprot-uniprot homology= ATP-dependent RNA helicase SUV3 homolog, mitochondrial	GO:0005759, C:mitochondrial matrix'GO:0005634, C:nucleus'GO:0005524, F:ATP binding'GO:0003677, F:DNA binding'GO:0003678, F:DNA helicase activity'GO:0032508, P:DNA duplex unwinding'GO:0097222, P:mitochondrial mRNA polyadenylation'GO:0090646, P:mitochondrial tRNA processing'GO:0006119, P:oxidative phosphorylation'GO:0070131, P:positive regulation of mitochondrial translation'GO:0044528, P:regulatio…	NA
gene	g1116	tig00003439	AUGUSTUS	78415	83658	-	Sequence homology, NCBI's 'non-redundant'= YP_003517871.1 gag-like protein [Lymantria xylina MNPV] ADD73840.1 gag-like protein [Lymantria xylina MNPV]	NA	NA
gene	g1117	tig00003446	AUGUSTUS	1	18977	+	Sprot-uniprot homology= Peroxisomal acyl-coenzyme A oxidase 3	GO:0016020, C:membrane'GO:0005739, C:mitochondrion'GO:0005782, C:peroxisomal matrix'GO:0005777, C:peroxisome'GO:0003995, F:acyl-CoA dehydrogenase activity'GO:0050660, F:flavin adenine dinucleotide binding'GO:0016402, F:pristanoyl-CoA oxidase activity'GO:0005102, F:receptor binding'GO:0006635, P:fatty acid beta-oxidation'GO:0033540, P:fatty acid beta-oxidation using acyl-CoA oxidase	K00232
gene	g1118	tig00003446	AUGUSTUS	33009	40125	-	Sprot-uniprot homology= SH3 domain-binding protein 5 homolog	GO:0005737, C:cytoplasm'GO:0005886, C:plasma membrane'GO:0004860, F:protein kinase inhibitor activity'GO:0017124, F:SH3 domain binding'GO:0009952, P:anterior/posterior pattern specification'GO:0007301, P:female germline ring canal formation'GO:0035556, P:intracellular signal transduction'GO:0007498, P:mesoderm development'GO:0042694, P:muscle cell fate specification'GO:0007517, P:muscle organ dev…	NA
gene	g1120	tig00003448	AUGUSTUS	21527	27263	+	Sprot-uniprot homology= 60S ribosomal protein L18a	GO:0005840, C:ribosome'GO:0003735, F:structural constituent of ribosome'GO:0006412, P:translation	K02882
gene	g1121	tig00003454	AUGUSTUS	9978	13716	-	Sequence homology, NCBI's 'non-redundant'= XP_014358405.1 PREDICTED: tRNA methyltransferase 10 homolog A isoform X2 [Papilio machaon]	NA	K15445
gene	g1122	tig00003454	AUGUSTUS	18957	26821	+	Sprot-uniprot homology= Argininosuccinate lyase	GO:0004056, F:argininosuccinate lyase activity'GO:0005212, F:structural constituent of eye lens'GO:0006526, P:arginine biosynthetic process'GO:0042450, P:arginine biosynthetic process via ornithine	K01755
gene	g1124	tig00003492	AUGUSTUS	9410	15084	-	Sprot-uniprot homology= Gastrulation defective protein 1 homolog	GO:0022008, P:neurogenesis	NA
gene	g1125	tig00003499	AUGUSTUS	2488	11422	+	Sprot-uniprot homology= Testin	GO:0005737, C:cytoplasm'GO:0005925, C:focal adhesion'GO:0008270, F:zinc ion binding'GO:0008285, P:negative regulation of cell proliferation	NA
gene	g1126	tig00003499	AUGUSTUS	38709	72166	-	Sprot-uniprot homology= Chorion peroxidase	GO:0005615, C:extracellular space'GO:0005875, C:microtubule associated complex'GO:0020037, F:heme binding'GO:0046872, F:metal ion binding'GO:0004601, F:peroxidase activity'GO:0004666, F:prostaglandin-endoperoxide synthase activity'GO:0007304, P:chorion-containing eggshell formation'GO:0007306, P:eggshell chorion assembly'GO:0042744, P:hydrogen peroxide catabolic process'GO:0042743, P:hydrogen per…	NA
gene	g1127	tig00003501	AUGUSTUS	36718	38113	+	Uncharacterized predicted gene	NA	NA
gene	g1128	tig00003501	AUGUSTUS	45063	48127	-	Sequence homology, NCBI's 'non-redundant'= XP_014364079.1 PREDICTED: uncharacterized protein K02A2.6-like [Papilio machaon]	NA	NA
gene	g1129	tig00003501	AUGUSTUS	56421	60167	+	Sequence homology, NCBI's 'non-redundant'= XP_013177568.1 PREDICTED: uncharacterized protein LOC106125026 [Papilio xuthus]	NA	NA
gene	g1130	tig00003501	AUGUSTUS	71442	72332	-	Sequence homology, NCBI's 'non-redundant'= XP_013177568.1 PREDICTED: uncharacterized protein LOC106125026 [Papilio xuthus]	NA	NA
gene	g1131	tig00003520	AUGUSTUS	3044	18964	+	Sequence homology, NCBI's 'non-redundant'= XP_012547176.1 PREDICTED: uncharacterized protein LOC101742063 isoform X1 [Bombyx mori]	NA	NA
gene	g1132	tig00003520	AUGUSTUS	27448	28629	+	Sequence homology, NCBI's 'non-redundant'= XP_004922182.1 PREDICTED: uncharacterized protein LOC101743619 [Bombyx mori]	NA	K03005
gene	g1133	tig00003520	AUGUSTUS	37995	68039	-	Sprot-uniprot homology= Ubiquitin-protein ligase E3A	GO:0005829, C:cytosol'GO:0005634, C:nucleus'GO:0000502, C:proteasome complex'GO:0046872, F:metal ion binding'GO:0003713, F:transcription coactivator activity'GO:0061630, F:ubiquitin protein ligase activity'GO:0004842, F:ubiquitin-protein transferase activity'GO:0030521, P:androgen receptor signaling pathway'GO:0001541, P:ovarian follicle development'GO:0014068, P:positive regulation of phosphatid…	K10587
gene	g1134	tig00003523	AUGUSTUS	7965	10459	-	Sprot-uniprot homology= Cytochrome P450 18a1	GO:0005789, C:endoplasmic reticulum membrane'GO:0016021, C:integral component of membrane'GO:0031090, C:organelle membrane'GO:0020037, F:heme binding'GO:0005506, F:iron ion binding'GO:0016705, F:oxidoreductase activity, acting on paired donors, with incorporation or reduction of molecular oxygen'GO:0008395, F:steroid hydroxylase activity'GO:0007304, P:chorion-containing eggshell formation'GO:0046…	K14985
gene	g1135	tig00003524	AUGUSTUS	1	5228	+	Uncharacterized predicted gene	NA	NA
gene	g1136	tig00003525	AUGUSTUS	41298	45205	+	Sequence homology, NCBI's 'non-redundant'= JAI41582.1 ATP-dependent DNA helicase PIF1, partial [Bactrocera latifrons]	NA	NA
gene	g1137	tig00003527	AUGUSTUS	12349	106351	+	Sprot-uniprot homology= Carboxypeptidase A6	GO:0005615, C:extracellular space'GO:0005578, C:proteinaceous extracellular matrix'GO:0004181, F:metallocarboxypeptidase activity'GO:0008270, F:zinc ion binding	NA
gene	g1138	tig00003527	AUGUSTUS	109276	116025	+	Sequence homology, NCBI's 'non-redundant'= XP_013186428.1 PREDICTED: neural cell adhesion molecule 2-like [Amyelois transitella]	NA	NA
gene	g1139	tig00003527	AUGUSTUS	118198	147390	-	Sprot-uniprot homology= Nuclear pore complex protein Nup155	GO:0016020, C:membrane'GO:0005635, C:nuclear envelope'GO:0031965, C:nuclear membrane'GO:0044611, C:nuclear pore inner ring'GO:0017056, F:structural constituent of nuclear pore'GO:0086014, P:atrial cardiac muscle cell action potential'GO:0006406, P:mRNA export from nucleus'GO:0006998, P:nuclear envelope organization'GO:0006606, P:protein import into nucleus'GO:0036228, P:protein targeting to nucle…	K14312
gene	g1140	tig00003527	AUGUSTUS	165100	203837	-	Sprot-uniprot homology= Allantoinase {ECO:0000255|HAMAP-Rule:MF_01645}	GO:0004038, F:allantoinase activity'GO:0050897, F:cobalt ion binding'GO:0008270, F:zinc ion binding'GO:0000256, P:allantoin catabolic process'GO:0006144, P:purine nucleobase metabolic process	K01466
gene	g1141	tig00003527	AUGUSTUS	218859	244346	-	Sprot-uniprot homology= Probable allantoinase 1	GO:0005737, C:cytoplasm'GO:0004038, F:allantoinase activity'GO:0050897, F:cobalt ion binding'GO:0016888, F:endodeoxyribonuclease activity, producing 5'-phosphomonoesters'GO:0008270, F:zinc ion binding'GO:0000256, P:allantoin catabolic process'GO:0006145, P:purine nucleobase catabolic process	K01466
gene	g1142	tig00003536	AUGUSTUS	13917	33245	-	Sprot-uniprot homology= Protein suppressor of white apricot	GO:0016607, C:nuclear speck'GO:0003723, F:RNA binding'GO:0000395, P:mRNA 5'-splice site recognition'GO:0006355, P:regulation of transcription, DNA-templated'GO:0006351, P:transcription, DNA-templated	NA
gene	g1143	tig00003563	AUGUSTUS	39689	40210	-	Sequence homology, NCBI's 'non-redundant'= XP_011548968.1 PREDICTED: uncharacterized protein LOC105381025 [Plutella xylostella]	NA	NA
gene	g1144	tig00003574	AUGUSTUS	3191	23184	+	Sprot-uniprot homology= Transposon Ty3-I Gag-Pol polyprotein	GO:0005737, C:cytoplasm'GO:0005634, C:nucleus'GO:0000943, C:retrotransposon nucleocapsid'GO:0004190, F:aspartic-type endopeptidase activity'GO:0005524, F:ATP binding'GO:0003677, F:DNA binding'GO:0003887, F:DNA-directed DNA polymerase activity'GO:0008233, F:peptidase activity'GO:0004540, F:ribonuclease activity'GO:0003723, F:RNA binding'GO:0003964, F:RNA-directed DNA polymerase activity'GO:0004523…	NA
gene	g1147	tig00003582	AUGUSTUS	34961	37659	-	Sprot-uniprot homology= Probable RNA-directed DNA polymerase from transposon X-element	GO:0003964, F:RNA-directed DNA polymerase activity'GO:0006313, P:transposition, DNA-mediated	NA
gene	g1148	tig00003587	AUGUSTUS	1	4213	-	Sprot-uniprot homology= Zinc finger homeobox protein 4	GO:0005634, C:nucleus'GO:0043565, F:sequence-specific DNA binding'GO:0008270, F:zinc ion binding'GO:0006355, P:regulation of transcription, DNA-templated'GO:0006351, P:transcription, DNA-templated	K09378
gene	g1149	tig00003590	AUGUSTUS	2879	14611	+	Uncharacterized predicted gene	NA	NA
gene	g1150	tig00003593	AUGUSTUS	1	30342	-	Sequence homology, NCBI's 'non-redundant'= XP_013193940.1 PREDICTED: lachesin-like [Amyelois transitella]	NA	NA
gene	g1151	tig00003596	AUGUSTUS	14209	15692	+	Sequence homology, NCBI's 'non-redundant'= JAT85106.1 hypothetical protein g.6202, partial [Pectinophora gossypiella]	NA	NA
gene	g1152	tig00003599	AUGUSTUS	184416	244542	-	Sequence homology, NCBI's 'non-redundant'= XP_012546137.1 PREDICTED: hemicentin-2 [Bombyx mori]	NA	K16680
gene	g1153	tig00003608	AUGUSTUS	1	5274	+	Sequence homology, NCBI's 'non-redundant'= KOB79085.1 Uncharacterized protein OBRU01_01183 [Operophtera brumata]	NA	NA
gene	g1154	tig00003611	AUGUSTUS	5109	21908	+	Sprot-uniprot homology= Protein shifted	GO:0005576, C:extracellular region'GO:0005578, C:proteinaceous extracellular matrix'GO:0045880, P:positive regulation of smoothened signaling pathway'GO:0050821, P:protein stabilization'GO:0008589, P:regulation of smoothened signaling pathway'GO:0007224, P:smoothened signaling pathway'GO:0008039, P:synaptic target recognition	K01691
gene	g1155	tig00003649	AUGUSTUS	8534	15105	+	Sequence homology, NCBI's 'non-redundant'= XP_012546999.1 PREDICTED: uncharacterized protein LOC105841862 [Bombyx mori]	NA	NA
gene	g1156	tig00003651	AUGUSTUS	22966	38742	+	Sprot-uniprot homology= Protein downstream neighbor of son homolog	GO:0005634, C:nucleus'GO:0051301, P:cell division'GO:0008283, P:cell proliferation'GO:0007307, P:eggshell chorion gene amplification'GO:0007275, P:multicellular organism development'GO:0033260, P:nuclear DNA replication	NA
gene	g1157	tig00003651	AUGUSTUS	44810	50160	-	Sprot-uniprot homology= Chromodomain-helicase-DNA-binding protein Mi-2 homolog	GO:0005829, C:cytosol'GO:0005634, C:nucleus'GO:0016581, C:NuRD complex'GO:0005700, C:polytene chromosome'GO:0035327, C:transcriptionally active chromatin'GO:0005524, F:ATP binding'GO:0004003, F:ATP-dependent DNA helicase activity'GO:0016887, F:ATPase activity'GO:0003682, F:chromatin binding'GO:0003677, F:DNA binding'GO:0004386, F:helicase activity'GO:0031491, F:nucleosome binding'GO:0070615, F:nu…	K11643
gene	g1159	tig00003651	AUGUSTUS	51610	53194	-	Sprot-uniprot homology= Chromodomain-helicase-DNA-binding protein Mi-2 homolog	GO:0005829, C:cytosol'GO:0005634, C:nucleus'GO:0016581, C:NuRD complex'GO:0005700, C:polytene chromosome'GO:0035327, C:transcriptionally active chromatin'GO:0005524, F:ATP binding'GO:0004003, F:ATP-dependent DNA helicase activity'GO:0016887, F:ATPase activity'GO:0003682, F:chromatin binding'GO:0003677, F:DNA binding'GO:0004386, F:helicase activity'GO:0031491, F:nucleosome binding'GO:0070615, F:nu…	K11643
gene	g1160	tig00003651	AUGUSTUS	54880	57493	-	Sprot-uniprot homology= Chromodomain-helicase-DNA-binding protein Mi-2 homolog	GO:0005829, C:cytosol'GO:0005634, C:nucleus'GO:0016581, C:NuRD complex'GO:0005700, C:polytene chromosome'GO:0035327, C:transcriptionally active chromatin'GO:0005524, F:ATP binding'GO:0004003, F:ATP-dependent DNA helicase activity'GO:0016887, F:ATPase activity'GO:0003682, F:chromatin binding'GO:0003677, F:DNA binding'GO:0004386, F:helicase activity'GO:0031491, F:nucleosome binding'GO:0070615, F:nu…	NA
gene	g1161	tig00003653	AUGUSTUS	20514	23073	-	Sequence homology, NCBI's 'non-redundant'= XP_012543777.1 PREDICTED: LOW QUALITY PROTEIN: spherulin-2A-like [Bombyx mori]	NA	NA
gene	g1162	tig00003656	AUGUSTUS	6429	43410	+	Sprot-uniprot homology= Nardilysin	GO:0046872, F:metal ion binding'GO:0004222, F:metalloendopeptidase activity'GO:0008233, F:peptidase activity	K01411
gene	g1163	tig00003659	AUGUSTUS	18624	27001	+	Sequence homology, NCBI's 'non-redundant'= XP_012553359.1 PREDICTED: uncharacterized protein LOC101739352 [Bombyx mori]	NA	NA
gene	g1164	tig00003659	AUGUSTUS	188738	278784	+	Sprot-uniprot homology= Ankyrin-2	GO:0031672, C:A band'GO:0016324, C:apical plasma membrane'GO:0016323, C:basolateral plasma membrane'GO:0043034, C:costamere'GO:0005856, C:cytoskeleton'GO:0005829, C:cytosol'GO:0014704, C:intercalated disc'GO:0005622, C:intracellular'GO:0031430, C:M band'GO:0045121, C:membrane raft'GO:0043005, C:neuron projection'GO:0005886, C:plasma membrane'GO:0045211, C:postsynaptic membrane'GO:0042383, C:sarco…	K10380
gene	g1165	tig00003659	AUGUSTUS	290025	302247	-	Sequence homology, NCBI's 'non-redundant'= XP_013193344.1 PREDICTED: uncharacterized protein LOC106137127 [Amyelois transitella]	NA	NA
gene	g1166	tig00003659	AUGUSTUS	302337	318701	-	Sequence homology, NCBI's 'non-redundant'= KOB78845.1 Uncharacterized protein OBRU01_01638, partial [Operophtera brumata]	NA	NA
gene	g1167	tig00003659	AUGUSTUS	540887	543010	+	Uncharacterized predicted gene	NA	NA
gene	g1169	tig00003666	AUGUSTUS	506	17356	+	Sprot-uniprot homology= Cell cycle control protein 50A	GO:0016324, C:apical plasma membrane'GO:0005794, C:Golgi apparatus'GO:0016021, C:integral component of membrane'GO:0030658, C:transport vesicle membrane'GO:0015914, P:phospholipid transport	NA
gene	g1171	tig00003667	AUGUSTUS	28658	36727	+	Uncharacterized predicted gene	NA	NA
gene	g1173	tig00003688	AUGUSTUS	4740	28543	+	Sequence homology, NCBI's 'non-redundant'= XP_004925203.1 PREDICTED: protein timeless homolog isoform X2 [Bombyx mori]	NA	K03155
gene	g1175	tig00003689	AUGUSTUS	15602	22032	+	Uncharacterized predicted gene	NA	NA
gene	g1176	tig00003689	AUGUSTUS	33410	41504	+	Uncharacterized predicted gene	NA	NA
gene	g1177	tig00003689	AUGUSTUS	56750	59973	+	Uncharacterized predicted gene	NA	NA
gene	g1178	tig00003692	AUGUSTUS	39448	54612	-	Uncharacterized predicted gene	NA	NA
gene	g1181	tig00003700	AUGUSTUS	14181	32081	-	Sequence homology, NCBI's 'non-redundant'= XP_012546993.1 PREDICTED: influenza virus NS1A-binding protein homolog A-like, partial [Bombyx mori]	NA	NA
gene	g1182	tig00003700	AUGUSTUS	43844	56814	+	Sprot-uniprot homology= Gamma-aminobutyric acid receptor subunit beta	GO:0030424, C:axon'GO:0030054, C:cell junction'GO:0034707, C:chloride channel complex'GO:0030425, C:dendrite'GO:0016021, C:integral component of membrane'GO:0005886, C:plasma membrane'GO:0045211, C:postsynaptic membrane'GO:0004890, F:GABA-A receptor activity'GO:0022851, F:GABA-gated chloride ion channel activity'GO:0030594, F:neurotransmitter receptor activity'GO:0002121, P:inter-male aggressive …	K05181
gene	g1184	tig00003709	AUGUSTUS	1	19227	+	Sequence homology, NCBI's 'non-redundant'= XP_013189213.1 PREDICTED: uncharacterized protein LOC106133903 [Amyelois transitella]	NA	NA
gene	g1185	tig00003716	AUGUSTUS	6266	16359	-	Sequence homology, NCBI's 'non-redundant'= AQM32554.1 abdominal A [Dendrolimus punctatus]	NA	K09311
gene	g1186	tig00003722	AUGUSTUS	14239	24276	+	Sequence homology, NCBI's 'non-redundant'= AQM32554.1 abdominal A [Dendrolimus punctatus]	NA	K09311
gene	g1187	tig00003727	AUGUSTUS	1	2789	-	Sequence homology, NCBI's 'non-redundant'= KOB51833.1 Zinc finger DNA binding protein [Operophtera brumata] KOB71066.1 Zinc finger DNA binding protein [Operophtera brumata]	NA	NA
gene	g1189	tig00003734	AUGUSTUS	39036	44180	-	Sequence homology, NCBI's 'non-redundant'= XP_011558332.1 PREDICTED: snake venom serine proteinase 4a-like [Plutella xylostella]	NA	NA
gene	g1190	tig00003740	AUGUSTUS	3598	23667	+	Sprot-uniprot homology= Phosphopantothenoylcysteine decarboxylase	GO:0042802, F:identical protein binding'GO:0004633, F:phosphopantothenoylcysteine decarboxylase activity'GO:0015937, P:coenzyme A biosynthetic process	K01598
gene	g1191	tig00003740	AUGUSTUS	27832	45056	-	Sprot-uniprot homology= Formin-like protein CG32138	GO:0003779, F:actin binding'GO:0017048, F:Rho GTPase binding'GO:0030036, P:actin cytoskeleton organization'GO:0048675, P:axon extension'GO:0016319, P:mushroom body development'GO:0048812, P:neuron projection morphogenesis'GO:0016318, P:ommatidial rotation	NA
gene	g1192	tig00003743	AUGUSTUS	29170	33031	+	Sprot-uniprot homology= Transposon Tf2-9 polyprotein	GO:0005737, C:cytoplasm'GO:0004190, F:aspartic-type endopeptidase activity'GO:0003677, F:DNA binding'GO:0003887, F:DNA-directed DNA polymerase activity'GO:0004519, F:endonuclease activity'GO:0046872, F:metal ion binding'GO:0003723, F:RNA binding'GO:0003964, F:RNA-directed DNA polymerase activity'GO:0015074, P:DNA integration'GO:0006310, P:DNA recombination	NA
gene	g1193	tig00003747	AUGUSTUS	2433	7117	+	Sprot-uniprot homology= 60S ribosomal protein L6	GO:0022625, C:cytosolic large ribosomal subunit'GO:0003735, F:structural constituent of ribosome'GO:0002181, P:cytoplasmic translation'GO:0008340, P:determination of adult lifespan'GO:0000027, P:ribosomal large subunit assembly	K02934
gene	g1194	tig00003747	AUGUSTUS	10722	22718	-	Sequence homology, NCBI's 'non-redundant'= XP_013195152.1 PREDICTED: uncharacterized protein KIAA1841-like [Amyelois transitella]	NA	NA
gene	g1195	tig00003760	AUGUSTUS	18073	22006	-	Sequence homology, NCBI's 'non-redundant'= XP_013193429.1 PREDICTED: uncharacterized protein LOC106137186 [Amyelois transitella]	NA	NA
gene	g1197	tig00003763	AUGUSTUS	3727	9311	-	Sequence homology, NCBI's 'non-redundant'= XP_004928875.1 PREDICTED: apyrase-like [Bombyx mori]	NA	NA
gene	g1198	tig00003763	AUGUSTUS	10254	23934	-	Sprot-uniprot homology= Apyrase {ECO:0000303|PubMed:21848516}	GO:0005576, C:extracellular region'GO:0102490, F:8-oxo-dGTP phosphohydrolase activity'GO:0005524, F:ATP binding'GO:0016788, F:hydrolase activity, acting on ester bonds'GO:0046872, F:metal ion binding'GO:0009166, P:nucleotide catabolic process	NA
gene	g1199	tig00003763	AUGUSTUS	25514	28820	+	Sequence homology, NCBI's 'non-redundant'= XP_013164897.1 PREDICTED: uncharacterized protein LOC106115849 [Papilio xuthus]	NA	NA
gene	g1200	tig00003767	AUGUSTUS	220	39097	+	Sprot-uniprot homology= Twinfilin	GO:0005938, C:cell cortex'GO:0005737, C:cytoplasm'GO:0005856, C:cytoskeleton'GO:0005886, C:plasma membrane'GO:0045202, C:synapse'GO:0003779, F:actin binding'GO:0030042, P:actin filament depolymerization'GO:0007298, P:border follicle cell migration'GO:0008407, P:chaeta morphogenesis'GO:0016319, P:mushroom body development'GO:0030837, P:negative regulation of actin filament polymerization'GO:000727…	K08870
gene	g1202	tig00003768	AUGUSTUS	2778	8268	-	Sprot-uniprot homology= CCR4-NOT transcription complex subunit 1	GO:0030014, C:CCR4-NOT complex'GO:0030015, C:CCR4-NOT core complex'GO:0005634, C:nucleus'GO:0000932, C:P-body'GO:0030331, F:estrogen receptor binding'GO:0032947, F:protein complex scaffold'GO:0042974, F:retinoic acid receptor binding'GO:0031047, P:gene silencing by RNA'GO:0033147, P:negative regulation of intracellular estrogen receptor signaling pathway'GO:0048387, P:negative regulation of retin…	NA
gene	g1204	tig00003768	AUGUSTUS	10322	12056	-	Sprot-uniprot homology= CCR4-NOT transcription complex subunit 1	GO:0030014, C:CCR4-NOT complex'GO:0030015, C:CCR4-NOT core complex'GO:0005829, C:cytosol'GO:0005615, C:extracellular space'GO:0016020, C:membrane'GO:0005634, C:nucleus'GO:0000932, C:P-body'GO:0005778, C:peroxisomal membrane'GO:0070016, F:armadillo repeat domain binding'GO:0030331, F:estrogen receptor binding'GO:0032947, F:protein complex scaffold'GO:0019904, F:protein domain specific binding'GO:0…	NA
gene	g1205	tig00003768	AUGUSTUS	12095	13902	-	Sprot-uniprot homology= CCR4-NOT transcription complex subunit 1	GO:0030014, C:CCR4-NOT complex'GO:0030015, C:CCR4-NOT core complex'GO:0005634, C:nucleus'GO:0000932, C:P-body'GO:0030331, F:estrogen receptor binding'GO:0032947, F:protein complex scaffold'GO:0042974, F:retinoic acid receptor binding'GO:0048589, P:developmental growth'GO:0031047, P:gene silencing by RNA'GO:0033147, P:negative regulation of intracellular estrogen receptor signaling pathway'GO:0048…	K12604
gene	g1207	tig00003797	AUGUSTUS	64505	68424	+	Sequence homology, NCBI's 'non-redundant'= XP_014357538.1 PREDICTED: uncharacterized protein LOC106710075 [Papilio machaon]	NA	NA
gene	g1208	tig00003798	AUGUSTUS	53907	62771	-	Uncharacterized predicted gene	NA	NA
gene	g1209	tig00003818	AUGUSTUS	7084	19726	-	Sequence homology, NCBI's 'non-redundant'= XP_004921844.1 PREDICTED: uncharacterized protein LOC101745936 [Bombyx mori]	NA	NA
gene	g1211	tig00003855	AUGUSTUS	2740	6718	-	Sprot-uniprot homology= Copia protein	GO:0004190, F:aspartic-type endopeptidase activity'GO:0005524, F:ATP binding'GO:0003676, F:nucleic acid binding'GO:0008270, F:zinc ion binding'GO:0015074, P:DNA integration	NA
gene	g1214	tig00003860	AUGUSTUS	6655	29885	-	Sprot-uniprot homology= Helicase POLQ-like	GO:0005524, F:ATP binding'GO:0004004, F:ATP-dependent RNA helicase activity'GO:0003677, F:DNA binding'GO:0000724, P:double-strand break repair via homologous recombination'GO:0010501, P:RNA secondary structure unwinding	K19178
gene	g1215	tig00003860	AUGUSTUS	41224	48578	+	Sprot-uniprot homology= Troponin T	GO:0005861, C:troponin complex'GO:0006937, P:regulation of muscle contraction	K12046
gene	g1217	tig00003870	AUGUSTUS	1026	12751	-	Uncharacterized predicted gene	NA	NA
gene	g1219	tig00003880	AUGUSTUS	3168	23137	-	Uncharacterized predicted gene	NA	NA
gene	g1220	tig00003882	AUGUSTUS	1	12339	+	Uncharacterized predicted gene	NA	NA
gene	g1221	tig00003882	AUGUSTUS	12696	15476	-	Sprot-uniprot homology= ATP synthase mitochondrial F1 complex assembly factor 1	GO:0005739, C:mitochondrion'GO:0033615, P:mitochondrial proton-transporting ATP synthase complex assembly	K07555
gene	g1222	tig00003882	AUGUSTUS	20090	24342	+	Sprot-uniprot homology= Cyclin-dependent kinase 2	GO:0015030, C:Cajal body'GO:0005768, C:endosome'GO:0005815, C:microtubule organizing center'GO:0030496, C:midbody'GO:0005524, F:ATP binding'GO:0004693, F:cyclin-dependent protein serine/threonine kinase activity'GO:0046872, F:metal ion binding'GO:0051301, P:cell division'GO:0006281, P:DNA repair'GO:0051321, P:meiotic cell cycle'GO:0006468, P:protein phosphorylation	K02206
gene	g1223	tig00003882	AUGUSTUS	27190	37127	-	Sequence homology, NCBI's 'non-redundant'= XP_013196001.1 PREDICTED: uncharacterized protein LOC106139163 isoform X1 [Amyelois transitella] XP_013196002.1 PREDICTED: uncharacterized protein LOC106139163 isoform X2 [Amyelois transitella]	NA	NA
gene	g1224	tig00003882	AUGUSTUS	42096	53716	-	Sprot-uniprot homology= WD40 repeat-containing protein SMU1	GO:0005737, C:cytoplasm'GO:0005634, C:nucleus	K13111
gene	g1225	tig00003882	AUGUSTUS	59944	61952	-	Sequence homology, NCBI's 'non-redundant'= XP_013185487.1 PREDICTED: uncharacterized protein LOC106131045 [Amyelois transitella] XP_013188777.1 PREDICTED: uncharacterized protein LOC106133550 [Amyelois transitella]	NA	NA
gene	g1226	tig00003894	AUGUSTUS	5648	29915	-	Sequence homology, NCBI's 'non-redundant'= ACY06930.1 putative cuticle protein CPH35 [Bombyx mori]	NA	NA
gene	g1227	tig00003904	AUGUSTUS	1955	9578	+	Sprot-uniprot homology= Alcohol dehydrogenase [NADP(+)]	GO:0016324, C:apical plasma membrane'GO:0005829, C:cytosol'GO:0070062, C:extracellular exosome'GO:0005615, C:extracellular space'GO:0008106, F:alcohol dehydrogenase (NADP+) activity'GO:0004032, F:alditol:NADP+ 1-oxidoreductase activity'GO:0047939, F:L-glucuronate reductase activity'GO:0046185, P:aldehyde catabolic process'GO:0042840, P:D-glucuronate catabolic process'GO:0019853, P:L-ascorbic acid…	K00002
gene	g1228	tig00003927	AUGUSTUS	23010	54097	-	Sprot-uniprot homology= Furin-like protease 2	GO:0016021, C:integral component of membrane'GO:0005886, C:plasma membrane'GO:0004252, F:serine-type endopeptidase activity'GO:0051048, P:negative regulation of secretion'GO:0010906, P:regulation of glucose metabolic process	K08654
gene	g1229	tig00003927	AUGUSTUS	164315	168224	-	Uncharacterized predicted gene	NA	NA
gene	g1230	tig00003930	AUGUSTUS	1627	3726	+	Uncharacterized predicted gene	NA	NA
gene	g1231	tig00003930	AUGUSTUS	26654	28206	-	Uncharacterized predicted gene	NA	NA
gene	g1232	tig00003930	AUGUSTUS	31473	39400	+	Sprot-uniprot homology= Anaphase-promoting complex subunit 2	GO:0005680, C:anaphase-promoting complex'GO:0005829, C:cytosol'GO:0005654, C:nucleoplasm'GO:0031625, F:ubiquitin protein ligase binding'GO:0031145, P:anaphase-promoting complex-dependent catabolic process'GO:0051301, P:cell division'GO:0051436, P:negative regulation of ubiquitin-protein ligase activity involved in mitotic cell cycle'GO:0045773, P:positive regulation of axon extension'GO:0050775, …	K03349
gene	g1233	tig00003936	AUGUSTUS	11309	12443	-	Uncharacterized predicted gene	NA	NA
gene	g1234	tig00003938	AUGUSTUS	38202	47103	+	Sequence homology, NCBI's 'non-redundant'= KOB72317.1 putative kek1 [Operophtera brumata]	NA	NA
gene	g1235	tig00003947	AUGUSTUS	9394	10873	+	Sequence homology, NCBI's 'non-redundant'= NP_001298837.1 proline-rich extensin-like protein EPR1 precursor [Papilio xuthus] BAM17828.1 cuticular protein PxutCPT4 [Papilio xuthus]	NA	NA
gene	g1236	tig00003953	AUGUSTUS	15297	31150	+	Sprot-uniprot homology= Neuroligin-4, Y-linked	GO:0030054, C:cell junction'GO:0009986, C:cell surface'GO:0005887, C:integral component of plasma membrane'GO:0005886, C:plasma membrane'GO:0014069, C:postsynaptic density'GO:0045211, C:postsynaptic membrane'GO:0045202, C:synapse'GO:0052689, F:carboxylic ester hydrolase activity'GO:0050839, F:cell adhesion molecule binding'GO:0042043, F:neurexin family protein binding'GO:0004872, F:receptor activ…	K07378
gene	g1237	tig00003953	AUGUSTUS	42099	54964	+	Sequence homology, NCBI's 'non-redundant'= ALH43424.1 neuroligin 4-Y [Spodoptera littoralis]	NA	K07378
gene	g1238	tig00003953	AUGUSTUS	87383	89948	+	Sequence homology, NCBI's 'non-redundant'= ADI61829.1 endonuclease-reverse transcriptase [Bombyx mori]	NA	NA
gene	g1239	tig00003955	AUGUSTUS	1	33683	-	Sprot-uniprot homology= Dystonin	GO:0015629, C:actin cytoskeleton'GO:0030424, C:axon'GO:1904115, C:axon cytoplasm'GO:0009925, C:basal plasma membrane'GO:0005604, C:basement membrane'GO:0005938, C:cell cortex'GO:0031252, C:cell leading edge'GO:0005737, C:cytoplasm'GO:0031410, C:cytoplasmic vesicle'GO:0005829, C:cytosol'GO:0005789, C:endoplasmic reticulum membrane'GO:0070062, C:extracellular exosome'GO:0005925, C:focal adhesion'GO…	K10382
gene	g1240	tig00003957	AUGUSTUS	19984	35955	-	Sprot-uniprot homology= Homeobox protein aristaless	GO:0005634, C:nucleus'GO:0043234, C:protein complex'GO:0043565, F:sequence-specific DNA binding'GO:0048800, P:antennal morphogenesis'GO:0022416, P:chaeta development'GO:0035015, P:elongation of arista core'GO:0007480, P:imaginal disc-derived leg morphogenesis'GO:0035218, P:leg disc development'GO:0045892, P:negative regulation of transcription, DNA-templated'GO:0045747, P:positive regulation of N…	K09452
gene	g1241	tig00003958	AUGUSTUS	1	30905	-	Sequence homology, NCBI's 'non-redundant'= KPJ00737.1 Protein CASC3 [Papilio xuthus]	NA	K14323
gene	g1242	tig00003959	AUGUSTUS	5564	14759	-	Sequence homology, NCBI's 'non-redundant'= KPJ00723.1 Dystonin [Papilio xuthus]	NA	NA
gene	g1243	tig00003959	AUGUSTUS	15046	22955	-	Sequence homology, NCBI's 'non-redundant'= XP_013144748.1 PREDICTED: LOW QUALITY PROTEIN: uncharacterized protein LOC106108196 [Papilio polytes]	NA	NA
gene	g1244	tig00003963	AUGUSTUS	1	8303	-	Uncharacterized predicted gene	NA	NA
gene	g1245	tig00003964	AUGUSTUS	15910	26546	-	Sequence homology, NCBI's 'non-redundant'= XP_013188742.1 PREDICTED: epidermal retinol dehydrogenase 2-like [Amyelois transitella]	NA	NA
gene	g1246	tig00003964	AUGUSTUS	30398	44735	+	Sprot-uniprot homology= BLOC-1-related complex subunit 8 homolog {ECO:0000305}	GO:0005765, C:lysosomal membrane'GO:0005764, C:lysosome	NA
gene	g1248	tig00003965	AUGUSTUS	59349	77839	+	Sprot-uniprot homology= G-protein coupled receptor Mth2	GO:0016021, C:integral component of membrane'GO:0005886, C:plasma membrane'GO:0004930, F:G-protein coupled receptor activity'GO:0007166, P:cell surface receptor signaling pathway'GO:0006950, P:response to stress	NA
gene	g1249	tig00003965	AUGUSTUS	85624	101263	+	Sprot-uniprot homology= Bifunctional coenzyme A synthase	GO:0070062, C:extracellular exosome'GO:0005759, C:mitochondrial matrix'GO:0005741, C:mitochondrial outer membrane'GO:0005524, F:ATP binding'GO:0004140, F:dephospho-CoA kinase activity'GO:0004595, F:pantetheine-phosphate adenylyltransferase activity'GO:0015937, P:coenzyme A biosynthetic process'GO:0009108, P:coenzyme biosynthetic process	K02318
gene	g1250	tig00003965	AUGUSTUS	115752	162364	+	Sprot-uniprot homology= Autophagy-related protein 101	GO:0000407, C:pre-autophagosomal structure'GO:0000045, P:autophagosome assembly	K19730
gene	g1251	tig00003965	AUGUSTUS	175021	181355	+	Uncharacterized predicted gene	NA	NA
gene	g1252	tig00003965	AUGUSTUS	190264	191495	-	Uncharacterized predicted gene	NA	NA
gene	g1253	tig00003965	AUGUSTUS	251060	253828	-	Sprot-uniprot homology= Probable RNA-directed DNA polymerase from transposon BS	GO:0003964, F:RNA-directed DNA polymerase activity'GO:0006313, P:transposition, DNA-mediated	NA
gene	g1254	tig00003980	AUGUSTUS	56274	57562	+	Sequence homology, NCBI's 'non-redundant'= KOB64714.1 Gag-like protein [Operophtera brumata] KOB74087.1 Gag-like protein [Operophtera brumata]	NA	NA
gene	g1255	tig00003980	AUGUSTUS	76701	116631	+	Sprot-uniprot homology= Membrane-associated guanylate kinase, WW and PDZ domain-containing protein 2	GO:0005923, C:bicellular tight junction'GO:0005737, C:cytoplasm'GO:0030425, C:dendrite'GO:0005770, C:late endosome'GO:0005634, C:nucleus'GO:0048471, C:perinuclear region of cytoplasm'GO:0005886, C:plasma membrane'GO:0014069, C:postsynaptic density'GO:0043234, C:protein complex'GO:0036057, C:slit diaphragm'GO:0045202, C:synapse'GO:0031697, F:beta-1 adrenergic receptor binding'GO:0019894, F:kinesin…	NA
gene	g1257	tig00003981	AUGUSTUS	13780	16856	-	Sprot-uniprot homology= Protein wntless {ECO:0000250|UniProtKB:Q95ST2}	GO:0030054, C:cell junction'GO:0005769, C:early endosome'GO:0070062, C:extracellular exosome'GO:0005887, C:integral component of plasma membrane'GO:0030285, C:integral component of synaptic vesicle membrane'GO:0031227, C:intrinsic component of endoplasmic reticulum membrane'GO:0031302, C:intrinsic component of endosome membrane'GO:0031228, C:intrinsic component of Golgi membrane'GO:0005771, C:mul…	NA
gene	g1258	tig00003981	AUGUSTUS	17036	21683	+	Sequence homology, NCBI's 'non-redundant'= JAT83216.1 hypothetical protein g.12884, partial [Pectinophora gossypiella]	NA	NA
gene	g1260	tig00003982	AUGUSTUS	60693	69402	-	Sequence homology, NCBI's 'non-redundant'= XP_011551392.1 PREDICTED: uncharacterized protein LOC105383076 [Plutella xylostella]	NA	NA
gene	g1261	tig00003984	AUGUSTUS	67215	78277	-	Sequence homology, NCBI's 'non-redundant'= XP_001630080.1 predicted protein [Nematostella vectensis] EDO38017.1 predicted protein, partial [Nematostella vectensis]	NA	NA
gene	g1262	tig00004007	AUGUSTUS	18333	39639	+	Sprot-uniprot homology= Neuronal calcium sensor 2	GO:0005509, F:calcium ion binding	NA
gene	g1263	tig00004019	AUGUSTUS	10855	13504	-	Uncharacterized predicted gene	NA	NA
gene	g1264	tig00004030	AUGUSTUS	6787	13295	-	Sprot-uniprot homology= Nucleoside diphosphate kinase 7	GO:0005524, F:ATP binding'GO:0046872, F:metal ion binding'GO:0004550, F:nucleoside diphosphate kinase activity'GO:0006241, P:CTP biosynthetic process'GO:0006183, P:GTP biosynthetic process'GO:0006228, P:UTP biosynthetic process	K00940
gene	g1265	tig00004036	AUGUSTUS	1	23088	+	Sprot-uniprot homology= Mannosyl-oligosaccharide glucosidase GCS1	GO:0005783, C:endoplasmic reticulum'GO:0005789, C:endoplasmic reticulum membrane'GO:0016021, C:integral component of membrane'GO:0004558, F:alpha-1,4-glucosidase activity'GO:0004573, F:mannosyl-oligosaccharide glucosidase activity'GO:0009913, P:epidermal cell differentiation'GO:0009311, P:oligosaccharide metabolic process'GO:0010053, P:root epidermal cell differentiation	K01228
gene	g1266	tig00004046	AUGUSTUS	1	1688	+	Sprot-uniprot homology= Peptidyl-prolyl cis-trans isomerase	GO:0005737, C:cytoplasm'GO:0003755, F:peptidyl-prolyl cis-trans isomerase activity'GO:0006457, P:protein folding	K09565
gene	g1267	tig00004046	AUGUSTUS	4748	36084	-	Sprot-uniprot homology= Solute carrier organic anion transporter family member 5A1	GO:0016021, C:integral component of membrane'GO:0005886, C:plasma membrane'GO:0005215, F:transporter activity	K14353
gene	g1268	tig00004053	AUGUSTUS	19830	39525	-	Sprot-uniprot homology= Transmembrane and TPR repeat-containing protein CG4341	GO:0016021, C:integral component of membrane	NA
gene	g1269	tig00004067	AUGUSTUS	779	5772	-	Sequence homology, NCBI's 'non-redundant'= XP_014367920.1 PREDICTED: uncharacterized protein LOC106718363 [Papilio machaon]	NA	NA
gene	g1270	tig00004070	AUGUSTUS	1	51722	+	Sprot-uniprot homology= NFX1-type zinc finger-containing protein 1	GO:0005634, C:nucleus'GO:0003723, F:RNA binding'GO:0003700, F:transcription factor activity, sequence-specific DNA binding'GO:0008270, F:zinc ion binding	NA
gene	g1271	tig00004070	AUGUSTUS	60459	61666	-	Sequence homology, NCBI's 'non-redundant'= YP_003517871.1 gag-like protein [Lymantria xylina MNPV] ADD73840.1 gag-like protein [Lymantria xylina MNPV]	NA	NA
gene	g1272	tig00004070	AUGUSTUS	70925	106242	-	Sprot-uniprot homology= Serine protease persephone	GO:0005576, C:extracellular region'GO:0008233, F:peptidase activity'GO:0004252, F:serine-type endopeptidase activity'GO:0006952, P:defense response'GO:0050832, P:defense response to fungus'GO:0045087, P:innate immune response'GO:0006967, P:positive regulation of antifungal peptide biosynthetic process'GO:0006508, P:proteolysis'GO:0008592, P:regulation of Toll signaling pathway	K20671
gene	g1273	tig00004070	AUGUSTUS	106920	114358	+	Sequence homology, NCBI's 'non-redundant'= AHX26585.1 methoprene tolerant protein 1 [Helicoverpa armigera] AJW29006.1 methoprene tolerant protein [Helicoverpa armigera]	NA	NA
gene	g1274	tig00004075	AUGUSTUS	1	21552	+	Sequence homology, NCBI's 'non-redundant'= XP_012549258.1 PREDICTED: voltage-dependent calcium channel subunit alpha-2/delta-3 isoform X3 [Bombyx mori]	NA	K04860
gene	g1275	tig00004075	AUGUSTUS	23662	27052	-	Sprot-uniprot homology= Peptide chain release factor 1-like, mitochondrial	GO:0005739, C:mitochondrion'GO:0016149, F:translation release factor activity, codon specific	K02835
gene	g1276	tig00004082	AUGUSTUS	4097	44220	+	Sequence homology, NCBI's 'non-redundant'= KPJ15105.1 CD109 antigen [Papilio machaon]	NA	K06530
gene	g1277	tig00004082	AUGUSTUS	48172	68801	-	Sprot-uniprot homology= Peptidyl-prolyl cis-trans isomerase B	GO:0005788, C:endoplasmic reticulum lumen'GO:0003755, F:peptidyl-prolyl cis-trans isomerase activity'GO:0006457, P:protein folding	NA
gene	g1278	tig00004082	AUGUSTUS	68940	71019	+	Sprot-uniprot homology= Transcription and mRNA export factor ENY2 {ECO:0000255|HAMAP-Rule:MF_03046}	GO:0005643, C:nuclear pore'GO:0000124, C:SAGA complex'GO:0003713, F:transcription coactivator activity'GO:0016569, P:covalent chromatin modification'GO:0006406, P:mRNA export from nucleus'GO:0045893, P:positive regulation of transcription, DNA-templated'GO:0006351, P:transcription, DNA-templated	K11368
gene	g1279	tig00004082	AUGUSTUS	73869	75359	+	Sequence homology, NCBI's 'non-redundant'= KOB65829.1 reverse transcriptase [Operophtera brumata]	NA	NA
gene	g1280	tig00004082	AUGUSTUS	80639	95001	-	Sprot-uniprot homology= Multiple epidermal growth factor-like domains protein 8	GO:0016021, C:integral component of membrane'GO:0005634, C:nucleus'GO:0005509, F:calcium ion binding'GO:0030509, P:BMP signaling pathway'GO:0071907, P:determination of digestive tract left/right asymmetry'GO:0061371, P:determination of heart left/right asymmetry'GO:0060971, P:embryonic heart tube left/right pattern formation'GO:0003143, P:embryonic heart tube morphogenesis'GO:0030326, P:embryonic…	NA
gene	g1281	tig00004082	AUGUSTUS	95040	120196	-	Sprot-uniprot homology= Multiple epidermal growth factor-like domains protein 8	GO:0016021, C:integral component of membrane'GO:0005634, C:nucleus'GO:0005509, F:calcium ion binding'GO:0030509, P:BMP signaling pathway'GO:0071907, P:determination of digestive tract left/right asymmetry'GO:0061371, P:determination of heart left/right asymmetry'GO:0060971, P:embryonic heart tube left/right pattern formation'GO:0003143, P:embryonic heart tube morphogenesis'GO:0030326, P:embryonic…	NA
gene	g1282	tig00004084	AUGUSTUS	17435	23047	+	Uncharacterized predicted gene	NA	NA
gene	g1283	tig00004091	AUGUSTUS	1	25012	-	Sprot-uniprot homology= Voltage-dependent calcium channel subunit alpha-2/delta-3	GO:0005891, C:voltage-gated calcium channel complex'GO:0005246, F:calcium channel regulator activity'GO:0046872, F:metal ion binding'GO:0005245, F:voltage-gated calcium channel activity'GO:0006816, P:calcium ion transport	NA
gene	g1284	tig00004098	AUGUSTUS	6236	8938	-	Sprot-uniprot homology= Probable RNA-directed DNA polymerase from transposon X-element	GO:0003964, F:RNA-directed DNA polymerase activity'GO:0006313, P:transposition, DNA-mediated	NA
gene	g1285	tig00004098	AUGUSTUS	17103	33678	+	Sprot-uniprot homology= Suppressor of cytokine signaling 4	GO:0005622, C:intracellular'GO:0035556, P:intracellular signal transduction'GO:0007175, P:negative regulation of epidermal growth factor-activated receptor activity'GO:0032436, P:positive regulation of proteasomal ubiquitin-dependent protein catabolic process'GO:0016567, P:protein ubiquitination'GO:0040008, P:regulation of growth	K04698
gene	g1286	tig00004098	AUGUSTUS	52677	53670	-	Sprot-uniprot homology= Protein phosphatase 1 regulatory subunit 3B	GO:0042587, C:glycogen granule'GO:0043231, C:intracellular membrane-bounded organelle'GO:0000164, C:protein phosphatase type 1 complex'GO:0019899, F:enzyme binding'GO:0004721, F:phosphoprotein phosphatase activity'GO:0019888, F:protein phosphatase regulator activity'GO:0005977, P:glycogen metabolic process'GO:0005979, P:regulation of glycogen biosynthetic process'GO:0005981, P:regulation of glyco…	K07189
gene	g1287	tig00004104	AUGUSTUS	1	7765	+	Sequence homology, NCBI's 'non-redundant'= OQR68904.1 hypothetical protein BIW11_01937, partial [Tropilaelaps mercedesae]	NA	NA
gene	g1288	tig00004113	AUGUSTUS	69012	72211	+	Sequence homology, NCBI's 'non-redundant'= XP_013179378.1 PREDICTED: uncharacterized protein LOC106126324 [Papilio xuthus]	NA	NA
gene	g1289	tig00004113	AUGUSTUS	173138	176631	+	Sequence homology, NCBI's 'non-redundant'= KOB77662.1 Uncharacterized protein OBRU01_02821 [Operophtera brumata]	NA	NA
gene	g1290	tig00004113	AUGUSTUS	441990	448868	-	Uncharacterized predicted gene	NA	NA
gene	g1291	tig00004114	AUGUSTUS	41702	43933	+	Uncharacterized predicted gene	NA	NA
gene	g1292	tig00004134	AUGUSTUS	65596	77477	+	Sequence homology, NCBI's 'non-redundant'= JAT90025.1 hypothetical protein g.7408 [Pectinophora gossypiella]	NA	NA
gene	g1293	tig00004134	AUGUSTUS	80012	115424	-	Sequence homology, NCBI's 'non-redundant'= JAA85009.1 Uncharacterized protein, partial [Pararge aegeria]	NA	NA
gene	g1294	tig00004137	AUGUSTUS	31925	97498	+	Sprot-uniprot homology= Very low-density lipoprotein receptor	GO:0005905, C:clathrin-coated pit'GO:0005615, C:extracellular space'GO:0016021, C:integral component of membrane'GO:0016020, C:membrane'GO:0043235, C:receptor complex'GO:0034361, C:very-low-density lipoprotein particle'GO:0034185, F:apolipoprotein binding'GO:0005509, F:calcium ion binding'GO:0048306, F:calcium-dependent protein binding'GO:0001948, F:glycoprotein binding'GO:0034437, F:glycoprotein…	K20053
gene	g1295	tig00004137	AUGUSTUS	105998	110244	+	Sequence homology, NCBI's 'non-redundant'= JAT88199.1 hypothetical protein g.10851, partial [Pectinophora gossypiella]	NA	NA
gene	g1296	tig00004137	AUGUSTUS	111599	124840	-	Sequence homology, NCBI's 'non-redundant'= XP_013194675.1 PREDICTED: queuine tRNA-ribosyltransferase subunit QTRTD1 homolog [Amyelois transitella]	NA	K15407
gene	g1297	tig00004174	AUGUSTUS	9745	10810	+	Uncharacterized predicted gene	NA	NA
gene	g1298	tig00004174	AUGUSTUS	10941	23710	+	Sequence homology, NCBI's 'non-redundant'= KPJ15202.1 hypothetical protein RR48_09229 [Papilio machaon]	NA	NA
gene	g1299	tig00004174	AUGUSTUS	27521	51635	+	Sprot-uniprot homology= Protein ZBED8	GO:0005737, C:cytoplasm'GO:0005654, C:nucleoplasm'GO:0003677, F:DNA binding'GO:0000981, F:RNA polymerase II transcription factor activity, sequence-specific DNA binding	NA
gene	g1300	tig00004186	AUGUSTUS	1	14517	-	Uncharacterized predicted gene	NA	NA
gene	g1301	tig00004188	AUGUSTUS	16540	21391	-	Uncharacterized predicted gene	NA	NA
gene	g1302	tig00004188	AUGUSTUS	60491	78105	-	Sprot-uniprot homology= Cytochrome P450 4C1	GO:0005789, C:endoplasmic reticulum membrane'GO:0031090, C:organelle membrane'GO:0070330, F:aromatase activity'GO:0020037, F:heme binding'GO:0005506, F:iron ion binding	K15001
gene	g1305	tig00004215	AUGUSTUS	1	37780	-	Sprot-uniprot homology= ATP-binding cassette sub-family A member 1	GO:0030139, C:endocytic vesicle'GO:0005789, C:endoplasmic reticulum membrane'GO:0009897, C:external side of plasma membrane'GO:0005794, C:Golgi apparatus'GO:0034364, C:high-density lipoprotein particle'GO:0005887, C:integral component of plasma membrane'GO:0043231, C:intracellular membrane-bounded organelle'GO:0045121, C:membrane raft'GO:0048471, C:perinuclear region of cytoplasm'GO:0045335, C:ph…	NA
gene	g1306	tig00004218	AUGUSTUS	5575	17093	-	Sequence homology, NCBI's 'non-redundant'= XP_013142555.1 PREDICTED: actin cytoskeleton-regulatory complex protein pan1 isoform X9 [Papilio polytes]	NA	NA
gene	g1307	tig00004223	AUGUSTUS	10114	15961	+	Sprot-uniprot homology= Trafficking protein particle complex subunit 8	GO:0031410, C:cytoplasmic vesicle'GO:0005829, C:cytosol'GO:0000407, C:pre-autophagosomal structure'GO:1990072, C:TRAPPIII protein complex'GO:0017112, F:Rab guanyl-nucleotide exchange factor activity'GO:0006888, P:ER to Golgi vesicle-mediated transport'GO:0061024, P:membrane organization'GO:0044804, P:nucleophagy'GO:0030242, P:pexophagy'GO:0034497, P:protein localization to pre-autophagosomal stru…	K20305
gene	g1309	tig00004225	AUGUSTUS	35774	44528	+	Uncharacterized predicted gene	NA	NA
gene	g1310	tig00004234	AUGUSTUS	29740	33782	+	Sequence homology, NCBI's 'non-redundant'= XP_013201266.1 PREDICTED: uncharacterized protein LOC106143677 [Amyelois transitella]	NA	NA
gene	g1311	tig00004238	AUGUSTUS	1	31531	-	Sprot-uniprot homology= Dual specificity protein phosphatase 22	GO:0005737, C:cytoplasm'GO:0005634, C:nucleus'GO:0004725, F:protein tyrosine phosphatase activity'GO:0008138, F:protein tyrosine/serine/threonine phosphatase activity'GO:0006915, P:apoptotic process'GO:0008283, P:cell proliferation'GO:0000188, P:inactivation of MAPK activity'GO:0007275, P:multicellular organism development'GO:0050868, P:negative regulation of T cell activation'GO:0002710, P:negat…	K14165
gene	g1312	tig00004242	AUGUSTUS	6034	9545	-	Uncharacterized predicted gene	NA	NA
gene	g1313	tig00004242	AUGUSTUS	9887	24403	-	Sprot-uniprot homology= Rabankyrin-5 {ECO:0000303|PubMed:15328530}	GO:0005829, C:cytosol'GO:0005769, C:early endosome'GO:0005768, C:endosome'GO:0010008, C:endosome membrane'GO:0070062, C:extracellular exosome'GO:0043231, C:intracellular membrane-bounded organelle'GO:0005765, C:lysosomal membrane'GO:0044354, C:macropinosome'GO:0016020, C:membrane'GO:0046872, F:metal ion binding'GO:1901981, F:phosphatidylinositol phosphate binding'GO:0017137, F:Rab GTPase binding'…	K20129
gene	g1314	tig00004244	AUGUSTUS	4312	5698	-	Sprot-uniprot homology= Protein escargot	GO:0005634, C:nucleus'GO:0003677, F:DNA binding'GO:0046872, F:metal ion binding'GO:0001078, F:transcriptional repressor activity, RNA polymerase II core promoter proximal region sequence-specific binding'GO:0055059, P:asymmetric neuroblast division'GO:0035147, P:branch fusion, open tracheal system'GO:0001709, P:cell fate determination'GO:0001708, P:cell fate specification'GO:0007417, P:central ne…	K09218
gene	g1315	tig00004248	AUGUSTUS	13984	16338	-	Uncharacterized predicted gene	NA	NA
gene	g1316	tig00004254	AUGUSTUS	96636	109450	+	Sequence homology, NCBI's 'non-redundant'= XP_012552211.1 PREDICTED: uncharacterized protein LOC105842638 [Bombyx mori]	NA	NA
gene	g1317	tig00004255	AUGUSTUS	1737	14492	-	Sprot-uniprot homology= Proteasomal ubiquitin receptor ADRM1	GO:0005737, C:cytoplasm'GO:0005634, C:nucleus'GO:0000502, C:proteasome complex'GO:0008541, C:proteasome regulatory particle, lid subcomplex'GO:0061133, F:endopeptidase activator activity'GO:0070628, F:proteasome binding'GO:0043130, F:ubiquitin binding'GO:0043248, P:proteasome assembly'GO:0006511, P:ubiquitin-dependent protein catabolic process	K06691
gene	g1318	tig00004255	AUGUSTUS	24661	41761	+	Sequence homology, NCBI's 'non-redundant'= EHJ71130.1 hypothetical protein KGM_08146 [Danaus plexippus]	NA	NA
gene	g1319	tig00004255	AUGUSTUS	43241	45457	+	Sequence homology, NCBI's 'non-redundant'= JAA78433.1 Tumor protein D54, partial [Pararge aegeria]	NA	NA
gene	g1320	tig00004255	AUGUSTUS	49636	50341	+	Sprot-uniprot homology= Transposable element Tc1 transposase	GO:0005634, C:nucleus'GO:0003677, F:DNA binding'GO:0004519, F:endonuclease activity'GO:0032502, P:developmental process'GO:0015074, P:DNA integration'GO:0006313, P:transposition, DNA-mediated	NA
gene	g1321	tig00004256	AUGUSTUS	1	15563	+	Sequence homology, NCBI's 'non-redundant'= EHJ75380.1 G protein-coupled receptor [Danaus plexippus]	NA	NA
gene	g1322	tig00004257	AUGUSTUS	608	22309	-	Sequence homology, NCBI's 'non-redundant'= XP_013197789.1 PREDICTED: uncharacterized protein LOC106140704 [Amyelois transitella]	NA	NA
gene	g1323	tig00004262	AUGUSTUS	35498	47104	+	Sequence homology, NCBI's 'non-redundant'= XP_013147150.1 PREDICTED: sodium/potassium-transporting ATPase subunit beta-1-like [Papilio polytes]	NA	K01540
gene	g1324	tig00004262	AUGUSTUS	55012	87786	+	Sprot-uniprot homology= Sodium/potassium-transporting ATPase subunit beta-2	GO:0030424, C:axon'GO:0005886, C:plasma membrane'GO:0005918, C:septate junction'GO:0005890, C:sodium:potassium-exchanging ATPase complex'GO:0098655, P:cation transmembrane transport'GO:0006812, P:cation transport'GO:0061343, P:cell adhesion involved in heart morphogenesis'GO:0060857, P:establishment of glial blood-brain barrier'GO:0010248, P:establishment or maintenance of transmembrane electroch…	K01540
gene	g1325	tig00004262	AUGUSTUS	96476	101332	-	Sprot-uniprot homology= Sodium/potassium-transporting ATPase subunit beta-2	GO:0030424, C:axon'GO:0005886, C:plasma membrane'GO:0005918, C:septate junction'GO:0005890, C:sodium:potassium-exchanging ATPase complex'GO:0098655, P:cation transmembrane transport'GO:0006812, P:cation transport'GO:0061343, P:cell adhesion involved in heart morphogenesis'GO:0060857, P:establishment of glial blood-brain barrier'GO:0010248, P:establishment or maintenance of transmembrane electroch…	K01540
gene	g1326	tig00004262	AUGUSTUS	129555	136220	+	Uncharacterized predicted gene	NA	NA
gene	g1327	tig00004267	AUGUSTUS	22241	23943	-	Sequence homology, NCBI's 'non-redundant'= XP_011564498.1 PREDICTED: uncharacterized protein LOC105394311 [Plutella xylostella]	NA	NA
gene	g1329	tig00004271	AUGUSTUS	1	16577	-	Sequence homology, NCBI's 'non-redundant'= XP_012543806.1 PREDICTED: putative nuclease HARBI1 [Bombyx mori]	NA	NA
gene	g1331	tig00004291	AUGUSTUS	998	27391	-	Sequence homology, NCBI's 'non-redundant'= KOB72399.1 Coronin [Operophtera brumata]	NA	K18619
gene	g1333	tig00004304	AUGUSTUS	2091	2540	+	Uncharacterized predicted gene	NA	NA
gene	g1334	tig00004304	AUGUSTUS	7326	20834	-	Sequence homology, NCBI's 'non-redundant'= AMH87783.1 mitochondrial transcription factor A [Helicoverpa armigera]	NA	K11830
gene	g1335	tig00004304	AUGUSTUS	32677	42167	-	Sequence homology, NCBI's 'non-redundant'= KOB78363.1 putative Class D atypical G-protein coupled receptor GPRfz3 [Operophtera brumata]	NA	NA
gene	g1337	tig00004315	AUGUSTUS	8246	21988	-	Sequence homology, NCBI's 'non-redundant'= XP_013191242.1 PREDICTED: tudor domain-containing protein 7 [Amyelois transitella] XP_013191243.1 PREDICTED: tudor domain-containing protein 7 [Amyelois transitella]	NA	NA
gene	g1338	tig00004315	AUGUSTUS	38489	42353	+	Sprot-uniprot homology= Polyadenylate-binding protein 1	GO:0071013, C:catalytic step 2 spliceosome'GO:0005737, C:cytoplasm'GO:0036464, C:cytoplasmic ribonucleoprotein granule'GO:0010494, C:cytoplasmic stress granule'GO:0005829, C:cytosol'GO:0070062, C:extracellular exosome'GO:0005925, C:focal adhesion'GO:0030529, C:intracellular ribonucleoprotein complex'GO:0016020, C:membrane'GO:0005634, C:nucleus'GO:0003730, F:mRNA 3'-UTR binding'GO:0008143, F:poly(…	K13126
gene	g1339	tig00004315	AUGUSTUS	49040	70510	+	Uncharacterized predicted gene	NA	NA
gene	g1340	tig00004315	AUGUSTUS	76811	79205	-	Sequence homology, NCBI's 'non-redundant'= XP_011564498.1 PREDICTED: uncharacterized protein LOC105394311 [Plutella xylostella]	NA	NA
gene	g1343	tig00004328	AUGUSTUS	11649	13096	+	Uncharacterized predicted gene	NA	NA
gene	g1344	tig00004337	AUGUSTUS	85370	94554	+	Uncharacterized predicted gene	NA	NA
gene	g1346	tig00004364	AUGUSTUS	26728	44988	-	Sequence homology, NCBI's 'non-redundant'= KOB79218.1 Zinc finger DNA binding protein [Operophtera brumata]	NA	NA
gene	g1347	tig00004376	AUGUSTUS	183638	185423	-	Uncharacterized predicted gene	NA	NA
gene	g1350	tig00004385	AUGUSTUS	26294	40506	-	Sprot-uniprot homology= Oxysterol-binding protein-related protein 3	GO:0005829, C:cytosol'GO:0005789, C:endoplasmic reticulum membrane'GO:0032433, C:filopodium tip'GO:0016020, C:membrane'GO:0031965, C:nuclear membrane'GO:0097038, C:perinuclear endoplasmic reticulum'GO:0005886, C:plasma membrane'GO:0015485, F:cholesterol binding'GO:0006869, P:lipid transport	K20463
gene	g1352	tig00004386	AUGUSTUS	12980	17439	+	Sequence homology, NCBI's 'non-redundant'= JAT83865.1 hypothetical protein g.19652 [Pectinophora gossypiella]	NA	K16219
gene	g1353	tig00004390	AUGUSTUS	1	30158	+	Sprot-uniprot homology= Uncharacterized protein KIAA1109	GO:0016021, C:integral component of membrane'GO:0005634, C:nucleus'GO:0060612, P:adipose tissue development'GO:0045444, P:fat cell differentiation'GO:0006629, P:lipid metabolic process'GO:0019915, P:lipid storage'GO:0051647, P:nucleus localization'GO:0001558, P:regulation of cell growth'GO:0007283, P:spermatogenesis	NA
gene	g1354	tig00004405	AUGUSTUS	10931	24286	+	Sprot-uniprot homology= Transmembrane protein 184A	GO:0030659, C:cytoplasmic vesicle membrane'GO:0031901, C:early endosome membrane'GO:0005768, C:endosome'GO:0016021, C:integral component of membrane'GO:0048471, C:perinuclear region of cytoplasm'GO:0005886, C:plasma membrane'GO:0030667, C:secretory granule membrane'GO:0030658, C:transport vesicle membrane'GO:0008201, F:heparin binding'GO:0005215, F:transporter activity'GO:0006810, P:transport	NA
gene	g1355	tig00004408	AUGUSTUS	37373	49836	+	Sprot-uniprot homology= Cell division control protein 6 homolog	GO:0005737, C:cytoplasm'GO:0005829, C:cytosol'GO:0005794, C:Golgi apparatus'GO:0005654, C:nucleoplasm'GO:0005634, C:nucleus'GO:0051233, C:spindle midzone'GO:0000922, C:spindle pole'GO:0005524, F:ATP binding'GO:0019900, F:kinase binding'GO:0000166, F:nucleotide binding'GO:0051301, P:cell division'GO:1904385, P:cellular response to angiotensin'GO:1904117, P:cellular response to vasopressin'GO:00062…	K02213
gene	g1356	tig00004408	AUGUSTUS	60467	75178	-	Sequence homology, NCBI's 'non-redundant'= XP_012548296.1 PREDICTED: C-type lectin 4 isoform X1 [Bombyx mori]	NA	NA
gene	g1357	tig00004408	AUGUSTUS	104729	114541	-	Uncharacterized predicted gene	NA	NA
gene	g1358	tig00004408	AUGUSTUS	120412	121772	+	Sprot-uniprot homology= DnaJ homolog subfamily A member 2	GO:0005829, C:cytosol'GO:0070062, C:extracellular exosome'GO:0016020, C:membrane'GO:0005524, F:ATP binding'GO:0001671, F:ATPase activator activity'GO:0051087, F:chaperone binding'GO:0031072, F:heat shock protein binding'GO:0046872, F:metal ion binding'GO:0051082, F:unfolded protein binding'GO:0042026, P:protein refolding'GO:0009408, P:response to heat	K09503
gene	g1359	tig00004408	AUGUSTUS	122742	155649	-	Sprot-uniprot homology= Transcription termination factor, mitochondrial {ECO:0000305}	GO:0005759, C:mitochondrial matrix'GO:0005739, C:mitochondrion'GO:0003677, F:DNA binding'GO:0003690, F:double-stranded DNA binding'GO:0006260, P:DNA replication'GO:0006355, P:regulation of transcription, DNA-templated'GO:0006393, P:termination of mitochondrial transcription	NA
gene	g1360	tig00004408	AUGUSTUS	161692	162200	+	Sequence homology, NCBI's 'non-redundant'= KOB74693.1 Ankyrin repeat family A protein 2 [Operophtera brumata]	NA	NA
gene	g1362	tig00004413	AUGUSTUS	37580	44203	+	Sequence homology, NCBI's 'non-redundant'= XP_013181128.1 PREDICTED: chromodomain-helicase-DNA-binding protein 7 isoform X2 [Papilio xuthus]	NA	NA
gene	g1363	tig00004438	AUGUSTUS	13000	22765	-	Sprot-uniprot homology= Solute carrier family 23 member 1	GO:0016324, C:apical plasma membrane'GO:0009925, C:basal plasma membrane'GO:0005737, C:cytoplasm'GO:0070062, C:extracellular exosome'GO:0005887, C:integral component of plasma membrane'GO:0043229, C:intracellular organelle'GO:0016020, C:membrane'GO:0005886, C:plasma membrane'GO:0033300, F:dehydroascorbic acid transporter activity'GO:0008520, F:L-ascorbate:sodium symporter activity'GO:0015229, F:L…	K14611
gene	g1365	tig00004439	AUGUSTUS	35479	67786	+	Sprot-uniprot homology= Peroxidasin homolog	GO:0005783, C:endoplasmic reticulum'GO:0070062, C:extracellular exosome'GO:0031012, C:extracellular matrix'GO:0005615, C:extracellular space'GO:0005578, C:proteinaceous extracellular matrix'GO:0005201, F:extracellular matrix structural constituent'GO:0020037, F:heme binding'GO:0046872, F:metal ion binding'GO:0004601, F:peroxidase activity'GO:0030198, P:extracellular matrix organization'GO:0042744…	NA
gene	g1366	tig00004439	AUGUSTUS	72332	81784	-	Sequence homology, NCBI's 'non-redundant'= EHJ75728.1 hypothetical protein KGM_04203 [Danaus plexippus]	NA	NA
gene	g1367	tig00004439	AUGUSTUS	84458	111833	+	Sprot-uniprot homology= CDK5 regulatory subunit-associated protein 3 {ECO:0000305}	GO:0005813, C:centrosome'GO:0005737, C:cytoplasm'GO:0005829, C:cytosol'GO:0012505, C:endomembrane system'GO:0016020, C:membrane'GO:0005874, C:microtubule'GO:0005730, C:nucleolus'GO:0005634, C:nucleus'GO:0043234, C:protein complex'GO:0030332, F:cyclin binding'GO:0097371, F:MDM2/MDM4 family protein binding'GO:0051019, F:mitogen-activated protein kinase binding'GO:0051059, F:NF-kappaB binding'GO:001…	NA
gene	g1368	tig00004440	AUGUSTUS	109301	111151	+	Sequence homology, NCBI's 'non-redundant'= JAT83086.1 hypothetical protein g.5137, partial [Pectinophora gossypiella]	NA	NA
gene	g1369	tig00004440	AUGUSTUS	111297	113903	+	Sequence homology, NCBI's 'non-redundant'= XP_013183181.1 PREDICTED: uncharacterized protein LOC106129228 [Amyelois transitella]	NA	NA
gene	g1370	tig00004440	AUGUSTUS	204238	214152	-	Sequence homology, NCBI's 'non-redundant'= XP_013200749.1 PREDICTED: uncharacterized protein LOC106143252 isoform X5 [Amyelois transitella]	NA	NA
gene	g1371	tig00004442	AUGUSTUS	9942	33104	-	Sprot-uniprot homology= Beta-1,3-glucan-binding protein	GO:0005576, C:extracellular region'GO:0030246, F:carbohydrate binding'GO:0004553, F:hydrolase activity, hydrolyzing O-glycosyl compounds'GO:0005975, P:carbohydrate metabolic process'GO:0042742, P:defense response to bacterium'GO:0045087, P:innate immune response'GO:0045088, P:regulation of innate immune response	NA
gene	g1372	tig00004442	AUGUSTUS	34978	63233	-	Uncharacterized predicted gene	NA	NA
gene	g1374	tig00004444	AUGUSTUS	30914	52796	+	Sequence homology, NCBI's 'non-redundant'= XP_013200931.1 PREDICTED: zinc finger protein 541 [Amyelois transitella]	NA	NA
gene	g1375	tig00004479	AUGUSTUS	4181	12456	+	Sprot-uniprot homology= Unconventional myosin-Ib	GO:0005884, C:actin filament'GO:0045177, C:apical part of cell'GO:0005903, C:brush border'GO:0071944, C:cell periphery'GO:0005737, C:cytoplasm'GO:0005769, C:early endosome'GO:0010008, C:endosome membrane'GO:0070062, C:extracellular exosome'GO:0030175, C:filopodium'GO:0016459, C:myosin complex'GO:0048471, C:perinuclear region of cytoplasm'GO:0005886, C:plasma membrane'GO:0051015, F:actin filament …	K10356
gene	g1376	tig00004479	AUGUSTUS	41144	47020	-	Sprot-uniprot homology= Probable RNA-directed DNA polymerase from transposon X-element	GO:0003964, F:RNA-directed DNA polymerase activity'GO:0006313, P:transposition, DNA-mediated	NA
gene	g1377	tig00004479	AUGUSTUS	49980	52389	-	Sprot-uniprot homology= Probable RNA-directed DNA polymerase from transposon BS	GO:0003964, F:RNA-directed DNA polymerase activity'GO:0006313, P:transposition, DNA-mediated	NA
gene	g1378	tig00004479	AUGUSTUS	72175	122120	+	Uncharacterized predicted gene	NA	NA
gene	g1379	tig00004486	AUGUSTUS	1	23290	+	Sprot-uniprot homology= Eukaryotic translation initiation factor 4 gamma 3	GO:0003723, F:RNA binding'GO:0003743, F:translation initiation factor activity'GO:0060903, P:positive regulation of meiosis I'GO:0001934, P:positive regulation of protein phosphorylation'GO:0045727, P:positive regulation of translation'GO:0007283, P:spermatogenesis	K03260
gene	g1380	tig00004492	AUGUSTUS	17598	19684	-	Sequence homology, NCBI's 'non-redundant'= XP_013195591.1 PREDICTED: uncharacterized protein LOC106138849 [Amyelois transitella]	NA	NA
gene	g1382	tig00004520	AUGUSTUS	15034	30201	+	Sprot-uniprot homology= Golgi phosphoprotein 3 homolog sauron {ECO:0000305}	GO:0032154, C:cleavage furrow'GO:0031410, C:cytoplasmic vesicle'GO:0005829, C:cytosol'GO:0005794, C:Golgi apparatus'GO:0031985, C:Golgi cisterna'GO:0000139, C:Golgi membrane'GO:0005802, C:trans-Golgi network'GO:0070300, F:phosphatidic acid binding'GO:0032266, F:phosphatidylinositol-3-phosphate binding'GO:0070273, F:phosphatidylinositol-4-phosphate binding'GO:0010314, F:phosphatidylinositol-5-phos…	K15620
gene	g1383	tig00004520	AUGUSTUS	45770	57001	-	Sprot-uniprot homology= C-Maf-inducing protein	GO:0005829, C:cytosol'GO:0005654, C:nucleoplasm	NA
gene	g1384	tig00004520	AUGUSTUS	124675	131050	-	Sequence homology, NCBI's 'non-redundant'= KOB78469.1 putative c-Maf-inducing protein Tc-mip isoform isoform 1 [Operophtera brumata]	NA	NA
gene	g1385	tig00004520	AUGUSTUS	144537	153511	+	Sequence homology, NCBI's 'non-redundant'= XP_014368248.1 PREDICTED: serine proteinase stubble-like [Papilio machaon]	NA	NA
gene	g1386	tig00004520	AUGUSTUS	155225	189112	-	Sprot-uniprot homology= Zinc finger protein 423	GO:0005654, C:nucleoplasm'GO:0005634, C:nucleus'GO:0003677, F:DNA binding'GO:0046872, F:metal ion binding'GO:0030154, P:cell differentiation'GO:0045892, P:negative regulation of transcription, DNA-templated'GO:0007399, P:nervous system development'GO:0007219, P:Notch signaling pathway'GO:0030513, P:positive regulation of BMP signaling pathway'GO:0045893, P:positive regulation of transcription, DN…	NA
gene	g1387	tig00004543	AUGUSTUS	1	23706	+	Sequence homology, NCBI's 'non-redundant'= KOB69454.1 Uncharacterized protein OBRU01_16833 [Operophtera brumata]	NA	NA
gene	g1388	tig00004563	AUGUSTUS	6148	38952	+	Sprot-uniprot homology= Pre-mRNA-processing factor 39	GO:0000243, C:commitment complex'GO:0005685, C:U1 snRNP'GO:0071004, C:U2-type prespliceosome'GO:0000395, P:mRNA 5'-splice site recognition	K13217
gene	g1389	tig00004563	AUGUSTUS	40709	62923	-	Sequence homology, NCBI's 'non-redundant'= XP_014371892.1 PREDICTED: AT-rich interactive domain-containing protein 4B [Papilio machaon]	NA	NA
gene	g1391	tig00004581	AUGUSTUS	50660	54751	-	Sequence homology, NCBI's 'non-redundant'= KPJ04628.1 putative RNA-directed DNA polymerase from transposon BS [Papilio xuthus]	NA	NA
gene	g1392	tig00004587	AUGUSTUS	1	574	+	Uncharacterized predicted gene	NA	NA
gene	g1393	tig00004587	AUGUSTUS	17359	23168	-	Sequence homology, NCBI's 'non-redundant'= KFD58262.1 hypothetical protein M513_01025 [Trichuris suis]	NA	NA
gene	g1395	tig00004598	AUGUSTUS	11122	26770	+	Sequence homology, NCBI's 'non-redundant'= JAA92253.1 Uncharacterized protein [Pararge aegeria]	NA	NA
gene	g1396	tig00004598	AUGUSTUS	42088	43453	-	Uncharacterized predicted gene	NA	NA
gene	g1397	tig00004611	AUGUSTUS	7444	26126	-	Sequence homology, NCBI's 'non-redundant'= KPI99506.1 Synaptic vesicle glycoprotein 2B [Papilio xuthus]	NA	NA
gene	g1401	tig00004614	AUGUSTUS	6674	15994	+	Sequence homology, NCBI's 'non-redundant'= KPJ19104.1 Mediator of RNA polymerase II transcription subunit 13 [Papilio machaon]	NA	NA
gene	g1403	tig00004626	AUGUSTUS	29677	85085	+	Sequence homology, NCBI's 'non-redundant'= XP_012546801.1 PREDICTED: myb-like protein X [Bombyx mori]	NA	NA
gene	g1405	tig00004626	AUGUSTUS	307242	312171	-	Sprot-uniprot homology= Uncharacterized protein C9orf78	GO:0005829, C:cytosol'GO:0005654, C:nucleoplasm	NA
gene	g1406	tig00004626	AUGUSTUS	317194	319750	+	Sequence homology, NCBI's 'non-redundant'= XP_012552692.1 PREDICTED: malate synthase, glyoxysomal-like isoform X2 [Bombyx mori]	NA	NA
gene	g1407	tig00004626	AUGUSTUS	324273	329307	+	Sequence homology, NCBI's 'non-redundant'= EHJ67111.1 hypothetical protein KGM_02142 [Danaus plexippus]	NA	NA
gene	g1408	tig00004626	AUGUSTUS	335755	341750	-	Sprot-uniprot homology= AN1-type zinc finger protein 2B	GO:0005783, C:endoplasmic reticulum'GO:0008270, F:zinc ion binding'GO:0006616, P:SRP-dependent cotranslational protein targeting to membrane, translocation	NA
gene	g1409	tig00004626	AUGUSTUS	352313	355995	-	Sequence homology, NCBI's 'non-redundant'= KOB68734.1 RNA-directed DNA polymerase from mobile element jockey [Operophtera brumata]	NA	NA
gene	g1410	tig00004626	AUGUSTUS	357367	374334	+	Sprot-uniprot homology= Probable pyruvate dehydrogenase E1 component subunit alpha, mitochondrial	GO:0005759, C:mitochondrial matrix'GO:0005739, C:mitochondrion'GO:0004739, F:pyruvate dehydrogenase (acetyl-transferring) activity'GO:0006086, P:acetyl-CoA biosynthetic process from pyruvate'GO:0006096, P:glycolytic process	K00161
gene	g1411	tig00004626	AUGUSTUS	391255	432967	-	Sprot-uniprot homology= Multidrug resistance protein homolog 65	GO:0043190, C:ATP-binding cassette (ABC) transporter complex'GO:0005886, C:plasma membrane'GO:0005919, C:pleated septate junction'GO:0005524, F:ATP binding'GO:0015562, F:efflux transmembrane transporter activity'GO:0008559, F:xenobiotic-transporting ATPase activity'GO:0060857, P:establishment of glial blood-brain barrier'GO:0097254, P:renal tubular secretion'GO:0009636, P:response to toxic substa…	K05658
gene	g1412	tig00004626	AUGUSTUS	526270	526964	-	Uncharacterized predicted gene	NA	NA
gene	g1413	tig00004630	AUGUSTUS	1417	3213	-	Sequence homology, NCBI's 'non-redundant'= XP_004925289.1 PREDICTED: uncharacterized protein LOC101742879 [Bombyx mori]	NA	NA
gene	g1414	tig00004630	AUGUSTUS	3352	18307	+	Sprot-uniprot homology= Lipid storage droplets surface-binding protein 2	GO:0005737, C:cytoplasm'GO:0005811, C:lipid particle'GO:0005875, C:microtubule associated complex'GO:0007476, P:imaginal disc-derived wing morphogenesis'GO:0031887, P:lipid particle transport along microtubule'GO:0019915, P:lipid storage'GO:0006869, P:lipid transport'GO:0050995, P:negative regulation of lipid catabolic process'GO:0010890, P:positive regulation of sequestering of triglyceride'GO:0…	K17284
gene	g1415	tig00004634	AUGUSTUS	31206	33136	+	Uncharacterized predicted gene	NA	NA
gene	g1416	tig00004662	AUGUSTUS	1	7190	+	Uncharacterized predicted gene	NA	NA
gene	g1417	tig00004662	AUGUSTUS	15994	25975	+	Sequence homology, NCBI's 'non-redundant'= KPJ19596.1 hypothetical protein RR48_00889 [Papilio machaon]	NA	NA
gene	g1418	tig00004666	AUGUSTUS	5185	41680	-	Sprot-uniprot homology= N-alpha-acetyltransferase 40 {ECO:0000250|UniProtKB:Q86UY6}	GO:0005737, C:cytoplasm'GO:0005634, C:nucleus'GO:0043998, F:H2A histone acetyltransferase activity'GO:0010485, F:H4 histone acetyltransferase activity'GO:1990189, F:peptide-serine-N-acetyltransferase activity'GO:0043968, P:histone H2A acetylation'GO:0043967, P:histone H4 acetylation'GO:0006474, P:N-terminal protein amino acid acetylation	K20794
gene	g1419	tig00004676	AUGUSTUS	15202	18517	+	Sprot-uniprot homology= Sodium/calcium exchanger 3	GO:0030054, C:cell junction'GO:0043197, C:dendritic spine'GO:0005789, C:endoplasmic reticulum membrane'GO:0005887, C:integral component of plasma membrane'GO:0031226, C:intrinsic component of plasma membrane'GO:0005874, C:microtubule'GO:0005741, C:mitochondrial outer membrane'GO:0031594, C:neuromuscular junction'GO:0043204, C:perikaryon'GO:0048471, C:perinuclear region of cytoplasm'GO:0042383, C:…	K05849
gene	g1420	tig00004687	AUGUSTUS	1	12207	+	Sequence homology, NCBI's 'non-redundant'= XP_013187840.1 PREDICTED: uncharacterized protein LOC106132843, partial [Amyelois transitella]	NA	NA
gene	g1421	tig00004702	AUGUSTUS	25351	74934	-	Sprot-uniprot homology= Inactive rhomboid protein 1	GO:0005789, C:endoplasmic reticulum membrane'GO:0000139, C:Golgi membrane'GO:0016021, C:integral component of membrane'GO:0019838, F:growth factor binding'GO:0016477, P:cell migration'GO:0008283, P:cell proliferation'GO:0050709, P:negative regulation of protein secretion'GO:0015031, P:protein transport'GO:0006508, P:proteolysis'GO:0042058, P:regulation of epidermal growth factor receptor signalin…	NA
gene	g1423	tig00004713	AUGUSTUS	37574	41806	-	Sprot-uniprot homology= Golgi reassembly-stacking protein 2	GO:0005794, C:Golgi apparatus'GO:0032580, C:Golgi cisterna membrane'GO:0005797, C:Golgi medial cisterna'GO:0007030, P:Golgi organization'GO:0006996, P:organelle organization	NA
gene	g1424	tig00004718	AUGUSTUS	4036	43551	-	Sprot-uniprot homology= Poly(A) polymerase gamma	GO:0005829, C:cytosol'GO:0016020, C:membrane'GO:0016604, C:nuclear body'GO:0005654, C:nucleoplasm'GO:0005634, C:nucleus'GO:0005524, F:ATP binding'GO:0046872, F:metal ion binding'GO:0004652, F:polynucleotide adenylyltransferase activity'GO:0003723, F:RNA binding'GO:0006378, P:mRNA polyadenylation'GO:0043631, P:RNA polyadenylation	K14376
gene	g1425	tig00004719	AUGUSTUS	6149	9466	+	Sequence homology, NCBI's 'non-redundant'= AIB07875.1 Hox protein zen [Callimorpha dominula]	NA	K09303
gene	g1427	tig00004719	AUGUSTUS	60848	62343	+	Sequence homology, NCBI's 'non-redundant'= AIB07878.1 Hox cluster protein ShxA [Callimorpha dominula]	NA	NA
gene	g1428	tig00004722	AUGUSTUS	3778	9888	+	Uncharacterized predicted gene	NA	NA
gene	g1429	tig00004726	AUGUSTUS	1	8228	-	Sequence homology, NCBI's 'non-redundant'= XP_004928222.1 PREDICTED: protein regulator of cytokinesis 1-like [Bombyx mori]	NA	K16732
gene	g1430	tig00004737	AUGUSTUS	18538	28626	-	Sequence homology, NCBI's 'non-redundant'= XP_013199339.1 PREDICTED: monocarboxylate transporter 4-like [Amyelois transitella]	NA	NA
gene	g1431	tig00004746	AUGUSTUS	12941	18069	-	Uncharacterized predicted gene	NA	NA
gene	g1432	tig00004755	AUGUSTUS	34779	54924	-	Sequence homology, NCBI's 'non-redundant'= KPJ12956.1 HIRA-interacting protein 3 [Papilio machaon]	NA	NA
gene	g1433	tig00004755	AUGUSTUS	69615	71645	+	Sprot-uniprot homology= Peptidyl-tRNA hydrolase 2, mitochondrial	GO:0005829, C:cytosol'GO:0016020, C:membrane'GO:0005739, C:mitochondrion'GO:0004045, F:aminoacyl-tRNA hydrolase activity'GO:2000811, P:negative regulation of anoikis'GO:0010629, P:negative regulation of gene expression'GO:2000210, P:positive regulation of anoikis	K04794
gene	g1434	tig00004755	AUGUSTUS	72595	76421	+	Sequence homology, NCBI's 'non-redundant'= JAA80577.1 reverse transcriptase [Pararge aegeria]	NA	NA
gene	g1435	tig00004755	AUGUSTUS	86280	108238	-	Sequence homology, NCBI's 'non-redundant'= AEC04309.1 p53 [Spodoptera frugiperda]	NA	NA
gene	g1436	tig00004755	AUGUSTUS	109457	131591	+	Sequence homology, NCBI's 'non-redundant'= XP_004922729.1 PREDICTED: coiled-coil domain-containing protein 42 homolog [Bombyx mori]	NA	NA
gene	g1437	tig00004755	AUGUSTUS	141033	153500	-	Sprot-uniprot homology= Serine/threonine-protein phosphatase alpha-1 isoform	GO:0000164, C:protein phosphatase type 1 complex'GO:0046872, F:metal ion binding'GO:0004722, F:protein serine/threonine phosphatase activity'GO:1904886, P:beta-catenin destruction complex disassembly'GO:0050829, P:defense response to Gram-negative bacterium'GO:0090263, P:positive regulation of canonical Wnt signaling pathway'GO:0045089, P:positive regulation of innate immune response'GO:0006470, …	K06269
gene	g1438	tig00004755	AUGUSTUS	181071	183163	+	Sequence homology, NCBI's 'non-redundant'= JAS44586.1 hypothetical protein g.32188, partial [Cuerna arida] JAS50101.1 hypothetical protein g.32185, partial [Cuerna arida] JAS66133.1 hypothetical protein g.32190, partial [Cuerna arida]	NA	NA
gene	g1439	tig00004755	AUGUSTUS	216865	251030	-	Sprot-uniprot homology= Serine/threonine-protein phosphatase PP1-beta	GO:0005694, C:chromosome'GO:0005737, C:cytoplasm'GO:0031965, C:nuclear membrane'GO:0005634, C:nucleus'GO:0046872, F:metal ion binding'GO:0004722, F:protein serine/threonine phosphatase activity'GO:0051301, P:cell division'GO:0016569, P:covalent chromatin modification'GO:0051321, P:meiotic cell cycle'GO:0007275, P:multicellular organism development'GO:0070262, P:peptidyl-serine dephosphorylation	K06269
gene	g1440	tig00004755	AUGUSTUS	260775	317075	-	Sprot-uniprot homology= Bicaudal D-related protein homolog	GO:0048812, P:neuron projection morphogenesis	K16756
gene	g1441	tig00004755	AUGUSTUS	482121	483107	-	Sequence homology, NCBI's 'non-redundant'= KPJ12948.1 Bicaudal D-related protein-like [Papilio machaon]	NA	NA
gene	g1442	tig00004755	AUGUSTUS	495662	509004	+	Sequence homology, NCBI's 'non-redundant'= XP_004922782.1 PREDICTED: coiled-coil domain-containing protein 63-like [Bombyx mori]	NA	NA
gene	g1443	tig00004755	AUGUSTUS	514689	519480	-	Sequence homology, NCBI's 'non-redundant'= JAA88163.1 Separin [Pararge aegeria]	NA	NA
gene	g1444	tig00004760	AUGUSTUS	38785	39350	+	Uncharacterized predicted gene	NA	NA
gene	g1445	tig00004770	AUGUSTUS	14837	29100	+	Sequence homology, NCBI's 'non-redundant'= XP_013183364.1 PREDICTED: uncharacterized protein LOC106129371 [Amyelois transitella] XP_013185476.1 PREDICTED: uncharacterized protein LOC106131035 [Amyelois transitella] XP_013193685.1 PREDICTED: uncharacterized protein LOC106137413 [Amyelois transitella] XP_013195603.1 PREDICTED: uncharacterized protein LOC106138861 [Amyelois transitella]	NA	NA
gene	g1446	tig00004770	AUGUSTUS	33522	50212	+	Uncharacterized predicted gene	NA	NA
gene	g1447	tig00004770	AUGUSTUS	55235	87237	+	Sprot-uniprot homology= Transposon Tf2-6 polyprotein	GO:0004190, F:aspartic-type endopeptidase activity'GO:0003677, F:DNA binding'GO:0003887, F:DNA-directed DNA polymerase activity'GO:0004519, F:endonuclease activity'GO:0046872, F:metal ion binding'GO:0003723, F:RNA binding'GO:0003964, F:RNA-directed DNA polymerase activity'GO:0015074, P:DNA integration'GO:0006310, P:DNA recombination	NA
gene	g1449	tig00004770	AUGUSTUS	100723	113025	-	Sprot-uniprot homology= Probable aspartate aminotransferase, cytoplasmic	GO:0005829, C:cytosol'GO:0004069, F:L-aspartate:2-oxoglutarate aminotransferase activity'GO:0080130, F:L-phenylalanine:2-oxoglutarate aminotransferase activity'GO:0030170, F:pyridoxal phosphate binding'GO:0006103, P:2-oxoglutarate metabolic process'GO:0006532, P:aspartate biosynthetic process'GO:0006531, P:aspartate metabolic process'GO:0006536, P:glutamate metabolic process	K14454
gene	g1450	tig00004770	AUGUSTUS	129986	156037	-	Sprot-uniprot homology= Replication factor C subunit 1	GO:0005663, C:DNA replication factor C complex'GO:0005875, C:microtubule associated complex'GO:0005634, C:nucleus'GO:0005524, F:ATP binding'GO:0003677, F:DNA binding'GO:0003689, F:DNA clamp loader activity'GO:0048813, P:dendrite morphogenesis'GO:0006281, P:DNA repair'GO:0006260, P:DNA replication'GO:0046331, P:lateral inhibition'GO:0022008, P:neurogenesis'GO:0006355, P:regulation of transcription…	K10754
gene	g1451	tig00004770	AUGUSTUS	156933	158613	-	Uncharacterized predicted gene	NA	NA
gene	g1452	tig00004770	AUGUSTUS	160943	161747	+	Sequence homology, NCBI's 'non-redundant'= XP_018309178.1 PREDICTED: uncharacterized protein LOC108726226 [Trachymyrmex zeteki]	NA	NA
gene	g1453	tig00004770	AUGUSTUS	175677	180720	+	Sequence homology, NCBI's 'non-redundant'= KPI93597.1 hypothetical protein RR46_10857 [Papilio xuthus]	NA	NA
gene	g1454	tig00004774	AUGUSTUS	1	14694	+	Sprot-uniprot homology= Peroxidase	GO:0042600, C:chorion'GO:0005576, C:extracellular region'GO:0020037, F:heme binding'GO:0046872, F:metal ion binding'GO:0004601, F:peroxidase activity'GO:0007306, P:eggshell chorion assembly'GO:0042744, P:hydrogen peroxide catabolic process'GO:0022008, P:neurogenesis'GO:0006909, P:phagocytosis'GO:0045471, P:response to ethanol'GO:0006979, P:response to oxidative stress	NA
gene	g1456	tig00004777	AUGUSTUS	1158	20863	-	Sprot-uniprot homology= Cadherin-related family member 1	GO:0016021, C:integral component of membrane'GO:0005886, C:plasma membrane'GO:0005509, F:calcium ion binding'GO:0007156, P:homophilic cell adhesion via plasma membrane adhesion molecules	NA
gene	g1457	tig00004781	AUGUSTUS	26872	50092	-	Sequence homology, NCBI's 'non-redundant'= KOB68619.1 Stress-activated map kinase-interacting protein 1, partial [Operophtera brumata]	NA	K20410
gene	g1458	tig00004781	AUGUSTUS	53638	85540	-	Sequence homology, NCBI's 'non-redundant'= XP_012547930.1 PREDICTED: LOW QUALITY PROTEIN: SET and MYND domain-containing protein 4 [Bombyx mori]	NA	NA
gene	g1459	tig00004802	AUGUSTUS	58811	77194	-	Sprot-uniprot homology= Hypoxia up-regulated protein 1	GO:0005788, C:endoplasmic reticulum lumen'GO:0005524, F:ATP binding	K09486
gene	g1460	tig00004802	AUGUSTUS	77258	130205	+	Sprot-uniprot homology= Forkhead box protein N3	GO:0005634, C:nucleus'GO:0043565, F:sequence-specific DNA binding'GO:0003700, F:transcription factor activity, sequence-specific DNA binding'GO:0007049, P:cell cycle'GO:0030154, P:cell differentiation'GO:0045892, P:negative regulation of transcription, DNA-templated'GO:0045893, P:positive regulation of transcription, DNA-templated'GO:0006351, P:transcription, DNA-templated	K09407
gene	g1461	tig00004802	AUGUSTUS	141722	162137	-	Sequence homology, NCBI's 'non-redundant'= XP_013184583.1 PREDICTED: protein RMD5 homolog A [Amyelois transitella]	NA	NA
gene	g1462	tig00004802	AUGUSTUS	165850	168181	+	Sprot-uniprot homology= Prohibitin-2	GO:0071944, C:cell periphery'GO:0009986, C:cell surface'GO:0005737, C:cytoplasm'GO:0070062, C:extracellular exosome'GO:0005743, C:mitochondrial inner membrane'GO:0005741, C:mitochondrial outer membrane'GO:0005739, C:mitochondrion'GO:0016363, C:nuclear matrix'GO:0005634, C:nucleus'GO:0043234, C:protein complex'GO:0033218, F:amide binding'GO:0008022, F:protein C-terminus binding'GO:0047485, F:prote…	K17081
gene	g1463	tig00004802	AUGUSTUS	173258	180609	-	Sequence homology, NCBI's 'non-redundant'= XP_016659867.1 PREDICTED: uncharacterized protein LOC107883745 [Acyrthosiphon pisum]	NA	NA
gene	g1464	tig00004802	AUGUSTUS	184875	202595	+	Sequence homology, NCBI's 'non-redundant'= KPI92452.1 Transcriptional regulator ATRX-like [Papilio xuthus]	NA	NA
gene	g1465	tig00004804	AUGUSTUS	1	1137	-	Uncharacterized predicted gene	NA	NA
gene	g1466	tig00004804	AUGUSTUS	7423	16347	-	Sprot-uniprot homology= Pre-mRNA-processing factor 6	GO:0071013, C:catalytic step 2 spliceosome'GO:0016020, C:membrane'GO:0016607, C:nuclear speck'GO:0046540, C:U4/U6 x U5 tri-snRNP complex'GO:0005682, C:U5 snRNP'GO:0050681, F:androgen receptor binding'GO:0043021, F:ribonucleoprotein complex binding'GO:0003723, F:RNA binding'GO:0003713, F:transcription coactivator activity'GO:0045944, P:positive regulation of transcription from RNA polymerase II pr…	K12855
gene	g1467	tig00004804	AUGUSTUS	19683	25163	-	Sprot-uniprot homology= Carboxypeptidase B	GO:0005576, C:extracellular region'GO:0004181, F:metallocarboxypeptidase activity'GO:0008270, F:zinc ion binding	NA
gene	g1468	tig00004813	AUGUSTUS	16372	22275	+	Sequence homology, NCBI's 'non-redundant'= XP_004925455.2 PREDICTED: probable GPI-anchored adhesin-like protein PGA55 [Bombyx mori]	NA	NA
gene	g1470	tig00004817	AUGUSTUS	4440	6048	+	Sprot-uniprot homology= Uncharacterized protein K02A2.6	GO:0003676, F:nucleic acid binding'GO:0008270, F:zinc ion binding'GO:0015074, P:DNA integration	NA
gene	g1471	tig00004817	AUGUSTUS	6498	13376	+	Sequence homology, NCBI's 'non-redundant'= XP_014358272.1 PREDICTED: uncharacterized protein LOC106710659 [Papilio machaon]	NA	NA
gene	g1472	tig00004817	AUGUSTUS	33894	36668	+	Uncharacterized predicted gene	NA	NA
gene	g1473	tig00004818	AUGUSTUS	723	26932	-	Sprot-uniprot homology= Clathrin light chain	GO:0005938, C:cell cortex'GO:0030132, C:clathrin coat of coated pit'GO:0030130, C:clathrin coat of trans-Golgi network vesicle'GO:0071439, C:clathrin complex'GO:0030125, C:clathrin vesicle coat'GO:0005905, C:clathrin-coated pit'GO:0030136, C:clathrin-coated vesicle'GO:0030135, C:coated vesicle'GO:0005737, C:cytoplasm'GO:0072686, C:mitotic spindle'GO:0005886, C:plasma membrane'GO:0008021, C:synapt…	K10770
gene	g1474	tig00004818	AUGUSTUS	37663	40712	+	Sequence homology, NCBI's 'non-redundant'= XP_012547427.1 PREDICTED: growth arrest and DNA damage-inducible proteins-interacting protein 1 [Bombyx mori]	NA	NA
gene	g1476	tig00004819	AUGUSTUS	17953	22591	+	Sequence homology, NCBI's 'non-redundant'= KPJ01832.1 Putative inorganic phosphate cotransporter [Papilio xuthus]	NA	NA
gene	g1478	tig00004824	AUGUSTUS	21205	43919	+	Sprot-uniprot homology= Ropporin-1-like protein		NA
gene	g1479	tig00004824	AUGUSTUS	56139	79841	-	Sprot-uniprot homology= Putative fatty acyl-CoA reductase CG5065 {ECO:0000250|UniProtKB:Q8WVX9, ECO:0000312|EMBL:AAF57974.1}	GO:0016021, C:integral component of membrane'GO:0005778, C:peroxisomal membrane'GO:0005777, C:peroxisome'GO:0080019, F:fatty-acyl-CoA reductase (alcohol-forming) activity'GO:0050062, F:long-chain-fatty-acyl-CoA reductase activity'GO:0008611, P:ether lipid biosynthetic process'GO:0010025, P:wax biosynthetic process	K13356
gene	g1482	tig00004833	AUGUSTUS	6115	20871	-	Sprot-uniprot homology= Trithorax group protein osa	GO:0035060, C:brahma complex'GO:0005654, C:nucleoplasm'GO:0005634, C:nucleus'GO:0003677, F:DNA binding'GO:0048085, P:adult chitin-containing cuticle pigmentation'GO:0006338, P:chromatin remodeling'GO:0016569, P:covalent chromatin modification'GO:0007480, P:imaginal disc-derived leg morphogenesis'GO:0008587, P:imaginal disc-derived wing margin morphogenesis'GO:0007476, P:imaginal disc-derived wing…	K11653
gene	g1483	tig00004838	AUGUSTUS	20867	34686	+	Uncharacterized predicted gene	NA	NA
gene	g1484	tig00004844	AUGUSTUS	1	21978	+	Sprot-uniprot homology= Transient receptor potential cation channel subfamily A member 1	GO:0034703, C:cation channel complex'GO:0016021, C:integral component of membrane'GO:0005886, C:plasma membrane'GO:0005262, F:calcium channel activity'GO:0005261, F:cation channel activity'GO:0015276, F:ligand-gated ion channel activity'GO:0097604, F:temperature-gated cation channel activity'GO:0006816, P:calcium ion transport'GO:0006812, P:cation transport'GO:0034605, P:cellular response to heat…	K04984
gene	g1485	tig00004844	AUGUSTUS	39414	40800	+	Sequence homology, NCBI's 'non-redundant'= XP_014366171.1 PREDICTED: uncharacterized protein LOC106717000 [Papilio machaon] KPJ09100.1 hypothetical protein RR48_15241 [Papilio machaon]	NA	NA
gene	g1487	tig00004849	AUGUSTUS	180356	181652	+	Sequence homology, NCBI's 'non-redundant'= KOB76672.1 putative reverse transcriptase [Operophtera brumata]	NA	NA
gene	g1488	tig00004858	AUGUSTUS	4051	40929	-	Sprot-uniprot homology= Laminin subunit alpha	GO:0030424, C:axon'GO:0005605, C:basal lamina'GO:0005604, C:basement membrane'GO:0030054, C:cell junction'GO:0036062, C:presynaptic periactive zone'GO:0008021, C:synaptic vesicle'GO:0005102, F:receptor binding'GO:0007411, P:axon guidance'GO:0048854, P:brain morphogenesis'GO:0033627, P:cell adhesion mediated by integrin'GO:0035001, P:dorsal trunk growth, open tracheal system'GO:0016321, P:female m…	NA
gene	g1489	tig00004871	AUGUSTUS	6888	26211	+	Sprot-uniprot homology= Glycerol kinase 3 {ECO:0000305}	GO:0005741, C:mitochondrial outer membrane'GO:0005739, C:mitochondrion'GO:0005524, F:ATP binding'GO:0004370, F:glycerol kinase activity'GO:0019563, P:glycerol catabolic process'GO:0006071, P:glycerol metabolic process'GO:0046167, P:glycerol-3-phosphate biosynthetic process'GO:0006641, P:triglyceride metabolic process	K00864
gene	g1490	tig00004871	AUGUSTUS	26458	27844	-	Sprot-uniprot homology= tRNA-splicing ligase RtcB homolog {ECO:0000255|HAMAP-Rule:MF_03144}	GO:0005737, C:cytoplasm'GO:0005634, C:nucleus'GO:0072669, C:tRNA-splicing ligase complex'GO:0005524, F:ATP binding'GO:0046872, F:metal ion binding'GO:0003972, F:RNA ligase (ATP) activity'GO:0006388, P:tRNA splicing, via endonucleolytic cleavage and ligation	K14415
gene	g1491	tig00004876	AUGUSTUS	23426	35906	-	Sequence homology, NCBI's 'non-redundant'= KPI97672.1 G-protein coupled receptor Mth2 [Papilio xuthus]	NA	NA
gene	g1493	tig00004882	AUGUSTUS	19465	22426	+	Uncharacterized predicted gene	NA	NA
gene	g1494	tig00004897	AUGUSTUS	1	28160	+	Sprot-uniprot homology= WD repeat and FYVE domain-containing protein 3	GO:0034274, C:Atg12-Atg5-Atg16 complex'GO:0005776, C:autophagosome'GO:0005737, C:cytoplasm'GO:0005829, C:cytosol'GO:0097635, C:extrinsic component of autophagosome membrane'GO:0019898, C:extrinsic component of membrane'GO:0016234, C:inclusion body'GO:0005635, C:nuclear envelope'GO:0031965, C:nuclear membrane'GO:0005730, C:nucleolus'GO:0005634, C:nucleus'GO:0005886, C:plasma membrane'GO:0016605, C…	K22262
gene	g1495	tig00004898	AUGUSTUS	1	6166	-	Uncharacterized predicted gene	NA	NA
gene	g1498	tig00004919	AUGUSTUS	19400	31096	+	Sequence homology, NCBI's 'non-redundant'= XP_014359726.1 PREDICTED: F-box only protein 9 [Papilio machaon]	NA	NA
gene	g1499	tig00004926	AUGUSTUS	25600	36436	+	Sprot-uniprot homology= Down syndrome cell adhesion molecule-like protein Dscam2	GO:0005887, C:integral component of plasma membrane'GO:0042802, F:identical protein binding'GO:0007156, P:homophilic cell adhesion via plasma membrane adhesion molecules'GO:0048812, P:neuron projection morphogenesis	NA
gene	g1500	tig00004980	AUGUSTUS	15241	27287	+	Sprot-uniprot homology= Trithorax group protein osa	GO:0035060, C:brahma complex'GO:0005654, C:nucleoplasm'GO:0005634, C:nucleus'GO:0003677, F:DNA binding'GO:0048085, P:adult chitin-containing cuticle pigmentation'GO:0006338, P:chromatin remodeling'GO:0016569, P:covalent chromatin modification'GO:0007480, P:imaginal disc-derived leg morphogenesis'GO:0008587, P:imaginal disc-derived wing margin morphogenesis'GO:0007476, P:imaginal disc-derived wing…	NA
gene	g1501	tig00004982	AUGUSTUS	1	16035	-	Sequence homology, NCBI's 'non-redundant'= XP_012550888.1 PREDICTED: uncharacterized protein LOC105842437 [Bombyx mori]	NA	NA
gene	g1503	tig00005000	AUGUSTUS	21999	25425	+	Sequence homology, NCBI's 'non-redundant'= KOB51833.1 Zinc finger DNA binding protein [Operophtera brumata] KOB71066.1 Zinc finger DNA binding protein [Operophtera brumata]	NA	NA
gene	g1504	tig00005000	AUGUSTUS	112144	115296	+	Sequence homology, NCBI's 'non-redundant'= XP_014356448.1 PREDICTED: uncharacterized protein LOC106709215 isoform X1 [Papilio machaon] KPJ16510.1 hypothetical protein RR48_08101 [Papilio machaon]	NA	NA
gene	g1505	tig00005000	AUGUSTUS	132403	144602	-	Sequence homology, NCBI's 'non-redundant'= XP_012543767.1 PREDICTED: thyroid receptor-interacting protein 11-like [Bombyx mori]	NA	NA
gene	g1506	tig00005001	AUGUSTUS	1	5431	+	Sprot-uniprot homology= Peripheral plasma membrane protein CASK	GO:0005622, C:intracellular'GO:0031594, C:neuromuscular junction'GO:0005886, C:plasma membrane'GO:0061174, C:type I terminal bouton'GO:0005524, F:ATP binding'GO:0005516, F:calmodulin binding'GO:0004683, F:calmodulin-dependent protein kinase activity'GO:0042043, F:neurexin family protein binding'GO:0008344, P:adult locomotory behavior'GO:0007628, P:adult walking behavior'GO:0007615, P:anesthesia-r…	NA
gene	g1507	tig00005001	AUGUSTUS	24141	38581	+	Sprot-uniprot homology= Peripheral plasma membrane protein CASK	GO:0005622, C:intracellular'GO:0031594, C:neuromuscular junction'GO:0005886, C:plasma membrane'GO:0061174, C:type I terminal bouton'GO:0005524, F:ATP binding'GO:0005516, F:calmodulin binding'GO:0004683, F:calmodulin-dependent protein kinase activity'GO:0042043, F:neurexin family protein binding'GO:0008344, P:adult locomotory behavior'GO:0007628, P:adult walking behavior'GO:0007615, P:anesthesia-r…	K06103
gene	g1508	tig00005005	AUGUSTUS	1	24498	-	Sprot-uniprot homology= PDZ and LIM domain protein Zasp	GO:0015629, C:actin cytoskeleton'GO:0045177, C:apical part of cell'GO:0045178, C:basal part of cell'GO:0016323, C:basolateral plasma membrane'GO:0031252, C:cell leading edge'GO:0005925, C:focal adhesion'GO:0005927, C:muscle tendon junction'GO:0001725, C:stress fiber'GO:0030018, C:Z disc'GO:0005915, C:zonula adherens'GO:0003779, F:actin binding'GO:0042805, F:actinin binding'GO:0051371, F:muscle al…	NA
gene	g1509	tig00005008	AUGUSTUS	18557	20465	+	Sequence homology, NCBI's 'non-redundant'= XP_008178239.1 PREDICTED: piggyBac transposable element-derived protein 4-like [Acyrthosiphon pisum]	NA	NA
gene	g1510	tig00005013	AUGUSTUS	6433	15113	+	Sequence homology, NCBI's 'non-redundant'= JAT84600.1 hypothetical protein g.7636 [Pectinophora gossypiella]	NA	NA
gene	g1511	tig00005013	AUGUSTUS	38199	54975	+	Sprot-uniprot homology= NADH dehydrogenase (ubiquinone) complex I, assembly factor 6	GO:0005743, C:mitochondrial inner membrane'GO:0005739, C:mitochondrion'GO:0016740, F:transferase activity'GO:0009058, P:biosynthetic process'GO:0032981, P:mitochondrial respiratory chain complex I assembly	K18163
gene	g1512	tig00005015	AUGUSTUS	9573	11437	+	Sequence homology, NCBI's 'non-redundant'= XP_012550601.1 PREDICTED: uncharacterized protein LOC105842396 [Bombyx mori]	NA	NA
gene	g1513	tig00005025	AUGUSTUS	9304	11665	-	Sprot-uniprot homology= Retrovirus-related Pol polyprotein from transposon TNT 1-94	GO:0004190, F:aspartic-type endopeptidase activity'GO:0004519, F:endonuclease activity'GO:0003676, F:nucleic acid binding'GO:0003964, F:RNA-directed DNA polymerase activity'GO:0008270, F:zinc ion binding'GO:0015074, P:DNA integration	NA
gene	g1514	tig00005028	AUGUSTUS	4722	12993	+	Sequence homology, NCBI's 'non-redundant'= NP_001040135.1 lectin 5 precursor [Bombyx mori] ABD36137.1 lectin 5 [Bombyx mori]	NA	NA
gene	g1516	tig00005035	AUGUSTUS	2166	26431	-	Sprot-uniprot homology= Xanthine dehydrogenase	GO:0005829, C:cytosol'GO:0005777, C:peroxisome'GO:0051537, F:2 iron, 2 sulfur cluster binding'GO:0009055, F:electron carrier activity'GO:0050660, F:flavin adenine dinucleotide binding'GO:0005506, F:iron ion binding'GO:0043546, F:molybdopterin cofactor binding'GO:0016614, F:oxidoreductase activity, acting on CH-OH group of donors'GO:0016903, F:oxidoreductase activity, acting on the aldehyde or oxo…	K00106
gene	g1518	tig00005048	AUGUSTUS	117188	119782	-	Uncharacterized predicted gene	NA	NA
gene	g1519	tig00005048	AUGUSTUS	163394	251296	-	Sequence homology, NCBI's 'non-redundant'= XP_012551571.1 PREDICTED: uncharacterized protein LOC101737617 isoform X4 [Bombyx mori]	NA	NA
gene	g1520	tig00005048	AUGUSTUS	253307	255051	+	Sprot-uniprot homology= 60S ribosomal protein L28	GO:0005840, C:ribosome'GO:0003735, F:structural constituent of ribosome'GO:0006412, P:translation	K02903
gene	g1521	tig00005048	AUGUSTUS	264389	272474	-	Sprot-uniprot homology= Protein king tubby 1	GO:0005737, C:cytoplasm'GO:0005634, C:nucleus	NA
gene	g1522	tig00005050	AUGUSTUS	91609	92687	-	Uncharacterized predicted gene	NA	NA
gene	g1523	tig00005050	AUGUSTUS	117613	130058	+	Uncharacterized predicted gene	NA	NA
gene	g1524	tig00005055	AUGUSTUS	1828	19035	+	Sprot-uniprot homology= BRCA1-associated protein	GO:0005737, C:cytoplasm'GO:0005829, C:cytosol'GO:0031965, C:nuclear membrane'GO:0000151, C:ubiquitin ligase complex'GO:0042802, F:identical protein binding'GO:0008139, F:nuclear localization sequence binding'GO:0003676, F:nucleic acid binding'GO:0061630, F:ubiquitin protein ligase activity'GO:0004842, F:ubiquitin-protein transferase activity'GO:0008270, F:zinc ion binding'GO:0000165, P:MAPK casca…	K10632
gene	g1525	tig00005055	AUGUSTUS	21393	50366	+	Sequence homology, NCBI's 'non-redundant'= KPI95983.1 Microprocessor complex subunit DGCR8 [Papilio xuthus]	NA	K18419
gene	g1528	tig00005062	AUGUSTUS	6506	19262	-	Sequence homology, NCBI's 'non-redundant'= XP_013189680.1 PREDICTED: uncharacterized protein LOC106134231 [Amyelois transitella]	NA	NA
gene	g1529	tig00005068	AUGUSTUS	1	21652	+	Uncharacterized predicted gene	NA	NA
gene	g1530	tig00005071	AUGUSTUS	9964	32953	-	Sequence homology, NCBI's 'non-redundant'= EHJ64391.1 putative multiple pdz domain protein [Danaus plexippus]	NA	NA
gene	g1531	tig00005074	AUGUSTUS	1	20968	+	Sprot-uniprot homology= Luciferin 4-monooxygenase	GO:0005777, C:peroxisome'GO:0005524, F:ATP binding'GO:0046872, F:metal ion binding'GO:0047077, F:Photinus-luciferin 4-monooxygenase (ATP-hydrolyzing) activity'GO:0008218, P:bioluminescence	NA
gene	g1532	tig00005074	AUGUSTUS	21186	34376	+	Sequence homology, NCBI's 'non-redundant'= XP_012550888.1 PREDICTED: uncharacterized protein LOC105842437 [Bombyx mori]	NA	NA
gene	g1533	tig00005082	AUGUSTUS	50239	61367	-	Sequence homology, NCBI's 'non-redundant'= XP_012548013.1 PREDICTED: uncharacterized protein LOC101743688 [Bombyx mori] XP_012548014.1 PREDICTED: uncharacterized protein LOC101743688 [Bombyx mori]	NA	NA
gene	g1534	tig00005086	AUGUSTUS	54084	62012	+	Sequence homology, NCBI's 'non-redundant'= XP_013190616.1 PREDICTED: retinal homeobox protein Rx-like [Amyelois transitella]	NA	NA
gene	g1535	tig00005086	AUGUSTUS	70715	85904	-	Sprot-uniprot homology= Chitooligosaccharidolytic beta-N-acetylglucosaminidase	GO:0004563, F:beta-N-acetylhexosaminidase activity'GO:0006032, P:chitin catabolic process'GO:0000272, P:polysaccharide catabolic process	K12373
gene	g1536	tig00005092	AUGUSTUS	1358	3015	-	Uncharacterized predicted gene	NA	NA
gene	g1537	tig00005092	AUGUSTUS	26879	34314	-	Sprot-uniprot homology= Jerky protein homolog-like	GO:0005634, C:nucleus'GO:0003677, F:DNA binding'GO:0007417, P:central nervous system development	NA
gene	g1538	tig00005092	AUGUSTUS	35389	38453	+	Uncharacterized predicted gene	NA	NA
gene	g1539	tig00005092	AUGUSTUS	47112	51124	-	Sequence homology, NCBI's 'non-redundant'= XP_011174647.1 PREDICTED: uncharacterized protein LOC105206889 [Solenopsis invicta]	NA	NA
gene	g1540	tig00005092	AUGUSTUS	51175	61556	-	Sequence homology, NCBI's 'non-redundant'= XP_013197028.1 PREDICTED: uncharacterized protein LOC106140050 [Amyelois transitella]	NA	NA
gene	g1541	tig00005092	AUGUSTUS	73948	85111	-	Sequence homology, NCBI's 'non-redundant'= KYM96896.1 Jerky-like protein [Cyphomyrmex costatus]	NA	NA
gene	g1542	tig00005103	AUGUSTUS	23041	26072	-	Sequence homology, NCBI's 'non-redundant'= XP_013135610.1 PREDICTED: serine protease easter-like [Papilio polytes]	NA	NA
gene	g1544	tig00005105	AUGUSTUS	1	15655	-	Sprot-uniprot homology= SID1 transmembrane family member 1	GO:0016021, C:integral component of membrane'GO:0003725, F:double-stranded RNA binding'GO:0051033, F:RNA transmembrane transporter activity'GO:0033227, P:dsRNA transport	NA
gene	g1545	tig00005105	AUGUSTUS	60785	88473	+	Sprot-uniprot homology= Wee1-like protein kinase	GO:0005875, C:microtubule associated complex'GO:0005634, C:nucleus'GO:0005524, F:ATP binding'GO:0000287, F:magnesium ion binding'GO:0004715, F:non-membrane spanning protein tyrosine kinase activity'GO:0004672, F:protein kinase activity'GO:0004713, F:protein tyrosine kinase activity'GO:0051301, P:cell division'GO:0051642, P:centrosome localization'GO:0051299, P:centrosome separation'GO:0001700, P:…	K06632
gene	g1546	tig00005105	AUGUSTUS	100272	112331	-	Sequence homology, NCBI's 'non-redundant'= XP_013176427.1 PREDICTED: GTPase-activating protein CdGAPr isoform X5 [Papilio xuthus] XP_013176428.1 PREDICTED: GTPase-activating protein CdGAPr isoform X5 [Papilio xuthus]	NA	K20647
gene	g1547	tig00005105	AUGUSTUS	119276	146362	-	Sprot-uniprot homology= GTPase-activating protein CdGAPr	GO:0005622, C:intracellular'GO:0005096, F:GTPase activator activity'GO:0031290, P:retinal ganglion cell axon guidance'GO:0007264, P:small GTPase mediated signal transduction	K20647
gene	g1548	tig00005105	AUGUSTUS	225506	226925	-	Sequence homology, NCBI's 'non-redundant'= JAA86820.1 Uncharacterized protein, partial [Pararge aegeria]	NA	NA
gene	g1549	tig00005105	AUGUSTUS	254267	267816	-	Sequence homology, NCBI's 'non-redundant'= XP_013185424.1 PREDICTED: uncharacterized protein LOC106131004 [Amyelois transitella]	NA	NA
gene	g1550	tig00005105	AUGUSTUS	300617	310122	+	Sequence homology, NCBI's 'non-redundant'= XP_013185418.1 PREDICTED: ankyrin-3-like [Amyelois transitella]	NA	NA
gene	g1551	tig00005105	AUGUSTUS	322391	332443	-	Sprot-uniprot homology= Putative homeobox protein Meis3-like 2	GO:0005634, C:nucleus'GO:0003677, F:DNA binding'GO:0006355, P:regulation of transcription, DNA-templated	NA
gene	g1552	tig00005105	AUGUSTUS	415665	436515	+	Sprot-uniprot homology= Importin subunit alpha-1	GO:0005829, C:cytosol'GO:0016020, C:membrane'GO:0005643, C:nuclear pore'GO:0005654, C:nucleoplasm'GO:0042826, F:histone deacetylase binding'GO:0008139, F:nuclear localization sequence binding'GO:0008565, F:protein transporter activity'GO:0070491, F:repressing transcription factor binding'GO:0003723, F:RNA binding'GO:0006607, P:NLS-bearing protein import into nucleus'GO:0006606, P:protein import i…	K15043
gene	g1553	tig00005105	AUGUSTUS	437362	443002	-	Uncharacterized predicted gene	NA	K10881
gene	g1554	tig00005105	AUGUSTUS	444903	448376	+	Sequence homology, NCBI's 'non-redundant'= XP_011554913.1 PREDICTED: RNA-directed DNA polymerase from mobile element jockey-like [Plutella xylostella]	NA	NA
gene	g1555	tig00005105	AUGUSTUS	564697	565152	-	Uncharacterized predicted gene	NA	NA
gene	g1556	tig00005105	AUGUSTUS	636902	665803	+	Sprot-uniprot homology= Scavenger receptor class B member 1	GO:0005901, C:caveola'GO:0009986, C:cell surface'GO:0070062, C:extracellular exosome'GO:0005887, C:integral component of plasma membrane'GO:0005765, C:lysosomal membrane'GO:0034186, F:apolipoprotein A-I binding'GO:0008035, F:high-density lipoprotein particle binding'GO:0070506, F:high-density lipoprotein particle receptor activity'GO:0001530, F:lipopolysaccharide binding'GO:0001875, F:lipopolysac…	NA
gene	g1557	tig00005105	AUGUSTUS	672523	820711	+	Sequence homology, NCBI's 'non-redundant'= XP_013185463.1 PREDICTED: uncharacterized protein LOC106131024 isoform X2 [Amyelois transitella]	NA	K20161
gene	g1558	tig00005107	AUGUSTUS	8994	18995	-	Uncharacterized predicted gene	NA	NA
gene	g1559	tig00005116	AUGUSTUS	1	18857	+	Sprot-uniprot homology= Forkhead box protein N4	GO:0005634, C:nucleus'GO:0003682, F:chromatin binding'GO:0001158, F:enhancer sequence-specific DNA binding'GO:0043565, F:sequence-specific DNA binding'GO:0003700, F:transcription factor activity, sequence-specific DNA binding'GO:0035881, P:amacrine cell differentiation'GO:0036302, P:atrioventricular canal development'GO:0030154, P:cell differentiation'GO:0001947, P:heart looping'GO:0003170, P:hea…	NA
gene	g1560	tig00005116	AUGUSTUS	19319	20332	-	Sequence homology, NCBI's 'non-redundant'= EHJ78180.1 putative Tc1-like transporase [Danaus plexippus]	NA	NA
gene	g1561	tig00005116	AUGUSTUS	27979	31704	+	Sequence homology, NCBI's 'non-redundant'= KOB63449.1 Uncharacterized protein OBRU01_24838 [Operophtera brumata]	NA	NA
gene	g1562	tig00005116	AUGUSTUS	41962	44267	+	Sprot-uniprot homology= Protein misato	GO:0005737, C:cytoplasm'GO:0005856, C:cytoskeleton'GO:0005739, C:mitochondrion'GO:0003924, F:GTPase activity'GO:0000070, P:mitotic sister chromatid segregation'GO:0090307, P:mitotic spindle assembly	NA
gene	g1563	tig00005121	AUGUSTUS	1	3777	+	Uncharacterized predicted gene	NA	NA
gene	g1564	tig00005134	AUGUSTUS	1	4108	+	Sprot-uniprot homology= Dynein beta chain, ciliary	GO:0005737, C:cytoplasm'GO:0030286, C:dynein complex'GO:0005874, C:microtubule'GO:0031514, C:motile cilium'GO:0005524, F:ATP binding'GO:0016887, F:ATPase activity'GO:0003777, F:microtubule motor activity'GO:0030030, P:cell projection organization'GO:0007018, P:microtubule-based movement	NA
gene	g1565	tig00005134	AUGUSTUS	4707	22194	-	Sprot-uniprot homology= Ankyrin repeat, PH and SEC7 domain containing protein secG	GO:0005829, C:cytosol'GO:0005764, C:lysosome'GO:0005086, F:ARF guanyl-nucleotide exchange factor activity'GO:0030507, F:spectrin binding'GO:0030036, P:actin cytoskeleton organization'GO:0031589, P:cell-substrate adhesion'GO:0006935, P:chemotaxis'GO:0043327, P:chemotaxis to cAMP'GO:0031154, P:culmination involved in sorocarp development'GO:0072661, P:protein targeting to plasma membrane'GO:0032012…	NA
gene	g1566	tig00005138	AUGUSTUS	12184	14594	+	Sequence homology, NCBI's 'non-redundant'= JAA85766.1 Hypothetical protein [Pararge aegeria]	NA	NA
gene	g1567	tig00005138	AUGUSTUS	21538	23535	-	Sequence homology, NCBI's 'non-redundant'= XP_012546781.1 PREDICTED: uncharacterized protein LOC105841802 [Bombyx mori]	NA	NA
gene	g1568	tig00005143	AUGUSTUS	9512	23289	+	Sequence homology, NCBI's 'non-redundant'= XP_012546004.1 PREDICTED: uncharacterized protein LOC105841658 isoform X2 [Bombyx mori]	NA	NA
gene	g1569	tig00005144	AUGUSTUS	1	26780	+	Sprot-uniprot homology= Bromodomain and WD repeat-containing protein 1	GO:0005829, C:cytosol'GO:0005730, C:nucleolus'GO:0005654, C:nucleoplasm'GO:0005634, C:nucleus'GO:0007010, P:cytoskeleton organization'GO:0008360, P:regulation of cell shape'GO:0006357, P:regulation of transcription from RNA polymerase II promoter'GO:0006351, P:transcription, DNA-templated	K11798
gene	g1571	tig00005155	AUGUSTUS	19580	26841	-	Sequence homology, NCBI's 'non-redundant'= APL98304.1 putative DD41D transposase [Bactrocera tryoni]	NA	NA
gene	g1572	tig00005156	AUGUSTUS	25398	29594	-	Sequence homology, NCBI's 'non-redundant'= EHJ69138.1 hypothetical protein KGM_10547 [Danaus plexippus]	NA	NA
gene	g1573	tig00005159	AUGUSTUS	5198	26004	+	Sequence homology, NCBI's 'non-redundant'= AGY49253.1 putative ionotropic receptor [Sesamia inferens]	NA	K05313
gene	g1574	tig00005166	AUGUSTUS	110211	110491	-	Uncharacterized predicted gene	NA	NA
gene	g1575	tig00005174	AUGUSTUS	3221	20533	+	Sequence homology, NCBI's 'non-redundant'= KPJ03744.1 PHD and RING finger domain-containing protein 1 [Papilio xuthus]	NA	NA
gene	g1576	tig00005174	AUGUSTUS	25352	39752	-	Sprot-uniprot homology= Lysosomal aspartic protease	GO:0005764, C:lysosome'GO:0004190, F:aspartic-type endopeptidase activity	K01379
gene	g1577	tig00005174	AUGUSTUS	51768	55060	-	Sequence homology, NCBI's 'non-redundant'= EHJ63311.1 putative zinc finger, MYM domain containing 1 [Danaus plexippus]	NA	NA
gene	g1578	tig00005174	AUGUSTUS	55270	70856	-	Sequence homology, NCBI's 'non-redundant'= XP_014365056.1 PREDICTED: uncharacterized protein LOC106716130 [Papilio machaon]	NA	NA
gene	g1579	tig00005174	AUGUSTUS	73715	74757	+	Sequence homology, NCBI's 'non-redundant'= EHJ77159.1 hypothetical protein KGM_05877 [Danaus plexippus]	NA	K06508
gene	g1580	tig00005186	AUGUSTUS	53455	57812	-	Sequence homology, NCBI's 'non-redundant'= XP_013184602.1 PREDICTED: lisH domain-containing protein FOPNL-like [Amyelois transitella]	NA	K16535
gene	g1581	tig00005186	AUGUSTUS	140103	143679	+	Sequence homology, NCBI's 'non-redundant'= XP_012543971.1 PREDICTED: uncharacterized protein LOC105841303 [Bombyx mori] XP_012543972.1 PREDICTED: uncharacterized protein LOC105841303 [Bombyx mori]	NA	NA
gene	g1582	tig00005195	AUGUSTUS	65593	79369	-	Sequence homology, NCBI's 'non-redundant'= XP_013199190.1 PREDICTED: uncharacterized protein LOC106142109 [Amyelois transitella]	NA	NA
gene	g1584	tig00005196	AUGUSTUS	11540	13962	-	Sprot-uniprot homology= Glycine--tRNA ligase	GO:0005737, C:cytoplasm'GO:0005524, F:ATP binding'GO:0004820, F:glycine-tRNA ligase activity'GO:0046983, F:protein dimerization activity'GO:0015966, P:diadenosine tetraphosphate biosynthetic process'GO:0006426, P:glycyl-tRNA aminoacylation	K01880
gene	g1585	tig00005196	AUGUSTUS	20250	32621	+	Sprot-uniprot homology= Homeobox protein extradenticle	GO:0005634, C:nucleus'GO:0005667, C:transcription factor complex'GO:0003677, F:DNA binding'GO:0043565, F:sequence-specific DNA binding'GO:0003700, F:transcription factor activity, sequence-specific DNA binding'GO:0001654, P:eye development'GO:0007422, P:peripheral nervous system development'GO:0000060, P:protein import into nucleus, translocation'GO:0006357, P:regulation of transcription from RNA…	K09355
gene	g1586	tig00005198	AUGUSTUS	6	44990	-	Sprot-uniprot homology= Protein unc-13 homolog 4B {ECO:0000305|PubMed:27323327}	GO:0005856, C:cytoskeleton'GO:0030175, C:filopodium'GO:0005770, C:late endosome'GO:0005764, C:lysosome'GO:0099503, C:secretory vesicle'GO:0008021, C:synaptic vesicle'GO:0035147, P:branch fusion, open tracheal system'GO:0007269, P:neurotransmitter secretion'GO:0016082, P:synaptic vesicle priming	NA
gene	g1587	tig00005202	AUGUSTUS	1	20919	-	Sprot-uniprot homology= Laminin subunit gamma-1	GO:0005605, C:basal lamina'GO:0005604, C:basement membrane'GO:0012505, C:endomembrane system'GO:0031012, C:extracellular matrix'GO:0070831, P:basement membrane assembly'GO:0033627, P:cell adhesion mediated by integrin'GO:0061031, P:endodermal digestive tract morphogenesis'GO:0085029, P:extracellular matrix assembly'GO:0007494, P:midgut development'GO:0007435, P:salivary gland morphogenesis'GO:003…	K05635
gene	g1588	tig00005209	AUGUSTUS	9143	25830	+	Sequence homology, NCBI's 'non-redundant'= XP_013195887.1 PREDICTED: rotatin-like [Amyelois transitella]	NA	NA
gene	g1589	tig00005212	AUGUSTUS	3523	7183	+	Uncharacterized predicted gene	NA	NA
gene	g1590	tig00005220	AUGUSTUS	7904	18889	-	Uncharacterized predicted gene	NA	NA
gene	g1591	tig00005220	AUGUSTUS	19314	23853	-	Sequence homology, NCBI's 'non-redundant'= XP_013136044.1 PREDICTED: protein PFC0760c-like isoform X1 [Papilio polytes]	NA	NA
gene	g1592	tig00005225	AUGUSTUS	6383	18995	-	Sequence homology, NCBI's 'non-redundant'= XP_004923810.1 PREDICTED: uncharacterized protein LOC101738382 [Bombyx mori]	NA	NA
gene	g1593	tig00005228	AUGUSTUS	16230	18346	-	Uncharacterized predicted gene	NA	NA
gene	g1594	tig00005248	AUGUSTUS	30623	32630	-	Sequence homology, NCBI's 'non-redundant'= KOB78276.1 Cuticular protein PpolCPG12 [Operophtera brumata]	NA	NA
gene	g1595	tig00005254	AUGUSTUS	1376	16325	-	Sequence homology, NCBI's 'non-redundant'= AEW46882.1 seminal fluid protein CSSFP032 [Chilo suppressalis]	NA	NA
gene	g1596	tig00005255	AUGUSTUS	1	19650	-	Sprot-uniprot homology= Probable beta-hexosaminidase fdl	GO:0005770, C:late endosome'GO:0005886, C:plasma membrane'GO:0016231, F:beta-N-acetylglucosaminidase activity'GO:0004563, F:beta-N-acetylhexosaminidase activity'GO:0007420, P:brain development'GO:0005975, P:carbohydrate metabolic process'GO:0006491, P:N-glycan processing'GO:0006517, P:protein deglycosylation'GO:0016063, P:rhodopsin biosynthetic process	K12373
gene	g1597	tig00005260	AUGUSTUS	416	2910	-	Uncharacterized predicted gene	NA	NA
gene	g1598	tig00005260	AUGUSTUS	33397	36962	-	Sequence homology, NCBI's 'non-redundant'= XP_009351400.1 PREDICTED: uncharacterized protein LOC103942928, partial [Pyrus x bretschneideri]	NA	NA
gene	g1599	tig00005264	AUGUSTUS	2486	32104	+	Sprot-uniprot homology= Vesicle-fusing ATPase 1	GO:0005737, C:cytoplasm'GO:0005829, C:cytosol'GO:0098527, C:neuromuscular junction of somatic muscle'GO:0043195, C:terminal bouton'GO:0005524, F:ATP binding'GO:0016887, F:ATPase activity'GO:0046872, F:metal ion binding'GO:0006914, P:autophagy'GO:0008340, P:determination of adult lifespan'GO:0007030, P:Golgi organization'GO:0090160, P:Golgi to lysosome transport'GO:0031987, P:locomotion involved i…	K06027
gene	g1600	tig00005266	AUGUSTUS	17037	18362	-	Sequence homology, NCBI's 'non-redundant'= XP_011864749.1 PREDICTED: uncharacterized protein LOC105560328 [Vollenhovia emeryi]	NA	NA
gene	g1601	tig00005273	AUGUSTUS	1	6869	+	Sprot-uniprot homology= Hypoxia up-regulated protein 1	GO:0005788, C:endoplasmic reticulum lumen'GO:0005524, F:ATP binding	K09486
gene	g1602	tig00005273	AUGUSTUS	29836	33302	+	Sequence homology, NCBI's 'non-redundant'= EHJ76846.1 hypothetical protein KGM_17319 [Danaus plexippus]	NA	NA
gene	g1603	tig00005274	AUGUSTUS	1	1926	-	Uncharacterized predicted gene	NA	NA
gene	g1605	tig00005276	AUGUSTUS	8632	81316	+	Sprot-uniprot homology= Protein GDAP2 homolog		NA
gene	g1606	tig00005276	AUGUSTUS	94831	100959	+	Sprot-uniprot homology= 5-aminolevulinate synthase, nonspecific, mitochondrial	GO:0005759, C:mitochondrial matrix'GO:0005739, C:mitochondrion'GO:0003870, F:5-aminolevulinate synthase activity'GO:0030170, F:pyridoxal phosphate binding'GO:0032869, P:cellular response to insulin stimulus'GO:0071407, P:cellular response to organic cyclic compound'GO:0006782, P:protoporphyrinogen IX biosynthetic process'GO:0051591, P:response to cAMP'GO:0032025, P:response to cobalt ion'GO:00424…	K00643
gene	g1607	tig00005276	AUGUSTUS	154394	158402	-	Sprot-uniprot homology= Uncharacterized protein K02A2.6	GO:0003676, F:nucleic acid binding'GO:0008270, F:zinc ion binding'GO:0015074, P:DNA integration	NA
gene	g1608	tig00005278	AUGUSTUS	19493	26711	+	Sequence homology, NCBI's 'non-redundant'= XP_013194404.1 PREDICTED: facilitated trehalose transporter Tret1-2 homolog [Amyelois transitella]	NA	NA
gene	g1609	tig00005278	AUGUSTUS	27747	31577	+	Uncharacterized predicted gene	NA	NA
gene	g1610	tig00005283	AUGUSTUS	146210	147502	-	Sequence homology, NCBI's 'non-redundant'= XP_011558987.1 PREDICTED: uncharacterized protein LOC105389553 [Plutella xylostella]	NA	NA
gene	g1611	tig00005289	AUGUSTUS	52250	59013	-	Uncharacterized predicted gene	NA	NA
gene	g1612	tig00005289	AUGUSTUS	118738	129189	+	Uncharacterized predicted gene	NA	NA
gene	g1613	tig00005289	AUGUSTUS	160430	167965	-	Sequence homology, NCBI's 'non-redundant'= XP_004927729.1 PREDICTED: uncharacterized protein LOC101735513 [Bombyx mori]	NA	NA
gene	g1614	tig00005289	AUGUSTUS	212708	215075	+	Sequence homology, NCBI's 'non-redundant'= KPJ13101.1 hypothetical protein RR48_05210 [Papilio machaon]	NA	NA
gene	g1615	tig00005289	AUGUSTUS	247753	273225	-	Sequence homology, NCBI's 'non-redundant'= XP_012549551.1 PREDICTED: mod(mdg4)-heS00531 isoform X1 [Bombyx mori]	NA	NA
gene	g1617	tig00005311	AUGUSTUS	1108	12912	-	Sprot-uniprot homology= Integrin beta-PS	GO:0016324, C:apical plasma membrane'GO:0009925, C:basal plasma membrane'GO:0031252, C:cell leading edge'GO:0043034, C:costamere'GO:0030425, C:dendrite'GO:0005925, C:focal adhesion'GO:0005887, C:integral component of plasma membrane'GO:0008305, C:integrin complex'GO:0016328, C:lateral plasma membrane'GO:0005927, C:muscle tendon junction'GO:0005886, C:plasma membrane'GO:0050839, F:cell adhesion mo…	K05719
gene	g1618	tig00005328	AUGUSTUS	1772	13633	+	Uncharacterized predicted gene	NA	NA
gene	g1619	tig00005328	AUGUSTUS	16441	27453	+	Sprot-uniprot homology= RNA-binding protein 45	GO:0005737, C:cytoplasm'GO:0005634, C:nucleus'GO:0003723, F:RNA binding'GO:0030154, P:cell differentiation'GO:0007399, P:nervous system development	NA
gene	g1620	tig00005328	AUGUSTUS	28131	28964	-	Sequence homology, NCBI's 'non-redundant'= XP_013144670.1 PREDICTED: uncharacterized protein LOC106108127 [Papilio polytes]	NA	NA
gene	g1621	tig00005328	AUGUSTUS	40428	44920	+	Sprot-uniprot homology= Raf homolog serine/threonine-protein kinase phl	GO:0005737, C:cytoplasm'GO:0005622, C:intracellular'GO:0005886, C:plasma membrane'GO:0005524, F:ATP binding'GO:0004709, F:MAP kinase kinase kinase activity'GO:0046872, F:metal ion binding'GO:0031434, F:mitogen-activated protein kinase kinase binding'GO:0004674, F:protein serine/threonine kinase activity'GO:0007298, P:border follicle cell migration'GO:0009267, P:cellular response to starvation'GO:…	K04365
gene	g1622	tig00005328	AUGUSTUS	51045	64786	+	Sprot-uniprot homology= Raf homolog serine/threonine-protein kinase phl	GO:0005737, C:cytoplasm'GO:0005622, C:intracellular'GO:0005886, C:plasma membrane'GO:0005524, F:ATP binding'GO:0004709, F:MAP kinase kinase kinase activity'GO:0046872, F:metal ion binding'GO:0031434, F:mitogen-activated protein kinase kinase binding'GO:0004674, F:protein serine/threonine kinase activity'GO:0007298, P:border follicle cell migration'GO:0009267, P:cellular response to starvation'GO:…	K04365
gene	g1626	tig00005344	AUGUSTUS	15573	31788	-	Sequence homology, NCBI's 'non-redundant'= KPJ19253.1 Putative surface protein bspA-like [Papilio machaon]	NA	NA
gene	g1628	tig00005348	AUGUSTUS	1	9783	+	Sprot-uniprot homology= Zinc finger CCCH domain-containing protein 15 homolog	GO:0046872, F:metal ion binding	NA
gene	g1629	tig00005348	AUGUSTUS	14131	18340	+	Sequence homology, NCBI's 'non-redundant'= XP_013188598.1 PREDICTED: dyslexia susceptibility 1 candidate gene 1 protein homolog [Amyelois transitella]	NA	NA
gene	g1630	tig00005348	AUGUSTUS	20030	22492	-	Sprot-uniprot homology= Probable cytosolic oligopeptidase A	GO:0048046, C:apoplast'GO:0009507, C:chloroplast'GO:0005829, C:cytosol'GO:0046872, F:metal ion binding'GO:0004222, F:metalloendopeptidase activity'GO:0046686, P:response to cadmium ion'GO:0006465, P:signal peptide processing	K01414
gene	g1631	tig00005348	AUGUSTUS	28390	33220	-	Sequence homology, NCBI's 'non-redundant'= XP_013188554.1 PREDICTED: organic cation transporter protein-like [Amyelois transitella]	NA	NA
gene	g1632	tig00005381	AUGUSTUS	6182	24151	+	Sprot-uniprot homology= Multidrug resistance protein homolog 49	GO:0043190, C:ATP-binding cassette (ABC) transporter complex'GO:0005887, C:integral component of plasma membrane'GO:0005886, C:plasma membrane'GO:0005524, F:ATP binding'GO:0015238, F:drug transmembrane transporter activity'GO:0015562, F:efflux transmembrane transporter activity'GO:0008559, F:xenobiotic-transporting ATPase activity'GO:0006855, P:drug transmembrane transport'GO:0008354, P:germ cell…	K05658
gene	g1633	tig00005390	AUGUSTUS	74348	75371	-	Sequence homology, NCBI's 'non-redundant'= XP_012550612.1 PREDICTED: inactive dipeptidyl peptidase 10 [Bombyx mori]	NA	NA
gene	g1634	tig00005393	AUGUSTUS	2338	15630	+	Sprot-uniprot homology= Uncharacterized oxidoreductase TM_0325	GO:0016491, F:oxidoreductase activity	NA
gene	g1635	tig00005393	AUGUSTUS	21659	30427	+	Sprot-uniprot homology= Uncharacterized short-chain type dehydrogenase/reductase y4vI	GO:0016491, F:oxidoreductase activity	NA
gene	g1636	tig00005402	AUGUSTUS	2432	7404	-	Uncharacterized predicted gene	NA	NA
gene	g1637	tig00005402	AUGUSTUS	27904	28513	-	Sequence homology, NCBI's 'non-redundant'= KOB62612.1 Uncharacterized protein OBRU01_25051 [Operophtera brumata]	NA	NA
gene	g1638	tig00005410	AUGUSTUS	15826	26392	+	Sequence homology, NCBI's 'non-redundant'= JAT83467.1 hypothetical protein g.9638, partial [Pectinophora gossypiella]	NA	K17418
gene	g1639	tig00005413	AUGUSTUS	13378	27346	-	Sequence homology, NCBI's 'non-redundant'= EHJ68919.1 hypothetical protein KGM_06201 [Danaus plexippus]	NA	NA
gene	g1640	tig00005415	AUGUSTUS	1	9145	-	Uncharacterized predicted gene	NA	NA
gene	g1641	tig00005417	AUGUSTUS	3038	15500	+	Sprot-uniprot homology= DNA-directed RNA polymerase III subunit RPC1	GO:0005666, C:DNA-directed RNA polymerase III complex'GO:0003677, F:DNA binding'GO:0003899, F:DNA-directed 5'-3' RNA polymerase activity'GO:0046872, F:metal ion binding'GO:0006383, P:transcription from RNA polymerase III promoter	K03018
gene	g1643	tig00005420	AUGUSTUS	1428	15135	-	Sequence homology, NCBI's 'non-redundant'= XP_004923005.1 PREDICTED: pre-mRNA 3'-end-processing factor FIP1 isoform X1 [Bombyx mori]	NA	K14405
gene	g1645	tig00005441	AUGUSTUS	12784	17394	+	Sequence homology, NCBI's 'non-redundant'= XP_013184937.1 PREDICTED: uncharacterized protein LOC106130593 [Amyelois transitella]	NA	NA
gene	g1646	tig00005450	AUGUSTUS	12238	13578	-	Sprot-uniprot homology= Protein yellow	GO:0005576, C:extracellular region'GO:0060179, P:male mating behavior'GO:0042438, P:melanin biosynthetic process'GO:0007275, P:multicellular organism development	NA
gene	g1647	tig00005454	AUGUSTUS	16672	43170	+	Sprot-uniprot homology= Neuroglian	GO:0005923, C:bicellular tight junction'GO:0030175, C:filopodium'GO:0016021, C:integral component of membrane'GO:0016328, C:lateral plasma membrane'GO:0005886, C:plasma membrane'GO:0005919, C:pleated septate junction'GO:0005918, C:septate junction'GO:0005509, F:calcium ion binding'GO:0008366, P:axon ensheathment'GO:0048675, P:axon extension'GO:0007409, P:axonogenesis'GO:0061343, P:cell adhesion i…	K06756
gene	g1648	tig00005455	AUGUSTUS	9947	12382	-	Sequence homology, NCBI's 'non-redundant'= KOB69248.1 Protein involved in maintenance of golgi structure and er-golgi transport, partial [Operophtera brumata]	NA	NA
gene	g1651	tig00005470	AUGUSTUS	1	18250	-	Uncharacterized predicted gene	NA	NA
gene	g1652	tig00005471	AUGUSTUS	1	11758	+	Uncharacterized predicted gene	NA	NA
gene	g1653	tig00005471	AUGUSTUS	19182	28535	-	Sprot-uniprot homology= Death-associated protein kinase related	GO:0005634, C:nucleus'GO:0005524, F:ATP binding'GO:0004674, F:protein serine/threonine kinase activity'GO:0007155, P:cell adhesion'GO:0007480, P:imaginal disc-derived leg morphogenesis'GO:0007476, P:imaginal disc-derived wing morphogenesis'GO:0002009, P:morphogenesis of an epithelium'GO:0040018, P:positive regulation of multicellular organism growth'GO:0006468, P:protein phosphorylation'GO:000836…	K08804
gene	g1654	tig00005474	AUGUSTUS	1	26524	-	Sequence homology, NCBI's 'non-redundant'= KPJ00737.1 Protein CASC3 [Papilio xuthus]	NA	NA
gene	g1655	tig00005479	AUGUSTUS	4516	5971	-	Sequence homology, NCBI's 'non-redundant'= XP_013166482.1 PREDICTED: F-box/LRR-repeat protein 15 isoform X2 [Papilio xuthus]	NA	NA
gene	g1656	tig00005479	AUGUSTUS	33765	35021	+	Sequence homology, NCBI's 'non-redundant'= JAV45856.1 olfactory receptor 9 [Mythimna separata]	NA	K08471
gene	g1660	tig00005481	AUGUSTUS	36026	48779	+	Sequence homology, NCBI's 'non-redundant'= XP_013134669.1 PREDICTED: cyclin-A2 [Papilio polytes]	NA	K06627
gene	g1662	tig00005511	AUGUSTUS	7100	11503	-	Sprot-uniprot homology= Copia protein	GO:0004190, F:aspartic-type endopeptidase activity'GO:0005524, F:ATP binding'GO:0003676, F:nucleic acid binding'GO:0008270, F:zinc ion binding'GO:0015074, P:DNA integration	NA
gene	g1663	tig00005511	AUGUSTUS	284428	291672	+	Sequence homology, NCBI's 'non-redundant'= KPJ21562.1 hypothetical protein RR48_00734 [Papilio machaon]	NA	NA
gene	g1664	tig00005520	AUGUSTUS	743	21763	+	Sequence homology, NCBI's 'non-redundant'= XP_013142039.1 PREDICTED: protein GDAP2 homolog isoform X2 [Papilio polytes] XP_013142040.1 PREDICTED: protein GDAP2 homolog isoform X2 [Papilio polytes]	NA	NA
gene	g1666	tig00005522	AUGUSTUS	9871	27025	-	Sprot-uniprot homology= Membrane-bound alkaline phosphatase	GO:0031225, C:anchored component of membrane'GO:0005886, C:plasma membrane'GO:0004035, F:alkaline phosphatase activity'GO:0046872, F:metal ion binding	K01077
gene	g1667	tig00005535	AUGUSTUS	10804	34267	+	Sprot-uniprot homology= Fizzy-related protein homolog	GO:0005680, C:anaphase-promoting complex'GO:0031965, C:nuclear membrane'GO:0005654, C:nucleoplasm'GO:0010997, F:anaphase-promoting complex binding'GO:0097027, F:ubiquitin-protein transferase activator activity'GO:0031145, P:anaphase-promoting complex-dependent catabolic process'GO:0007049, P:cell cycle'GO:0051301, P:cell division'GO:0006281, P:DNA repair'GO:0031572, P:G2 DNA damage checkpoint'GO:…	K03364
gene	g1668	tig00005562	AUGUSTUS	2885	25698	-	Sprot-uniprot homology= Tryptophanase	GO:0009034, F:tryptophanase activity	NA
gene	g1669	tig00005592	AUGUSTUS	3900	26869	+	Uncharacterized predicted gene	NA	NA
gene	g1670	tig00005599	AUGUSTUS	1	8362	+	Uncharacterized predicted gene	NA	NA
gene	g1671	tig00005599	AUGUSTUS	11587	13851	-	Sprot-uniprot homology= DnaJ homolog subfamily B member 13	GO:0005930, C:axoneme'GO:0005737, C:cytoplasm'GO:0031514, C:motile cilium'GO:0036126, C:sperm flagellum'GO:0051082, F:unfolded protein binding'GO:1904158, P:axonemal central apparatus assembly'GO:0006457, P:protein folding	K09519
gene	g1672	tig00005599	AUGUSTUS	14488	24675	+	Sprot-uniprot homology= Zinc finger protein 177	GO:0072562, C:blood microparticle'GO:0005634, C:nucleus'GO:0003677, F:DNA binding'GO:0046872, F:metal ion binding'GO:0000122, P:negative regulation of transcription from RNA polymerase II promoter'GO:0006351, P:transcription, DNA-templated	NA
gene	g1673	tig00005600	AUGUSTUS	14626	19814	+	Sprot-uniprot homology= PiggyBac transposable element-derived protein 4		NA
gene	g1675	tig00005604	AUGUSTUS	4835	16179	+	Sprot-uniprot homology= Protein unc-13 homolog A	GO:0044305, C:calyx of Held'GO:0030054, C:cell junction'GO:0005737, C:cytoplasm'GO:0031594, C:neuromuscular junction'GO:0043005, C:neuron projection'GO:0048786, C:presynaptic active zone'GO:0042734, C:presynaptic membrane'GO:0043195, C:terminal bouton'GO:0005516, F:calmodulin binding'GO:0019992, F:diacylglycerol binding'GO:0046872, F:metal ion binding'GO:0047485, F:protein N-terminus binding'GO:0…	K15293
gene	g1676	tig00005605	AUGUSTUS	21926	31002	+	Uncharacterized predicted gene	NA	NA
gene	g1678	tig00005613	AUGUSTUS	9863	26549	+	Sprot-uniprot homology= Apyrase {ECO:0000303|PubMed:21848516}	GO:0005576, C:extracellular region'GO:0102490, F:8-oxo-dGTP phosphohydrolase activity'GO:0005524, F:ATP binding'GO:0016788, F:hydrolase activity, acting on ester bonds'GO:0046872, F:metal ion binding'GO:0009166, P:nucleotide catabolic process	NA
gene	g1680	tig00005621	AUGUSTUS	20355	21978	-	Uncharacterized predicted gene	NA	NA
gene	g1681	tig00005622	AUGUSTUS	1	19524	-	Sequence homology, NCBI's 'non-redundant'= KPI99068.1 LAG1 longevity assurance-like 2 [Papilio xuthus]	NA	NA
gene	g1682	tig00005622	AUGUSTUS	27271	35406	+	Sequence homology, NCBI's 'non-redundant'= KOB69917.1 reverse transcriptase [Operophtera brumata]	NA	NA
gene	g1683	tig00005622	AUGUSTUS	35518	36186	+	Uncharacterized predicted gene	NA	NA
gene	g1684	tig00005622	AUGUSTUS	37190	38994	-	Sprot-uniprot homology= Mitochondrial inner membrane protease subunit 2	GO:0016021, C:integral component of membrane'GO:0005743, C:mitochondrial inner membrane'GO:0042720, C:mitochondrial inner membrane peptidase complex'GO:0005739, C:mitochondrion'GO:0008233, F:peptidase activity'GO:0008236, F:serine-type peptidase activity'GO:0008015, P:blood circulation'GO:0007420, P:brain development'GO:0006974, P:cellular response to DNA damage stimulus'GO:0061300, P:cerebellum …	K09648
gene	g1685	tig00005622	AUGUSTUS	40511	42643	+	Sequence homology, NCBI's 'non-redundant'= KPI99064.1 Ataxin-7-like protein 1 [Papilio xuthus]	NA	K11318
gene	g1686	tig00005622	AUGUSTUS	56216	87061	-	Sprot-uniprot homology= RRP12-like protein	GO:0005634, C:nucleus'GO:0048812, P:neuron projection morphogenesis	K14794
gene	g1687	tig00005622	AUGUSTUS	88403	109439	+	Sprot-uniprot homology= Merlin	GO:0005912, C:adherens junction'GO:0045177, C:apical part of cell'GO:0044297, C:cell body'GO:0032154, C:cleavage furrow'GO:0030864, C:cortical actin cytoskeleton'GO:0005829, C:cytosol'GO:0005769, C:early endosome'GO:0019898, C:extrinsic component of membrane'GO:0030175, C:filopodium'GO:0030027, C:lamellipodium'GO:0043005, C:neuron projection'GO:0005730, C:nucleolus'GO:0048471, C:perinuclear regio…	K16684
gene	g1688	tig00005622	AUGUSTUS	133837	205531	-	Sprot-uniprot homology= Carboxypeptidase D	GO:0012505, C:endomembrane system'GO:0005576, C:extracellular region'GO:0005615, C:extracellular space'GO:0016021, C:integral component of membrane'GO:0048471, C:perinuclear region of cytoplasm'GO:0004180, F:carboxypeptidase activity'GO:0004181, F:metallocarboxypeptidase activity'GO:0042302, F:structural constituent of cuticle'GO:0008270, F:zinc ion binding'GO:0007476, P:imaginal disc-derived win…	K07752
gene	g1690	tig00005623	AUGUSTUS	14147	15576	+	Sprot-uniprot homology= RNA-binding protein 45	GO:0005737, C:cytoplasm'GO:0005634, C:nucleus'GO:0003723, F:RNA binding'GO:0030154, P:cell differentiation'GO:0007399, P:nervous system development	NA
gene	g1691	tig00005623	AUGUSTUS	19397	21785	-	Sequence homology, NCBI's 'non-redundant'= XP_013198740.1 PREDICTED: uncharacterized protein LOC106141648 [Amyelois transitella]	NA	NA
gene	g1692	tig00005626	AUGUSTUS	138299	243291	-	Sprot-uniprot homology= RNA-binding protein MEX3B	GO:0005634, C:nucleus'GO:0000932, C:P-body'GO:0003723, F:RNA binding'GO:0008270, F:zinc ion binding	K15686
gene	g1693	tig00005627	AUGUSTUS	1	29855	-	Sprot-uniprot homology= 63 kDa chaperonin, mitochondrial	GO:0005739, C:mitochondrion'GO:0005524, F:ATP binding'GO:0042026, P:protein refolding	K04077
gene	g1695	tig00005661	AUGUSTUS	6383	16559	+	Sequence homology, NCBI's 'non-redundant'= XP_013192005.1 PREDICTED: cAMP-regulated phosphoprotein 19 [Amyelois transitella]	NA	NA
gene	g1696	tig00005661	AUGUSTUS	18766	25414	-	Sprot-uniprot homology= Tubulin gamma-2 chain	GO:0005881, C:cytoplasmic microtubule'GO:0005829, C:cytosol'GO:0000930, C:gamma-tubulin complex'GO:0005874, C:microtubule'GO:0015630, C:microtubule cytoskeleton'GO:0000242, C:pericentriolar material'GO:0005876, C:spindle microtubule'GO:0005525, F:GTP binding'GO:0003924, F:GTPase activity'GO:0005198, F:structural molecule activity'GO:0031122, P:cytoplasmic microtubule organization'GO:0007020, P:mi…	K10389
gene	g1697	tig00005664	AUGUSTUS	8446	9478	+	Uncharacterized predicted gene	NA	NA
gene	g1698	tig00005664	AUGUSTUS	10651	16882	-	Uncharacterized predicted gene	NA	NA
gene	g1699	tig00005668	AUGUSTUS	1632	3590	+	Sequence homology, NCBI's 'non-redundant'= KPI93010.1 hypothetical protein RR46_14231 [Papilio xuthus]	NA	NA
gene	g1701	tig00005689	AUGUSTUS	3667	4220	+	Sprot-uniprot homology= Arginine kinase	GO:0004054, F:arginine kinase activity'GO:0005524, F:ATP binding	K00933
gene	g1702	tig00005689	AUGUSTUS	9143	9999	-	Uncharacterized predicted gene	NA	NA
gene	g1703	tig00005692	AUGUSTUS	7989	15379	+	Sprot-uniprot homology= Cyclin-dependent kinase-like 1	GO:0005737, C:cytoplasm'GO:0005634, C:nucleus'GO:0005524, F:ATP binding'GO:0004693, F:cyclin-dependent protein serine/threonine kinase activity'GO:0004672, F:protein kinase activity'GO:0006468, P:protein phosphorylation	K08824
gene	g1704	tig00005692	AUGUSTUS	24920	75755	+	Sprot-uniprot homology= 3'-5' ssDNA/RNA exonuclease TatD {ECO:0000255|HAMAP-Rule:MF_00901}	GO:0005737, C:cytoplasm'GO:0008408, F:3'-5' exonuclease activity'GO:0016888, F:endodeoxyribonuclease activity, producing 5'-phosphomonoesters'GO:0046872, F:metal ion binding	K03424
gene	g1707	tig00005714	AUGUSTUS	4374	10177	-	Uncharacterized predicted gene	NA	NA
gene	g1708	tig00005726	AUGUSTUS	21215	33957	-	Sprot-uniprot homology= Heat shock 70 kDa protein cognate 4	GO:0005634, C:nucleus'GO:0005524, F:ATP binding	K03283
gene	g1709	tig00005733	AUGUSTUS	2150	17466	-	Sprot-uniprot homology= Spectrin alpha chain	GO:0016323, C:basolateral plasma membrane'GO:0005938, C:cell cortex'GO:0045169, C:fusome'GO:0005794, C:Golgi apparatus'GO:0005811, C:lipid particle'GO:0031594, C:neuromuscular junction'GO:0005886, C:plasma membrane'GO:0008091, C:spectrin'GO:0045170, C:spectrosome'GO:0003779, F:actin binding'GO:0005509, F:calcium ion binding'GO:0005516, F:calmodulin binding'GO:0008092, F:cytoskeletal protein bindi…	K06114
gene	g1711	tig00005741	AUGUSTUS	5560	13583	-	Sprot-uniprot homology= Dual specificity protein kinase TTK	GO:0005524, F:ATP binding'GO:0004674, F:protein serine/threonine kinase activity'GO:0004712, F:protein serine/threonine/tyrosine kinase activity'GO:0004713, F:protein tyrosine kinase activity'GO:0051304, P:chromosome separation'GO:0007093, P:mitotic cell cycle checkpoint	K08866
gene	g1712	tig00005741	AUGUSTUS	20432	34803	-	Sprot-uniprot homology= Histone-lysine N-methyltransferase EHMT1	GO:0005694, C:chromosome'GO:0016604, C:nuclear body'GO:0005654, C:nucleoplasm'GO:0005634, C:nucleus'GO:0070742, F:C2H2 zinc finger domain binding'GO:0046976, F:histone methyltransferase activity (H3-K27 specific)'GO:0046974, F:histone methyltransferase activity (H3-K9 specific)'GO:0018024, F:histone-lysine N-methyltransferase activity'GO:0008168, F:methyltransferase activity'GO:0002039, F:p53 bin…	K11420
gene	g1713	tig00005744	AUGUSTUS	28533	29517	-	Uncharacterized predicted gene	NA	NA
gene	g1714	tig00005745	AUGUSTUS	77498	83347	-	Sequence homology, NCBI's 'non-redundant'= KOB71425.1 putative salivary secreted peptide [Operophtera brumata]	NA	NA
gene	g1715	tig00005746	AUGUSTUS	15502	17851	+	Sequence homology, NCBI's 'non-redundant'= XP_013184677.1 PREDICTED: monoacylglycerol lipase ABHD12-like [Amyelois transitella]	NA	K13704
gene	g1717	tig00005754	AUGUSTUS	55127	89538	-	Sprot-uniprot homology= Aminopeptidase N {ECO:0000305}	GO:0005737, C:cytoplasm'GO:0005793, C:endoplasmic reticulum-Golgi intermediate compartment'GO:0009897, C:external side of plasma membrane'GO:0070062, C:extracellular exosome'GO:0005615, C:extracellular space'GO:0016021, C:integral component of membrane'GO:0005765, C:lysosomal membrane'GO:0005634, C:nucleus'GO:0005886, C:plasma membrane'GO:0070006, F:metalloaminopeptidase activity'GO:0042277, F:pe…	NA
gene	g1718	tig00005754	AUGUSTUS	130109	241314	+	Sprot-uniprot homology= Aminopeptidase N {ECO:0000305}	GO:0005737, C:cytoplasm'GO:0016021, C:integral component of membrane'GO:0005886, C:plasma membrane'GO:0031983, C:vesicle lumen'GO:0012506, C:vesicle membrane'GO:0004177, F:aminopeptidase activity'GO:0070006, F:metalloaminopeptidase activity'GO:0042277, F:peptide binding'GO:0008270, F:zinc ion binding'GO:0001525, P:angiogenesis'GO:0030154, P:cell differentiation'GO:0007267, P:cell-cell signaling'G…	K11140
gene	g1719	tig00005754	AUGUSTUS	273972	275399	-	Sequence homology, NCBI's 'non-redundant'= XP_013184633.1 PREDICTED: uncharacterized protein LOC106130356 [Amyelois transitella]	NA	NA
gene	g1720	tig00005754	AUGUSTUS	295683	321640	+	Sprot-uniprot homology= TBC1 domain family member 5	GO:0005776, C:autophagosome'GO:0005829, C:cytosol'GO:0010008, C:endosome membrane'GO:0005794, C:Golgi apparatus'GO:0043231, C:intracellular membrane-bounded organelle'GO:0030904, C:retromer complex'GO:0035612, F:AP-2 adaptor complex binding'GO:0005096, F:GTPase activator activity'GO:0017137, F:Rab GTPase binding'GO:1905394, F:retromer complex binding'GO:0090630, P:activation of GTPase activity'GO…	K18469
gene	g1721	tig00005754	AUGUSTUS	333730	339441	+	Sequence homology, NCBI's 'non-redundant'= XP_013184649.1 PREDICTED: uncharacterized protein LOC106130367 [Amyelois transitella] XP_013184650.1 PREDICTED: uncharacterized protein LOC106130367 [Amyelois transitella]	NA	NA
gene	g1722	tig00005754	AUGUSTUS	340090	343514	+	Sequence homology, NCBI's 'non-redundant'= XP_013142036.1 PREDICTED: uncharacterized protein LOC106106055 isoform X1 [Papilio polytes]	NA	NA
gene	g1723	tig00005754	AUGUSTUS	355673	357611	-	Sprot-uniprot homology= Vacuolar protein sorting-associated protein 51 homolog	GO:0005829, C:cytosol'GO:1990745, C:EARP complex'GO:0000938, C:GARP complex'GO:0016021, C:integral component of membrane'GO:0005802, C:trans-Golgi network'GO:0032456, P:endocytic recycling'GO:0007030, P:Golgi organization'GO:0048193, P:Golgi vesicle transport'GO:0042147, P:retrograde transport, endosome to Golgi	K20296
gene	g1724	tig00005754	AUGUSTUS	373423	377358	+	Uncharacterized predicted gene	NA	NA
gene	g1725	tig00005754	AUGUSTUS	409336	430791	+	Sequence homology, NCBI's 'non-redundant'= EHJ72900.1 hypothetical protein KGM_01340 [Danaus plexippus]	NA	K01672
gene	g1726	tig00005754	AUGUSTUS	432112	434938	-	Sprot-uniprot homology= V-type proton ATPase subunit F	GO:0033180, C:proton-transporting V-type ATPase, V1 domain'GO:0046961, F:proton-transporting ATPase activity, rotational mechanism'GO:0015991, P:ATP hydrolysis coupled proton transport	K02151
gene	g1727	tig00005754	AUGUSTUS	435716	440907	+	Sprot-uniprot homology= Pre-mRNA-processing factor 17	GO:0071013, C:catalytic step 2 spliceosome'GO:0005634, C:nucleus'GO:0003723, F:RNA binding'GO:0000398, P:mRNA splicing, via spliceosome	K12816
gene	g1728	tig00005756	AUGUSTUS	1	15998	-	Uncharacterized predicted gene	NA	NA
gene	g1731	tig00005766	AUGUSTUS	16029	48941	+	Sequence homology, NCBI's 'non-redundant'= EHJ78904.1 hypothetical protein KGM_08418 [Danaus plexippus]	NA	NA
gene	g1732	tig00005766	AUGUSTUS	49560	89285	-	Sprot-uniprot homology= Cytosolic carboxypeptidase 1	GO:0005737, C:cytoplasm'GO:0005829, C:cytosol'GO:0005739, C:mitochondrion'GO:0005634, C:nucleus'GO:0004181, F:metallocarboxypeptidase activity'GO:0015631, F:tubulin binding'GO:0008270, F:zinc ion binding'GO:0035609, P:C-terminal protein deglutamylation'GO:0021702, P:cerebellar Purkinje cell differentiation'GO:0001754, P:eye photoreceptor cell differentiation'GO:0007005, P:mitochondrion organizati…	NA
gene	g1733	tig00005766	AUGUSTUS	124153	125707	+	Sequence homology, NCBI's 'non-redundant'= KPI94989.1 hypothetical protein RR46_11993 [Papilio xuthus]	NA	NA
gene	g1734	tig00005766	AUGUSTUS	164880	201558	-	Sequence homology, NCBI's 'non-redundant'= XP_012549131.1 PREDICTED: proline-rich receptor-like protein kinase PERK12 [Bombyx mori]	NA	NA
gene	g1735	tig00005766	AUGUSTUS	260948	266229	+	Sequence homology, NCBI's 'non-redundant'= KOB76803.1 T-complex-associated testis-expressed protein 1 [Operophtera brumata]	NA	NA
gene	g1736	tig00005766	AUGUSTUS	274028	278643	+	Uncharacterized predicted gene	NA	NA
gene	g1737	tig00005766	AUGUSTUS	317690	327146	-	Sequence homology, NCBI's 'non-redundant'= KPJ14069.1 hypothetical protein RR48_02670 [Papilio machaon]	NA	NA
gene	g1738	tig00005800	AUGUSTUS	9081	13109	+	Uncharacterized predicted gene	NA	NA
gene	g1740	tig00005804	AUGUSTUS	39122	40377	+	Sequence homology, NCBI's 'non-redundant'= XP_012544985.1 PREDICTED: golgin subfamily A member 6-like protein 22 isoform X3 [Bombyx mori]	NA	NA
gene	g1741	tig00005804	AUGUSTUS	42548	44093	-	Sequence homology, NCBI's 'non-redundant'= JAA90739.1 non-LTR retrotransposon CATS [Pararge aegeria]	NA	NA
gene	g1742	tig00005804	AUGUSTUS	73526	88962	+	Sequence homology, NCBI's 'non-redundant'= XP_012544986.1 PREDICTED: myosin-3 isoform X4 [Bombyx mori]	NA	NA
gene	g1743	tig00005807	AUGUSTUS	4196	8645	-	Sprot-uniprot homology= Guanine nucleotide-binding protein subunit beta-5	GO:0044297, C:cell body'GO:0005829, C:cytosol'GO:0005834, C:heterotrimeric G-protein complex'GO:0043234, C:protein complex'GO:0051087, F:chaperone binding'GO:0031682, F:G-protein gamma-subunit binding'GO:0032794, F:GTPase activating protein binding'GO:0004871, F:signal transducer activity'GO:0007212, P:dopamine receptor signaling pathway'GO:0007186, P:G-protein coupled receptor signaling pathway'…	K04539
gene	g1744	tig00005807	AUGUSTUS	16206	21671	+	Sequence homology, NCBI's 'non-redundant'= EHJ71295.1 hypothetical protein KGM_01452 [Danaus plexippus]	NA	NA
gene	g1745	tig00005807	AUGUSTUS	23483	27885	-	Sprot-uniprot homology= Pachytene checkpoint protein 2 homolog	GO:0005524, F:ATP binding'GO:0006302, P:double-strand break repair'GO:0048477, P:oogenesis'GO:0007131, P:reciprocal meiotic recombination'GO:0007283, P:spermatogenesis'GO:0007130, P:synaptonemal complex assembly	NA
gene	g1746	tig00005807	AUGUSTUS	28005	42180	+	Sequence homology, NCBI's 'non-redundant'= XP_004933792.2 PREDICTED: basigin [Bombyx mori]	NA	NA
gene	g1747	tig00005807	AUGUSTUS	61406	72249	-	Sequence homology, NCBI's 'non-redundant'= AML39475.1 serine protease [Ostrinia furnacalis]	NA	NA
gene	g1748	tig00005807	AUGUSTUS	72289	75525	-	Sequence homology, NCBI's 'non-redundant'= AAW24481.1 prophenol oxidase activating enzyme 3 [Spodoptera litura]	NA	NA
gene	g1749	tig00005807	AUGUSTUS	75996	85490	+	Sequence homology, NCBI's 'non-redundant'= XP_001625994.1 predicted protein [Nematostella vectensis] EDO33894.1 predicted protein, partial [Nematostella vectensis]	NA	NA
gene	g1751	tig00005815	AUGUSTUS	13634	27819	-	Sequence homology, NCBI's 'non-redundant'= YP_009333170.1 hypothetical protein 2 [Hubei toti-like virus 19] APG76006.1 hypothetical protein 2 [Hubei toti-like virus 19]	NA	NA
gene	g1752	tig00005815	AUGUSTUS	31034	39700	-	Uncharacterized predicted gene	NA	NA
gene	g1753	tig00005815	AUGUSTUS	60221	67621	-	Sequence homology, NCBI's 'non-redundant'= XP_015522345.1 PREDICTED: uncharacterized protein LOC107226151 [Neodiprion lecontei]	NA	NA
gene	g1754	tig00005818	AUGUSTUS	17255	26386	+	Sprot-uniprot homology= Esterase FE4	GO:0052689, F:carboxylic ester hydrolase activity	NA
gene	g1755	tig00005821	AUGUSTUS	23765	28559	-	Uncharacterized predicted gene	NA	K15294
gene	g1756	tig00005855	AUGUSTUS	1	7539	-	Sequence homology, NCBI's 'non-redundant'= XP_004928814.1 PREDICTED: histone-lysine N-methyltransferase EHMT1 [Bombyx mori]	NA	NA
gene	g1757	tig00005855	AUGUSTUS	11853	12502	-	Uncharacterized predicted gene	NA	NA
gene	g1758	tig00005855	AUGUSTUS	35414	61774	+	Sprot-uniprot homology= Heat shock 70 kDa protein cognate 3	GO:0012505, C:endomembrane system'GO:0005783, C:endoplasmic reticulum'GO:0005788, C:endoplasmic reticulum lumen'GO:0005615, C:extracellular space'GO:0005811, C:lipid particle'GO:0005875, C:microtubule associated complex'GO:0005524, F:ATP binding'GO:0051298, P:centrosome duplication'GO:0010906, P:regulation of glucose metabolic process'GO:0016246, P:RNA interference'GO:0030431, P:sleep	K09490
gene	g1760	tig00005864	AUGUSTUS	21843	24088	+	Sprot-uniprot homology= Vesicle-trafficking protein SEC22b-B	GO:0005789, C:endoplasmic reticulum membrane'GO:0033116, C:endoplasmic reticulum-Golgi intermediate compartment membrane'GO:0000139, C:Golgi membrane'GO:0016021, C:integral component of membrane'GO:0031201, C:SNARE complex'GO:0005484, F:SNAP receptor activity'GO:0000149, F:SNARE binding'GO:0006888, P:ER to Golgi vesicle-mediated transport'GO:0015031, P:protein transport'GO:0048280, P:vesicle fusi…	K08517
gene	g1761	tig00005864	AUGUSTUS	25493	27589	-	Sequence homology, NCBI's 'non-redundant'= XP_004928704.1 PREDICTED: uncharacterized protein LOC101739462 [Bombyx mori]	NA	NA
gene	g1762	tig00005864	AUGUSTUS	34027	37941	+	Sprot-uniprot homology= NudC domain-containing protein 1	GO:0005829, C:cytosol'GO:0005654, C:nucleoplasm	NA
gene	g1763	tig00005864	AUGUSTUS	39198	42595	-	Sprot-uniprot homology= Box C/D snoRNA protein 1	GO:0046872, F:metal ion binding'GO:0042254, P:ribosome biogenesis	NA
gene	g1764	tig00005864	AUGUSTUS	44396	54054	+	Sequence homology, NCBI's 'non-redundant'= XP_004928708.1 PREDICTED: PAXIP1-associated glutamate-rich protein 1 [Bombyx mori]	NA	K14973
gene	g1765	tig00005864	AUGUSTUS	127817	133150	+	Uncharacterized predicted gene	NA	NA
gene	g1766	tig00005868	AUGUSTUS	3072	4565	+	Sequence homology, NCBI's 'non-redundant'= XP_016659867.1 PREDICTED: uncharacterized protein LOC107883745 [Acyrthosiphon pisum]	NA	NA
gene	g1767	tig00005868	AUGUSTUS	7710	37708	-	Sprot-uniprot homology= Asparagine--tRNA ligase, cytoplasmic	GO:0005737, C:cytoplasm'GO:0004816, F:asparagine-tRNA ligase activity'GO:0005524, F:ATP binding'GO:0003676, F:nucleic acid binding'GO:0006421, P:asparaginyl-tRNA aminoacylation	K01893
gene	g1768	tig00005869	AUGUSTUS	43787	44874	+	Sequence homology, NCBI's 'non-redundant'= XP_013198087.1 PREDICTED: retinol dehydrogenase 11-like [Amyelois transitella]	NA	NA
gene	g1769	tig00005869	AUGUSTUS	46217	46787	-	Sequence homology, NCBI's 'non-redundant'= KPJ07471.1 hypothetical protein RR48_08484 [Papilio machaon]	NA	NA
gene	g1770	tig00005869	AUGUSTUS	48587	88393	-	Sprot-uniprot homology= Sucrase-isomaltase, intestinal	GO:0016324, C:apical plasma membrane'GO:0005903, C:brush border'GO:0016021, C:integral component of membrane'GO:0045121, C:membrane raft'GO:0004564, F:beta-fructofuranosidase activity'GO:0030246, F:carbohydrate binding'GO:0004574, F:oligo-1,6-glucosidase activity'GO:0004575, F:sucrose alpha-glucosidase activity'GO:0007568, P:aging'GO:0005975, P:carbohydrate metabolic process'GO:0009750, P:respons…	K17926
gene	g1771	tig00005869	AUGUSTUS	89363	102753	-	Sprot-uniprot homology= Lysosomal alpha-glucosidase	GO:0070062, C:extracellular exosome'GO:0005765, C:lysosomal membrane'GO:0005764, C:lysosome'GO:0004558, F:alpha-1,4-glucosidase activity'GO:0030246, F:carbohydrate binding'GO:0032450, F:maltose alpha-glucosidase activity'GO:0060048, P:cardiac muscle contraction'GO:0002086, P:diaphragm contraction'GO:0005980, P:glycogen catabolic process'GO:0003007, P:heart morphogenesis'GO:0007626, P:locomotory b…	K12316
gene	g1772	tig00005869	AUGUSTUS	103933	105226	+	Uncharacterized predicted gene	NA	NA
gene	g1773	tig00005869	AUGUSTUS	112192	134754	-	Sprot-uniprot homology= Lysosomal alpha-glucosidase	GO:0005765, C:lysosomal membrane'GO:0005764, C:lysosome'GO:0004558, F:alpha-1,4-glucosidase activity'GO:0030246, F:carbohydrate binding'GO:0032450, F:maltose alpha-glucosidase activity'GO:0005980, P:glycogen catabolic process	K12316
gene	g1775	tig00005892	AUGUSTUS	13351	18211	+	Sequence homology, NCBI's 'non-redundant'= XP_011553889.1 PREDICTED: paired mesoderm homeobox protein 2A-like [Plutella xylostella]	NA	K09330
gene	g1776	tig00005904	AUGUSTUS	1466	16120	+	Sequence homology, NCBI's 'non-redundant'= NP_001040307.1 TPR-repeat protein [Bombyx mori] ABD36174.1 TPR-repeat protein [Bombyx mori]	NA	NA
gene	g1778	tig00005912	AUGUSTUS	1	83287	+	Sprot-uniprot homology= Twitchin {ECO:0000303|PubMed:7190524}	GO:0031672, C:A band'GO:0005524, F:ATP binding'GO:0005516, F:calmodulin binding'GO:0046872, F:metal ion binding'GO:0019901, F:protein kinase binding'GO:0004674, F:protein serine/threonine kinase activity'GO:0008344, P:adult locomotory behavior'GO:0035095, P:behavioral response to nicotine'GO:0051782, P:negative regulation of cell division'GO:0018105, P:peptidyl-serine phosphorylation'GO:0018107, …	NA
gene	g1779	tig00005912	AUGUSTUS	160184	299593	+	Sequence homology, NCBI's 'non-redundant'= KPJ16775.1 hypothetical protein RR48_10374 [Papilio machaon]	NA	NA
gene	g1780	tig00005912	AUGUSTUS	340248	368261	+	Sprot-uniprot homology= Transcription factor castor	GO:0005634, C:nucleus'GO:0003677, F:DNA binding'GO:0046872, F:metal ion binding'GO:0003700, F:transcription factor activity, sequence-specific DNA binding'GO:0007417, P:central nervous system development'GO:0007402, P:ganglion mother cell fate determination'GO:0048699, P:generation of neurons'GO:0021782, P:glial cell development'GO:0016319, P:mushroom body development'GO:0045892, P:negative regul…	NA
gene	g1782	tig00005914	AUGUSTUS	15127	18864	+	Sprot-uniprot homology= Arginine kinase	GO:0004054, F:arginine kinase activity'GO:0005524, F:ATP binding	K00933
gene	g1783	tig00005914	AUGUSTUS	26108	27472	+	Uncharacterized predicted gene	NA	NA
gene	g1784	tig00005916	AUGUSTUS	1	1165	-	Uncharacterized predicted gene	NA	NA
gene	g1785	tig00005916	AUGUSTUS	7519	12439	-	Sequence homology, NCBI's 'non-redundant'= XP_011560808.1 PREDICTED: uncharacterized protein LOC105391098 [Plutella xylostella]	NA	NA
gene	g1786	tig00005916	AUGUSTUS	12876	27684	-	Sequence homology, NCBI's 'non-redundant'= XP_011560825.1 PREDICTED: uncharacterized protein LOC105391107 [Plutella xylostella]	NA	NA
gene	g1787	tig00005920	AUGUSTUS	1	34376	-	Sprot-uniprot homology= Ankyrin-2	GO:0031672, C:A band'GO:0016324, C:apical plasma membrane'GO:0016323, C:basolateral plasma membrane'GO:0043034, C:costamere'GO:0005856, C:cytoskeleton'GO:0005829, C:cytosol'GO:0014704, C:intercalated disc'GO:0005622, C:intracellular'GO:0031430, C:M band'GO:0045121, C:membrane raft'GO:0043005, C:neuron projection'GO:0005886, C:plasma membrane'GO:0045211, C:postsynaptic membrane'GO:0042383, C:sarco…	K10380
gene	g1788	tig00005920	AUGUSTUS	36320	44569	-	Sprot-uniprot homology= Ankyrin-3	GO:0030424, C:axon'GO:0043194, C:axon initial segment'GO:0016323, C:basolateral plasma membrane'GO:0009986, C:cell surface'GO:0043034, C:costamere'GO:0030425, C:dendrite'GO:0014704, C:intercalated disc'GO:0016328, C:lateral plasma membrane'GO:0005764, C:lysosome'GO:0016020, C:membrane'GO:0031594, C:neuromuscular junction'GO:0033268, C:node of Ranvier'GO:0033270, C:paranode region of axon'GO:00058…	NA
gene	g1789	tig00005922	AUGUSTUS	8164	17521	+	Sprot-uniprot homology= Aminopeptidase N	GO:0005737, C:cytoplasm'GO:0004177, F:aminopeptidase activity'GO:0008237, F:metallopeptidase activity'GO:0008270, F:zinc ion binding	NA
gene	g1790	tig00005924	AUGUSTUS	117	30249	+	Sprot-uniprot homology= Collagen alpha-1(XXIV) chain	GO:0005581, C:collagen trimer'GO:0005788, C:endoplasmic reticulum lumen'GO:0005576, C:extracellular region'GO:0005578, C:proteinaceous extracellular matrix'GO:0005201, F:extracellular matrix structural constituent'GO:0002244, P:hematopoietic progenitor cell differentiation	NA
gene	g1791	tig00005924	AUGUSTUS	35227	39238	-	Sprot-uniprot homology= Cytochrome P450 6B6	GO:0005789, C:endoplasmic reticulum membrane'GO:0031090, C:organelle membrane'GO:0070330, F:aromatase activity'GO:0020037, F:heme binding'GO:0005506, F:iron ion binding	K14999
gene	g1792	tig00005924	AUGUSTUS	42033	43875	+	Uncharacterized predicted gene	NA	NA
gene	g1793	tig00005930	AUGUSTUS	12368	13963	+	Uncharacterized predicted gene	NA	NA
gene	g1794	tig00005930	AUGUSTUS	24933	26098	+	Sequence homology, NCBI's 'non-redundant'= EMC85008.1 Putative ubiquitin thioesterase L96, partial [Columba livia]	NA	NA
gene	g1795	tig00005930	AUGUSTUS	36133	37315	+	Uncharacterized predicted gene	NA	NA
gene	g1796	tig00005941	AUGUSTUS	12278	23257	+	Sprot-uniprot homology= CD2 antigen cytoplasmic tail-binding protein 2 homolog	GO:0005634, C:nucleus'GO:0005682, C:U5 snRNP'GO:0022416, P:chaeta development'GO:0048749, P:compound eye development'GO:0006909, P:phagocytosis'GO:0045742, P:positive regulation of epidermal growth factor receptor signaling pathway'GO:0090303, P:positive regulation of wound healing'GO:0035220, P:wing disc development'GO:0042060, P:wound healing	K13099
gene	g1797	tig00005943	AUGUSTUS	8390	9368	+	Uncharacterized predicted gene	NA	NA
gene	g1798	tig00005943	AUGUSTUS	13271	24793	+	Uncharacterized predicted gene	NA	NA
gene	g1800	tig00005964	AUGUSTUS	32835	82669	+	Sprot-uniprot homology= Sphingomyelin synthase-related 1	GO:0030176, C:integral component of endoplasmic reticulum membrane'GO:0030173, C:integral component of Golgi membrane'GO:0016021, C:integral component of membrane'GO:0005887, C:integral component of plasma membrane'GO:0047493, F:ceramide cholinephosphotransferase activity'GO:0033188, F:sphingomyelin synthase activity'GO:0046513, P:ceramide biosynthetic process'GO:0007030, P:Golgi organization'GO:…	NA
gene	g1801	tig00005964	AUGUSTUS	98244	100184	-	Sprot-uniprot homology= SH3 domain-binding glutamic acid-rich protein homolog	GO:0005737, C:cytoplasm'GO:0017124, F:SH3 domain binding	NA
gene	g1802	tig00005964	AUGUSTUS	110406	138945	-	Sprot-uniprot homology= Golgi-associated PDZ and coiled-coil motif-containing protein	GO:0030054, C:cell junction'GO:0005737, C:cytoplasm'GO:0030425, C:dendrite'GO:0005794, C:Golgi apparatus'GO:0000139, C:Golgi membrane'GO:0016020, C:membrane'GO:0005886, C:plasma membrane'GO:0014069, C:postsynaptic density'GO:0045211, C:postsynaptic membrane'GO:0043234, C:protein complex'GO:0045202, C:synapse'GO:0030140, C:trans-Golgi network transport vesicle'GO:0005109, F:frizzled binding'GO:003…	NA
gene	g1804	tig00005970	AUGUSTUS	3833	28626	+	Sprot-uniprot homology= MAP kinase-activating death domain protein	GO:0016021, C:integral component of membrane'GO:0098527, C:neuromuscular junction of somatic muscle'GO:0043025, C:neuronal cell body'GO:0008021, C:synaptic vesicle'GO:0043195, C:terminal bouton'GO:0017112, F:Rab guanyl-nucleotide exchange factor activity'GO:0000187, P:activation of MAPK activity'GO:0006915, P:apoptotic process'GO:0048789, P:cytoskeletal matrix organization at active zone'GO:00072…	NA
gene	g1805	tig00005970	AUGUSTUS	63010	67642	-	Sequence homology, NCBI's 'non-redundant'= JAT91040.1 hypothetical protein g.7357, partial [Pectinophora gossypiella]	NA	NA
gene	g1806	tig00005970	AUGUSTUS	108153	144993	-	Sprot-uniprot homology= THO complex subunit 2	GO:0016607, C:nuclear speck'GO:0003723, F:RNA binding'GO:0048699, P:generation of neurons'GO:0006397, P:mRNA processing'GO:0051028, P:mRNA transport'GO:0048666, P:neuron development'GO:0008380, P:RNA splicing	K12879
gene	g1807	tig00005970	AUGUSTUS	155795	157687	+	Sprot-uniprot homology= Probable 28S ribosomal protein S6, mitochondrial	GO:0005763, C:mitochondrial small ribosomal subunit'GO:0070181, F:small ribosomal subunit rRNA binding'GO:0003735, F:structural constituent of ribosome'GO:0032543, P:mitochondrial translation'GO:0006412, P:translation	K02990
gene	g1808	tig00005991	AUGUSTUS	18833	33055	-	Sprot-uniprot homology= Antitrypsin	GO:0005615, C:extracellular space'GO:0004867, F:serine-type endopeptidase inhibitor activity	K13963
gene	g1809	tig00005995	AUGUSTUS	50014	53015	-	Sprot-uniprot homology= Beclin-1-like protein	GO:0031410, C:cytoplasmic vesicle'GO:0034271, C:phosphatidylinositol 3-kinase complex, class III, type I'GO:0034272, C:phosphatidylinositol 3-kinase complex, class III, type II'GO:0000407, C:pre-autophagosomal structure'GO:0048102, P:autophagic cell death'GO:0000045, P:autophagosome assembly'GO:0006914, P:autophagy'GO:0006995, P:cellular response to nitrogen starvation'GO:0009267, P:cellular resp…	K08334
gene	g1810	tig00005995	AUGUSTUS	57840	79205	-	Sprot-uniprot homology= Homeobox protein SIX4	GO:0005737, C:cytoplasm'GO:0005634, C:nucleus'GO:0000978, F:RNA polymerase II core promoter proximal region sequence-specific DNA binding'GO:0001077, F:transcriptional activator activity, RNA polymerase II core promoter proximal region sequence-specific binding'GO:0009653, P:anatomical structure morphogenesis'GO:0048701, P:embryonic cranial skeleton morphogenesis'GO:0061197, P:fungiform papilla m…	K15615
gene	g1812	tig00006021	AUGUSTUS	6908	7242	+	Sequence homology, NCBI's 'non-redundant'= XP_011553115.1 PREDICTED: mediator of RNA polymerase II transcription subunit 4 [Plutella xylostella]	NA	K15146
gene	g1813	tig00006021	AUGUSTUS	15572	15913	+	Sequence homology, NCBI's 'non-redundant'= XP_004930611.1 PREDICTED: putative inner dynein arm light chain, axonemal [Bombyx mori]	NA	NA
gene	g1814	tig00006021	AUGUSTUS	25154	189040	-	Sprot-uniprot homology= Protein lap4	GO:0016327, C:apicolateral plasma membrane'GO:0016323, C:basolateral plasma membrane'GO:0005923, C:bicellular tight junction'GO:0045169, C:fusome'GO:0016328, C:lateral plasma membrane'GO:0031594, C:neuromuscular junction'GO:0005918, C:septate junction'GO:0030714, P:anterior/posterior axis specification, follicular epithelium'GO:0008105, P:asymmetric protein localization'GO:0060581, P:cell fate co…	K16175
gene	g1815	tig00006021	AUGUSTUS	203643	216194	+	Sprot-uniprot homology= Pyrroline-5-carboxylate reductase 3 {ECO:0000250|UniProtKB:Q53H96}	GO:0005829, C:cytosol'GO:0004735, F:pyrroline-5-carboxylate reductase activity'GO:0055129, P:L-proline biosynthetic process	K00286
gene	g1817	tig00006023	AUGUSTUS	21021	23350	+	Uncharacterized predicted gene	NA	NA
gene	g1818	tig00006023	AUGUSTUS	33765	35311	-	Sequence homology, NCBI's 'non-redundant'= XP_013182284.1 PREDICTED: uncharacterized protein LOC106128436 [Papilio xuthus]	NA	NA
gene	g1819	tig00006031	AUGUSTUS	1	48862	+	Sequence homology, NCBI's 'non-redundant'= XP_013139120.1 PREDICTED: uncharacterized protein LOC106103787 isoform X1 [Papilio polytes] XP_013139122.1 PREDICTED: uncharacterized protein LOC106103787 isoform X1 [Papilio polytes]	NA	NA
gene	g1820	tig00006033	AUGUSTUS	62799	114101	+	Sprot-uniprot homology= Transcription factor AP-2-beta	GO:0005634, C:nucleus'GO:0003682, F:chromatin binding'GO:0043027, F:cysteine-type endopeptidase inhibitor activity involved in apoptotic process'GO:0001158, F:enhancer sequence-specific DNA binding'GO:0046983, F:protein dimerization activity'GO:0046982, F:protein heterodimerization activity'GO:0042803, F:protein homodimerization activity'GO:0000979, F:RNA polymerase II core promoter sequence-spec…	K09180
gene	g1821	tig00006033	AUGUSTUS	124402	133781	-	Sprot-uniprot homology= 60S ribosomal protein L7	GO:0022625, C:cytosolic large ribosomal subunit'GO:0022626, C:cytosolic ribosome'GO:0005840, C:ribosome'GO:0003723, F:RNA binding'GO:0003735, F:structural constituent of ribosome'GO:0051298, P:centrosome duplication'GO:0002181, P:cytoplasmic translation'GO:0000463, P:maturation of LSU-rRNA from tricistronic rRNA transcript (SSU-rRNA, 5.8S rRNA, LSU-rRNA)'GO:0035073, P:pupariation	K02937
gene	g1822	tig00006033	AUGUSTUS	133997	142110	+	Sequence homology, NCBI's 'non-redundant'= EHJ65172.1 hypothetical protein KGM_21444 [Danaus plexippus]	NA	NA
gene	g1823	tig00006033	AUGUSTUS	147815	155545	-	Sprot-uniprot homology= 40S ribosomal protein S12	GO:0022627, C:cytosolic small ribosomal subunit'GO:0003735, F:structural constituent of ribosome'GO:0002181, P:cytoplasmic translation	K02951
gene	g1824	tig00006033	AUGUSTUS	164495	186309	+	Sprot-uniprot homology= Protein NDUFAF4 homolog	GO:0032981, P:mitochondrial respiratory chain complex I assembly	NA
gene	g1825	tig00006033	AUGUSTUS	189473	199450	-	Sprot-uniprot homology= Probable N6-adenosine-methyltransferase MT-A70-like protein	GO:0036396, C:MIS complex'GO:0016607, C:nuclear speck'GO:0005634, C:nucleus'GO:0016422, F:mRNA (2'-O-methyladenosine-N6-)-methyltransferase activity'GO:0003723, F:RNA binding'GO:0007549, P:dosage compensation'GO:0030708, P:germarium-derived female germ-line cyst encapsulation'GO:0080009, P:mRNA methylation'GO:0000398, P:mRNA splicing, via spliceosome'GO:0030707, P:ovarian follicle cell developmen…	K05925
gene	g1826	tig00006033	AUGUSTUS	200602	202792	-	Sequence homology, NCBI's 'non-redundant'= JAT80688.1 hypothetical protein g.729, partial [Pectinophora gossypiella] JAT83191.1 hypothetical protein g.731, partial [Pectinophora gossypiella]	NA	NA
gene	g1827	tig00006033	AUGUSTUS	208562	213586	+	Sprot-uniprot homology= Tetratricopeptide repeat protein 4		NA
gene	g1828	tig00006033	AUGUSTUS	218231	225255	-	Sequence homology, NCBI's 'non-redundant'= KPJ04164.1 hypothetical protein RR46_07923 [Papilio xuthus]	NA	NA
gene	g1831	tig00006040	AUGUSTUS	1	9026	+	Uncharacterized predicted gene	NA	NA
gene	g1832	tig00006040	AUGUSTUS	9784	17893	-	Uncharacterized predicted gene	NA	NA
gene	g1833	tig00006044	AUGUSTUS	18356	21829	+	Sprot-uniprot homology= Repetitive proline-rich cell wall protein 1	GO:0005618, C:cell wall'GO:0005576, C:extracellular region'GO:0005199, F:structural constituent of cell wall'GO:0007275, P:multicellular organism development	NA
gene	g1834	tig00006044	AUGUSTUS	34659	38397	+	Uncharacterized predicted gene	NA	NA
gene	g1835	tig00006045	AUGUSTUS	253	20981	-	Sprot-uniprot homology= Polyribonucleotide nucleotidyltransferase 1, mitochondrial	GO:0005737, C:cytoplasm'GO:0005829, C:cytosol'GO:0005789, C:endoplasmic reticulum membrane'GO:0045025, C:mitochondrial degradosome'GO:0005758, C:mitochondrial intermembrane space'GO:0005739, C:mitochondrion'GO:0005634, C:nucleus'GO:0042788, C:polysomal ribosome'GO:0000175, F:3'-5'-exoribonuclease activity'GO:0035198, F:miRNA binding'GO:0034046, F:poly(G) binding'GO:0008266, F:poly(U) RNA binding'…	K00962
gene	g1837	tig00006046	AUGUSTUS	22887	25664	-	Sprot-uniprot homology= Cofilin/actin-depolymerizing factor homolog	GO:0015629, C:actin cytoskeleton'GO:0005829, C:cytosol'GO:0005875, C:microtubule associated complex'GO:0016363, C:nuclear matrix'GO:0005654, C:nucleoplasm'GO:0003779, F:actin binding'GO:0030042, P:actin filament depolymerization'GO:0007015, P:actin filament organization'GO:0030041, P:actin filament polymerization'GO:0000915, P:actomyosin contractile ring assembly'GO:0007409, P:axonogenesis'GO:000…	K05765
gene	g1838	tig00006057	AUGUSTUS	1	10250	+	Sequence homology, NCBI's 'non-redundant'= XP_013194992.1 PREDICTED: uncharacterized protein LOC106138399 isoform X3 [Amyelois transitella]	NA	NA
gene	g1839	tig00006076	AUGUSTUS	9611	35488	+	Sprot-uniprot homology= Pancreatic lipase-related protein 2 {ECO:0000250|UniProtKB:P54317}	GO:0005615, C:extracellular space'GO:0102549, F:1-18:1-2-16:0-monogalactosyldiacylglycerol lipase activity'GO:0047372, F:acylglycerol lipase activity'GO:0005509, F:calcium ion binding'GO:0047714, F:galactolipase activity'GO:0004620, F:phospholipase activity'GO:0004806, F:triglyceride lipase activity'GO:0006968, P:cellular defense response'GO:0007586, P:digestion'GO:0019376, P:galactolipid catabol…	NA
gene	g1840	tig00006093	AUGUSTUS	1714	2584	-	Sequence homology, NCBI's 'non-redundant'= NP_001040536.1 proteasome subunit beta 7 [Bombyx mori] ABF51432.1 proteasome subunit beta 7 [Bombyx mori]	NA	K02739
gene	g1841	tig00006093	AUGUSTUS	16636	19139	+	Sprot-uniprot homology= DnaJ homolog shv {ECO:0000305}	GO:0005615, C:extracellular space'GO:0005634, C:nucleus'GO:0005886, C:plasma membrane'GO:0051082, F:unfolded protein binding'GO:0007155, P:cell adhesion'GO:0060250, P:germ-line stem-cell niche homeostasis'GO:0036098, P:male germ-line stem cell population maintenance'GO:2001046, P:positive regulation of integrin-mediated signaling pathway'GO:0006457, P:protein folding	K09517
gene	g1842	tig00006093	AUGUSTUS	20249	28217	-	Sprot-uniprot homology= Probable phosphorylase b kinase regulatory subunit beta	GO:0005964, C:phosphorylase kinase complex'GO:0005886, C:plasma membrane'GO:0005516, F:calmodulin binding'GO:0003824, F:catalytic activity'GO:0005977, P:glycogen metabolic process'GO:0006468, P:protein phosphorylation	K07190
gene	g1843	tig00006095	AUGUSTUS	26107	37362	+	Uncharacterized predicted gene	NA	NA
gene	g1844	tig00006099	AUGUSTUS	4724	9899	-	Uncharacterized predicted gene	NA	NA
gene	g1846	tig00006104	AUGUSTUS	1	20589	-	Sequence homology, NCBI's 'non-redundant'= XP_013199784.1 PREDICTED: TATA-binding protein-associated factor 172 [Amyelois transitella]	NA	K15192
gene	g1847	tig00006106	AUGUSTUS	1	394	+	Sprot-uniprot homology= Threonine--tRNA ligase, cytoplasmic	GO:0015629, C:actin cytoskeleton'GO:0005737, C:cytoplasm'GO:0005829, C:cytosol'GO:0070062, C:extracellular exosome'GO:0005524, F:ATP binding'GO:0004829, F:threonine-tRNA ligase activity'GO:0006435, P:threonyl-tRNA aminoacylation	NA
gene	g1848	tig00006106	AUGUSTUS	627	1232	+	Sprot-uniprot homology= Probable threonine--tRNA ligase 2, cytoplasmic	GO:0005737, C:cytoplasm'GO:0005524, F:ATP binding'GO:0004829, F:threonine-tRNA ligase activity'GO:0006435, P:threonyl-tRNA aminoacylation	K01868
gene	g1849	tig00006106	AUGUSTUS	16743	27846	-	Sequence homology, NCBI's 'non-redundant'= XP_004928699.1 PREDICTED: uncharacterized protein LOC101738748 [Bombyx mori]	NA	NA
gene	g1850	tig00006111	AUGUSTUS	1659	3218	+	Sequence homology, NCBI's 'non-redundant'= JAT88463.1 hypothetical protein g.2752 [Pectinophora gossypiella]	NA	NA
gene	g1852	tig00006116	AUGUSTUS	1	11846	-	Sequence homology, NCBI's 'non-redundant'= ACA35024.1 aminopeptidase N-7, partial [Helicoverpa armigera]	NA	NA
gene	g1853	tig00006144	AUGUSTUS	9439	56323	+	Uncharacterized predicted gene	NA	NA
gene	g1854	tig00006145	AUGUSTUS	7828	30812	+	Sequence homology, NCBI's 'non-redundant'= XP_014365314.1 PREDICTED: uncharacterized protein LOC106716323 [Papilio machaon] KPJ09940.1 hypothetical protein RR48_02918 [Papilio machaon]	NA	NA
gene	g1855	tig00006145	AUGUSTUS	33323	43189	-	Sequence homology, NCBI's 'non-redundant'= KOB65577.1 Protein Wnt, partial [Operophtera brumata]	NA	NA
gene	g1856	tig00006153	AUGUSTUS	38076	39557	+	Uncharacterized predicted gene	NA	NA
gene	g1857	tig00006153	AUGUSTUS	53004	68824	+	Sequence homology, NCBI's 'non-redundant'= XP_013192322.1 PREDICTED: zinc finger CCCH domain-containing protein 14 [Amyelois transitella]	NA	NA
gene	g1858	tig00006155	AUGUSTUS	28129	56284	-	Sprot-uniprot homology= Dynein beta chain, ciliary	GO:0005737, C:cytoplasm'GO:0030286, C:dynein complex'GO:0005874, C:microtubule'GO:0031514, C:motile cilium'GO:0005524, F:ATP binding'GO:0016887, F:ATPase activity'GO:0003777, F:microtubule motor activity'GO:0030030, P:cell projection organization'GO:0007018, P:microtubule-based movement	K10408
gene	g1859	tig00006155	AUGUSTUS	56427	62217	-	Sprot-uniprot homology= Dynein heavy chain 17, axonemal	GO:0005737, C:cytoplasm'GO:0005874, C:microtubule'GO:0036157, C:outer dynein arm'GO:0005524, F:ATP binding'GO:0016887, F:ATPase activity'GO:0003777, F:microtubule motor activity'GO:0007018, P:microtubule-based movement	NA
gene	g1860	tig00006158	AUGUSTUS	5280	16449	-	Sprot-uniprot homology= Tyrosine-protein kinase Src42A	GO:0005912, C:adherens junction'GO:0005737, C:cytoplasm'GO:0031234, C:extrinsic component of cytoplasmic side of plasma membrane'GO:0005886, C:plasma membrane'GO:0005524, F:ATP binding'GO:0004715, F:non-membrane spanning protein tyrosine kinase activity'GO:0004713, F:protein tyrosine kinase activity'GO:0005102, F:receptor binding'GO:0051017, P:actin filament bundle assembly'GO:0034332, P:adherens…	K08892
gene	g1861	tig00006187	AUGUSTUS	5227	7112	-	Sequence homology, NCBI's 'non-redundant'= XP_013187937.1 PREDICTED: ADP-ribosylation factor 6 [Amyelois transitella]	NA	NA
gene	g1862	tig00006199	AUGUSTUS	2501	6392	+	Uncharacterized predicted gene	NA	NA
gene	g1863	tig00006199	AUGUSTUS	14817	26515	-	Uncharacterized predicted gene	NA	NA
gene	g1864	tig00006220	AUGUSTUS	24966	57713	+	Sprot-uniprot homology= Ral guanine nucleotide dissociation stimulator-like 1	GO:0005829, C:cytosol'GO:0008321, F:Ral guanyl-nucleotide exchange factor activity'GO:0007264, P:small GTPase mediated signal transduction	K17635
gene	g1865	tig00006223	AUGUSTUS	12510	16447	-	Uncharacterized predicted gene	NA	NA
gene	g1866	tig00006224	AUGUSTUS	8361	26791	-	Sprot-uniprot homology= G1/S-specific cyclin-D2	GO:0000785, C:chromatin'GO:0097129, C:cyclin D2-CDK4 complex'GO:0000307, C:cyclin-dependent protein kinase holoenzyme complex'GO:0005829, C:cytosol'GO:0031965, C:nuclear membrane'GO:0005730, C:nucleolus'GO:0005654, C:nucleoplasm'GO:0005634, C:nucleus'GO:0019901, F:protein kinase binding'GO:0008344, P:adult locomotory behavior'GO:0007049, P:cell cycle'GO:0051301, P:cell division'GO:0071481, P:cell…	K10151
gene	g1867	tig00006231	AUGUSTUS	6364	13658	+	Sprot-uniprot homology= Adenosine kinase	GO:0005829, C:cytosol'GO:0005634, C:nucleus'GO:0004001, F:adenosine kinase activity'GO:0005524, F:ATP binding'GO:0006169, P:adenosine salvage'GO:0044209, P:AMP salvage	K00856
gene	g1868	tig00006231	AUGUSTUS	25540	41557	+	Sprot-uniprot homology= Histone acetyltransferase KAT6A	GO:0005829, C:cytosol'GO:0070776, C:MOZ/MORF histone acetyltransferase complex'GO:0016607, C:nuclear speck'GO:0005730, C:nucleolus'GO:0005654, C:nucleoplasm'GO:0000786, C:nucleosome'GO:0005634, C:nucleus'GO:0016605, C:PML body'GO:0016407, F:acetyltransferase activity'GO:0003677, F:DNA binding'GO:0004402, F:histone acetyltransferase activity'GO:0003713, F:transcription coactivator activity'GO:0008…	NA
gene	g1869	tig00006231	AUGUSTUS	41715	47054	+	Sequence homology, NCBI's 'non-redundant'= JAT84436.1 hypothetical protein g.14085, partial [Pectinophora gossypiella]	NA	K11306
gene	g1870	tig00006231	AUGUSTUS	47527	50889	+	Sequence homology, NCBI's 'non-redundant'= XP_013166459.1 PREDICTED: uncharacterized protein LOC106116946 [Papilio xuthus]	NA	NA
gene	g1871	tig00006233	AUGUSTUS	277	2893	+	Sprot-uniprot homology= Apoptosis-inducing factor 3	GO:0005829, C:cytosol'GO:0005783, C:endoplasmic reticulum'GO:0005743, C:mitochondrial inner membrane'GO:0005739, C:mitochondrion'GO:0051537, F:2 iron, 2 sulfur cluster binding'GO:0050660, F:flavin adenine dinucleotide binding'GO:0046872, F:metal ion binding'GO:0016491, F:oxidoreductase activity'GO:0097194, P:execution phase of apoptosis	NA
gene	g1872	tig00006233	AUGUSTUS	30597	38895	+	Sprot-uniprot homology= Apoptosis-inducing factor 3	GO:0005829, C:cytosol'GO:0005783, C:endoplasmic reticulum'GO:0005743, C:mitochondrial inner membrane'GO:0005739, C:mitochondrion'GO:0051537, F:2 iron, 2 sulfur cluster binding'GO:0050660, F:flavin adenine dinucleotide binding'GO:0046872, F:metal ion binding'GO:0016491, F:oxidoreductase activity'GO:0097194, P:execution phase of apoptosis	NA
gene	g1873	tig00006233	AUGUSTUS	78970	93681	+	Sprot-uniprot homology= Signal peptide peptidase-like 3 {ECO:0000250|UniProtKB:Q8TCT6}	GO:0033116, C:endoplasmic reticulum-Golgi intermediate compartment membrane'GO:0030660, C:Golgi-associated vesicle membrane'GO:0071458, C:integral component of cytoplasmic side of endoplasmic reticulum membrane'GO:0071556, C:integral component of lumenal side of endoplasmic reticulum membrane'GO:0043231, C:intracellular membrane-bounded organelle'GO:0005765, C:lysosomal membrane'GO:0016020, C:mem…	K09598
gene	g1874	tig00006233	AUGUSTUS	99456	106330	-	Sequence homology, NCBI's 'non-redundant'= JAT89277.1 hypothetical protein g.6206 [Pectinophora gossypiella]	NA	K14822
gene	g1876	tig00006239	AUGUSTUS	1	33041	-	Sprot-uniprot homology= Armadillo repeat protein deleted in velo-cardio-facial syndrome homolog	GO:0005737, C:cytoplasm'GO:0005634, C:nucleus'GO:0005886, C:plasma membrane'GO:0016339, P:calcium-dependent cell-cell adhesion via plasma membrane cell adhesion molecules'GO:0007275, P:multicellular organism development'GO:0016337, P:single organismal cell-cell adhesion	NA
gene	g1877	tig00006243	AUGUSTUS	13895	14541	-	Uncharacterized predicted gene	NA	NA
gene	g1878	tig00006243	AUGUSTUS	27961	29028	+	Sequence homology, NCBI's 'non-redundant'= XP_014369661.1 PREDICTED: uncharacterized protein LOC106719734 [Papilio machaon]	NA	NA
gene	g1880	tig00006280	AUGUSTUS	14425	16519	-	Sequence homology, NCBI's 'non-redundant'= JAT08335.1 hypothetical protein g.2828, partial [Graphocephala atropunctata]	NA	NA
gene	g1882	tig00006284	AUGUSTUS	21279	29296	-	Sequence homology, NCBI's 'non-redundant'= KPI94645.1 hypothetical protein RR46_05897 [Papilio xuthus]	NA	NA
gene	g1883	tig00006301	AUGUSTUS	13500	28460	-	Sprot-uniprot homology= DNA-directed RNA polymerase III subunit RPC2	GO:0005666, C:DNA-directed RNA polymerase III complex'GO:0003677, F:DNA binding'GO:0003899, F:DNA-directed 5'-3' RNA polymerase activity'GO:0046872, F:metal ion binding'GO:0032549, F:ribonucleoside binding'GO:0006383, P:transcription from RNA polymerase III promoter	K03021
gene	g1885	tig00006308	AUGUSTUS	17881	18270	+	Uncharacterized predicted gene	NA	NA
gene	g1886	tig00006308	AUGUSTUS	26167	27319	+	Sequence homology, NCBI's 'non-redundant'= XP_013192912.1 PREDICTED: uncharacterized protein LOC106136806 isoform X2 [Amyelois transitella]	NA	NA
gene	g1887	tig00006309	AUGUSTUS	1	2923	+	Sequence homology, NCBI's 'non-redundant'= XP_013186850.1 PREDICTED: cationic amino acid transporter 4 [Amyelois transitella]	NA	NA
gene	g1888	tig00006309	AUGUSTUS	11060	19932	-	Sprot-uniprot homology= Acetyl-coenzyme A transporter 1	GO:0005789, C:endoplasmic reticulum membrane'GO:0005887, C:integral component of plasma membrane'GO:0016020, C:membrane'GO:0008521, F:acetyl-CoA transporter activity'GO:0015295, F:solute:proton symporter activity'GO:0030509, P:BMP signaling pathway'GO:0060395, P:SMAD protein signal transduction'GO:0006810, P:transport	K03372
gene	g1889	tig00006309	AUGUSTUS	32258	33124	+	Uncharacterized predicted gene	NA	NA
gene	g1890	tig00006311	AUGUSTUS	6837	29409	-	Sprot-uniprot homology= Frequenin-1	GO:0016020, C:membrane'GO:0098793, C:presynapse'GO:0005509, F:calcium ion binding'GO:0008048, F:calcium sensitive guanylate cyclase activator activity'GO:0007268, P:chemical synaptic transmission'GO:0007528, P:neuromuscular junction development'GO:0007269, P:neurotransmitter secretion'GO:0046928, P:regulation of neurotransmitter secretion	K19932
gene	g1891	tig00006317	AUGUSTUS	15253	17220	-	Sequence homology, NCBI's 'non-redundant'= XP_004928060.1 PREDICTED: paired mesoderm homeobox protein 2A-like [Bombyx mori]	NA	NA
gene	g1892	tig00006330	AUGUSTUS	1	23272	-	Sequence homology, NCBI's 'non-redundant'= XP_014355243.1 PREDICTED: uncharacterized protein LOC106708279 [Papilio machaon]	NA	NA
gene	g1894	tig00006330	AUGUSTUS	48532	60396	-	Sequence homology, NCBI's 'non-redundant'= XP_013178401.1 PREDICTED: uncharacterized protein LOC106125668 [Papilio xuthus]	NA	NA
gene	g1895	tig00006330	AUGUSTUS	74840	90154	-	Sprot-uniprot homology= GDP-Man:Man(3)GlcNAc(2)-PP-Dol alpha-1,2-mannosyltransferase	GO:0005789, C:endoplasmic reticulum membrane'GO:0016021, C:integral component of membrane'GO:0016020, C:membrane'GO:0004377, F:GDP-Man:Man3GlcNAc2-PP-Dol alpha-1,2-mannosyltransferase activity'GO:0006490, P:oligosaccharide-lipid intermediate biosynthetic process'GO:0033577, P:protein glycosylation in endoplasmic reticulum	K03844
gene	g1896	tig00006330	AUGUSTUS	98028	115686	-	Sequence homology, NCBI's 'non-redundant'= JAT90576.1 hypothetical protein g.12261, partial [Pectinophora gossypiella]	NA	NA
gene	g1897	tig00006331	AUGUSTUS	6252	10500	+	Sequence homology, NCBI's 'non-redundant'= XP_014371076.1 PREDICTED: putative uncharacterized protein FLJ37770 [Papilio machaon]	NA	NA
gene	g1898	tig00006331	AUGUSTUS	19162	102015	+	Sprot-uniprot homology= PH and SEC7 domain-containing protein 3	GO:0030054, C:cell junction'GO:0005622, C:intracellular'GO:0016020, C:membrane'GO:0014069, C:postsynaptic density'GO:0045211, C:postsynaptic membrane'GO:0032587, C:ruffle membrane'GO:0005086, F:ARF guanyl-nucleotide exchange factor activity'GO:0032011, P:ARF protein signal transduction'GO:0032012, P:regulation of ARF protein signal transduction	K12494
gene	g1899	tig00006331	AUGUSTUS	108013	108909	-	Sprot-uniprot homology= BRISC and BRCA1-A complex member 1	GO:0070531, C:BRCA1-A complex'GO:0070552, C:BRISC complex'GO:0005737, C:cytoplasm'GO:0005634, C:nucleus'GO:0007049, P:cell cycle'GO:0051301, P:cell division'GO:0016569, P:covalent chromatin modification'GO:0006302, P:double-strand break repair'GO:0031572, P:G2 DNA damage checkpoint'GO:0045739, P:positive regulation of DNA repair'GO:0070536, P:protein K63-linked deubiquitination'GO:0010212, P:resp…	K20776
gene	g1900	tig00006331	AUGUSTUS	111478	116095	+	Sequence homology, NCBI's 'non-redundant'= KOB63625.1 reverse transcriptase [Operophtera brumata]	NA	NA
gene	g1901	tig00006332	AUGUSTUS	17780	30736	-	Sprot-uniprot homology= Translation initiation factor eIF-2B subunit epsilon	GO:0005737, C:cytoplasm'GO:0005829, C:cytosol'GO:0005851, C:eukaryotic translation initiation factor 2B complex'GO:0005634, C:nucleus'GO:0005085, F:guanyl-nucleotide exchange factor activity'GO:0003743, F:translation initiation factor activity'GO:0031369, F:translation initiation factor binding'GO:0007568, P:aging'GO:0014002, P:astrocyte development'GO:0048708, P:astrocyte differentiation'GO:0035…	K03240
gene	g1902	tig00006332	AUGUSTUS	33124	34114	+	Sequence homology, NCBI's 'non-redundant'= XP_011553916.1 PREDICTED: Bardet-Biedl syndrome 7 protein homolog [Plutella xylostella]	NA	NA
gene	g1906	tig00006352	AUGUSTUS	15292	31384	-	Sequence homology, NCBI's 'non-redundant'= KOB70835.1 putative CRALBP [Operophtera brumata]	NA	NA
gene	g1909	tig00006360	AUGUSTUS	4786	22487	+	Uncharacterized predicted gene	NA	NA
gene	g1913	tig00006390	AUGUSTUS	19110	24639	-	Sequence homology, NCBI's 'non-redundant'= KOB67404.1 Bm8 interacting protein 2d-2 [Operophtera brumata]	NA	NA
gene	g1914	tig00006395	AUGUSTUS	11	2399	+	Sequence homology, NCBI's 'non-redundant'= XP_013188912.1 PREDICTED: low-density lipoprotein receptor-related protein 2 [Amyelois transitella]	NA	NA
gene	g1915	tig00006395	AUGUSTUS	15111	16703	-	Uncharacterized predicted gene	NA	NA
gene	g1917	tig00006400	AUGUSTUS	52128	61694	+	Sequence homology, NCBI's 'non-redundant'= XP_018357454.1 PREDICTED: uncharacterized protein LOC108757511 [Trachymyrmex cornetzi]	NA	NA
gene	g1918	tig00006408	AUGUSTUS	105055	116014	+	Uncharacterized predicted gene	NA	NA
gene	g1919	tig00006408	AUGUSTUS	120983	148204	+	Sequence homology, NCBI's 'non-redundant'= EHJ66798.1 hypothetical protein KGM_19585 [Danaus plexippus]	NA	NA
gene	g1920	tig00006408	AUGUSTUS	153805	161904	-	Uncharacterized predicted gene	NA	NA
gene	g1921	tig00006418	AUGUSTUS	1	20052	-	Sprot-uniprot homology= Protein dispatched	GO:0016021, C:integral component of membrane'GO:0016020, C:membrane'GO:0006887, P:exocytosis'GO:0007275, P:multicellular organism development'GO:0007280, P:pole cell migration'GO:0007224, P:smoothened signaling pathway	NA
gene	g1922	tig00006418	AUGUSTUS	28334	30931	+	Sprot-uniprot homology= V-type proton ATPase 21 kDa proteolipid subunit	GO:0005768, C:endosome'GO:0016021, C:integral component of membrane'GO:0016471, C:vacuolar proton-transporting V-type ATPase complex'GO:0000220, C:vacuolar proton-transporting V-type ATPase, V0 domain'GO:0008553, F:hydrogen-exporting ATPase activity, phosphorylative mechanism'GO:0046961, F:proton-transporting ATPase activity, rotational mechanism'GO:0015991, P:ATP hydrolysis coupled proton transp…	K03661
gene	g1923	tig00006420	AUGUSTUS	6049	32990	+	Sprot-uniprot homology= cAMP-dependent protein kinase regulatory subunit	GO:0005952, C:cAMP-dependent protein kinase complex'GO:0030552, F:cAMP binding'GO:0008603, F:cAMP-dependent protein kinase regulator activity	K04739
gene	g1927	tig00006467	AUGUSTUS	1	12812	+	Sprot-uniprot homology= DNA ligase 1	GO:0005634, C:nucleus'GO:0005524, F:ATP binding'GO:0003677, F:DNA binding'GO:0003910, F:DNA ligase (ATP) activity'GO:0046872, F:metal ion binding'GO:0007049, P:cell cycle'GO:0051301, P:cell division'GO:0071897, P:DNA biosynthetic process'GO:0051103, P:DNA ligation involved in DNA repair'GO:0006310, P:DNA recombination'GO:0006260, P:DNA replication	K10747
gene	g1928	tig00006467	AUGUSTUS	19329	22138	-	Sequence homology, NCBI's 'non-redundant'= EHJ77418.1 hypothetical protein KGM_05663 [Danaus plexippus]	NA	NA
gene	g1929	tig00006467	AUGUSTUS	23575	30908	+	Sprot-uniprot homology= mRNA export factor	GO:0005737, C:cytoplasm'GO:0005634, C:nucleus	K14298
[truncated: 21,646 more rows]
