# Supplementary material for: Expansion of LINEs and species-specific DNA repeats drives genome expansion in Asian Gypsy Moths
Source: Sci Rep. 2019 Nov 11;9:16413. doi: 10.1038/s41598-019-52840-z (PMC6848174; doi:10.1038/s41598-019-52840-z)
Supplement: Supplementary file 8 — Supplementary table S7 [file 41598_2019_52840_MOESM8_ESM.xlsx]

## Sheet: Ld.genomes.TableS7.thermogenesi
Supplementary Table S7. KEGG pathway numbers (KO) related to "thermogenesis" identified in AGM genome assemblies. This pathway is the most prevalent KEGG pathway identified in both genomes.
Lymantria dispar asiatica
ko:K00234	SDHA; succinate dehydrogenase (ubiquinone) flavoprotein subunit [EC:1.3.5.1]
ko:K00235	SDHB; succinate dehydrogenase (ubiquinone) iron-sulfur subunit [EC:1.3.5.1]
ko:K00236	SDHC; succinate dehydrogenase (ubiquinone) cytochrome b560 subunit
ko:K00237	SDHD; succinate dehydrogenase (ubiquinone) membrane anchor subunit
ko:K00411	UQCRFS1; ubiquinol-cytochrome c reductase iron-sulfur subunit [EC:1.10.2.2]
ko:K00413	CYC1; ubiquinol-cytochrome c reductase cytochrome c1 subunit
ko:K00415	QCR2; ubiquinol-cytochrome c reductase core subunit 2
ko:K00416	QCR6; ubiquinol-cytochrome c reductase subunit 6
ko:K00417	QCR7; ubiquinol-cytochrome c reductase subunit 7
ko:K00418	QCR8; ubiquinol-cytochrome c reductase subunit 8
ko:K01897	ACSL; long-chain acyl-CoA synthetase [EC:6.2.1.3]
ko:K02127	ATPeF0B; F-type H+-transporting ATPase subunit b
ko:K02128	ATPeF0C; F-type H+-transporting ATPase subunit c
ko:K02129	ATPeF0E; F-type H+-transporting ATPase subunit e
ko:K02131	ATPeF0F6; F-type H+-transporting ATPase subunit 6
ko:K02132	ATPeF1A; F-type H+-transporting ATPase subunit alpha
ko:K02133	ATPeF1B; F-type H+-transporting ATPase subunit beta [EC:3.6.3.14]
ko:K02134	ATPeF1D; F-type H+-transporting ATPase subunit delta
ko:K02136	ATPeF1G; F-type H+-transporting ATPase subunit gamma
ko:K02137	ATPeF0O; F-type H+-transporting ATPase subunit O
ko:K02138	ATPeF0D; F-type H+-transporting ATPase subunit d
ko:K02140	ATPeFG; F-type H+-transporting ATPase subunit g
ko:K02257	COX10; heme o synthase [EC:2.5.1.141]
ko:K02258	COX11; cytochrome c oxidase assembly protein subunit 11
ko:K02259	COX15; cytochrome c oxidase assembly protein subunit 15
ko:K02263	COX4; cytochrome c oxidase subunit 4
ko:K02264	COX5A; cytochrome c oxidase subunit 5a
ko:K02266	COX6A; cytochrome c oxidase subunit 6a
ko:K02267	COX6B; cytochrome c oxidase subunit 6b
ko:K02991	RP-S6e; small subunit ribosomal protein S6e
ko:K03099	SOS; son of sevenless
ko:K03934	NDUFS1; NADH dehydrogenase (ubiquinone) Fe-S protein 1 [EC:1.6.5.3 1.6.99.3]
ko:K03935	NDUFS2; NADH dehydrogenase (ubiquinone) Fe-S protein 2 [EC:1.6.5.3 1.6.99.3]
ko:K03936	NDUFS3; NADH dehydrogenase (ubiquinone) Fe-S protein 3 [EC:1.6.5.3 1.6.99.3]
ko:K03937	NDUFS4; NADH dehydrogenase (ubiquinone) Fe-S protein 4
ko:K03938	NDUFS5; NADH dehydrogenase (ubiquinone) Fe-S protein 5
ko:K03940	NDUFS7; NADH dehydrogenase (ubiquinone) Fe-S protein 7 [EC:1.6.5.3 1.6.99.3]
ko:K03941	NDUFS8; NADH dehydrogenase (ubiquinone) Fe-S protein 8 [EC:1.6.5.3 1.6.99.3]
ko:K03942	NDUFV1; NADH dehydrogenase (ubiquinone) flavoprotein 1 [EC:1.6.5.3 1.6.99.3]
ko:K03943	NDUFV2; NADH dehydrogenase (ubiquinone) flavoprotein 2 [EC:1.6.5.3 1.6.99.3]
ko:K03946	NDUFA2; NADH dehydrogenase (ubiquinone) 1 alpha subcomplex subunit 2
ko:K03949	NDUFA5; NADH dehydrogenase (ubiquinone) 1 alpha subcomplex subunit 5
ko:K03951	NDUFA7; NADH dehydrogenase (ubiquinone) 1 alpha subcomplex subunit 7
ko:K03952	NDUFA8; NADH dehydrogenase (ubiquinone) 1 alpha subcomplex subunit 8
ko:K03953	NDUFA9; NADH dehydrogenase (ubiquinone) 1 alpha subcomplex subunit 9
ko:K03954	NDUFA10; NADH dehydrogenase (ubiquinone) 1 alpha subcomplex subunit 10
ko:K03955	NDUFAB1; NADH dehydrogenase (ubiquinone) 1 alpha/beta subcomplex 1
ko:K03956	NDUFA11; NADH dehydrogenase (ubiquinone) 1 alpha subcomplex subunit 11
ko:K03959	NDUFB3; NADH dehydrogenase (ubiquinone) 1 beta subcomplex subunit 3
ko:K03960	NDUFB4; NADH dehydrogenase (ubiquinone) 1 beta subcomplex subunit 4
ko:K03962	NDUFB6; NADH dehydrogenase (ubiquinone) 1 beta subcomplex subunit 6
ko:K03963	NDUFB7; NADH dehydrogenase (ubiquinone) 1 beta subcomplex subunit 7
ko:K03964	NDUFB8; NADH dehydrogenase (ubiquinone) 1 beta subcomplex subunit 8
ko:K03965	NDUFB9; NADH dehydrogenase (ubiquinone) 1 beta subcomplex subunit 9
ko:K03966	NDUFB10; NADH dehydrogenase (ubiquinone) 1 beta subcomplex subunit 10
ko:K04345	PKA; protein kinase A [EC:2.7.11.11]
ko:K04364	GRB2; growth factor receptor-binding protein 2
ko:K04373	RPS6KA; ribosomal protein S6 kinase alpha-1/2/3/6 [EC:2.7.11.1]
ko:K04426	MAP3K5; mitogen-activated protein kinase kinase kinase 5 [EC:2.7.11.25]
ko:K04441	P38; p38 MAP kinase [EC:2.7.11.24]
ko:K04632	GNAS; guanine nucleotide-binding protein G(s) subunit alpha
ko:K04688	RPS6KB; ribosomal protein S6 kinase beta [EC:2.7.11.1]
ko:K05692	ACTB_G1; actin beta/gamma 1
ko:K07188	LIPE; hormone-sensitive lipase [EC:3.1.1.79]
ko:K07198	PRKAA; 5'-AMP-activated protein kinase, catalytic alpha subunit [EC:2.7.11.11]
ko:K07199	PRKAB; 5'-AMP-activated protein kinase, regulatory beta subunit
ko:K07200	PRKAG; 5'-AMP-activated protein kinase, regulatory gamma subunit
ko:K07203	MTOR; serine/threonine-protein kinase mTOR [EC:2.7.11.1]
ko:K07204	RAPTOR; regulatory associated protein of mTOR
ko:K07206	TSC1; tuberous sclerosis 1
ko:K07207	TSC2; tuberous sclerosis 2
ko:K07208	RHEB; Ras homolog enriched in brain
ko:K07376	PRKG1; cGMP-dependent protein kinase 1 [EC:2.7.11.12]
ko:K07827	KRAS; GTPase KRas
ko:K08041	ADCY1; adenylate cyclase 1 [EC:4.6.1.1]
ko:K08042	ADCY2; adenylate cyclase 2 [EC:4.6.1.1]
ko:K08045	ADCY5; adenylate cyclase 5 [EC:4.6.1.1]
ko:K08048	ADCY8; adenylate cyclase 8 [EC:4.6.1.1]
ko:K08049	ADCY9; adenylate cyclase 9 [EC:4.6.1.1]
ko:K08266	MLST8; target of rapamycin complex subunit LST8
ko:K08765	CPT1A; carnitine O-palmitoyltransferase 1, liver isoform [EC:2.3.1.21]
ko:K08766	CPT2; carnitine O-palmitoyltransferase 2 [EC:2.3.1.21]
ko:K09048	CREB3; cyclic AMP-responsive element-binding protein 3
ko:K11265	ADCY10; adenylate cyclase 10 [EC:4.6.1.1]
ko:K11352	NDUFA12; NADH dehydrogenase (ubiquinone) 1 alpha subcomplex subunit 12
ko:K11416	SIRT6; mono-ADP-ribosyltransferase sirtuin 6 [EC:2.4.2.31]
ko:K11450	KDM1A; lysine-specific histone demethylase 1A [EC:1.-.-.-]
ko:K11647	SMARCA2_4; SWI/SNF-related matrix-associated actin-dependent regulator of chromatin subfamily A member 2/4 [EC:3.6.4.-]
ko:K11648	SMARCB1; SWI/SNF-related matrix-associated actin-dependent regulator of chromatin subfamily B member 1
ko:K11649	SMARCC; SWI/SNF related-matrix-associated actin-dependent regulator of chromatin subfamily C
ko:K11650	SMARCD; SWI/SNF-related matrix-associated actin-dependent regulator of chromatin subfamily D
ko:K12323	ANPRA; atrial natriuretic peptide receptor A [EC:4.6.1.2]
ko:K15109	SLC25A20_29; solute carrier family 25 (mitochondrial carnitine/acylcarnitine transporter), member 20/29
ko:K15601	KDM3; lysine-specific demethylase 3 [EC:1.14.11.-]
ko:K17797	COX18; mitochondrial inner membrane protein COX18
ko:K18159	NDUFAF1; NADH dehydrogenase [ubiquinone] 1 alpha subcomplex assembly factor 1
ko:K18160	NDUFAF2; NADH dehydrogenase [ubiquinone] 1 alpha subcomplex assembly factor 2
ko:K18162	NDUFAF5; NADH dehydrogenase [ubiquinone] 1 alpha subcomplex assembly factor 5 [EC:2.1.1.-]
ko:K18164	NDUFAF7; NADH dehydrogenase [ubiquinone] 1 alpha subcomplex assembly factor 7
ko:K18178	COA5; cytochrome c oxidase assembly factor 5
ko:K18182	COX16; cytochrome c oxidase assembly protein subunit 16
ko:K18184	COX20; cytochrome c oxidase assembly protein subunit 20
Lymantria dispar japonica
ko:K00234	SDHA; succinate dehydrogenase (ubiquinone) flavoprotein subunit [EC:1.3.5.1]
ko:K00235	SDHB; succinate dehydrogenase (ubiquinone) iron-sulfur subunit [EC:1.3.5.1]
ko:K00236	SDHC; succinate dehydrogenase (ubiquinone) cytochrome b560 subunit
ko:K00237	SDHD; succinate dehydrogenase (ubiquinone) membrane anchor subunit
ko:K00411	UQCRFS1; ubiquinol-cytochrome c reductase iron-sulfur subunit [EC:1.10.2.2]
ko:K00413	CYC1; ubiquinol-cytochrome c reductase cytochrome c1 subunit
ko:K00415	QCR2; ubiquinol-cytochrome c reductase core subunit 2
ko:K00416	QCR6; ubiquinol-cytochrome c reductase subunit 6
ko:K00417	QCR7; ubiquinol-cytochrome c reductase subunit 7
ko:K01897	ACSL; long-chain acyl-CoA synthetase [EC:6.2.1.3]
ko:K02127	ATPeF0B; F-type H+-transporting ATPase subunit b
ko:K02128	ATPeF0C; F-type H+-transporting ATPase subunit c
ko:K02129	ATPeF0E; F-type H+-transporting ATPase subunit e
ko:K02130	ATPeF0F; F-type H+-transporting ATPase subunit f
ko:K02131	ATPeF0F6; F-type H+-transporting ATPase subunit 6
ko:K02132	ATPeF1A; F-type H+-transporting ATPase subunit alpha
ko:K02133	ATPeF1B; F-type H+-transporting ATPase subunit beta [EC:3.6.3.14]
ko:K02134	ATPeF1D; F-type H+-transporting ATPase subunit delta
ko:K02136	ATPeF1G; F-type H+-transporting ATPase subunit gamma
ko:K02137	ATPeF0O; F-type H+-transporting ATPase subunit O
ko:K02138	ATPeF0D; F-type H+-transporting ATPase subunit d
ko:K02140	ATPeFG; F-type H+-transporting ATPase subunit g
ko:K02257	COX10; heme o synthase [EC:2.5.1.141]
ko:K02258	COX11; cytochrome c oxidase assembly protein subunit 11
ko:K02259	COX15; cytochrome c oxidase assembly protein subunit 15
ko:K02260	COX17; cytochrome c oxidase assembly protein subunit 17
ko:K02264	COX5A; cytochrome c oxidase subunit 5a
ko:K02266	COX6A; cytochrome c oxidase subunit 6a
ko:K02267	COX6B; cytochrome c oxidase subunit 6b
ko:K02268	COX6C; cytochrome c oxidase subunit 6c
ko:K02270	COX7A; cytochrome c oxidase subunit 7a
ko:K02272	COX7C; cytochrome c oxidase subunit 7c
ko:K02991	RP-S6e; small subunit ribosomal protein S6e
ko:K03099	SOS; son of sevenless
ko:K03934	NDUFS1; NADH dehydrogenase (ubiquinone) Fe-S protein 1 [EC:1.6.5.3 1.6.99.3]
ko:K03935	NDUFS2; NADH dehydrogenase (ubiquinone) Fe-S protein 2 [EC:1.6.5.3 1.6.99.3]
ko:K03936	NDUFS3; NADH dehydrogenase (ubiquinone) Fe-S protein 3 [EC:1.6.5.3 1.6.99.3]
ko:K03937	NDUFS4; NADH dehydrogenase (ubiquinone) Fe-S protein 4
ko:K03939	NDUFS6; NADH dehydrogenase (ubiquinone) Fe-S protein 6
ko:K03940	NDUFS7; NADH dehydrogenase (ubiquinone) Fe-S protein 7 [EC:1.6.5.3 1.6.99.3]
ko:K03941	NDUFS8; NADH dehydrogenase (ubiquinone) Fe-S protein 8 [EC:1.6.5.3 1.6.99.3]
ko:K03942	NDUFV1; NADH dehydrogenase (ubiquinone) flavoprotein 1 [EC:1.6.5.3 1.6.99.3]
ko:K03943	NDUFV2; NADH dehydrogenase (ubiquinone) flavoprotein 2 [EC:1.6.5.3 1.6.99.3]
ko:K03945	NDUFA1; NADH dehydrogenase (ubiquinone) 1 alpha subcomplex subunit 1
ko:K03946	NDUFA2; NADH dehydrogenase (ubiquinone) 1 alpha subcomplex subunit 2
ko:K03948	NDUFA4; NADH dehydrogenase (ubiquinone) 1 alpha subcomplex subunit 4
ko:K03949	NDUFA5; NADH dehydrogenase (ubiquinone) 1 alpha subcomplex subunit 5
ko:K03951	NDUFA7; NADH dehydrogenase (ubiquinone) 1 alpha subcomplex subunit 7
ko:K03952	NDUFA8; NADH dehydrogenase (ubiquinone) 1 alpha subcomplex subunit 8
ko:K03953	NDUFA9; NADH dehydrogenase (ubiquinone) 1 alpha subcomplex subunit 9
ko:K03954	NDUFA10; NADH dehydrogenase (ubiquinone) 1 alpha subcomplex subunit 10
ko:K03955	NDUFAB1; NADH dehydrogenase (ubiquinone) 1 alpha/beta subcomplex 1
ko:K03956	NDUFA11; NADH dehydrogenase (ubiquinone) 1 alpha subcomplex subunit 11
ko:K03959	NDUFB3; NADH dehydrogenase (ubiquinone) 1 beta subcomplex subunit 3
ko:K03960	NDUFB4; NADH dehydrogenase (ubiquinone) 1 beta subcomplex subunit 4
ko:K03961	NDUFB5; NADH dehydrogenase (ubiquinone) 1 beta subcomplex subunit 5
ko:K03962	NDUFB6; NADH dehydrogenase (ubiquinone) 1 beta subcomplex subunit 6
ko:K03963	NDUFB7; NADH dehydrogenase (ubiquinone) 1 beta subcomplex subunit 7
ko:K03964	NDUFB8; NADH dehydrogenase (ubiquinone) 1 beta subcomplex subunit 8
ko:K03965	NDUFB9; NADH dehydrogenase (ubiquinone) 1 beta subcomplex subunit 9
ko:K03966	NDUFB10; NADH dehydrogenase (ubiquinone) 1 beta subcomplex subunit 10
ko:K04345	PKA; protein kinase A [EC:2.7.11.11]
ko:K04364	GRB2; growth factor receptor-binding protein 2
ko:K04373	RPS6KA; ribosomal protein S6 kinase alpha-1/2/3/6 [EC:2.7.11.1]
ko:K04426	MAP3K5; mitogen-activated protein kinase kinase kinase 5 [EC:2.7.11.25]
ko:K04441	P38; p38 MAP kinase [EC:2.7.11.24]
ko:K04450	ATF2; cyclic AMP-dependent transcription factor ATF-2
ko:K04632	GNAS; guanine nucleotide-binding protein G(s) subunit alpha
ko:K04688	RPS6KB; ribosomal protein S6 kinase beta [EC:2.7.11.1]
ko:K05692	ACTB_G1; actin beta/gamma 1
ko:K07188	LIPE; hormone-sensitive lipase [EC:3.1.1.79]
ko:K07198	PRKAA; 5'-AMP-activated protein kinase, catalytic alpha subunit [EC:2.7.11.11]
ko:K07199	PRKAB; 5'-AMP-activated protein kinase, regulatory beta subunit
ko:K07200	PRKAG; 5'-AMP-activated protein kinase, regulatory gamma subunit
ko:K07203	MTOR; serine/threonine-protein kinase mTOR [EC:2.7.11.1]
ko:K07204	RAPTOR; regulatory associated protein of mTOR
ko:K07207	TSC2; tuberous sclerosis 2
ko:K07208	RHEB; Ras homolog enriched in brain
ko:K07376	PRKG1; cGMP-dependent protein kinase 1 [EC:2.7.11.12]
ko:K07827	KRAS; GTPase KRas
ko:K08041	ADCY1; adenylate cyclase 1 [EC:4.6.1.1]
ko:K08042	ADCY2; adenylate cyclase 2 [EC:4.6.1.1]
ko:K08043	ADCY3; adenylate cyclase 3 [EC:4.6.1.1]
ko:K08045	ADCY5; adenylate cyclase 5 [EC:4.6.1.1]
ko:K08048	ADCY8; adenylate cyclase 8 [EC:4.6.1.1]
ko:K08049	ADCY9; adenylate cyclase 9 [EC:4.6.1.1]
ko:K08266	MLST8; target of rapamycin complex subunit LST8
ko:K08765	CPT1A; carnitine O-palmitoyltransferase 1, liver isoform [EC:2.3.1.21]
ko:K08766	CPT2; carnitine O-palmitoyltransferase 2 [EC:2.3.1.21]
ko:K09008	NDUFAF3; NADH dehydrogenase [ubiquinone] 1 alpha subcomplex assembly factor 3
ko:K09048	CREB3; cyclic AMP-responsive element-binding protein 3
ko:K11265	ADCY10; adenylate cyclase 10 [EC:4.6.1.1]
ko:K11351	NDUFB11; NADH dehydrogenase (ubiquinone) 1 beta subcomplex subunit 11
ko:K11352	NDUFA12; NADH dehydrogenase (ubiquinone) 1 alpha subcomplex subunit 12
ko:K11353	NDUFA13; NADH dehydrogenase (ubiquinone) 1 alpha subcomplex subunit 13
ko:K11416	SIRT6; mono-ADP-ribosyltransferase sirtuin 6 [EC:2.4.2.31]
ko:K11450	KDM1A; lysine-specific histone demethylase 1A [EC:1.-.-.-]
ko:K11647	SMARCA2_4; SWI/SNF-related matrix-associated actin-dependent regulator of chromatin subfamily A member 2/4 [EC:3.6.4.-]
ko:K11648	SMARCB1; SWI/SNF-related matrix-associated actin-dependent regulator of chromatin subfamily B member 1
ko:K11649	SMARCC; SWI/SNF related-matrix-associated actin-dependent regulator of chromatin subfamily C
ko:K11650	SMARCD; SWI/SNF-related matrix-associated actin-dependent regulator of chromatin subfamily D
ko:K11651	SMARCE1; SWI/SNF-related matrix-associated actin-dependent regulator of chromatin subfamily E, member 1
ko:K11652	ACTL6B; actin-like protein 6B
ko:K11653	ARID1; AT-rich interactive domain-containing protein 1
ko:K12323	ANPRA; atrial natriuretic peptide receptor A [EC:4.6.1.2]
ko:K15109	SLC25A20_29; solute carrier family 25 (mitochondrial carnitine/acylcarnitine transporter), member 20/29
ko:K15601	KDM3; lysine-specific demethylase 3 [EC:1.14.11.-]
ko:K17797	COX18; mitochondrial inner membrane protein COX18
ko:K18159	NDUFAF1; NADH dehydrogenase [ubiquinone] 1 alpha subcomplex assembly factor 1
ko:K18160	NDUFAF2; NADH dehydrogenase [ubiquinone] 1 alpha subcomplex assembly factor 2
ko:K18161	NDUFAF4; NADH dehydrogenase [ubiquinone] 1 alpha subcomplex assembly factor 4
ko:K18163	NDUFAF6; NADH dehydrogenase [ubiquinone] 1 alpha subcomplex assembly factor 6
ko:K18164	NDUFAF7; NADH dehydrogenase [ubiquinone] 1 alpha subcomplex assembly factor 7
ko:K18182	COX16; cytochrome c oxidase assembly protein subunit 16
