# Supplementary material for: Expansion of LINEs and species-specific DNA repeats drives genome expansion in Asian Gypsy Moths
Source: Sci Rep. 2019 Nov 11;9:16413. doi: 10.1038/s41598-019-52840-z (PMC6848174; doi:10.1038/s41598-019-52840-z)
Supplement: Supplementary file 9 — Supplementary table S8 [file 41598_2019_52840_MOESM9_ESM.xlsx]

## Sheet: Ld.genomes.TableS8.homeoG.lda.t
Supplementary Table S8. Complete set of homeotic genes identified in the genome assembly of L. dispar asiatica, according to sequence homology relationships with HomeoDB2 gene sets (http://homeodb.zoo.ox.ac.uk/).
HomeoDB.Class	HomeoDB.Family	Gene.ID	L.dispar.ID	Best.Hit.Species	Identity	E-val	Score
ANTP	Abox	Abox	LDA|g6659	Honeybee	95	2e-29	117
ANTP	Barhl	B-H	LDA|g7495	Honeybee	98	7e-31	121
ANTP	Bari	Bari	LDA|g16058	Honeybee	96	3e-28	112
ANTP	Bsx	Bsh	LDA|g16842	Beetle	93	2e-22	94
ANTP	Cdx	CDX2	LDA|g14408	Chicken	96	4e-25	102
ANTP	Dbx	Dbx	LDA|g3684	Beetle	100	3e-31	122
ANTP	Emx	Ems	LDA|g5015	Honeybee	100	2e-31	123
ANTP	En	Inv	LDA|g4248	Beetle	93	3e-26	106
ANTP	En	Inv	LDA|g4456	Beetle	93	5e-19	82
ANTP	En	Inv	LDA|g21401	Beetle	93	4e-28	112
ANTP	Evx	Evx1	LDA|g2364	Honeybee	96	2e-29	116
ANTP	Evx	Evx2	LDA|g13905	Honeybee	93	2e-29	116
ANTP	Gbx	Unpg	LDA|g7959	Beetle	98	9e-30	118
ANTP	Gsx	Ind	LDA|g8187	Honeybee	86	1e-25	104
ANTP	Hhex	Hex	LDA|g437	Beetle	75	7e-23	95.1
ANTP	Hox1	Lab1	LDA|g3727	Honeybee	100	1e-24	100
ANTP	Hox1	Lab2	LDA|g17321	Honeybee	98	2e-24	100
ANTP	Hox2	Pb	LDA|g18571	Honeybee	100	4e-32	126
ANTP	Hox3	Hox3/Zen-like	LDA|g18567	Frog	86	6e-27	109
ANTP	Hox4	Dfd	LDA|g10024	Honeybee	100	1e-32	128
ANTP	Hox5	Cx	LDA|g10023	Beetle	100	4e-33	129
ANTP	Hox6-8	ftz	LDA|g10020	Beetle	86	3e-27	109
ANTP	Hox6-8	Abd-A	LDA|g100x1	SilkWorm	89	0.0	787
ANTP	Lbx	Lbx	LDA|g20697	Beetle	98	9e-31	121
ANTP	Meox	Btn	LDA|g14694	Beetle	74	4e-20	86.7
ANTP	Mnx	Exex	LDA|g1414	Honeybee	98	7e-31	121
ANTP	Mnx	Exex	LDA|g15342	Honeybee	98	7e-31	121
ANTP	Msx	Dr1	LDA|g15479	Honeybee	83	2e-24	100
ANTP	Msx	Dr2	LDA|g5009	Beetle	100	2e-30	120
ANTP	Msx	Dr2	LDA|g17578	Beetle	100	2e-30	120
ANTP	Nk2.1	Scro	LDA|g4259	Beetle	100	4e-32	126
ANTP	Nk4	Tin	LDA|g20825	Beetle	77	6e-23	95.9
ANTP	Nk5/Hmx	hmx1	LDA|g19685	Frog	98	5e-30	119
ANTP	Nk5/Hmx	Hmx3	LDA|g4835	Frog	98	5e-30	119
CUT	Cmp	Dve	LDA|g5865	Beetle	94	3e-37	143
CUT	Cux	Ct1	LDA|g3798	Beetle	98	2e-28	114
CUT	Cux	Ct2	LDA|g17586	Beetle	94	2e-98	114
CUT	Onecut	Onecut	LDA|g18797	Honeybee	100	2e-31	123
LIM	Isl	Tup1	LDA|g1227	Honeybee	97	9e-23	94.7
LIM	Isl	Tup2	LDA|g18267	Honeybee	100	2e-32	127
LIM	Lhx1/5	Lim1	LDA|g10702	Beetle	97	6e-22	92
LIM	Lhx2/9	Ap2	LDA|g6524	Beetle	98	8e-32	124
LIM	Lhx3/4	Lim3	LDA|g8363	Fruitfly	91	1e-29	114
LIM	Lhx6/8	Awh	LDA|g12194	Beetle	98	2e-27	110
LIM	Lmx	Lmxb	LDA|g4830	Honeybee	98	3e-27	109
POU	Pou2	Nub	LDA|g18981	Beetle	86	1e-21	91.3
POU	Pou3	vvl	LDA|g11028	Fruitfly	100	5e-31	122
POU	Pou4	Acj6	LDA|g6808	Honeybee	98	2e-30	120
POU	Pou6	Pdm3b	LDA|g7193	Beetle	100	2e-32	127
PRD	Arx	Al	LDA|g4892	Honeybee	100	1e-22	94
PRD	Arx	Al	LDA|g10651	Beetle	95	4e-31	122
PRD	Arx	Al	LDA|g14816	Honeybee	100	4e-32	125
PRD	Arx	Al	LDA|g21862	Honeybee	100	1e-22	94.4
PRD	Arx	Pph13	LDA|g13540	Beetle	88	1e-27	111
PRD	CG11294	CG11294	LDA|g10636	Honeybee	97	1e-23	97.4
PRD	Gsc	Gsc	LDA|g16503	Fruitfly	95	8e-22	91.7
PRD	Gsc	Gsc	LDA|g21218	Fruitfly	95	8e-22	91.7
PRD	Hbn	Hbn	LDA|g6388	Beetle	95	4e-31	122
PRD	Otx	Otx2/Oc2	LDA|g8062	Beetle	100	1e-29	117
PRD	Pax3/7	Gsb	LDA|g10543	Beetle	95	7e-29	115
PRD	Pax3/7	Gsbn	LDA|g10544	Beetle	93	3e-28	113
PRD	Pax4/6	Ey	LDA|g8626	Beetle	98	3e-31	123
PRD	Pax4/6	Eyg	LDA|g8537	Beetle	97	9e-22	91.7
PRD	Pax4/6	Toy	LDA|g8635	Beetle	98	3e-31	123
PRD	Phox	Phox	LDA|g3897	Beetle	78	4e-23	96
PRD	Phox	Phox	LDA|g8072	Honeybee	78	4e-23	96
PRD	Pitx	Ptx1	LDA|g555	Beetle	100	1e-32	127
PRD	Prop	Prop/CG32532	LDA|g9148	Fruitfly	83	4e-26	105
PRD	Prrx	Prrx	LDA|g8931	Beetle	93	2e-29	117
PRD	Prrx	Prrx	LDA|g10652	Beetle	82	1e-20	88.6
PRD	Rax	Rx	LDA|g6385	Beetle	100	1e-23	98
PRD	Repo	Repo	LDA|g9461	Fruitfly	96	3e-28	113
PRD	Shox	Shox	LDA|g6038	Honeybee	98	3e-31	123
PRD	Uncx	Unc4	LDA|g8497	Beetle	100	2e-29	116
PROS	Prox	Pros	LDA|g6953	Honeybee	94	5e-36	139
SINE	Six1/2	six2	LDA|g19123	Frog	91	1e-30	120
SINE	Six3/6	Optix	LDA|g2979	Beetle	98	4e-33	129
SINE	Six4/5	Six4	LDA|g6225	Beetle	91	6e-31	122
TALE	Pbx	Exd1	LDA|g5507	Honeybee	100	5e-34	132
TALE	Pbx	Exd2	LDA|g19204	Honeybee	100	5e-34	132
TALE	Pbx	Exd2	LDA|g19205	Honeybee	100	5e-34	132
ZF	Zfhx	Zfh2	LDA|g7948	Honeybee	100	3e-31	124
ZF	Zfhx	Zfh3	LDA|g138	Beetle	90	1e-23	97.8
ZF	Zfhx	Zfh3	LDA|g20846	Fruitfly	67	2e-20	87.8
OTHER	unassigned	evx1	LDA|g18568	Frog	59	6e-12	58.9
OTHER	unassigned	Hox3/Zen-like	LDA|g14813	Frog	54	2e-14	67.4
OTHER	unassigned	Hox3/Zen-like	LDA|g14814	Frog	54	2e-14	67.4
OTHER	unassigned	Hox3/Zen-like	LDA|g18569	Frog	62	1e-18	81.3
