# Supplementary material for: Expansion of LINEs and species-specific DNA repeats drives genome expansion in Asian Gypsy Moths
Source: Sci Rep. 2019 Nov 11;9:16413. doi: 10.1038/s41598-019-52840-z (PMC6848174; doi:10.1038/s41598-019-52840-z)
Supplement: Supplementary file 10 — Supplementary table S9 [file 41598_2019_52840_MOESM10_ESM.xlsx]

## Sheet: Ld.genomes.TableS9.homeoG.ldj.t
Supplementary Table S9. Complete set of homeotic genes identified in the genome assembly of L. dispar japonica, according to sequence homology relationships with HomeoDB2 gene sets (http://homeodb.zoo.ox.ac.uk/).
HomeoDB.Class	HomeoDB.Family	Gene.ID	L.dispar.ID	Best.Hit.Species	Identity	E-val	Score
ANTP	Abox	Abox	LDJ|g2395	Honeybee	95	2e-29	117
ANTP	Abox	Abox2	LDJ|g17688	Honeybee	95	2e-29	117
ANTP	Bari	Bari	LDJ|g18178	Honeybee	96	5e-28	112
ANTP	Bsx	Bsh	LDJ|g13375	Beetle	93	2e-22	94
ANTP	Dbx	Dbx	LDJ|g9673	Honeybee	95	3e-19	83.2
ANTP	En	Inv	LDJ|g19197	Beetle	91	3e-27	109
ANTP	En	Inv	LDJ|g19198	Beetle	85	5e-23	95.5
ANTP	En	Inv	LDJ|g21656	Beetle	93	5e-19	82.4
ANTP	Evx	Eve	LDJ|g24694	Honeybee	93	2e-29	116
ANTP	Evx	Eve	LDJ|g25703	Honeybee	93	2e-29	116
ANTP	Evx	Evx1	LDJ|g3554	Honeybee	93	2e-29	116
ANTP	Evx	Evx2	LDJ|g17859	Frog	59	4e-12	58.7
ANTP	Gbx	Unpg1	LDJ|g7216	Beetle	97	6e-20	97
ANTP	Gbx	Unpg2	LDJ|g16114	Beetle	98	8e-30	118
ANTP	Gsx	Ind	LDJ|g2368	Honeybee	86	1e-25	104
ANTP	Gsx	Ind	LDJ|g2670	Honeybee	86	1e-25	104
ANTP	Hhex	Hex	LDJ|g20134	Beetle	75	7e-23	95.1
ANTP	Hlx	H2.0	LDJ|g9362	Beetle	96	1e-31	124
ANTP	Hox1	Lab	LDJ|g12233	Honeybee	98	1e-24	100
ANTP	Hox2	Pb	LDJ|g22100	Honeybee	100	4e-32	126
ANTP	Hox3	Hox3/Zen-like	LDJ|g1425	Frog	86	6e-27	109
ANTP	Hox3	Hox3/Zen-like	LDJ|g17861	Zebrafish	86	5e-27	109
ANTP	Hox3	Hox3/Zen-like	LDJ|g17860	Frog	86	6e-27	109
ANTP	Hox3	Hox3/Zen-like	LDJ|g1427	Frog	64	7e-19	82
ANTP	Hox3	Hox3/Zen-like	LDJ|g17858	Frog	64	6e-19	82
ANTP	Hox4	Dfd	LDJ|g7561	Honeybee	100	1e-32	128
ANTP	Hox6-8	Ftz	LDJ|g20113	Beetle	86	3e-27	109
ANTP	Hox6-8	hoxb7	LDJ|g20111	Frog	100	3e-33	129
ANTP	Hox6-8	Ptl	LDJ|g23175	Beetle	100	3e-33	129
ANTP	Hox9-13-15	Abd-B	LDJ|g16445	Honeybee	100	8e-32	125
ANTP	Lbx	Lbx1	LDJ|g7453	Beetle	98	9e-31	121
ANTP	Lbx	Lbx2	LDJ|g15585	Beetle	98	9e-31	121
ANTP	Meox	Btn	LDJ|g14016	Beetle	74	2e-20	86.7
ANTP	Mnx	Exex	LDJ|g2968	Honeybee	91	3e-26	106
ANTP	Mnx	Exex	LDJ|g20709	Honeybee	95	1e-20	87.8
ANTP	Msx	Dr2	LDJ|g15122	Beetle	100	2e-30	120
ANTP	Msx	Dra	LDJ|g20838	Beetle	92	6e-25	102
ANTP	Nk1	slou	LDJ|g17040	Fruitfly	71	6e-19	82
ANTP	Nk2.2	Vnd	LDJ|g3625	Beetle	98	1e-30	120
ANTP	Nk3	Nkx3	LDJ|g8940	Amphioxus	94	2e-15	70
ANTP	Nk5/Hmx	hmx3	LDJ|g19352	Frog	95	2e-19	83.6
ANTP	Noto	Not	LDJ|g22399	Beetle	95	2e-20	87.4
CUT	Cmp	Dve	LDJ|g24536	Beetle	94	3e-37	143
CUT	Cux	Ct	LDJ|g18195	Honeybee	93	5e-28	113
CUT	Onecut	Onecut	LDJ|g2513	Honeybee	100	2e-31	123
CUT	Onecut	Onecut	LDJ|g14732	Honeybee	100	2e-31	123
LIM	Isl	Tup	LDJ|g23314	Honeybee	100	2e-32	127
LIM	Lhx1/5	Lim1	LDJ|g4158	Beetle	97	6e-22	92
LIM	Lhx2/9	Ap2	LDJ|g5032	Beetle	98	8e-32	124
LIM	Lhx2/9	Ap2	LDJ|g23203	Beetle	98	8e-32	124
LIM	Lhx2/9	Ap2	LDJ|g23204	Beetle	98	8e-32	124
LIM	Lhx6/8	Awh	LDJ|g10788	Beetle	98	2e-27	110
LIM	Lmx	Lmxb	LDJ|g14150	Honeybee	98	3e-27	109
POU	Pou2	Nub	LDJ|g9062	Beetle	86	1e-21	91.3
POU	Pou2	Nub	LDJ|g20669	Beetle	88	2e-27	110
POU	Pou3	vvl	LDJ|g19987	Fruitfly	100	5e-31	122
POU	Pou4	Acj6a	LDJ|g15890	Honeybee	98	2e-30	120
POU	Pou4	Acj6b	LDJ|g17745	Honeybee	98	2e-30	120
POU	Pou4	Acj6b	LDJ|g17746	Honeybee	98	2e-30	120
POU	Pou6	Pdm3b	LDJ|g6320	Beetle	100	2e-32	127
PRD	Arx	Al-like	LDJ|g1240	Beetle	61	9e-16	71.6
PRD	Arx	Al1	LDJ|g15181	Honeybee	100	4e-32	125
PRD	Arx	Al2	LDJ|g15180	Beetle	95	4e-31	122
PRD	Arx	Al3	LDJ|g17099	Beetle	95	4e-31	122
PRD	Arx	Pph13	LDJ|g19222	Beetle	88	1e-27	111
PRD	CG11294	CG11294	LDJ|g1534	Honeybee	97	2e-23	97.4
PRD	Gsc	Gsc	LDJ|g11283	Fruitfly	95	8e-22	91.7
PRD	Hbn	Hbn	LDJ|g2592	Beetle	93	1e-21	90.9
PRD	Otx	Oc2	LDJ|g15757	Beetle	100	1e-29	117
PRD	Pax3/7	Gsb	LDJ|g3930	Beetle	95	7e-29	115
PRD	Pax3/7	Gsb	LDJ|g14358	Beetle	79	3e-18	79.7
PRD	Pax3/7	Gsbn	LDJ|g14356	Beetle	93	3e-28	113
PRD	Pax4/6	Ey	LDJ|g18415	Beetle	98	3e-31	123
PRD	Pax4/6	Eyg	LDJ|g25933	Beetle	98	2e-31	124
PRD	Pax4/6	Toy	LDJ|g9226	Beetle	97	2e-22	93.6
PRD	Phox	Phox	LDJ|g1775	Honeybee	93	9e-23	94.7
PRD	Phox	Phox	LDJ|g6439	Honeybee	100	3e-22	93.2
PRD	Phox	Phox	LDJ|g12256	Honeybee	97	1e-22	94.4
PRD	Phox	Phox	LDJ|g12257	Honeybee	78	7e-23	95.1
PRD	Pitx	Ptx1	LDJ|g16901	Beetle	100	1e-32	127
PRD	Prrx	Prrx	LDJ|g8049	Beetle	82	5e-21	89
PRD	Prrx	Prrx	LDJ|g15884	Beetle	82	8e-21	88.6
PRD	Prrx	Prrx	LDJ|g18614	Beetle	91	2e-20	87
PRD	Rax	Rx1	LDJ|g4213	Frog	100	4e-24	99.4
PRD	Rax	Rx2	LDJ|g7721	Frog	100	1e-23	97.8
PRD	Repo	repo	LDJ|g3955	Fruitfly	90	3e-28	113
PRD	Shox	Shox	LDJ|g16597	Honeybee	98	3e-31	123
PROS	Prox	Pros	LDJ|g5144	Beetle	94	4e-36	139
SINE	Six3/6	Optix	LDJ|g7316	Beetle	98	5e-33	129
SINE	Six3/6	Optix	LDJ|g10826	Beetle	98	5e-33	129
SINE	Six3/6	Optix	LDJ|g10827	Beetle	98	4e-33	129
SINE	Six4/5	Six4	LDJ|g1810	Beetle	91	6e-31	122
TALE	Irx	Ara	LDJ|g9440	Honeybee	100	4e-33	129
TALE	Irx	Ara	LDJ|g14163	Honeybee	100	5e-33	129
TALE	Mkx	Mkx	LDJ|g16170	Beetle	67	3e-21	89.7
TALE	Pbx	Exd1	LDJ|g1585	Honeybee	100	6e-34	132
TALE	Pbx	Exd2	LDJ|g15255	Honeybee	100	7e-34	132
TALE	Pknox	pknox2	LDJ|g1551	Frog	80	5e-29	115
ZF	Zfhx	Zfh2	LDJ|g16755	Honeybee	100	2e-31	124
ZF	Zfhx	Zfh3	LDJ|g16754	Amphioxus	83	8e-24	99.4
ZF	Zfhx	zfh4	LDJ|g2396	Fruitfly	67	2e-20	87.8
OTHER	unassigned	evx1	LDJ|g1426	Frog	59	4e-12	59.7
OTHER	unassigned	Ftz-l	LDJ|g22965	Fruitfly	53	9e-10	51.6
OTHER	unassigned	Hoxd3-l	LDJ|g22964	Frog	50	3e-13	63.2
OTHER	unassigned	Hoxd3-l	LDJ|g22966	Frog	62	3e-18	79.7
OTHER	unassigned	Hoxd3-l	LDJ|g22967	Frog	55	9e-15	68
OTHER	unassigned	Hoxd3-l	LDJ|g22968	Frog	54	2e-14	67.4
OTHER	unassigned	Hoxd3-l	LDJ|g22969	Frog	54	2e-14	67.4
OTHER	unassigned	Hoxd3-l	LDJ|g22970	Frog	54	2e-14	67.4
OTHER	unassigned	Lag1-like	LDJ|g17963	Fruitly	60	2e-16	74.3
OTHER	unassigned	Pax-like	LDJ|g12506	Fruitfly	NA	NA	NA
OTHER	unassigned	zfh1-like	LDJ|g20029	Fruitfly	67	2e-20	87.8
